# Supplementary material for: Advances in understanding Norway spruce natural resistance to needle bladder rust infection: transcriptional and secondary metabolites profiling
Source: BMC Genomics. 2022 Jun 13;23:435. doi: 10.1186/s12864-022-08661-y (PMC9190139; doi:10.1186/s12864-022-08661-y)
Supplement: Supplementary file 1 — Additional file 1: Table S1. Studied trees. [file 12864_2022_8661_MOESM1_ESM.xlsx]

## Sheet: Hoja1
Additional file 1: Table S1. Studied trees
Phenotype, tree height, trunk circumference at breast height, and the infection degree (percent infected current-year-needles) in the year of the experiment 2019 for the four analysed P. abies trees are given.
Tree	Phenotype	Tree height (m)	Trunk circumf. (m)	Infection (%)
PRA-R	resistant	17.5	1.29	3
PRA-A	susceptible	10.7	0.83	58
PRA-B	susceptible	11.6	0.86	35
PRA-D	susceptible	21.1	1.36	32
