# Supplementary material for: Advances in understanding Norway spruce natural resistance to needle bladder rust infection: transcriptional and secondary metabolites profiling
Source: BMC Genomics. 2022 Jun 13;23:435. doi: 10.1186/s12864-022-08661-y (PMC9190139; doi:10.1186/s12864-022-08661-y)
Supplement: Supplementary file 2 — Additional file 2: Table S2. Summary of RNA-sequencing and mapping results. [file 12864_2022_8661_MOESM2_ESM.xlsx]

## Sheet: Hoja1
Additional file 2: Table S2. Summary of RNA-sequencing and mapping results
Detailed output of the RNA-sequencing and mapping results for symptomatic (S) and non-symptomatic (NS) needles of the four analysed genotypes. Numbers in parentheses show the range between the three technical replicates.
Genotype	Condition	Number of input reads	Number of uniquely mapped reads	Uniquely mapped reads (%)
PRA-R	S	21,172,973 (20,649,346-21,840,061)	16,241,923 (15,784,827-16,845,852)	76.70 (76.44-77.13)
PRA-R	NS	20,520,172 (19,624,995-21,467,085)	15,784,027 (15,148,645-16,483,019)	76.92 (76.78-77.19)
PRA-A	S	21,628,627 (20,578,783-22,740,361)	10,303,563 (9,604,574-11,345,178)	47.61 (44.53-49.89)
PRA-A	NS	20,563,359 (17,261,680-22,387,836)	15,519,577 (12,919,742-17,057,517)	75.42 (74.85-76.19)
PRA-B	S	20,811,382 (19,511,166-21,660,100)	10,661,474 (9,896,392-11,878,071)	51.19 (48.02-54.84)
PRA-B	NS	20,591,158 (19,650,681-21,567,165)	15,575,466 (14,828,970-16,242,415)	75.64 (75.31-76.16)
PRA-D	S	20,284,435 (19,185,079-21,267,194)	7,745,647 (6,959,141-9,156,003)	38.08 (34.91-43.05)
PRA-D	NS	20,846,830 (19,679,597-21,527,654)	16,082,264 (15,112,082-16,648,618)	77.14 (76.79-77.34)
