# Supplementary material for: Advances in understanding Norway spruce natural resistance to needle bladder rust infection: transcriptional and secondary metabolites profiling
Source: BMC Genomics. 2022 Jun 13;23:435. doi: 10.1186/s12864-022-08661-y (PMC9190139; doi:10.1186/s12864-022-08661-y)
Supplement: Supplementary file 4 — Additional file 4: Table S3. Differentially expressed genes. [file 12864_2022_8661_MOESM4_ESM.xlsx]

## Sheet: a) Rs vs Rn
Additional file 4: Table S3. Differentially expressed genes
Differentially expressed genes in symptomatic needles (S) compared to non-symptomatic needles (NS) for (a) PRA-R, (b) PRA-A, (c) PRA-B, and (d) PRA-D. Differentially expressed genes in NS needles of PRA-R compared to NS needles of (e) PRA-A, (f) PRA-B, (g) PRA-D. Over- and under-expressed genes are highlighted in red and green, respectively.
gene	baseMean	log2FoldChange	lfcSE	stat	pvalue	padj
MA_341972g0010	30.5931	4.52523	0.777247	5.82213	5.81027e-09	1.5457e-05
MA_10430052g0010	179.486	4.47791	0.784151	5.71053	1.12626e-08	2.33036e-05
MA_10426967g0010	118.335	4.2885	0.832844	5.14922	2.61576e-07	0.00018041
MA_21662g0010	123.969	4.23276	0.806453	5.24861	1.53251e-07	0.000150213
MA_690718g0010	42.3834	4.21761	0.805444	5.23637	1.63761e-07	0.000152478
MA_316698g0010	27.2209	4.21357	0.670129	6.2877	3.22208e-10	1.50004e-06
MA_951514g0010	69.6924	4.16006	0.641206	6.48786	8.70643e-11	8.10656e-07
MA_66201g0010	132.103	4.15926	0.816634	5.09318	3.52112e-07	0.000226105
MA_170509g0020	300.578	4.1281	0.843588	4.89351	9.90543e-07	0.000558966
MA_10426953g0010	205.573	4.11552	0.784119	5.2486	1.53263e-07	0.000150213
MA_10427345g0010	286.88	4.02101	0.743162	5.41069	6.27838e-08	8.99353e-05
MA_357183g0010	231.259	3.99392	0.771127	5.17933	2.22684e-07	0.000170509
MA_38463g0010	20.4678	3.92545	0.815853	4.81146	1.49829e-06	0.000715413
MA_796003g0010	31.3873	3.88641	0.677974	5.73239	9.90245e-09	2.30504e-05
MA_906393g0010	32.4568	3.88593	0.739116	5.25755	1.45991e-07	0.000150213
MA_10428927g0010	24.0575	3.82866	0.689127	5.55581	2.76329e-08	4.678e-05
MA_4116g0010	84.0631	3.79134	0.633816	5.98176	2.20733e-09	6.85081e-06
MA_10432110g0010	128.611	3.78108	0.725568	5.21121	1.87617e-07	0.000153325
MA_10429870g0020	121.215	3.77623	0.848774	4.44904	8.62544e-06	0.00232787
MA_10427246g0010	25.3773	3.743	0.791624	4.72826	2.2645e-06	0.000916731
MA_252871g0010	53.0429	3.69879	0.795214	4.65131	3.29835e-06	0.00125351
MA_7072965g0010	32.8251	3.69371	0.736885	5.0126	5.37003e-07	0.000333336
MA_116088g0010	13.4437	3.69281	0.810537	4.556	5.21369e-06	0.00164912
MA_1500g0010	153.114	3.69155	0.815623	4.52604	6.00986e-06	0.00183468
MA_609739g0010	9.7997	3.69069	0.848471	4.34982	1.36252e-05	0.00317161
MA_9957372g0010	24.381	3.67951	0.830919	4.42825	9.50026e-06	0.00247017
MA_595151g0010	1857.92	3.67831	0.823481	4.46679	7.94036e-06	0.00217449
MA_837745g0010	129.844	3.64238	0.769237	4.73505	2.18998e-06	0.000916731
MA_636041g0010	25.5211	3.60221	0.826922	4.35617	1.32359e-05	0.00315999
MA_94070g0010	26.7163	3.59667	0.663662	5.41944	5.97872e-08	8.99353e-05
MA_158635g0010	187.035	3.58885	0.688908	5.20948	1.89371e-07	0.000153325
MA_416318g0010	47.408	3.57635	0.862436	4.1468	3.37149e-05	0.00575999
MA_6521560g0010	5.7775	3.57084	0.856004	4.17152	3.02573e-05	0.00537157
MA_10432943g0020	104.619	3.56687	0.782388	4.55896	5.14084e-06	0.00164912
MA_771456g0010	16.487	3.55227	0.762882	4.65639	3.21809e-06	0.00124848
MA_24574g0010	35.6042	3.5377	0.580973	6.08927	1.13426e-09	4.22444e-06
MA_10262473g0010	290.226	3.52231	0.831	4.23864	2.24876e-05	0.00434416
MA_83505g0010	435.918	3.51432	0.84021	4.18267	2.88108e-05	0.00520888
MA_10435797g0010	179.903	3.50444	0.553627	6.32996	2.45217e-10	1.50004e-06
MA_10099693g0010	8.0715	3.48749	0.859914	4.05562	5.00006e-05	0.00738977
MA_10437233g0020	37.3636	3.48692	0.860226	4.05349	5.04589e-05	0.00739879
MA_105802g0010	32.9234	3.45578	0.71264	4.84926	1.2392e-06	0.00064101
MA_841019g0010	103.796	3.4319	0.805767	4.25917	2.05185e-05	0.00419884
MA_5115g0010	16.1364	3.42609	0.800005	4.28259	1.84731e-05	0.00400008
MA_369117g0010	137.693	3.41308	0.784144	4.35262	1.3452e-05	0.00317092
MA_4719g0010	12.1969	3.41251	0.799262	4.26957	1.95848e-05	0.00405232
MA_8044933g0010	27.8132	3.40512	0.64218	5.30244	1.14264e-07	0.000132989
MA_35923g0010	10.4937	3.40372	0.803247	4.23745	2.26077e-05	0.00434416
MA_10038097g0010	39.8844	3.39789	0.857951	3.96047	7.48036e-05	0.00928662
MA_10429143g0010	18.8737	3.38062	0.862193	3.92096	8.81972e-05	0.0101383
MA_8160264g0010	50.7482	3.37534	0.655401	5.15003	2.6044e-07	0.00018041
MA_5170784g0010	17.5376	3.37495	0.796498	4.23724	2.26282e-05	0.00434416
MA_164016g0010	9.99868	3.37144	0.767579	4.3923	1.1216e-05	0.00271251
MA_120902g0010	9.68535	3.36541	0.815358	4.12752	3.66689e-05	0.00615178
MA_4308823g0010	10.8058	3.35388	0.854443	3.92522	8.66509e-05	0.0101383
MA_72728g0010	29.8791	3.35135	0.713224	4.69888	2.61588e-06	0.00103645
MA_9333705g0010	357.777	3.34608	0.741527	4.51241	6.40936e-06	0.00192508
MA_28098g0010	95.2547	3.32718	0.82883	4.01431	5.96188e-05	0.00828523
MA_10436108g0010	107.873	3.32344	0.791392	4.19949	2.67515e-05	0.00493234
MA_216440g0010	5.13854	3.31004	0.854186	3.87508	0.00010659	0.0114076
MA_10434335g0010	32.532	3.30871	0.861446	3.84087	0.000122597	0.0126834
MA_59443g0010	8.48965	3.30058	0.855608	3.85759	0.000114513	0.0119801
MA_111590g0010	36.2512	3.2906	0.747823	4.40023	1.08134e-05	0.00264957
MA_8355655g0010	10.1288	3.27193	0.818336	3.99828	6.38053e-05	0.00867287
MA_10426249g0010	299.688	3.25584	0.791681	4.11257	3.91277e-05	0.00639154
MA_893141g0010	41.6444	3.23464	0.792469	4.08173	4.47025e-05	0.00717629
MA_9960869g0010	98.6721	3.23189	0.855656	3.77709	0.00015867	0.0153893
MA_53673g0010	55.0204	3.22825	0.570016	5.66343	1.48376e-08	2.76307e-05
MA_725069g0010	37.563	3.21932	0.792927	4.06004	4.90637e-05	0.00738894
MA_89176g0010	96.8484	3.21725	0.719817	4.46955	7.83861e-06	0.00217449
MA_10430419g0020	330.235	3.21347	0.791981	4.05751	4.95982e-05	0.00738894
MA_458638g0010	5.77354	3.1785	0.802122	3.96262	7.41329e-05	0.00928662
MA_10772g0010	82.6717	3.17154	0.588706	5.38732	7.15163e-08	9.51269e-05
MA_10431378g0020	81.3393	3.16865	0.852959	3.7149	0.000203287	0.0187407
MA_10144220g0010	9.08278	3.16141	0.747209	4.23096	2.327e-05	0.00442178
MA_166604g0010	10.4296	3.15917	0.780293	4.0487	5.15035e-05	0.00749296
MA_14774g0010	23.4187	3.15848	0.799172	3.95219	7.74383e-05	0.00955004
MA_10147276g0010	48.5401	3.1534	0.658228	4.79074	1.66168e-06	0.000754727
MA_106551g0010	79.1479	3.14018	0.651375	4.82085	1.42947e-06	0.000700514
MA_131574g0010	16.3694	3.12965	0.859697	3.64041	0.000272205	0.0229366
MA_58143g0010	4.56136	3.11249	0.800459	3.88838	0.000100917	0.011049
MA_9966741g0010	18.5861	3.10724	0.789923	3.93359	8.36854e-05	0.00996742
MA_90245g0010	36.4525	3.09602	0.674179	4.59228	4.38437e-06	0.00152659
MA_394599g0010	87.8225	3.07823	0.84811	3.62952	0.00028395	0.0233102
MA_10434576g0010	21.7877	3.04018	0.642919	4.72871	2.25952e-06	0.000916731
MA_10432049g0010	35.0458	3.03778	0.610266	4.97779	6.4314e-07	0.000386341
MA_10429511g0010	80.589	3.03741	0.837426	3.62707	0.000286652	0.0233102
MA_402760g0010	8.73083	3.03733	0.770545	3.9418	8.08726e-05	0.00990796
MA_36042g0010	9.9742	3.0372	0.821544	3.69694	0.00021821	0.0194426
MA_10431606g0010	15.6737	3.03623	0.762028	3.98441	6.76475e-05	0.00895097
MA_901889g0010	25.4714	3.02784	0.857775	3.52987	0.00041576	0.0292338
MA_90921g0010	10.2463	3.02069	0.832673	3.62771	0.000285947	0.0233102
MA_9214460g0010	11.5232	3.01115	0.804223	3.74417	0.000180989	0.0171085
MA_9490559g0010	24.1867	2.99441	0.838803	3.56986	0.000357166	0.0263935
MA_10436004g0020	368.356	2.99373	0.626211	4.78069	1.7469e-06	0.000756531
MA_10055167g0010	23.9884	2.99192	0.848948	3.52427	0.000424648	0.0297285
MA_36141g0010	50.6848	2.97795	0.845585	3.52176	0.000428693	0.0298993
MA_939959g0010	5.38096	2.97792	0.856831	3.47551	0.000509889	0.0341552
MA_10429934g0010	26.5941	2.977	0.83228	3.57692	0.000347666	0.0260416
MA_949447g0010	11.7803	2.96116	0.73808	4.01198	6.02115e-05	0.00830562
MA_92200g0020	137.462	2.95777	0.656963	4.5022	6.72552e-06	0.00198798
MA_10427096g0010	6.19648	2.94871	0.846875	3.48187	0.00049792	0.0334739
MA_10430268g0010	12.2806	2.94653	0.748553	3.93631	8.2745e-05	0.00995681
MA_588952g0010	35.8984	2.94234	0.596807	4.93013	8.21742e-07	0.000478203
MA_394067g0010	16.0221	2.94177	0.86178	3.4136	0.00064111	0.0394018
MA_10430372g0010	12.6707	2.94112	0.753038	3.90567	9.39638e-05	0.0105409
MA_10435256g0010	134.574	2.94004	0.547453	5.3704	7.85636e-08	9.75341e-05
MA_10426753g0020	13.4013	2.9392	0.813398	3.61348	0.000302112	0.0238387
MA_5897519g0010	65.9492	2.93734	0.723002	4.06271	4.85068e-05	0.00738894
MA_772389g0010	16.5765	2.92991	0.83007	3.52971	0.000416011	0.0292338
MA_1558499g0010	5.09795	2.90915	0.782022	3.72003	0.000199198	0.018455
MA_10428480g0010	274.798	2.89997	0.784076	3.69859	0.000216803	0.0194101
MA_98236g0010	175.231	2.89266	0.712711	4.05868	4.93517e-05	0.00738894
MA_929585g0010	21.5715	2.86757	0.85502	3.35381	0.000797076	0.0458122
MA_8421124g0010	172.652	2.86575	0.62431	4.59027	4.4268e-06	0.00152659
MA_728914g0010	46.0909	2.86184	0.645231	4.43538	9.19103e-06	0.00244508
MA_4660g0010	34.3464	2.86121	0.802214	3.56665	0.000361577	0.0266138
MA_10431045g0030	56.1858	2.84292	0.549444	5.17419	2.28907e-07	0.000170509
MA_382378g0010	32.6199	2.84256	0.668069	4.25488	2.09157e-05	0.00423361
MA_14420g0010	222.234	2.84243	0.858617	3.31047	0.000931387	0.050863
MA_477384g0010	26.2584	2.84016	0.750359	3.78507	0.000153665	0.0149819
MA_24323g0010	5.31189	2.83738	0.857972	3.30708	0.000942754	0.0513333
MA_194736g0010	4.64496	2.83559	0.85939	3.29954	0.000968444	0.0524255
MA_190560g0010	24.2806	2.82621	0.737754	3.83083	0.000127713	0.0131396
MA_14214g0010	30.2512	2.82587	0.700305	4.0352	5.45565e-05	0.00775536
MA_10430220g0010	8.50568	2.81527	0.816942	3.4461	0.000568733	0.0366259
MA_18470g0010	238.338	2.81162	0.773339	3.63569	0.000277238	0.0231954
MA_10431230g0020	106.924	2.81015	0.746526	3.76431	0.000167012	0.0160314
MA_77606g0010	33.1322	2.80391	0.675578	4.15038	3.31926e-05	0.00575999
MA_9417966g0010	7.50271	2.80209	0.803199	3.48867	0.000485434	0.0329918
MA_52379g0010	15.793	2.80177	0.683934	4.09655	4.19355e-05	0.00679063
MA_92862g0010	4.41878	2.79305	0.860431	3.2461	0.00116997	0.06052
MA_32640g0010	141.368	2.78542	0.581144	4.793	1.64309e-06	0.000754727
MA_2477g0030	48.9847	2.78536	0.621383	4.48252	7.37675e-06	0.00211338
MA_10429744g0010	4.27028	2.78256	0.845951	3.28927	0.00100446	0.0537503
MA_113542g0010	93.4926	2.77738	0.748682	3.70969	0.000207509	0.0190357
MA_10436515g0030	22.4538	2.77677	0.698807	3.97359	7.0797e-05	0.00909228
MA_304461g0010	65.7562	2.77337	0.722011	3.84117	0.000122449	0.0126834
MA_360253g0010	134.702	2.76518	0.769767	3.59223	0.000327858	0.0249199
MA_4827640g0010	5.21972	2.7624	0.854692	3.23204	0.00122909	0.0627073
MA_10248626g0010	10.2812	2.75592	0.858062	3.2118	0.00131907	0.0653292
MA_9059032g0010	6.58509	2.74406	0.838604	3.27217	0.00106725	0.0562837
MA_5112537g0010	31.0769	2.73804	0.858708	3.18856	0.00142985	0.0691602
MA_766098g0010	13.1212	2.73534	0.781282	3.5011	0.000463349	0.0319574
MA_75192g0010	37.118	2.73046	0.693469	3.93739	8.23718e-05	0.00995681
MA_34380g0020	9.8524	2.72872	0.847972	3.21794	0.00129115	0.0646465
MA_126229g0020	38.4817	2.72044	0.667262	4.07703	4.56152e-05	0.0071987
MA_7843014g0010	11.4185	2.71528	0.858743	3.16192	0.00156732	0.0724234
MA_245441g0010	19.3476	2.71382	0.762972	3.5569	0.000375253	0.0275117
MA_10436948g0010	10.7421	2.71318	0.691725	3.92234	8.76917e-05	0.0101383
MA_6207758g0010	4.73944	2.71136	0.856443	3.16584	0.00154636	0.0719238
MA_9407888g0010	19.2153	2.70284	0.720656	3.75052	0.000176465	0.016766
MA_10434729g0020	113.363	2.69888	0.731851	3.68774	0.000226254	0.0200633
MA_2093826g0010	20.5834	2.69865	0.787893	3.42515	0.000614461	0.0384368
MA_8643639g0010	6.69664	2.69207	0.741645	3.62986	0.00028358	0.0233102
MA_10436287g0020	21.5855	2.68815	0.598064	4.49476	6.96482e-06	0.00202655
MA_6570186g0010	8.5869	2.68563	0.809463	3.31779	0.000907332	0.0498417
MA_648065g0010	45.103	2.68425	0.578151	4.64282	3.4368e-06	0.00128
MA_197343g0010	12.0099	2.6722	0.68333	3.91056	9.20842e-05	0.0103927
MA_10103038g0010	261.11	2.67165	0.851327	3.13822	0.00169978	0.0768283
MA_696786g0010	58.9977	2.67095	0.60514	4.41376	1.01589e-05	0.00255647
MA_19953g0020	3390.28	2.6666	0.719521	3.70608	0.000210493	0.019121
MA_10224015g0010	4.65261	2.65951	0.800334	3.32301	0.000890528	0.0492089
MA_111103g0010	18.4327	2.6578	0.857275	3.10029	0.00193333	0.0836662
MA_4910g0010	9.23321	2.65635	0.629341	4.22084	2.4339e-05	0.0045324
MA_11187g0010	6.69435	2.65344	0.762024	3.48209	0.000497512	0.0334739
MA_100402g0010	270.758	2.65264	0.600577	4.41681	1.00166e-05	0.00255521
MA_5645970g0010	11.7777	2.65086	0.852175	3.1107	0.00186647	0.0814054
MA_203191g0010	6.55971	2.64742	0.83236	3.18062	0.0014696	0.0699921
MA_32466g0010	10.0761	2.64559	0.792853	3.3368	0.000847494	0.0475097
MA_220550g0010	11.952	2.6427	0.800708	3.30045	0.000965282	0.0524067
MA_10426063g0010	10.6383	2.62329	0.785263	3.34065	0.000835823	0.0474146
MA_128655g0010	11.7417	2.62219	0.661704	3.96279	7.40802e-05	0.00928662
MA_469246g0010	21.0507	2.62202	0.650772	4.02909	5.5992e-05	0.00789912
MA_3161516g0010	12.8994	2.62124	0.727348	3.60383	0.00031356	0.0242287
MA_10431043g0010	128.781	2.61755	0.700079	3.73893	0.000184802	0.0173808
MA_53249g0010	11.6375	2.61249	0.756783	3.4521	0.000556248	0.0362184
MA_2646g0010	60.7987	2.60888	0.779175	3.34826	0.000813218	0.0464736
MA_5885250g0010	39.6246	2.60446	0.805546	3.23316	0.0012243	0.0626342
MA_4984g0010	5.8419	2.59981	0.858372	3.02877	0.00245555	0.0985643
MA_158072g0010	28.2795	2.59957	0.537024	4.84069	1.29387e-06	0.000651202
MA_10435757g0010	27.2239	2.59058	0.777851	3.33044	0.000867091	0.0480564
MA_15278g0010	22.26	2.58112	0.560351	4.60627	4.09966e-06	0.00146815
MA_104192g0010	45.7166	2.5795	0.602033	4.28465	1.83027e-05	0.00400008
MA_10434352g0010	9.22529	2.56665	0.84355	3.04268	0.00234485	0.0964446
MA_51661g0010	4.14133	2.56439	0.846874	3.02807	0.0024612	0.0985643
MA_868326g0010	9.24685	2.55793	0.720853	3.54848	0.000387457	0.0280748
MA_10433564g0020	4.75799	2.55687	0.802455	3.18631	0.00144099	0.0693387
MA_11043g0030	19.9278	2.54331	0.739278	3.44026	0.000581164	0.0366862
MA_30879g0020	15.4832	2.5398	0.58466	4.34406	1.3987e-05	0.00317642
MA_522972g0010	6.6121	2.53278	0.811416	3.12144	0.00179972	0.0799008
MA_8303127g0010	15.1566	2.53194	0.664311	3.81138	0.000138191	0.0138355
MA_261019g0010	32.5135	2.52485	0.750049	3.36624	0.000761999	0.0446225
MA_18328g0020	6.35645	2.51361	0.711684	3.53192	0.000412561	0.0292221
MA_10429137g0020	36.1584	2.50917	0.693922	3.61592	0.000299283	0.0237728
MA_892977g0010	78.091	2.50889	0.586829	4.27534	1.90845e-05	0.00403855
MA_23113g0010	10.161	2.5086	0.78483	3.19636	0.00139174	0.0677796
MA_231372g0010	11.2635	2.50704	0.750792	3.33919	0.000840233	0.0474146
MA_308999g0020	7.14249	2.50395	0.790662	3.16691	0.0015407	0.0719238
MA_69177g0010	43.1623	2.50206	0.691491	3.61836	0.000296479	0.0237728
MA_719501g0010	8.12816	2.49457	0.733893	3.39909	0.00067611	0.0414162
MA_25308g0010	193.728	2.49324	0.643222	3.87617	0.000106113	0.0114076
MA_9356713g0010	52.6074	2.4898	0.779556	3.19387	0.00140377	0.0680756
MA_8921185g0010	50.0702	2.48344	0.592016	4.19489	2.73005e-05	0.00498421
MA_186091g0010	57.8177	2.48198	0.485691	5.1102	3.21811e-07	0.000214027
MA_148447g0010	15.3562	2.47133	0.719756	3.43357	0.000595699	0.0374767
MA_31203g0010	42.5653	2.46444	0.665291	3.70431	0.000211968	0.0191615
MA_19161g0010	9.95239	2.46139	0.667824	3.68568	0.000228091	0.0201304
MA_8438880g0010	4.44208	2.44397	0.784936	3.11359	0.00184828	0.0810787
MA_189802g0010	1115.53	2.44347	0.782211	3.1238	0.00178534	0.0795371
MA_10074g0010	18.4766	2.43626	0.696872	3.496	0.00047229	0.0324538
MA_10430584g0010	8.18162	2.43212	0.759627	3.20173	0.00136603	0.0672968
MA_8969814g0010	8.21946	2.42873	0.80007	3.03565	0.00240021	0.097591
MA_103636g0020	20.0123	2.42608	0.762451	3.18194	0.00146291	0.0699717
MA_10361132g0020	18.3319	2.42003	0.673273	3.59443	0.000325103	0.0248846
MA_128791g0010	16.8687	2.40184	0.697453	3.44373	0.000573753	0.0366862
MA_10436437g0020	13.7729	2.39126	0.62538	3.82369	0.00013147	0.0133309
MA_329922g0010	7.10385	2.38951	0.690741	3.45934	0.000541506	0.0356322
MA_209545g0010	41.7303	2.38786	0.595966	4.0067	6.15726e-05	0.00843092
MA_10436448g0020	15.4278	2.38232	0.732827	3.25086	0.00115058	0.0596826
MA_79669g0010	5.99495	2.38017	0.741341	3.21062	0.00132447	0.0654227
MA_10432629g0020	8.91893	2.37708	0.750962	3.16538	0.00154878	0.0719238
MA_6849g0010	6.1553	2.37627	0.747648	3.17833	0.00148127	0.070189
MA_8682761g0010	43.9557	2.37282	0.656326	3.6153	0.0003	0.0237728
MA_155940g0010	6.42947	2.36794	0.775537	3.05329	0.00226347	0.09472
MA_94144g0010	11.3749	2.36791	0.735433	3.21976	0.001283	0.064573
MA_10431694g0020	13.0382	2.36612	0.729382	3.24401	0.00117859	0.0607972
MA_10383054g0010	13.58	2.35413	0.674601	3.48966	0.000483636	0.03299
MA_10430876g0010	38.3709	2.329	0.584201	3.98664	6.70153e-05	0.00895097
MA_215434g0010	20.5071	2.31868	0.642573	3.60843	0.00030805	0.0240021
MA_356436g0010	8.3873	2.3121	0.692395	3.33929	0.000839942	0.0474146
MA_208841g0010	19.2132	2.30777	0.762601	3.02619	0.00247657	0.0986993
MA_605039g0010	7.45626	2.30375	0.728155	3.16382	0.00155714	0.0721319
MA_10435025g0010	110.672	2.28256	0.650285	3.5101	0.000447939	0.0311251
MA_84713g0010	61.7422	2.27384	0.629725	3.61085	0.000305196	0.0238797
MA_56321g0010	52.3527	2.27375	0.532505	4.26991	1.95553e-05	0.00405232
MA_912717g0010	16.5343	2.26394	0.499587	4.53163	5.85316e-06	0.00181663
MA_55123g0010	7.64343	2.2615	0.701672	3.22302	0.00126849	0.0640359
MA_602118g0010	66.8419	2.24884	0.567671	3.96151	7.44765e-05	0.00928662
MA_498632g0010	20.7698	2.22275	0.72588	3.06214	0.00219762	0.0934342
MA_55357g0010	27.7421	2.2106	0.70134	3.15197	0.00162175	0.0740202
MA_10345692g0010	30.555	2.20817	0.577786	3.82178	0.000132492	0.0133366
MA_10427891g0010	563.337	2.20693	0.577243	3.82322	0.00013172	0.0133309
MA_141759g0010	27.3917	2.20629	0.605867	3.64155	0.000271005	0.0229366
MA_10436208g0010	10.172	2.20199	0.699005	3.15017	0.00163174	0.074294
MA_628392g0010	21.877	2.20086	0.567103	3.88089	0.000104075	0.0112679
MA_17672g0010	21.5888	2.20052	0.553745	3.97389	7.07081e-05	0.00909228
MA_10430035g0010	31.4471	2.20049	0.712158	3.08989	0.00200231	0.0863125
MA_10428143g0010	91.748	2.19173	0.449993	4.87059	1.11267e-06	0.000592007
MA_10432594g0020	256.878	2.18777	0.645215	3.39076	0.000696997	0.0419682
MA_10431609g0010	71.4897	2.18107	0.60692	3.59367	0.000326057	0.0248846
MA_137109g0010	22.238	2.17613	0.623081	3.49253	0.00047847	0.0327576
MA_87772g0010	31.0334	2.17479	0.528062	4.11843	3.81457e-05	0.0063424
MA_40797g0010	28.0892	2.16157	0.67636	3.19588	0.00139403	0.0677796
MA_116552g0010	10.5259	2.15998	0.688469	3.13737	0.0017047	0.0768415
MA_488148g0010	40.1099	2.15921	0.570258	3.78637	0.000152862	0.0149819
MA_8640242g0010	32.3269	2.15783	0.68439	3.15293	0.00161641	0.0739575
MA_745622g0010	32.6116	2.15567	0.631246	3.41495	0.000637939	0.0393367
MA_10434037g0010	22.2235	2.13859	0.620723	3.44532	0.000570374	0.0366259
MA_10435722g0010	41.4608	2.13833	0.535776	3.99108	6.57718e-05	0.00887538
MA_74039g0010	22.2335	2.13508	0.683459	3.12393	0.00178455	0.0795371
MA_281368g0010	89.4258	2.13063	0.589212	3.61606	0.000299118	0.0237728
MA_10251013g0010	29.1922	2.12923	0.523481	4.06744	4.75322e-05	0.00731524
MA_954240g0010	33.1684	2.12742	0.671515	3.1681	0.0015344	0.0719238
MA_185473g0020	23.5963	2.11702	0.498335	4.24819	2.15507e-05	0.00431524
MA_10434864g0010	8.10658	2.11645	0.692401	3.05668	0.002238	0.0942897
MA_20406g0010	556.069	2.10797	0.677096	3.11325	0.00185042	0.0810787
MA_71399g0010	55.7124	2.06805	0.5737	3.60476	0.000312444	0.0242287
MA_95715g0010	17.6019	2.05853	0.639867	3.21711	0.00129488	0.0646465
MA_1461g0010	28.1865	2.05742	0.582537	3.53182	0.000412706	0.0292221
MA_125308g0010	16.7675	2.05506	0.642422	3.19893	0.00137941	0.0675983
MA_78696g0010	21.0165	2.04962	0.515383	3.97689	6.98214e-05	0.00909228
MA_448618g0010	7.05842	2.04881	0.669233	3.06143	0.00220286	0.0934432
MA_5987685g0010	41.3376	2.04699	0.606385	3.37573	0.000736211	0.0436615
MA_70066g0010	59.726	2.04531	0.576598	3.54721	0.000389335	0.0281015
MA_121533g0010	44.2484	2.01935	0.601133	3.35924	0.000781574	0.0453924
MA_10437233g0040	15.3975	2.0079	0.657337	3.0546	0.00225362	0.0945201
MA_6456741g0010	260.914	2.00459	0.454472	4.41081	1.02985e-05	0.00255705
MA_408078g0010	33.7008	2.00444	0.639019	3.13675	0.00170832	0.0768415
MA_10427673g0020	36.1959	2.00189	0.546634	3.66222	0.000250035	0.0216565
MA_10427773g0010	214.833	2.0012	0.5855	3.41792	0.000631006	0.0391686
MA_30879g0010	52.7181	1.99707	0.48142	4.14828	3.34976e-05	0.00575999
MA_10427872g0010	19.6504	1.9915	0.652758	3.05091	0.00228153	0.0948362
MA_9989648g0010	31.0065	1.99072	0.469301	4.24188	2.21655e-05	0.00434416
MA_9363g0010	34.6465	1.98747	0.482998	4.11485	3.87426e-05	0.00638465
MA_10433497g0010	17.5656	1.98065	0.635027	3.11899	0.0018147	0.0802694
MA_369898g0010	32.5903	1.97955	0.486095	4.07235	4.65416e-05	0.00722824
MA_10434037g0020	45.6408	1.97865	0.504451	3.92238	8.768e-05	0.0101383
MA_46113g0010	25.8255	1.9776	0.542705	3.64396	0.00026847	0.0229245
MA_10433982g0020	42.7914	1.97275	0.599108	3.29281	0.000991907	0.0533852
MA_900268g0010	35.1807	1.96522	0.539469	3.64289	0.000269599	0.0229245
MA_66200g0010	33.838	1.96343	0.500188	3.92539	8.65899e-05	0.0101383
MA_367459g0010	64.3502	1.96086	0.438873	4.46795	7.89744e-06	0.00217449
MA_19912g0010	15.2101	1.95577	0.59824	3.2692	0.00107852	0.056575
MA_7548333g0010	24.0277	1.94931	0.548284	3.55529	0.000377559	0.0275722
MA_111938g0010	90.2083	1.94439	0.420027	4.62922	3.67053e-06	0.00134025
MA_224412g0010	25.2792	1.92818	0.59954	3.21609	0.00129949	0.0647036
MA_239561g0010	141.784	1.92538	0.261494	7.36298	1.79846e-13	3.34909e-09
MA_10382669g0010	38.1132	1.92371	0.559094	3.44077	0.000580069	0.0366862
MA_111005g0010	44.734	1.92067	0.566541	3.39017	0.000698501	0.0419682
MA_7286g0010	78.3258	1.91885	0.621472	3.08759	0.00201788	0.0865829
MA_139470g0010	26.5432	1.90327	0.532159	3.57651	0.000348209	0.0260416
MA_10436014g0010	137.661	1.90219	0.505252	3.76483	0.000166663	0.0160314
MA_89855g0010	15.3228	1.89529	0.570861	3.32006	0.000899978	0.049584
MA_49332g0010	252.232	1.88561	0.475953	3.96176	7.43993e-05	0.00928662
MA_9877g0010	37.3266	1.88156	0.617495	3.04709	0.00231068	0.0958339
MA_478906g0010	126.266	1.87998	0.393122	4.78219	1.73397e-06	0.000756531
MA_8734g0010	36.3777	1.87652	0.411919	4.55555	5.22491e-06	0.00164912
MA_24913g0010	100.586	1.87349	0.509111	3.67993	0.000233301	0.0204931
MA_10433109g0010	25.3839	1.87324	0.548328	3.41627	0.000634845	0.0392761
MA_439703g0010	15.7543	1.87267	0.498413	3.75726	0.000171782	0.0164047
MA_387252g0010	17.8944	1.86791	0.599932	3.11354	0.0018486	0.0810787
MA_10165844g0010	37.5073	1.86695	0.525857	3.55031	0.000384785	0.0279901
MA_8902024g0010	131.608	1.86557	0.50314	3.70784	0.000209031	0.0190813
MA_10428385g0010	117.086	1.85245	0.546428	3.39011	0.000698643	0.0419682
MA_771156g0010	31.958	1.84218	0.455961	4.04021	5.34037e-05	0.00770917
MA_75635g0010	37.6211	1.821	0.540232	3.37077	0.000749588	0.0441735
MA_10432299g0010	2082.55	1.81149	0.409181	4.4271	9.55065e-06	0.00247017
MA_129653g0010	41.8918	1.79558	0.367373	4.88762	1.02065e-06	0.000559015
MA_9255g0010	24.6172	1.78947	0.50062	3.57451	0.00035089	0.0261371
MA_18770g0010	102.975	1.77725	0.484836	3.66567	0.000246692	0.0214668
MA_117567g0010	58.5351	1.76778	0.513812	3.44052	0.000580594	0.0366862
MA_96441g0010	43.0234	1.73757	0.441463	3.93593	8.28754e-05	0.00995681
MA_10437038g0010	676.451	1.73437	0.553765	3.13196	0.00173644	0.0777308
MA_10431324g0020	33.2298	1.73009	0.536807	3.22292	0.00126889	0.0640359
MA_5730007g0010	15.5051	1.72477	0.56702	3.04183	0.00235148	0.0964446
MA_121326g0010	72.7476	1.72194	0.453018	3.80105	0.000144087	0.0142723
MA_134293g0010	57.0889	1.7198	0.521526	3.29763	0.00097503	0.052629
MA_92878g0010	188.863	1.71461	0.440092	3.89603	9.7784e-05	0.0107748
MA_7831710g0010	27.1386	1.70904	0.450126	3.7968	0.000146577	0.0144421
MA_10432987g0020	412.351	1.69901	0.427205	3.97702	6.97837e-05	0.00909228
MA_192059g0010	51.2318	1.69351	0.489495	3.45971	0.000540751	0.0356322
MA_323961g0010	27.5809	1.6919	0.538432	3.14226	0.00167648	0.0759599
MA_55143g0010	20.925	1.68449	0.475768	3.54057	0.000399262	0.0287068
MA_237334g0010	76.6042	1.65836	0.429699	3.85936	0.000113685	0.0119607
MA_25900g0010	24.1917	1.65681	0.51123	3.24084	0.00119178	0.0611385
MA_103240g0010	63.1318	1.65059	0.501588	3.29073	0.000999293	0.0536277
MA_6505g0010	184.497	1.64484	0.454652	3.61779	0.000297129	0.0237728
MA_261860g0010	17.7055	1.62637	0.531582	3.05949	0.00221718	0.093837
MA_103506g0010	37.6965	1.62231	0.502218	3.23028	0.00123668	0.0627504
MA_18633g0010	144.028	1.6217	0.441032	3.67706	0.000235939	0.0206275
MA_43955g0020	23.7071	1.61585	0.532475	3.0346	0.00240853	0.097716
MA_10432880g0010	72.5753	1.60257	0.409223	3.91612	8.99872e-05	0.0102806
MA_115537g0010	289.176	1.60161	0.4136	3.87237	0.000107784	0.0114694
MA_8460112g0010	419.126	1.5973	0.444091	3.59679	0.000322165	0.0247907
MA_10426647g0010	33.601	1.59008	0.497447	3.19648	0.00139115	0.0677796
MA_67249g0010	199.343	1.59001	0.384051	4.14011	3.47135e-05	0.00587667
MA_9395g0010	608.581	1.58971	0.399027	3.98397	6.77739e-05	0.00895097
MA_328353g0010	98.9317	1.56715	0.423629	3.69933	0.000216165	0.0194101
MA_128146g0010	54.8422	1.56321	0.513529	3.04405	0.00233417	0.0963789
MA_101107g0010	44.0595	1.56256	0.488165	3.20089	0.00137003	0.0673158
MA_158372g0010	23.0505	1.56091	0.435439	3.58468	0.000337498	0.0255483
MA_10428594g0010	47.928	1.55672	0.511287	3.0447	0.00232909	0.0963789
MA_10265000g0010	2705.38	1.54835	0.339616	4.55911	5.13706e-06	0.00164912
MA_43229g0010	45.2928	1.54706	0.415026	3.72763	0.000193293	0.0180879
MA_29246g0020	79.6852	1.5456	0.487061	3.17333	0.00150702	0.0712276
MA_10435813g0010	16.3552	1.53352	0.470874	3.25676	0.00112691	0.0586182
MA_10243509g0010	63.8265	1.52553	0.442405	3.44827	0.000564181	0.0366069
MA_136449g0010	193.881	1.50399	0.4251	3.53796	0.000403237	0.0288186
MA_102653g0020	75.2588	1.50212	0.368306	4.07847	4.5334e-05	0.0071987
MA_10248111g0010	41.5089	1.48343	0.487791	3.04111	0.00235708	0.0964446
MA_73034g0010	100.967	1.47752	0.343325	4.30355	1.68079e-05	0.00377105
MA_132750g0010	80.9312	1.47703	0.488047	3.02641	0.00247474	0.0986993
MA_134669g0010	82.7146	1.47428	0.451579	3.26473	0.00109569	0.0573146
MA_7947611g0010	23.379	1.47408	0.353387	4.17129	3.02876e-05	0.00537157
MA_413510g0010	26.4341	1.47005	0.47101	3.12105	0.00180208	0.0799008
MA_96120g0010	43.9447	1.45649	0.435017	3.34813	0.000813575	0.0464736
MA_58098g0010	72.7353	1.45423	0.398345	3.65069	0.000261541	0.0224444
MA_7233g0020	109.787	1.45207	0.435259	3.33612	0.000849573	0.0475097
MA_7107g0010	50.6126	1.4249	0.411225	3.46501	0.000530212	0.0352629
MA_10427797g0020	62.8262	1.42029	0.422879	3.35862	0.000783336	0.0453924
MA_113484g0010	198.446	1.41815	0.364839	3.88707	0.00010146	0.011049
MA_3370g0020	146.276	1.41559	0.444953	3.18145	0.00146542	0.0699717
MA_10433142g0010	196.543	1.41017	0.394835	3.57155	0.000354875	0.0263286
MA_788969g0010	46.4029	1.40822	0.437645	3.21772	0.00129215	0.0646465
MA_46367g0010	22.7353	1.40728	0.462558	3.04238	0.00234714	0.0964446
MA_90653g0010	182.333	1.40574	0.387511	3.62761	0.000286058	0.0233102
MA_1489g0010	379.966	1.40532	0.429336	3.27325	0.00106319	0.0562837
MA_38956g0010	22.0236	1.39744	0.33636	4.1546	3.25859e-05	0.00572467
MA_10433514g0010	32.0721	1.37938	0.38199	3.61103	0.000304979	0.0238797
MA_796805g0010	49.2461	1.37674	0.436237	3.15595	0.00159978	0.0733772
MA_286708g0010	35.1997	1.37206	0.339936	4.03623	5.43181e-05	0.00775536
MA_876100g0010	64.5002	1.36698	0.417851	3.27146	0.00106994	0.0562837
MA_74762g0010	58.1532	1.36541	0.412084	3.31342	0.000921634	0.0504784
MA_10426234g0010	242.788	1.33284	0.385853	3.45426	0.000551801	0.0360548
MA_614767g0010	47.9492	1.32782	0.409695	3.24098	0.00119118	0.0611385
MA_10430878g0010	65.0387	1.31919	0.414166	3.18518	0.00144664	0.069431
MA_10428567g0010	209.857	1.31919	0.423515	3.11485	0.00184038	0.0810787
MA_419572g0010	285.496	1.3041	0.286211	4.55642	5.20323e-06	0.00164912
MA_424619g0010	45.5508	1.2935	0.377681	3.42484	0.000615161	0.0384368
MA_10429829g0010	85.6566	1.29333	0.331562	3.90071	9.59091e-05	0.0106311
MA_10434370g0010	85.6648	1.28133	0.391548	3.27248	0.00106609	0.0562837
MA_8597011g0010	23.3016	1.26523	0.375718	3.36749	0.000758558	0.0445611
MA_494876g0010	180.836	1.26321	0.368932	3.42396	0.000617152	0.0384368
MA_19573g0010	29.6355	1.25412	0.412469	3.04053	0.00236166	0.0964446
MA_43488g0010	34.6568	1.24895	0.401505	3.11067	0.00186662	0.0814054
MA_8291837g0010	489.556	1.24872	0.36902	3.38389	0.000714671	0.0426558
MA_4589829g0010	119.939	1.24655	0.289916	4.29968	1.71043e-05	0.00379186
MA_112760g0010	26.7775	1.24411	0.403519	3.08316	0.00204816	0.08768
MA_10434622g0020	686.767	1.23655	0.316993	3.90087	9.58468e-05	0.0106311
MA_10434362g0010	51.973	1.22762	0.361622	3.39477	0.000686868	0.0419372
MA_1925g0010	38.6735	1.22363	0.367032	3.33384	0.000856544	0.0476136
MA_71069g0010	362.261	1.2195	0.348144	3.50287	0.000460271	0.0318631
MA_10427553g0010	46.7009	1.21004	0.347141	3.48574	0.000490775	0.0332335
MA_5212990g0010	33.3466	1.17411	0.331904	3.53751	0.000403913	0.0288186
MA_12483g0010	32.2543	1.16871	0.34449	3.39259	0.000692349	0.0419682
MA_10433356g0010	88.6861	1.15916	0.383471	3.02281	0.00250443	0.0994402
MA_10435613g0010	523.34	1.15524	0.340624	3.39154	0.000695011	0.0419682
MA_103666g0020	37.2314	1.13968	0.346942	3.28494	0.00102005	0.0544278
MA_8201g0010	44.5225	1.13716	0.369638	3.07641	0.00209509	0.0894835
MA_10434803g0010	28.3311	1.13424	0.356846	3.17851	0.00148034	0.070189
MA_478140g0010	49.8716	1.13181	0.357135	3.16914	0.00152889	0.0718966
MA_3405g0010	267.442	1.12098	0.293098	3.82459	0.000130988	0.0133309
MA_9486g0010	133.015	1.11218	0.367575	3.02571	0.00248047	0.0986993
MA_10434494g0010	1417.34	1.10627	0.282763	3.91234	9.14045e-05	0.0103789
MA_10433477g0020	184.283	1.10101	0.348376	3.1604	0.00157554	0.0726228
MA_224276g0010	87.1856	1.09361	0.347603	3.14614	0.00165439	0.0751416
MA_10427823g0010	111.028	1.08415	0.352918	3.07197	0.00212648	0.0906162
MA_808469g0010	549.279	1.07913	0.333976	3.23116	0.00123288	0.0627286
MA_875075g0010	102.995	1.07829	0.320814	3.36109	0.000776355	0.0453207
MA_10431838g0030	336.695	1.0776	0.312686	3.44626	0.000568408	0.0366259
MA_9272140g0010	89.5526	1.07353	0.295323	3.6351	0.000277874	0.0231954
MA_15029g0010	377.58	1.06493	0.335738	3.17192	0.00151436	0.0713936
MA_10436115g0010	31.6444	1.037	0.328482	3.15694	0.00159436	0.0733089
MA_999418g0010	481.885	1.02884	0.243488	4.22541	2.38506e-05	0.00448632
MA_10432716g0020	242.67	1.02645	0.236211	4.34548	1.38972e-05	0.00317642
MA_10427953g0010	158.143	1.00578	0.280682	3.58333	0.000339243	0.0255764
MA_10427759g0010	158.913	1.00416	0.24659	4.07216	4.65787e-05	0.00722824
MA_15508g0010	761.62	0.998282	0.248242	4.02141	5.78503e-05	0.0080999
MA_71004g0010	65.4015	0.991504	0.260526	3.80577	0.000141365	0.0140775
MA_851934g0010	82.2608	0.963936	0.3025	3.18657	0.00143972	0.0693387
MA_10435887g0040	276.559	0.952129	0.262003	3.63404	0.000279012	0.0231954
MA_293357g0010	157.836	0.932317	0.276313	3.37413	0.000740491	0.043776
MA_183315g0010	715.845	0.908775	0.262927	3.45638	0.000547486	0.0358989
MA_331330g0010	595.446	0.900669	0.268514	3.35427	0.000795738	0.0458122
MA_50g0010	131.212	0.870637	0.233945	3.72154	0.00019801	0.0184367
MA_10436994g0030	123.413	0.859362	0.281541	3.05235	0.00227057	0.0948041
MA_8606496g0010	1887.19	0.811796	0.155456	5.22204	1.76964e-07	0.000153325
MA_10432094g0010	615.957	0.802494	0.262713	3.05464	0.00225331	0.0945201
MA_758022g0010	89.8503	0.73389	0.220074	3.33475	0.000853775	0.0476018
MA_502153g0010	105.703	0.715838	0.219596	3.25979	0.00111495	0.0581584
MA_81946g0010	139.875	0.702194	0.192301	3.65154	0.000260677	0.0224444
MA_92961g0010	140.358	0.653677	0.203337	3.21474	0.00130562	0.0648354
MA_10437145g0010	214.558	0.586298	0.149087	3.93259	8.40342e-05	0.00996742
MA_7404664g0010	108.484	-0.572749	0.188593	-3.03696	0.00238977	0.0973794
MA_10435124g0010	114.772	-0.616473	0.177498	-3.47313	0.000514425	0.0343356
MA_10428860g0010	306.336	-0.620147	0.204779	-3.02837	0.00245878	0.0985643
MA_21440g0010	126.155	-0.6875	0.199779	-3.4413	0.000578924	0.0366862
MA_233997g0010	54.2157	-0.80728	0.246561	-3.27416	0.00105978	0.0562837
MA_12188g0010	63.9422	-0.824643	0.245571	-3.35807	0.000784897	0.0453924
MA_10436632g0010	314.576	-0.859036	0.277125	-3.09981	0.00193643	0.0836662
MA_10436257g0010	81.1276	-0.89414	0.209049	-4.27718	1.89272e-05	0.00403855
MA_10426104g0010	2763.98	-0.99587	0.294696	-3.37931	0.000726674	0.0432336
MA_84234g0020	155.604	-1.07378	0.339224	-3.16539	0.00154876	0.0719238
MA_418705g0010	129.54	-1.14077	0.367665	-3.10276	0.00191728	0.0834195
MA_10434280g0010	29.1397	-1.18347	0.383158	-3.08872	0.00201018	0.0864517
MA_16979g0020	23.7342	-1.1878	0.355034	-3.34558	0.000821109	0.0467605
MA_40967g0010	96.3093	-1.29288	0.416917	-3.10105	0.00192837	0.0836662
MA_10428783g0010	32.3599	-1.34394	0.4291	-3.132	0.0017362	0.0777308
MA_10428625g0010	20.2699	-1.49487	0.493221	-3.03083	0.0024388	0.0985643
MA_7544918g0010	58.9739	-1.52158	0.497483	-3.05856	0.00222407	0.0939151
MA_10270775g0010	595.901	-1.74824	0.45297	-3.8595	0.000113621	0.0119607
MA_9186130g0010	40.0854	-1.84288	0.608477	-3.02867	0.00245629	0.0985643
MA_10430127g0010	11.1644	-1.88241	0.616936	-3.05122	0.00227911	0.0948362
MA_114170g0010	9.38516	-2.12746	0.637691	-3.3362	0.000849321	0.0475097
MA_372983g0010	712.893	-2.61398	0.862652	-3.03017	0.00244415	0.0985643
MA_38922g0010	14.5822	-2.83554	0.837467	-3.38585	0.00070958	0.0424881
MA_605776g0010	203.898	-2.92602	0.84479	-3.46361	0.000532983	0.035321
MA_10436974g0010	73.4025	-3.09605	0.85585	-3.61752	0.000297439	0.0237728

## Sheet: b) As vs An
gene	baseMean	log2FoldChange	lfcSE	stat	pvalue	padj
MA_9762311g0010	30.9	5.79384	0.620888	9.33154	1.04347e-20	3.38451e-17
MA_10430929g0010	76.3997	5.56858	0.5836	9.54177	1.40413e-21	5.46517e-18
MA_881825g0010	139.989	5.04295	0.657532	7.66952	1.72645e-14	2.39989e-11
MA_9603551g0010	25.825	4.92354	0.693298	7.10163	1.23298e-12	1.14934e-09
MA_10432951g0010	12.6596	4.7123	0.695912	6.77139	1.27548e-11	8.55937e-09
MA_69407g0010	10.7769	4.64806	0.763903	6.08462	1.16768e-09	4.45574e-07
MA_10426472g0010	6.43279	4.51666	0.777933	5.80597	6.39946e-09	2.11706e-06
MA_106551g0010	79.1479	4.33024	0.552599	7.83613	4.64627e-15	6.95547e-12
MA_10427294g0010	22.6268	4.32015	0.620293	6.96469	3.29137e-12	2.74494e-09
MA_175750g0010	32.4268	4.20404	0.59205	7.10082	1.24023e-12	1.14934e-09
MA_111590g0010	36.2512	4.17229	0.718682	5.80548	6.41831e-09	2.11706e-06
MA_10432943g0020	104.619	4.17141	0.778133	5.36079	8.28586e-08	1.86464e-05
MA_408078g0010	33.7008	4.10286	0.582757	7.04044	1.91628e-12	1.69512e-09
MA_10436515g0030	22.4538	4.08345	0.6725	6.07205	1.2629e-09	4.7264e-07
MA_10343964g0010	4.98772	4.08008	0.819156	4.98084	6.33085e-07	0.000100987
MA_7766880g0010	12.4519	4.07938	0.720042	5.66548	1.46617e-08	4.44173e-06
MA_20117g0010	6.87819	4.04424	0.794086	5.09295	3.5253e-07	6.12553e-05
MA_10426240g0010	5.05795	4.01258	0.790211	5.07786	3.81711e-07	6.35712e-05
MA_40406g0010	64.6935	3.92756	0.814244	4.82356	1.41019e-06	0.000187971
MA_116185g0010	11.0771	3.91688	0.744442	5.2615	1.42886e-07	2.81767e-05
MA_126273g0010	6.65029	3.82981	0.719628	5.32194	1.02668e-07	2.19564e-05
MA_10430127g0010	11.1644	3.81306	0.69378	5.49606	3.88367e-08	9.56711e-06
MA_796003g0010	31.3873	3.75343	0.685343	5.47671	4.33295e-08	1.04103e-05
MA_445017g0010	43.3626	3.70526	0.542576	6.82901	8.55013e-12	6.16274e-09
MA_7544918g0010	58.9739	3.68754	0.556023	6.63199	3.31188e-11	1.74196e-08
MA_10436994g0040	3.4099	3.64355	0.787617	4.62604	3.72721e-06	0.000394213
MA_168219g0010	6.94185	3.62845	0.761818	4.76288	1.90848e-06	0.000239618
MA_9494855g0010	10.2641	3.6207	0.747056	4.84662	1.25584e-06	0.000169722
MA_25308g0010	193.728	3.61325	0.646304	5.59064	2.26229e-08	6.41349e-06
MA_131224g0010	16.7537	3.60734	0.723979	4.98266	6.2717e-07	0.000100871
MA_4284756g0010	21.0772	3.59903	0.700286	5.13938	2.75653e-07	4.95443e-05
MA_10433564g0020	4.75799	3.5924	0.765791	4.6911	2.71743e-06	0.000305687
MA_207601g0010	14.4911	3.58068	0.697234	5.13554	2.81332e-07	4.97728e-05
MA_10427276g0010	5.65106	3.57758	0.817038	4.37872	1.19378e-05	0.000982437
MA_10430268g0010	12.2806	3.57544	0.723176	4.94408	7.65048e-07	0.000118163
MA_10431297g0020	5.3515	3.56238	0.83237	4.2798	1.87062e-05	0.00138277
MA_5115g0010	16.1364	3.48823	0.780084	4.47161	7.76333e-06	0.000726357
MA_9544752g0010	60.8421	3.47242	0.835426	4.15646	3.23213e-05	0.00207592
MA_304461g0010	65.7562	3.46399	0.712229	4.8636	1.1527e-06	0.000161262
MA_321571g0010	49.1776	3.45981	0.600651	5.7601	8.40652e-09	2.6387e-06
MA_8195264g0010	9.37077	3.39865	0.818494	4.15232	3.29122e-05	0.00208573
MA_7906475g0010	12.1028	3.39251	0.578475	5.86457	4.50287e-09	1.53737e-06
MA_10432283g0010	4.29926	3.39238	0.835773	4.05897	4.92887e-05	0.00281592
MA_220550g0010	11.952	3.3487	0.808107	4.14388	3.41484e-05	0.00215069
MA_174731g0010	8.90659	3.34759	0.749498	4.46644	7.95331e-06	0.000739
MA_158635g0010	187.035	3.34019	0.695295	4.80398	1.5554e-06	0.000203152
MA_9304g0020	7.34132	3.33731	0.719462	4.63862	3.50742e-06	0.000376909
MA_32640g0010	141.368	3.33671	0.533142	6.25858	3.88501e-10	1.60864e-07
MA_10144220g0010	9.08278	3.32063	0.716588	4.63395	3.58758e-06	0.000381519
MA_479818g0010	7.1017	3.31376	0.836157	3.96308	7.39897e-05	0.00378924
MA_10430416g0010	790.724	3.3084	0.272487	12.1415	6.36404e-34	1.23851e-29
MA_120020g0010	46.3531	3.2999	0.555284	5.94273	2.80322e-09	9.91881e-07
MA_58143g0010	4.56136	3.27933	0.777787	4.21623	2.48419e-05	0.00171379
MA_801328g0010	8.68348	3.2678	0.684133	4.77655	1.7833e-06	0.000225355
MA_8061716g0010	11.8265	3.26596	0.583542	5.59678	2.18368e-08	6.34278e-06
MA_837745g0010	129.844	3.26418	0.762088	4.28321	1.8422e-05	0.00138277
MA_7761819g0010	4.19515	3.25713	0.799181	4.07558	4.59003e-05	0.00268248
MA_4324817g0010	6.26138	3.25607	0.698432	4.66197	3.13202e-06	0.000344363
MA_1461g0010	28.1865	3.23856	0.485763	6.66697	2.61143e-11	1.45203e-08
MA_912717g0010	16.5343	3.23354	0.603305	5.3597	8.33583e-08	1.86464e-05
MA_10430052g0010	179.486	3.22794	0.783295	4.12098	3.77268e-05	0.00234569
MA_80035g0010	4.83954	3.21743	0.809867	3.97278	7.10372e-05	0.00368655
MA_10426833g0010	35.849	3.21352	0.656273	4.89663	9.74954e-07	0.000142658
MA_872728g0010	7.3795	3.19771	0.737836	4.3339	1.46491e-05	0.00114954
MA_394353g0010	68.3275	3.1849	0.442356	7.19985	6.0279e-13	6.51716e-10
MA_5885250g0010	39.6246	3.18323	0.783772	4.06142	4.87759e-05	0.00280008
MA_8560890g0010	489.06	3.18206	0.321089	9.9102	3.75893e-23	2.35789e-19
MA_601610g0010	20.975	3.18157	0.580487	5.48086	4.23252e-08	1.02961e-05
MA_10427344g0010	8.79414	3.14703	0.642004	4.90188	9.49229e-07	0.000140074
MA_96717g0010	12.907	3.14225	0.651402	4.82383	1.40825e-06	0.000187971
MA_10426218g0010	96.2027	3.13918	0.469598	6.68482	2.31208e-11	1.32339e-08
MA_10435034g0030	17.6617	3.13828	0.562551	5.57866	2.4238e-08	6.73852e-06
MA_8554g0010	3.6972	3.1381	0.794638	3.94909	7.84482e-05	0.00392463
MA_41289g0010	14.7213	3.13518	0.644977	4.86093	1.16838e-06	0.000161262
MA_10433458g0020	63.159	3.13023	0.795131	3.93675	8.25927e-05	0.00408992
MA_21662g0010	123.969	3.12562	0.804216	3.88654	0.000101682	0.00479063
MA_7283265g0010	62.583	3.1234	0.583143	5.35615	8.50136e-08	1.88006e-05
MA_556757g0010	18.4097	3.12129	0.643141	4.8532	1.21486e-06	0.000166496
MA_8902024g0010	131.608	3.10643	0.469843	6.61163	3.80107e-11	1.94665e-08
MA_63850g0010	11.381	3.10025	0.778273	3.9835	6.79075e-05	0.00357175
MA_8063418g0010	11.7559	3.09946	0.791258	3.91712	8.96122e-05	0.00437078
MA_458638g0010	5.77354	3.09889	0.771245	4.01804	5.86839e-05	0.00321703
MA_9607306g0010	21.6606	3.09678	0.597162	5.18583	2.15059e-07	3.98596e-05
MA_123993g0020	30.2417	3.0899	0.55278	5.58975	2.27394e-08	6.41349e-06
MA_9594015g0010	60.9527	3.08886	0.503841	6.13062	8.75347e-10	3.40703e-07
MA_954240g0010	33.1684	3.08257	0.606595	5.08176	3.73961e-07	6.35712e-05
MA_159244g0020	13.1464	3.08145	0.73457	4.1949	2.72988e-05	0.00183827
MA_9401507g0010	4.52301	3.07468	0.758809	4.05198	5.07865e-05	0.0028648
MA_20197g0010	8.54484	3.0727	0.737563	4.16602	3.0997e-05	0.00202427
MA_230904g0010	6.86657	3.05475	0.761205	4.01305	5.99395e-05	0.00326746
MA_10428902g0010	27.8582	3.04073	0.602007	5.05098	4.39539e-07	7.18813e-05
MA_152803g0010	83.6602	3.032	0.833163	3.63914	0.000273548	0.00961326
MA_38463g0010	20.4678	3.02802	0.820243	3.69161	0.000222842	0.00838824
MA_117567g0010	58.5351	3.02042	0.502621	6.00933	1.86288e-09	6.84028e-07
MA_52661g0010	6.07433	2.9984	0.822691	3.64462	0.000267786	0.00949252
MA_10433986g0020	17.935	2.99787	0.634409	4.72546	2.29594e-06	0.000274118
MA_10434576g0010	21.7877	2.9967	0.646175	4.63759	3.52487e-06	0.000376909
MA_10434031g0010	35.2685	2.99546	0.655497	4.56976	4.88284e-06	0.000492357
MA_96441g0010	43.0234	2.98811	0.443841	6.7324	1.66891e-11	9.84204e-09
MA_1558069g0010	3.7063	2.98581	0.850391	3.51111	0.000446247	0.0134019
MA_8845025g0010	587.849	2.96648	0.300106	9.88478	4.84638e-23	2.35789e-19
MA_894367g0010	22.0814	2.965	0.63878	4.64166	3.45627e-06	0.000373681
MA_403263g0010	7.89374	2.9616	0.829862	3.56878	0.000358642	0.0115364
MA_65035g0010	4.38193	2.95271	0.807573	3.65628	0.000255898	0.00924905
MA_136705g0010	7.6031	2.94578	0.664397	4.43377	9.26001e-06	0.000824083
MA_84713g0010	61.7422	2.93536	0.600444	4.88864	1.01536e-06	0.000147462
MA_3796100g0010	17.3217	2.92381	0.552523	5.29174	1.21155e-07	2.4819e-05
MA_7302483g0010	9.31662	2.91837	0.695562	4.1957	2.72028e-05	0.00183817
MA_27463g0010	7.56453	2.91172	0.707154	4.11752	3.82974e-05	0.00237358
MA_15502g0010	4.32587	2.90363	0.842003	3.44848	0.000563756	0.0155638
MA_68152g0010	98.5245	2.89292	0.461342	6.27068	3.59484e-10	1.52085e-07
MA_27541g0010	4.20164	2.89035	0.813902	3.55123	0.000383438	0.0120551
MA_5897519g0010	65.9492	2.88841	0.704394	4.10056	4.12145e-05	0.00249092
MA_1558499g0010	5.09795	2.8868	0.720345	4.00753	6.13575e-05	0.00331688
MA_935655g0010	5.72454	2.87935	0.671932	4.28518	1.82587e-05	0.00137726
MA_841019g0010	103.796	2.86946	0.800925	3.58268	0.000340093	0.0111611
MA_952271g0010	3.54186	2.86548	0.794281	3.60764	0.000308996	0.0104763
MA_579296g0010	91.41	2.86314	0.515673	5.55224	2.82031e-08	7.31813e-06
MA_80935g0010	4.85329	2.85684	0.825485	3.4608	0.000538579	0.0151114
MA_8532701g0010	7.97177	2.85496	0.808637	3.53058	0.000414655	0.0127684
MA_19953g0020	3390.28	2.8507	0.719502	3.96205	7.43092e-05	0.00379562
MA_1552801g0010	4.44851	2.83849	0.835553	3.39714	0.000680939	0.0176926
MA_498957g0010	7.49422	2.83567	0.761996	3.72137	0.000198141	0.00771206
MA_10313114g0010	241.78	2.83526	0.458709	6.18095	6.37163e-10	2.5833e-07
MA_117029g0010	10.2346	2.83457	0.75691	3.74492	0.000180453	0.0072859
MA_10427496g0020	9.25588	2.80981	0.6507	4.31814	1.57353e-05	0.00121518
MA_10434174g0010	1125.69	2.80305	0.799857	3.50444	0.000457566	0.0136575
MA_10430963g0010	3.88481	2.79726	0.829501	3.37222	0.000745651	0.018724
MA_10432809g0010	15.0504	2.79715	0.774451	3.61179	0.000304087	0.0104187
MA_5816145g0010	442.227	2.78967	0.740923	3.76513	0.000166462	0.00693688
MA_8380g0010	7.44856	2.78438	0.700106	3.97708	6.9767e-05	0.00363031
MA_193904g0010	7.47354	2.78418	0.6357	4.3797	1.18842e-05	0.000982437
MA_6556803g0010	13.6357	2.77656	0.719054	3.8614	0.000112738	0.00518559
MA_10433876g0020	172.819	2.77444	0.312519	8.87768	6.82723e-19	1.66081e-15
MA_113542g0010	93.4926	2.77234	0.74428	3.72487	0.000195417	0.00768287
MA_199561g0010	22.9802	2.77128	0.741335	3.73823	0.000185324	0.00742425
MA_122499g0010	10.3397	2.76443	0.76933	3.5933	0.000326513	0.0109089
MA_59283g0010	20.9311	2.76304	0.495782	5.57309	2.50257e-08	6.83598e-06
MA_498632g0010	20.7698	2.75322	0.725233	3.79633	0.000146854	0.00636526
MA_10435326g0010	38.4771	2.72859	0.701049	3.89216	9.93547e-05	0.00469306
MA_10429742g0010	66.5858	2.72768	0.391867	6.96073	3.38516e-12	2.74494e-09
MA_10430977g0010	21.146	2.72669	0.615162	4.43247	9.31598e-06	0.000824083
MA_10436904g0020	5.90738	2.72241	0.807673	3.37069	0.000749804	0.0187557
MA_159389g0020	17.0559	2.71752	0.57835	4.69875	2.61759e-06	0.0002979
MA_8160264g0010	50.7482	2.71715	0.649079	4.18616	2.83719e-05	0.00190395
MA_8851002g0010	7.07851	2.71666	0.79966	3.39727	0.000680608	0.0176926
MA_5887889g0010	35.1126	2.70624	0.651604	4.15319	3.27873e-05	0.00208573
MA_10430749g0010	17.197	2.7054	0.649326	4.16647	3.09351e-05	0.00202427
MA_10427828g0010	140.364	2.69942	0.741797	3.63903	0.000273663	0.00961326
MA_10431838g0020	7.433	2.69853	0.696906	3.87215	0.000107879	0.00502255
MA_35014g0010	39.9984	2.6865	0.411342	6.53105	6.53102e-11	3.25898e-08
MA_454112g0010	83.164	2.68496	0.567095	4.73458	2.19504e-06	0.000266986
MA_9293g0010	5.43956	2.68052	0.850931	3.1501	0.00163215	0.0315907
MA_6570186g0010	8.5869	2.67287	0.789141	3.38706	0.000706451	0.0180797
MA_56308g0010	3.97565	2.67114	0.855603	3.12194	0.00179665	0.0334498
MA_502836g0010	7.00431	2.66868	0.680433	3.92203	8.78071e-05	0.00430432
MA_10427891g0010	563.337	2.66839	0.57805	4.61619	3.90846e-06	0.000411149
MA_10426027g0020	6.50482	2.66734	0.798834	3.33904	0.000840678	0.0201483
MA_22012g0010	5.17868	2.66729	0.834264	3.19717	0.00138781	0.02837
MA_98236g0010	175.231	2.65859	0.70748	3.75783	0.000171394	0.00708257
MA_17373g0010	4.37335	2.65546	0.815673	3.25555	0.00113175	0.024664
MA_84154g0010	5.18741	2.65112	0.760192	3.48743	0.000487691	0.0141299
MA_10305466g0010	23.7404	2.63513	0.749483	3.51593	0.000438218	0.0132425
MA_10435747g0010	3.36495	2.63507	0.841206	3.13249	0.00173329	0.0326539
MA_24539g0010	220.601	2.62995	0.699865	3.7578	0.000171414	0.00708257
MA_334306g0010	19.6848	2.61865	0.620882	4.21763	2.46883e-05	0.00170982
MA_192059g0010	51.2318	2.61689	0.494752	5.2893	1.22783e-07	2.48904e-05
MA_128791g0010	16.8687	2.61509	0.659569	3.96484	7.34446e-05	0.00377125
MA_1985g0010	29.2107	2.61247	0.514788	5.07484	3.87817e-07	6.39602e-05
MA_2093826g0010	20.5834	2.61004	0.757925	3.44367	0.000573878	0.0157176
MA_66201g0010	132.103	2.6095	0.816159	3.19729	0.00138725	0.02837
MA_8872g0010	13.3173	2.6038	0.552993	4.70856	2.49467e-06	0.000290879
MA_6875874g0010	93.4788	2.59817	0.350053	7.42222	1.15174e-13	1.32905e-10
MA_230170g0010	30.9191	2.59733	0.384896	6.74813	1.49758e-11	9.71483e-09
MA_10055697g0010	21.2676	2.59644	0.606298	4.28245	1.84846e-05	0.00138277
MA_10428525g0010	11.2414	2.59441	0.800554	3.24077	0.00119208	0.0253543
MA_2519783g0010	10.1738	2.59381	0.66515	3.89959	9.63561e-05	0.00460734
MA_876100g0010	64.5002	2.59141	0.411226	6.30166	2.94469e-10	1.30242e-07
MA_123133g0010	490.31	2.59053	0.221342	11.7037	1.21945e-31	1.18659e-27
MA_10147276g0010	48.5401	2.58594	0.6518	3.96738	7.26661e-05	0.00375107
MA_37221g0020	4.68071	2.58554	0.760766	3.3986	0.000677316	0.0176456
MA_10104334g0010	54.1936	2.5847	0.645692	4.00299	6.25481e-05	0.00337188
MA_10434671g0010	4.88302	2.57731	0.817005	3.15458	0.0016073	0.0313737
MA_7644g0010	7.70352	2.57322	0.851489	3.02202	0.00251092	0.0421249
MA_103215g0010	4.55758	2.57251	0.742592	3.46423	0.00053175	0.0149543
MA_18470g0010	238.338	2.57242	0.77869	3.30352	0.000954795	0.0220418
MA_8879638g0010	80.847	2.5675	0.372083	6.90033	5.18806e-12	4.0386e-09
MA_10436108g0010	107.873	2.56511	0.782998	3.27601	0.00105283	0.0234162
MA_9895888g0010	22.3133	2.56419	0.677967	3.78218	0.000155461	0.00662019
MA_154457g0010	10.6685	2.55942	0.483203	5.29678	1.17862e-07	2.44012e-05
MA_37077g0020	17.0264	2.55929	0.725997	3.52521	0.000423149	0.012948
MA_951514g0010	69.6924	2.55784	0.600475	4.25969	2.04706e-05	0.00147924
MA_169317g0010	10.8008	2.55778	0.707042	3.61758	0.000297374	0.0102975
MA_1531973g0010	7.23067	2.55776	0.828507	3.08719	0.00202057	0.0363086
MA_32466g0010	10.0761	2.55731	0.810478	3.15531	0.0016033	0.0313585
MA_202591g0010	3.29725	2.55616	0.84761	3.01572	0.00256367	0.0426212
MA_10425949g0010	4.89894	2.5553	0.743597	3.43641	0.000589487	0.0160224
MA_103341g0010	10.9676	2.55166	0.73173	3.48715	0.000488193	0.0141299
MA_25862g0010	18.4748	2.53496	0.680951	3.72267	0.000197124	0.00770965
MA_74014g0010	10.0093	2.5316	0.569589	4.4446	8.80544e-06	0.000801534
MA_5342438g0010	118.278	2.53071	0.758619	3.33594	0.000850104	0.0203242
MA_10426907g0010	158.087	2.5301	0.491972	5.14277	2.70715e-07	4.95057e-05
MA_4894535g0010	6.59027	2.52131	0.815859	3.09037	0.00199906	0.036022
MA_6505g0010	184.497	2.52077	0.452461	5.57125	2.52911e-08	6.83598e-06
MA_216440g0010	5.13854	2.51946	0.855905	2.94363	0.0032439	0.0495912
MA_276143g0010	5.01765	2.51137	0.819887	3.06306	0.00219083	0.038376
MA_172193g0010	3.89454	2.5021	0.858667	2.91393	0.00356904	0.0530207
MA_75520g0010	49.6234	2.50038	0.665908	3.75484	0.00017345	0.00713639
MA_5029466g0010	230.579	2.49403	0.636971	3.91546	9.0233e-05	0.00439006
MA_48747g0010	30.1489	2.48999	0.503866	4.94177	7.7418e-07	0.000118632
MA_906393g0010	32.4568	2.48665	0.688823	3.61	0.000306195	0.0104541
MA_9243887g0010	33.2825	2.48597	0.60481	4.11034	3.95078e-05	0.0024178
MA_215266g0020	17.2332	2.48465	0.757733	3.27906	0.00104153	0.0232712
MA_8443026g0010	3.97321	2.48022	0.856984	2.89412	0.0038022	0.0555094
MA_20406g0010	556.069	2.4778	0.678297	3.65298	0.000259219	0.00930749
MA_32823g0010	31.8406	2.4759	0.523802	4.72679	2.28101e-06	0.000274017
MA_264971g0010	18.0062	2.47348	0.695955	3.55408	0.000379302	0.0120168
MA_10103038g0010	261.11	2.4724	0.851303	2.90425	0.00368132	0.0541104
MA_5170784g0010	17.5376	2.47231	0.77566	3.18737	0.00143574	0.0290748
MA_44287g0010	41.9448	2.47016	0.562817	4.38891	1.13918e-05	0.000951487
MA_172276g0010	5.69164	2.45398	0.801709	3.06093	0.0022065	0.0385464
MA_8921185g0010	50.0702	2.45382	0.598317	4.10119	4.11024e-05	0.00249092
MA_161971g0010	5.70236	2.45115	0.853626	2.87146	0.00408578	0.057702
MA_10144809g0010	79.3902	2.45021	0.767478	3.19254	0.00141026	0.0286483
MA_10436287g0020	21.5855	2.44794	0.516621	4.73837	2.1544e-06	0.00026536
MA_690718g0010	42.3834	2.44696	0.795195	3.07718	0.00208972	0.0371738
MA_10429522g0010	231.26	2.44662	0.266578	9.17789	4.39635e-20	1.22225e-16
MA_49332g0010	252.232	2.44534	0.460922	5.30533	1.12471e-07	2.37913e-05
MA_315574g0010	32.7852	2.4445	0.60072	4.06928	4.71591e-05	0.00273959
MA_477384g0010	26.2584	2.44184	0.740927	3.29566	0.000981909	0.0224547
MA_3688g0010	179.157	2.44038	0.325847	7.48933	6.92264e-14	8.98143e-11
MA_475809g0010	511.737	2.43932	0.753918	3.23553	0.00121417	0.0257397
MA_9055473g0010	16.5595	2.43487	0.572897	4.25011	2.13666e-05	0.00153437
MA_98760g0010	4.11569	2.43254	0.77675	3.1317	0.00173799	0.0326793
MA_281368g0010	89.4258	2.42937	0.548424	4.42973	9.43528e-06	0.000827117
MA_7548333g0010	24.0277	2.42328	0.532608	4.54983	5.36882e-06	0.000535808
MA_343701g0010	7.3703	2.42175	0.795322	3.04499	0.00232686	0.0398917
MA_165604g0010	4.12431	2.41695	0.836088	2.89078	0.00384282	0.0558098
MA_6997643g0010	51.0404	2.41663	0.574274	4.20816	2.57464e-05	0.00175807
MA_55514g0010	8.98462	2.41485	0.671997	3.59354	0.00032621	0.0109089
MA_9333705g0010	357.777	2.41129	0.741071	3.25379	0.00113875	0.0247611
MA_10435665g0010	3.95967	2.40628	0.804797	2.98992	0.00279051	0.0450448
MA_10430424g0010	96.9324	2.40048	0.715012	3.35726	0.00078719	0.0192883
MA_10432360g0020	4.6586	2.39564	0.814628	2.94077	0.00327393	0.0498155
MA_306494g0010	14.1408	2.3917	0.803645	2.97606	0.00291977	0.0459864
MA_10436214g0010	4.42773	2.39113	0.792537	3.01706	0.00255238	0.0425637
MA_10427269g0010	13.4364	2.38802	0.786931	3.0346	0.00240857	0.0409731
MA_54954g0010	25.0889	2.38541	0.611927	3.8982	9.69107e-05	0.00461119
MA_92989g0010	22.2409	2.38449	0.506665	4.70624	2.52322e-06	0.000292288
MA_9401581g0010	3.8155	2.37841	0.7802	3.04846	0.00230021	0.0396496
MA_467252g0010	17.4221	2.37247	0.674619	3.51675	0.000436862	0.0132425
MA_102205g0010	3.72789	2.36449	0.745635	3.17111	0.00151859	0.0301257
MA_101646g0010	227.841	2.35933	0.300056	7.86296	3.75158e-15	6.08412e-12
MA_9762678g0010	10.5799	2.35875	0.555541	4.24587	2.17749e-05	0.00155795
MA_92836g0010	14.5569	2.35802	0.540638	4.36155	1.29144e-05	0.00104846
MA_167343g0020	11.6154	2.35757	0.731683	3.22212	0.00127244	0.0266833
MA_19732g0010	8.50964	2.35631	0.666042	3.53778	0.000403507	0.0125829
MA_6955816g0010	19.1121	2.35277	0.669785	3.51273	0.000443526	0.0133614
MA_126371g0010	38.787	2.35065	0.549122	4.28073	1.86281e-05	0.00138277
MA_10432502g0010	80.5991	2.34725	0.606171	3.87226	0.000107832	0.00502255
MA_10436004g0020	368.356	2.34444	0.621381	3.77295	0.000161327	0.00675179
MA_40048g0010	10.048	2.34355	0.789308	2.96912	0.00298651	0.0466457
MA_10027972g0010	165.225	2.33901	0.694963	3.36566	0.000763595	0.0189709
MA_10434918g0010	10.1529	2.33175	0.712006	3.27489	0.00105702	0.0234824
MA_183768g0010	14.474	2.32082	0.620973	3.73739	0.000185938	0.00742425
MA_203191g0010	6.55971	2.3138	0.821613	2.81617	0.00485997	0.0648234
MA_28098g0010	95.2547	2.31374	0.8291	2.79066	0.00526007	0.0674349
MA_941729g0010	1153.59	2.31148	0.356792	6.47851	9.26309e-11	4.50672e-08
MA_10433500g0010	44.6406	2.31119	0.862602	2.67932	0.00737712	0.0825093
MA_92878g0010	188.863	2.30611	0.4442	5.1916	2.08493e-07	3.90143e-05
MA_10232436g0010	4.00457	2.30588	0.847675	2.72024	0.00652351	0.0765857
MA_237434g0010	4.96813	2.30439	0.814633	2.82874	0.00467314	0.0632962
MA_5645970g0010	11.7777	2.30428	0.851141	2.70728	0.00678369	0.0786938
MA_15149g0010	7.41452	2.30271	0.69809	3.29858	0.000971748	0.0223273
MA_82642g0010	31.4952	2.30226	0.518618	4.43922	9.02854e-06	0.000813447
MA_7072965g0010	32.8251	2.30195	0.723294	3.18259	0.00145962	0.0294054
MA_214829g0010	94.074	2.29326	0.476529	4.81243	1.49109e-06	0.000196923
MA_10436609g0010	4.01496	2.29307	0.841351	2.72546	0.00642127	0.0760124
MA_10430147g0010	10.7563	2.28465	0.600866	3.80226	0.000143382	0.00629876
MA_862767g0010	5.82517	2.28432	0.759096	3.00926	0.00261881	0.0433742
MA_10430953g0010	151.77	2.28414	0.339253	6.73286	1.66361e-11	9.84204e-09
MA_1431939g0010	3.90937	2.28006	0.857807	2.65801	0.00786042	0.0859392
MA_10435536g0010	12.4028	2.27726	0.843958	2.69831	0.00696924	0.0798009
MA_2487g0010	3.35117	2.27643	0.759154	2.99865	0.00271182	0.0443486
MA_10431440g0010	5.50332	2.27507	0.708661	3.21038	0.00132561	0.0274737
MA_267888g0010	6.88063	2.27502	0.72424	3.14125	0.00168227	0.0320654
MA_500227g0010	181.825	2.27476	0.5949	3.82377	0.000131427	0.00586627
MA_88963g0010	7.77047	2.27203	0.7345	3.0933	0.00197943	0.0357675
MA_502530g0010	6.55358	2.26595	0.861587	2.62997	0.00853929	0.0908458
MA_10432716g0010	1237.37	2.26295	0.743518	3.04357	0.00233788	0.0399451
MA_49467g0010	14.7239	2.26224	0.696796	3.24663	0.00116778	0.0251119
MA_120902g0010	9.68535	2.25967	0.815636	2.77044	0.00559799	0.0697455
MA_90245g0010	36.4525	2.25922	0.675107	3.34647	0.000818485	0.0198363
MA_102057g0010	164.073	2.25344	0.622822	3.6181	0.000296768	0.0102948
MA_197343g0010	12.0099	2.25317	0.659603	3.41596	0.000635586	0.0168288
MA_98483g0010	13.7696	2.25255	0.825219	2.72964	0.0063404	0.0752753
MA_10437265g0020	198.404	2.25197	0.281863	7.98962	1.35358e-15	2.92688e-12
MA_18942g0010	181.4	2.25117	0.316326	7.11659	1.10628e-12	1.13312e-09
MA_327445g0010	4.32305	2.25029	0.754311	2.98324	0.00285213	0.0454056
MA_137874g0010	11.8941	2.24782	0.517639	4.34244	1.40911e-05	0.00112388
MA_148921g0010	6.22865	2.23926	0.777546	2.87991	0.0039779	0.056922
MA_237144g0010	8.94649	2.23881	0.779159	2.87336	0.00406128	0.0574812
MA_5177503g0010	6.96032	2.2374	0.817769	2.73598	0.00621941	0.0744574
MA_648065g0010	45.103	2.23713	0.579335	3.86154	0.000112673	0.00518559
MA_26738g0010	123.893	2.23106	0.54258	4.11195	3.9233e-05	0.00240856
MA_53496g0010	5.58794	2.2275	0.846443	2.63159	0.00849852	0.0906245
MA_489467g0010	872.877	2.22658	0.77506	2.87279	0.00406868	0.057544
MA_202096g0010	33.3817	2.22464	0.663846	3.35114	0.00080479	0.0196182
MA_63468g0010	23.2896	2.22334	0.570549	3.89685	9.74531e-05	0.00461785
MA_185360g0010	4.10073	2.22037	0.788936	2.81439	0.00488702	0.0650118
MA_357183g0010	231.259	2.22014	0.76932	2.88585	0.00390356	0.056272
MA_125308g0010	16.7675	2.21705	0.619317	3.57983	0.000343822	0.0112079
MA_82407g0020	6.98608	2.21598	0.788077	2.81188	0.00492524	0.0652191
MA_18770g0010	102.975	2.20965	0.479802	4.60533	4.11811e-06	0.000426291
MA_4501g0010	3.51797	2.20653	0.801951	2.75146	0.00593309	0.0719401
MA_10427280g0030	53.6371	2.20381	0.331709	6.64381	3.05675e-11	1.65243e-08
MA_5963g0010	122.479	2.20042	0.279616	7.86944	3.56228e-15	6.08412e-12
MA_94144g0010	11.3749	2.20012	0.726691	3.02759	0.00246512	0.0415686
MA_47071g0010	8.00689	2.19822	0.796969	2.75822	0.00581169	0.0711381
MA_387320g0010	10.3546	2.19651	0.849514	2.58561	0.00972061	0.0977006
MA_771456g0010	16.487	2.19545	0.737725	2.97597	0.00292067	0.0459864
MA_10431010g0010	12.7417	2.19456	0.736932	2.97797	0.00290169	0.0457987
MA_86256g0010	3.89142	2.19449	0.793476	2.76567	0.00568056	0.0703688
MA_121031g0010	4.12217	2.19292	0.827369	2.65048	0.00803786	0.087242
MA_4284024g0010	5.27482	2.19196	0.759923	2.88445	0.00392104	0.0564404
MA_5118g0020	4.45078	2.18918	0.768221	2.84968	0.00437634	0.060743
MA_30833g0010	184.683	2.18586	0.510528	4.28156	1.85588e-05	0.00138277
MA_9049098g0010	7.13006	2.1853	0.731611	2.98697	0.00281756	0.0451224
MA_372199g0010	3.31816	2.18307	0.7899	2.76373	0.00571456	0.0704281
MA_7785813g0010	18.6926	2.18264	0.49259	4.43095	9.38178e-06	0.000826148
MA_94070g0010	26.7163	2.17895	0.565849	3.85076	0.000117754	0.00536677
MA_10265423g0010	4.2913	2.17724	0.748491	2.90883	0.00362779	0.0536121
MA_189802g0010	1115.53	2.17336	0.782398	2.77782	0.00547241	0.0687877
MA_9739622g0010	25.205	2.17298	0.54635	3.97727	6.9711e-05	0.00363031
MA_10432681g0010	11.6218	2.16879	0.601359	3.60648	0.000310374	0.0105047
MA_10428395g0010	12.1615	2.16667	0.683588	3.16956	0.00152669	0.0301633
MA_117432g0010	16.1215	2.16566	0.602731	3.59307	0.000326802	0.0109089
MA_53673g0010	55.0204	2.16265	0.512155	4.22265	2.41452e-05	0.00167817
MA_9989648g0010	31.0065	2.16149	0.4256	5.0787	3.80024e-07	6.35712e-05
MA_217755g0010	5.49345	2.15888	0.812967	2.65556	0.00791774	0.0863717
MA_56566g0010	78.4431	2.15289	0.439212	4.9017	9.50093e-07	0.000140074
MA_8027600g0010	117.945	2.15013	0.549772	3.91095	9.19343e-05	0.00443954
MA_28222g0010	8.20275	2.14944	0.599403	3.58596	0.000335838	0.0110963
MA_96757g0010	66.5016	2.1489	0.432227	4.9717	6.63689e-07	0.000104872
MA_121533g0010	44.2484	2.1477	0.586166	3.66399	0.00024832	0.00908375
MA_588952g0010	35.8984	2.14395	0.56482	3.79582	0.000147157	0.00636526
MA_604159g0010	14.0478	2.14143	0.524359	4.0839	4.42865e-05	0.00261119
MA_102653g0020	75.2588	2.14129	0.337714	6.34055	2.28949e-10	1.06085e-07
MA_10431838g0030	336.695	2.13816	0.317117	6.7425	1.55681e-11	9.77324e-09
MA_8763526g0010	7.63986	2.13524	0.798748	2.67323	0.0075124	0.0834945
MA_10435797g0010	179.903	2.13504	0.505055	4.22733	2.36478e-05	0.0016495
MA_10430419g0020	330.235	2.13324	0.79123	2.69611	0.00701545	0.0801689
MA_216772g0010	3.97467	2.13132	0.782268	2.72454	0.00643917	0.0760854
MA_10431324g0020	33.2298	2.12399	0.53197	3.99269	6.53292e-05	0.00348107
MA_4030165g0010	12.4119	2.11983	0.767171	2.76318	0.00572414	0.0704281
MA_10383054g0010	13.58	2.11979	0.674362	3.1434	0.00166998	0.0319563
MA_10430878g0010	65.0387	2.11191	0.440888	4.79014	1.66669e-06	0.000216236
MA_17523g0010	46.803	2.10684	0.380421	5.53819	3.05608e-08	7.72396e-06
MA_8950g0010	13.9428	2.10604	0.532658	3.95383	7.69106e-05	0.00385762
MA_338551g0010	37.1028	2.09688	0.523921	4.00229	6.27331e-05	0.00337251
MA_10248111g0010	41.5089	2.09686	0.490432	4.27554	1.90678e-05	0.00140029
MA_460877g0010	7.24679	2.09351	0.72524	2.88664	0.0038938	0.056173
MA_10428480g0010	274.798	2.09279	0.78303	2.67268	0.00752471	0.0835835
MA_18042g0010	7.71067	2.0897	0.742436	2.81465	0.00488305	0.0650118
MA_6857105g0010	6.16049	2.08929	0.746637	2.79827	0.00513774	0.0666127
MA_10243509g0010	63.8265	2.08873	0.440191	4.74507	2.08437e-06	0.000258369
MA_10430584g0010	8.18162	2.08863	0.733843	2.84615	0.00442518	0.0612072
MA_8772866g0010	236.628	2.08836	0.803919	2.59772	0.0093844	0.095368
MA_10435034g0020	9.61998	2.08752	0.585073	3.56796	0.000359767	0.0115535
MA_3821g0010	74.2215	2.08726	0.429343	4.86151	1.16493e-06	0.000161262
MA_522972g0010	6.6121	2.08632	0.801176	2.60407	0.00921237	0.0943706
MA_164016g0010	9.99868	2.07921	0.768087	2.707	0.00678947	0.0786955
MA_745622g0010	32.6116	2.07354	0.620061	3.34408	0.000825553	0.0198861
MA_219456g0010	226.767	2.07306	0.476201	4.35332	1.3409e-05	0.00108279
MA_10191747g0010	6.14331	2.06958	0.659409	3.13854	0.00169794	0.0322063
MA_6960g0020	5.95781	2.0684	0.770936	2.68297	0.00729725	0.0818984
MA_52889g0010	98.2168	2.06622	0.43242	4.77827	1.7681e-06	0.000224896
MA_538167g0010	20.1116	2.06441	0.580012	3.55925	0.000371909	0.011807
MA_140995g0010	5.86354	2.06009	0.750651	2.7444	0.0060622	0.073141
MA_3550g0020	24.1473	2.05761	0.6608	3.11382	0.00184682	0.0340996
MA_10259759g0010	135.442	2.05731	0.390581	5.26729	1.38451e-07	2.77773e-05
MA_10431043g0010	128.781	2.05322	0.701989	2.92485	0.00344617	0.0518167
MA_49677g0010	5.2842	2.05185	0.728594	2.81617	0.00485994	0.0648234
MA_18417g0010	44.5033	2.04665	0.416842	4.90989	9.11286e-07	0.000138551
MA_10429476g0010	22.9259	2.04641	0.461667	4.43265	9.30804e-06	0.000824083
MA_10035305g0010	8.54329	2.04229	0.622182	3.28247	0.00102901	0.0230976
MA_91749g0010	4.10681	2.04169	0.745515	2.73863	0.00616964	0.0740242
MA_8519251g0010	20.2153	2.04145	0.59939	3.40589	0.000659491	0.0173203
MA_218345g0010	9.06208	2.0408	0.723212	2.82185	0.00477473	0.0641719
MA_69378g0010	8.53334	2.03925	0.655592	3.11054	0.00186744	0.0343825
MA_6626016g0010	28.2031	2.03836	0.614432	3.31747	0.000908366	0.0212985
MA_3920672g0010	19.1252	2.03672	0.637324	3.19574	0.00139474	0.0284817
MA_1920179g0010	68.1568	2.03606	0.359508	5.66346	1.48354e-08	4.44173e-06
MA_29029g0010	126.707	2.03395	0.435136	4.67429	2.94966e-06	0.000328019
MA_432009g0010	7.30676	2.03284	0.789111	2.57611	0.00999179	0.0993106
MA_3450116g0010	4.96332	2.0291	0.751548	2.69989	0.00693618	0.0797784
MA_46121g0010	31.6817	2.02865	0.615356	3.2967	0.000978272	0.0224119
MA_10433156g0010	4.7702	2.02848	0.755257	2.68582	0.00723527	0.081607
MA_9477177g0010	12.8136	2.02628	0.676019	2.99737	0.00272323	0.0443935
MA_771156g0010	31.958	2.02315	0.455214	4.4444	8.81395e-06	0.000801534
MA_126021g0010	12.9716	2.02193	0.589238	3.43144	0.000600381	0.0161605
MA_10508g0010	19.1347	2.02069	0.477817	4.22901	2.34718e-05	0.00164311
MA_20384g0010	196.792	2.02035	0.582372	3.46917	0.000522063	0.0147646
MA_10428528g0010	778.426	2.01918	0.621771	3.24747	0.00116435	0.0250658
MA_38801g0010	12.7964	2.01835	0.636276	3.17213	0.00151323	0.0300807
MA_188810g0010	76.7994	2.01727	0.780901	2.58326	0.00978719	0.097916
MA_10433486g0010	26.1324	2.01078	0.683263	2.94291	0.00325142	0.0496281
MA_39840g0010	15.9212	2.01061	0.641265	3.13538	0.00171632	0.0324285
MA_10431639g0020	15.9026	2.01028	0.694663	2.89389	0.00380502	0.0555094
MA_18153g0010	13.7318	2.00784	0.591186	3.3963	0.000683037	0.0177234
MA_10434673g0010	7.48492	2.00755	0.702426	2.85802	0.00426297	0.0597173
MA_82669g0010	23.2419	2.00431	0.594199	3.37312	0.000743212	0.0187111
MA_93825g0010	3.62395	2.00081	0.762018	2.62567	0.00864784	0.0912666
MA_55379g0010	22.6275	2.0008	0.490647	4.07788	4.54482e-05	0.00266406
MA_132265g0020	44.9665	2.00053	0.566529	3.5312	0.000413685	0.0127587
MA_10434729g0020	113.363	1.99467	0.722992	2.75891	0.00579951	0.0710732
MA_10081221g0010	9.7653	1.99173	0.765443	2.60206	0.00926662	0.0947152
MA_10435468g0020	13.2404	1.98757	0.680395	2.9212	0.00348685	0.0522785
MA_16483g0010	4.74488	1.98282	0.76624	2.58773	0.00966117	0.097347
MA_8044933g0010	27.8132	1.97923	0.618733	3.19885	0.00137976	0.0282648
MA_10840g0010	6.26878	1.97827	0.687059	2.87934	0.0039851	0.0569413
MA_138441g0010	65.0969	1.97181	0.428315	4.60363	4.1519e-06	0.000427514
MA_10434037g0020	45.6408	1.96182	0.491721	3.9897	6.61574e-05	0.00348913
MA_134293g0010	57.0889	1.96095	0.517725	3.78764	0.000152084	0.00650487
MA_10432956g0020	79.0919	1.96049	0.372687	5.26041	1.43736e-07	2.81767e-05
MA_8180539g0010	26.6496	1.95849	0.661954	2.95865	0.00308995	0.04799
MA_77852g0010	10.8592	1.95521	0.616481	3.17157	0.00151616	0.0301081
MA_9032753g0010	21.7539	1.95438	0.555042	3.52113	0.000429713	0.0130871
MA_10432359g0010	17.039	1.954	0.558761	3.49703	0.000470464	0.0139112
MA_913862g0010	94.4483	1.95247	0.578144	3.37714	0.000732446	0.0184931
MA_10426796g0010	15.726	1.95151	0.532209	3.66681	0.000245591	0.00900083
MA_78410g0010	60.1962	1.9492	0.603067	3.23214	0.00122867	0.025934
MA_10431230g0020	106.924	1.94858	0.742265	2.62518	0.00866033	0.0913488
MA_295712g0010	765.662	1.94594	0.421845	4.61293	3.97032e-06	0.000415411
MA_10432110g0010	128.611	1.94281	0.717119	2.7092	0.00674467	0.0785506
MA_10432716g0030	18.9254	1.94113	0.717849	2.70409	0.00684908	0.0790569
MA_6177568g0010	6.55387	1.94112	0.6969	2.78536	0.00534688	0.0680548
MA_27987g0010	6.53079	1.94069	0.689747	2.81363	0.00489856	0.0650722
MA_11956g0010	51.8004	1.93716	0.428318	4.52272	6.10492e-06	0.000597024
MA_8640242g0010	32.3269	1.93611	0.684091	2.83019	0.00465204	0.0631184
MA_179641g0010	31.2487	1.93419	0.61418	3.14922	0.00163706	0.0315907
MA_76641g0010	21.3352	1.93296	0.571495	3.38229	0.000718838	0.0182883
MA_10213388g0010	17.7639	1.93273	0.668389	2.89162	0.00383256	0.0557023
MA_113573g0010	12.2061	1.93163	0.539366	3.58129	0.000341897	0.011175
MA_10337257g0010	134.946	1.92624	0.623741	3.0882	0.00201371	0.0362217
MA_10427625g0010	215.897	1.92272	0.341257	5.63424	1.75832e-08	5.18466e-06
MA_580238g0010	54.6127	1.92192	0.481319	3.99302	6.52369e-05	0.00348107
MA_48202g0010	7.33849	1.9215	0.633906	3.03121	0.00243577	0.0412847
MA_201277g0010	25.3395	1.92038	0.526514	3.64735	0.000264955	0.0094265
MA_10362365g0010	56.8851	1.91671	0.624402	3.06968	0.00214286	0.0378767
MA_41021g0010	17.4985	1.91043	0.457292	4.17771	2.94455e-05	0.00196314
MA_140715g0010	8.6428	1.90841	0.590396	3.23242	0.00122745	0.025934
MA_69304g0010	11.5712	1.90562	0.660817	2.88373	0.00392992	0.0565263
MA_234311g0010	15.0585	1.90497	0.517273	3.68272	0.000230754	0.00865261
MA_80729g0030	49.4209	1.90447	0.427665	4.45319	8.46045e-06	0.000776645
MA_10427709g0010	39.9977	1.89937	0.58868	3.22648	0.00125322	0.0263663
MA_96077g0020	11.8714	1.89544	0.606537	3.12501	0.00177799	0.0332386
MA_2974g0010	13.9045	1.89467	0.537853	3.52266	0.000427232	0.0130319
MA_9506636g0010	27.5275	1.89458	0.573256	3.30495	0.000949921	0.0219554
MA_10427514g0010	713.829	1.89083	0.645215	2.93054	0.00338371	0.0510864
MA_10434015g0010	160.465	1.88794	0.254399	7.42116	1.16098e-13	1.32905e-10
MA_3370g0010	32.6431	1.8865	0.52213	3.61309	0.000302573	0.0103955
MA_10436437g0020	13.7729	1.88529	0.543183	3.47081	0.000518883	0.0146987
MA_4505582g0010	14.3868	1.88506	0.729476	2.58413	0.00976242	0.0978404
MA_12125g0010	9.17428	1.88332	0.688773	2.73432	0.00625099	0.0746322
MA_7451479g0010	20.3179	1.8825	0.595246	3.16256	0.00156388	0.0306801
MA_696786g0010	58.9977	1.88033	0.593719	3.16705	0.00153996	0.0303025
MA_637854g0010	21.378	1.87902	0.50622	3.71187	0.000205733	0.00793229
MA_104192g0010	45.7166	1.87752	0.577705	3.24996	0.00115422	0.0250137
MA_253867g0010	15.1674	1.87591	0.503944	3.72247	0.000197287	0.00770965
MA_10425800g0010	46.2082	1.87511	0.397477	4.71753	2.38722e-06	0.000283279
MA_9370809g0010	16.6582	1.87376	0.549664	3.40891	0.000652224	0.0171806
MA_345915g0010	9.14114	1.87281	0.62444	2.99918	0.00270706	0.0443079
MA_101258g0010	24.1857	1.87079	0.532762	3.5115	0.000445588	0.0134019
MA_86162g0020	27.871	1.86532	0.49291	3.78429	0.000154146	0.00657858
MA_8861640g0010	10.6996	1.85987	0.607368	3.06218	0.00219729	0.03842
MA_10429923g0030	169.906	1.85775	0.539614	3.44274	0.000575853	0.0157176
MA_14611g0020	19.3282	1.85113	0.465018	3.98077	6.86915e-05	0.00359356
MA_35169g0010	219.628	1.8506	0.232489	7.95996	1.72099e-15	3.34922e-12
MA_6870g0010	25.432	1.84505	0.419218	4.40116	1.07676e-05	0.000911078
MA_200725g0010	276.336	1.84443	0.449797	4.10059	4.12103e-05	0.00249092
MA_101117g0010	5.21549	1.83979	0.703461	2.61535	0.00891372	0.0928143
MA_180174g0010	17.7765	1.83937	0.632746	2.90697	0.00364945	0.0538045
MA_1209g0010	23.9185	1.83493	0.476271	3.8527	0.000116825	0.00533691
MA_892977g0010	78.091	1.83448	0.575043	3.19017	0.00142191	0.0288248
MA_7584530g0010	7.36483	1.83415	0.636604	2.88114	0.00396236	0.056825
MA_906240g0010	9.12633	1.82728	0.580961	3.14528	0.00165929	0.0318684
MA_126866g0010	21.0297	1.82394	0.527557	3.45733	0.000545558	0.0152545
MA_30848g0010	68.3489	1.82134	0.389856	4.67184	2.98517e-06	0.000330082
MA_180744g0010	23.656	1.82021	0.483241	3.76667	0.00016544	0.00690907
MA_6174661g0010	14.8128	1.81739	0.681106	2.66829	0.00762391	0.0844472
MA_944861g0010	12.6994	1.81629	0.571721	3.17688	0.00148869	0.0297143
MA_8606g0010	32.5338	1.81553	0.469992	3.86289	0.000112052	0.00518559
MA_11175g0010	6.53157	1.81513	0.629522	2.88335	0.00393472	0.0565537
MA_137604g0010	20.4818	1.81334	0.661282	2.74216	0.00610368	0.0735503
MA_4992g0010	56.0624	1.8107	0.369112	4.90556	9.31619e-07	0.000140074
MA_9263807g0010	25.8129	1.81015	0.537273	3.36915	0.000754005	0.0188366
MA_742213g0010	36.393	1.80869	0.5208	3.47291	0.000514842	0.0146268
MA_10435693g0020	80.663	1.80773	0.565767	3.19519	0.0013974	0.0285061
MA_10437163g0010	30.4974	1.8074	0.430696	4.19646	2.71115e-05	0.00183817
MA_22384g0010	13.6752	1.80563	0.536488	3.36566	0.000763616	0.0189709
MA_10436135g0010	56.5297	1.80203	0.433312	4.15873	3.20016e-05	0.0020636
MA_122094g0010	10.8392	1.80196	0.554446	3.25002	0.00115396	0.0250137
MA_10434037g0010	22.2235	1.79928	0.604908	2.97446	0.00293504	0.0461379
MA_10431609g0010	71.4897	1.79064	0.613126	2.9205	0.00349466	0.0523525
MA_10434601g0010	44.7072	1.78829	0.399828	4.47264	7.72588e-06	0.000726344
MA_1481g0010	31.4196	1.78782	0.479649	3.72736	0.000193496	0.00763819
MA_130810g0010	79.7964	1.78781	0.538506	3.31994	0.000900376	0.0211621
MA_10437064g0010	24.5659	1.78558	0.475902	3.75199	0.000175439	0.00716792
MA_10427092g0030	21.3529	1.78456	0.545552	3.2711	0.0010713	0.0237185
MA_158988g0010	8.66357	1.78157	0.644527	2.76415	0.00570711	0.0704281
MA_202816g0010	13.3801	1.77644	0.515635	3.44516	0.000570724	0.0156877
MA_10433109g0010	25.3839	1.77526	0.507747	3.49635	0.000471667	0.0139112
MA_1213520g0010	46.1956	1.77384	0.604841	2.93273	0.00335994	0.050925
MA_162930g0010	13.5933	1.77151	0.614816	2.88137	0.00395951	0.056825
MA_72094g0010	80.5977	1.76781	0.323093	5.47151	4.46227e-08	1.05903e-05
MA_217935g0010	1183.73	1.76736	0.6116	2.88974	0.00385565	0.0559126
MA_495777g0010	8.6268	1.76676	0.671186	2.63229	0.00848115	0.0905385
MA_100402g0010	270.758	1.76324	0.597681	2.95014	0.00317628	0.0487489
MA_95662g0010	11.1086	1.76267	0.511205	3.44807	0.000564618	0.0155638
MA_100087g0010	6.97559	1.76045	0.612385	2.87475	0.0040435	0.0574209
MA_10436076g0010	22.8028	1.75991	0.582672	3.02041	0.0025243	0.0422039
MA_133864g0010	54.6045	1.7585	0.350961	5.01054	5.42778e-07	8.80251e-05
MA_57399g0020	7.35931	1.75846	0.610916	2.87839	0.00399709	0.0570288
MA_10436344g0020	10.5923	1.75836	0.653002	2.69273	0.0070869	0.0804657
MA_291382g0010	65.0432	1.755	0.401042	4.3761	1.20824e-05	0.000987963
MA_3380g0010	17.0591	1.75401	0.479089	3.66115	0.00025109	0.00913288
MA_10168324g0010	22.704	1.75231	0.557763	3.14167	0.00167989	0.0320654
MA_26896g0010	9.62245	1.75072	0.643688	2.71982	0.00653168	0.0766203
MA_43488g0010	34.6568	1.74632	0.403232	4.3308	1.48569e-05	0.00115652
MA_126270g0010	28.8076	1.74629	0.406947	4.2912	1.77713e-05	0.00135096
MA_10772g0010	82.6717	1.74519	0.631944	2.76162	0.0057515	0.0706628
MA_5748192g0010	15.392	1.74215	0.630672	2.76237	0.00573837	0.070546
MA_4815g0010	10.8561	1.74169	0.674258	2.58312	0.0097911	0.097916
MA_40797g0010	28.0892	1.74115	0.671991	2.59103	0.00956904	0.0966891
MA_11187g0010	6.69435	1.73985	0.650361	2.6752	0.00746842	0.0831958
MA_10433631g0010	29.6071	1.73848	0.469098	3.706	0.000210555	0.00806616
MA_18674g0010	45.8031	1.73663	0.402127	4.31862	1.5701e-05	0.00121518
MA_704702g0010	90.8547	1.73542	0.538666	3.22171	0.00127429	0.0266833
MA_10431567g0010	9.89639	1.73464	0.599123	2.8953	0.00378796	0.0553658
MA_10431946g0010	8.27479	1.73211	0.616247	2.81073	0.00494285	0.0653258
MA_469246g0010	21.0507	1.73132	0.579572	2.98724	0.00281512	0.0451224
MA_1489g0010	379.966	1.73028	0.430782	4.0166	5.90445e-05	0.00322771
MA_730356g0010	10.0317	1.72728	0.610863	2.82761	0.00468965	0.0634668
MA_10433982g0020	42.7914	1.72653	0.580859	2.97237	0.00295515	0.0462672
MA_28841g0010	135.679	1.72631	0.379938	4.54366	5.52855e-06	0.000548934
MA_20437g0010	50.2317	1.72261	0.518416	3.32283	0.000891106	0.0210679
MA_7024577g0010	17.4963	1.71469	0.545721	3.14206	0.00167762	0.0320654
MA_22632g0010	27.877	1.71237	0.398863	4.29314	1.76166e-05	0.0013481
MA_14051g0010	22.9499	1.71099	0.512081	3.34125	0.000834023	0.0200382
MA_10177171g0010	34.922	1.7105	0.394099	4.34028	1.42302e-05	0.00113034
MA_119918g0010	93.8099	1.71026	0.344872	4.95911	7.08153e-07	0.000110251
MA_128387g0010	33.4378	1.70706	0.52511	3.25087	0.00115054	0.0249895
MA_1780171g0010	56.032	1.70336	0.522447	3.26036	0.00111273	0.0244687
MA_10432693g0010	71.4486	1.70298	0.507121	3.35814	0.000784697	0.0192816
MA_10433103g0010	18.4825	1.70228	0.458639	3.71159	0.00020596	0.00793229
MA_5987685g0010	41.3376	1.70155	0.609635	2.79109	0.00525303	0.0674349
MA_150049g0010	29.4684	1.69997	0.605583	2.80716	0.00499799	0.0654548
MA_54204g0010	3441.3	1.69776	0.324471	5.23239	1.67336e-07	3.22428e-05
MA_24574g0010	35.6042	1.69605	0.562504	3.01518	0.00256826	0.0426212
MA_8516716g0010	38.1306	1.69467	0.474287	3.57309	0.000352794	0.0113859
MA_19658g0010	100.46	1.69336	0.528961	3.20129	0.00136812	0.0281152
MA_3443g0010	137.564	1.69318	0.347047	4.87883	1.06716e-06	0.000153838
MA_217446g0010	250.418	1.6915	0.313266	5.39956	6.68033e-08	1.54769e-05
MA_96120g0010	43.9447	1.69044	0.432948	3.90449	9.44226e-05	0.004526
MA_10426168g0010	14.5001	1.68886	0.552965	3.05419	0.0022567	0.0391464
MA_10429813g0010	8.286	1.68702	0.623975	2.70367	0.00685787	0.0791115
MA_356418g0010	45.8649	1.68558	0.369264	4.56469	5.0023e-06	0.000501803
MA_929480g0010	187.107	1.68286	0.438788	3.83524	0.00012544	0.00566399
MA_116716g0010	16.3726	1.68071	0.546405	3.07595	0.00209835	0.0372931
MA_102538g0010	1810.27	1.6781	0.641003	2.61793	0.00884657	0.0924614
MA_5603g0010	41.7457	1.67808	0.442161	3.79518	0.000147534	0.00636526
MA_226001g0010	90.8474	1.67216	0.455381	3.67199	0.00024067	0.00888744
MA_390667g0010	14.0222	1.66247	0.588375	2.82553	0.00472019	0.0637472
MA_9531039g0010	12.5345	1.65972	0.572694	2.8981	0.00375432	0.0549344
MA_70859g0010	894.737	1.65915	0.326313	5.08452	3.68555e-07	6.3473e-05
MA_124460g0010	214.108	1.65827	0.371597	4.46255	8.09898e-06	0.000746987
MA_10430292g0010	16.8973	1.65737	0.592605	2.79676	0.00516178	0.0668583
MA_141669g0010	18.9014	1.65719	0.596148	2.77983	0.00543873	0.0685957
MA_10436986g0020	132.332	1.65673	0.408191	4.05873	4.93412e-05	0.00281592
MA_164923g0010	157.101	1.6559	0.337735	4.90296	9.44049e-07	0.000140074
MA_10430728g0010	84.8525	1.65284	0.397211	4.1611	3.16716e-05	0.00205688
MA_10429303g0020	16.0007	1.6485	0.608579	2.70877	0.00675329	0.0785907
MA_277805g0010	15.8903	1.64463	0.615187	2.67338	0.0075091	0.0834945
MA_19604g0020	6.37222	1.64173	0.632769	2.59452	0.00947227	0.0960103
MA_2351567g0010	11.9408	1.64139	0.507258	3.23581	0.00121298	0.0257397
MA_6588g0010	14.1337	1.63827	0.502923	3.25749	0.00112402	0.0246058
MA_3099234g0010	6.26398	1.63751	0.620589	2.63863	0.00832417	0.0893111
MA_111005g0010	44.734	1.63709	0.538912	3.03776	0.00238343	0.0405809
MA_140980g0010	12.1032	1.63382	0.607364	2.69002	0.00714482	0.0810288
MA_10432880g0010	72.5753	1.63225	0.412429	3.95764	7.56931e-05	0.00385619
MA_10150752g0010	5.38529	1.63203	0.571432	2.85604	0.00428961	0.0599282
MA_127386g0010	9.27345	1.63197	0.618635	2.63802	0.00833911	0.0893445
MA_136308g0010	31.591	1.62945	0.466211	3.49509	0.000473904	0.0139112
MA_9119408g0010	22.5538	1.62856	0.491755	3.31174	0.000927183	0.0215836
MA_293357g0010	157.836	1.62842	0.275573	5.9092	3.43782e-09	1.19471e-06
MA_10042254g0010	17.8812	1.62827	0.404251	4.02786	5.62857e-05	0.00311186
MA_5513g0010	18.6662	1.62468	0.60601	2.68094	0.00734147	0.0821958
MA_9531215g0010	37.08	1.6237	0.489501	3.31705	0.000909725	0.0213046
MA_67006g0010	133.066	1.62074	0.334184	4.84984	1.23559e-06	0.000168152
MA_50550g0010	52.1984	1.6204	0.344063	4.70961	2.4819e-06	0.000290879
MA_855574g0010	20.0879	1.61994	0.611176	2.65053	0.00803656	0.087242
MA_134669g0010	82.7146	1.61804	0.439521	3.68138	0.000231978	0.0086784
MA_765915g0010	9.35287	1.61439	0.608108	2.65478	0.00793601	0.0864583
MA_177562g0020	14.2766	1.61232	0.625846	2.57623	0.00998846	0.0993106
MA_109421g0010	45.4596	1.60832	0.510727	3.14907	0.00163789	0.0315907
MA_116478g0010	34.8201	1.60496	0.600015	2.67486	0.00747594	0.0832319
MA_136601g0010	135.766	1.60145	0.49978	3.2043	0.00135391	0.0279411
MA_95638g0020	13.8292	1.60115	0.614276	2.60656	0.00914569	0.0940223
MA_10435695g0010	16.2995	1.60057	0.472047	3.3907	0.000697141	0.0179459
MA_69695g0010	55.7562	1.59702	0.476591	3.35091	0.000805456	0.0196182
MA_10426719g0010	9.146	1.59666	0.564451	2.8287	0.00467379	0.0632962
MA_90285g0010	81.6316	1.59552	0.377191	4.23001	2.33681e-05	0.00164311
MA_922597g0010	92.3631	1.59029	0.520303	3.05647	0.00223957	0.0389146
MA_10067279g0010	15.6461	1.59023	0.535814	2.96788	0.00299864	0.0467975
MA_10437187g0010	250.264	1.59002	0.232515	6.83835	8.01085e-12	5.99612e-09
MA_697231g0010	580.19	1.58951	0.285895	5.55978	2.70117e-08	7.10371e-06
MA_7299373g0010	14.1713	1.58677	0.549401	2.88818	0.00387475	0.0560643
MA_10178474g0010	13.6948	1.58527	0.607959	2.60754	0.00911962	0.0938534
MA_10436725g0010	12.5305	1.58389	0.529997	2.98848	0.00280368	0.0451224
MA_27638g0010	49.5248	1.58262	0.403762	3.91968	8.86668e-05	0.00433554
MA_10429703g0020	49.7113	1.58164	0.593943	2.66294	0.00774606	0.0851298
MA_10430674g0010	27.1238	1.58058	0.404082	3.91153	9.1712e-05	0.00443954
MA_19954g0010	22.7207	1.57952	0.490818	3.21813	0.0012903	0.0269425
MA_46113g0010	25.8255	1.57948	0.467724	3.37696	0.00073293	0.0184931
MA_10410805g0010	122.346	1.57774	0.293873	5.36876	7.92796e-08	1.81513e-05
MA_14836g0010	11.4457	1.57748	0.508643	3.10135	0.00192639	0.0349473
MA_886307g0010	60.6882	1.57468	0.484735	3.24854	0.00115998	0.0250547
MA_19927g0010	20.3041	1.5737	0.55687	2.82597	0.0047138	0.0637339
MA_26842g0010	17.7641	1.57202	0.595778	2.6386	0.00832487	0.0893111
MA_8353g0010	122.451	1.57179	0.43458	3.6168	0.000298263	0.0103099
MA_102223g0010	47.0933	1.56995	0.331548	4.73523	2.18807e-06	0.000266986
MA_10430435g0020	8.57529	1.56982	0.585074	2.6831	0.00729424	0.0818984
MA_121326g0010	72.7476	1.56927	0.442978	3.54255	0.000396285	0.012379
MA_295001g0010	36.0907	1.56772	0.470679	3.33076	0.000866107	0.0205743
MA_158072g0010	28.2795	1.5644	0.497974	3.14153	0.00168065	0.0320654
MA_1627931g0010	46.6639	1.56415	0.428706	3.64855	0.000263726	0.00940192
MA_59638g0010	64.9768	1.56351	0.32686	4.78344	1.72322e-06	0.000221497
MA_127753g0010	40.6284	1.56297	0.579077	2.69906	0.00695347	0.0797886
MA_64059g0010	27.0989	1.55818	0.510375	3.05301	0.00226558	0.0392451
MA_10425915g0010	8.09395	1.55645	0.594979	2.61598	0.00889711	0.0927354
MA_25927g0010	7.09438	1.55311	0.579349	2.68079	0.00734487	0.0821958
MA_10432049g0010	35.0458	1.55029	0.488316	3.17476	0.00149961	0.0298709
MA_10013136g0010	57.7867	1.54798	0.45015	3.4388	0.000584305	0.0159037
MA_15278g0010	22.26	1.54556	0.549712	2.81159	0.00492972	0.0652191
MA_375520g0010	44.2817	1.53884	0.57002	2.69962	0.00694182	0.0797886
MA_10437040g0010	16.3934	1.53654	0.554031	2.77339	0.0055476	0.0693546
MA_25900g0010	24.1917	1.53495	0.50214	3.05681	0.00223708	0.038906
MA_10430857g0010	20.8367	1.5259	0.567523	2.6887	0.00717313	0.0811606
MA_18237g0010	51.0904	1.52149	0.474141	3.20894	0.00133223	0.0275814
MA_205823g0010	25.5363	1.51429	0.547001	2.76835	0.00563405	0.0700155
MA_22140g0010	79.5715	1.51216	0.403161	3.75077	0.000176293	0.00716792
MA_439703g0010	15.7543	1.51162	0.486788	3.10529	0.00190092	0.0348017
MA_20506g0010	64.5021	1.50821	0.440791	3.42161	0.000622524	0.0165958
MA_75635g0010	37.6211	1.50724	0.474396	3.17718	0.00148715	0.0297139
MA_955078g0010	11.526	1.50152	0.548953	2.73525	0.00623334	0.0744672
MA_87184g0030	22.0425	1.49893	0.575359	2.60521	0.00918186	0.0942613
MA_126568g0010	18.5855	1.49359	0.538609	2.77305	0.00555332	0.0693666
MA_54783g0010	21.1344	1.49118	0.493145	3.02382	0.00249603	0.0419837
MA_58851g0010	23.8847	1.49067	0.439886	3.38877	0.000702061	0.0180248
MA_51451g0010	27.0891	1.49034	0.462531	3.22215	0.00127234	0.0266833
MA_10437264g0010	16.3497	1.48913	0.459228	3.24267	0.00118416	0.0252964
MA_10430409g0020	14.3617	1.48587	0.528361	2.81223	0.00491997	0.0652191
MA_153080g0010	26.0061	1.48548	0.392951	3.78031	0.000156631	0.00664093
MA_10754g0010	901.409	1.47924	0.276686	5.34627	8.97863e-08	1.96329e-05
MA_139873g0010	162.421	1.47866	0.239767	6.16708	6.95625e-10	2.76277e-07
MA_892990g0010	39.4234	1.47865	0.395725	3.73657	0.000186551	0.00742425
MA_922379g0010	23.0436	1.47457	0.572846	2.57412	0.0100496	0.0994785
MA_6787326g0010	17.5993	1.47434	0.415116	3.55164	0.000382842	0.0120551
MA_93445g0010	21.1492	1.47096	0.491882	2.99046	0.00278554	0.0450448
MA_10436080g0010	197.637	1.46869	0.285841	5.13812	2.77495e-07	4.95443e-05
MA_10070162g0010	48.7402	1.46785	0.459702	3.19304	0.00140782	0.0286287
MA_7993g0010	38.8785	1.46607	0.468779	3.12743	0.0017634	0.0330294
MA_20561g0020	18.2337	1.46124	0.47703	3.0632	0.00218984	0.038376
MA_10435887g0040	276.559	1.45999	0.262512	5.5616	2.67313e-08	7.10371e-06
MA_8156728g0010	28.8682	1.45881	0.467164	3.12268	0.00179209	0.0334381
MA_61492g0010	75.887	1.45744	0.409248	3.56126	0.000369086	0.0117366
MA_49382g0010	30.943	1.45652	0.535062	2.72215	0.00648584	0.0763426
MA_10427528g0010	10.335	1.4561	0.545301	2.67027	0.00757892	0.0840822
MA_10433869g0010	82.5076	1.45511	0.355867	4.08893	4.33374e-05	0.0025774
MA_5803g0010	24.709	1.45258	0.563379	2.57833	0.00992794	0.0990808
MA_138932g0010	14.8843	1.45173	0.528305	2.7479	0.00599782	0.0725441
MA_10187060g0010	183.237	1.45151	0.466816	3.10939	0.00187473	0.0344514
MA_10428716g0010	24.5926	1.44751	0.471209	3.07191	0.0021269	0.0376288
MA_8498773g0010	18.8259	1.44696	0.518883	2.78861	0.00529347	0.0676606
MA_10303844g0010	20.8491	1.44617	0.395182	3.65951	0.000252696	0.00915777
MA_35352g0010	23.3784	1.44505	0.543625	2.65817	0.00785664	0.0859392
MA_10436704g0010	119.145	1.44383	0.318072	4.53932	5.64365e-06	0.000557519
MA_10212234g0010	239.52	1.44312	0.272446	5.29691	1.17778e-07	2.44012e-05
MA_10434295g0010	83.8751	1.44303	0.333193	4.3309	1.48499e-05	0.00115652
MA_204527g0010	195.127	1.441	0.447043	3.2234	0.0012668	0.0266233
MA_139193g0010	37.4358	1.44053	0.360968	3.99075	6.58639e-05	0.00348309
MA_81001g0010	25.7519	1.4398	0.399096	3.60764	0.000308998	0.0104763
MA_10432716g0020	242.67	1.43364	0.240232	5.96774	2.40565e-09	8.66969e-07
MA_10433492g0010	41.4983	1.4327	0.415182	3.45077	0.000558991	0.0154965
MA_9892336g0010	18.6476	1.43264	0.548883	2.61011	0.00905135	0.0933978
MA_786911g0010	60.9391	1.4321	0.504292	2.83983	0.0045138	0.061905
MA_808469g0010	549.279	1.43015	0.335137	4.26738	1.97786e-05	0.00143624
MA_328353g0010	98.9317	1.42051	0.423797	3.35185	0.000802722	0.0196034
MA_239561g0010	141.784	1.41903	0.256465	5.53305	3.14705e-08	7.85188e-06
MA_18818g0010	75.6012	1.41897	0.456618	3.10756	0.00188637	0.0346326
MA_10430588g0010	17.6208	1.41877	0.539735	2.62865	0.00857258	0.0908458
MA_474922g0010	82.9003	1.4162	0.344025	4.11657	3.84555e-05	0.00237581
MA_138523g0010	29.0817	1.41611	0.372642	3.8002	0.000144581	0.00633713
MA_8980g0010	128.716	1.41394	0.353414	4.00081	6.31256e-05	0.00338427
MA_10427339g0010	25.094	1.41167	0.394694	3.57663	0.000348052	0.0112703
MA_493782g0010	19.1465	1.41151	0.521225	2.70806	0.00676769	0.0786774
MA_625682g0010	276.824	1.40795	0.273826	5.14175	2.72191e-07	4.95057e-05
MA_344969g0010	22.8927	1.40586	0.478013	2.94105	0.003271	0.0498097
MA_46902g0010	18.8647	1.40577	0.445852	3.15299	0.00161609	0.0315137
MA_10437216g0010	27.2366	1.40561	0.42142	3.33541	0.000851744	0.0203384
MA_40653g0010	20.0855	1.40541	0.415568	3.38191	0.000719841	0.0182883
MA_103776g0010	16.252	1.40491	0.448219	3.13442	0.00172191	0.0325026
MA_10427818g0010	12.8844	1.40384	0.505752	2.77575	0.0055074	0.0690014
MA_46972g0010	99.5326	1.39638	0.346658	4.02812	5.62253e-05	0.00311186
MA_10216419g0010	19.3447	1.39385	0.414168	3.36543	0.000764254	0.0189709
MA_10432360g0010	193.363	1.39342	0.285994	4.87221	1.10359e-06	0.000157919
MA_19101g0010	124.177	1.39194	0.307936	4.52021	6.17774e-06	0.000601125
MA_28035g0010	35.5358	1.39112	0.52144	2.66784	0.00763397	0.0844472
MA_10435420g0040	41.6856	1.3909	0.428236	3.24799	0.00116225	0.0250658
MA_69583g0010	37.458	1.39036	0.472935	2.93985	0.00328372	0.0498864
MA_13901g0010	54.8157	1.38906	0.339776	4.08816	4.34811e-05	0.0025774
MA_89683g0010	48.8987	1.38744	0.459181	3.02156	0.00251474	0.0421527
MA_3460g0010	11.0757	1.38741	0.500769	2.77056	0.00559597	0.0697455
MA_10427218g0010	560.167	1.38482	0.319342	4.33648	1.44783e-05	0.00114073
MA_10436516g0030	10.5703	1.38174	0.518038	2.66725	0.00764756	0.084514
MA_233121g0010	19.1401	1.37782	0.462314	2.98026	0.00288005	0.0456136
MA_10426826g0010	20.9105	1.37655	0.481675	2.85784	0.0042653	0.0597173
MA_15546g0010	9.96043	1.37557	0.48821	2.81758	0.00483864	0.0646736
MA_10434284g0010	27.2118	1.37321	0.417617	3.2882	0.0010083	0.022817
MA_5011649g0010	24.4884	1.37315	0.450987	3.04477	0.00232861	0.0398917
MA_10096934g0010	29.5786	1.37207	0.402505	3.40884	0.000652406	0.0171806
MA_60543g0010	151.598	1.3705	0.263197	5.20712	1.91793e-07	3.62378e-05
MA_8256450g0010	58.9843	1.37048	0.459862	2.9802	0.00288059	0.0456136
MA_10436322g0010	276.315	1.36287	0.359124	3.79499	0.000147649	0.00636526
MA_10427469g0020	17.8649	1.36256	0.490347	2.77877	0.00545649	0.0687751
MA_83g0010	13.8263	1.35991	0.464861	2.92541	0.00343998	0.0518154
MA_48114g0010	28.0934	1.35959	0.437869	3.10501	0.00190273	0.0348017
MA_230960g0010	187.989	1.35841	0.332281	4.08813	4.34859e-05	0.0025774
MA_10436414g0020	41.5708	1.3568	0.337233	4.02332	5.73837e-05	0.00315464
MA_10425870g0010	13.3384	1.35554	0.504148	2.68878	0.00717139	0.0811606
MA_10431641g0010	485.119	1.35445	0.300592	4.50593	6.60844e-06	0.000630426
MA_1922g0010	518.479	1.35309	0.43721	3.09483	0.00196927	0.0356172
MA_5131941g0010	45.6796	1.35166	0.402319	3.35967	0.000780356	0.0191991
MA_27352g0010	718.555	1.35138	0.284548	4.7492	2.04222e-06	0.000254767
MA_23656g0010	30.6734	1.35073	0.382852	3.52808	0.000418592	0.0128692
MA_82585g0010	21.8656	1.34721	0.471955	2.85454	0.00430998	0.0600405
MA_716242g0010	78.2645	1.34704	0.376404	3.57871	0.000345289	0.0112181
MA_35233g0010	24.9726	1.34682	0.468261	2.87622	0.00402473	0.0572554
MA_389505g0010	15.5784	1.34234	0.479559	2.79911	0.00512431	0.0665272
MA_10430694g0010	26.3835	1.34228	0.383482	3.50023	0.000464852	0.0137904
MA_128961g0020	21.0898	1.34148	0.48676	2.75594	0.00585238	0.0713658
MA_10431151g0010	787.287	1.338	0.32114	4.1664	3.09446e-05	0.00202427
MA_10429784g0010	175.445	1.33538	0.230373	5.7966	6.76712e-09	2.19491e-06
MA_136075g0010	82.966	1.33347	0.347814	3.83387	0.000126143	0.00568256
MA_9421410g0010	30.0978	1.33283	0.462718	2.88044	0.00397125	0.0568686
MA_13536g0010	22.0262	1.3303	0.356357	3.73306	0.000189169	0.00748255
MA_15508g0010	761.62	1.32409	0.24815	5.33586	9.50933e-08	2.05623e-05
MA_30723g0010	174.971	1.32238	0.338041	3.9119	9.15729e-05	0.00443954
MA_86965g0010	450.284	1.32193	0.368271	3.58956	0.000331237	0.0109629
MA_10425962g0010	23.23	1.32161	0.47896	2.75933	0.00579209	0.071027
MA_7929538g0010	16.7827	1.31862	0.418791	3.14863	0.00164036	0.0315908
MA_10435775g0010	19.1476	1.31826	0.504418	2.61342	0.00896409	0.0929409
MA_10426741g0010	16.9914	1.31466	0.501949	2.61912	0.00881577	0.0923378
MA_6407574g0010	25.7489	1.31399	0.419379	3.13317	0.00172927	0.0326097
MA_62264g0010	125.931	1.30988	0.305387	4.28925	1.79275e-05	0.00135754
MA_10425791g0020	63.1047	1.30979	0.459239	2.85209	0.00434322	0.0603739
MA_10433454g0020	315.477	1.30426	0.393639	3.31335	0.000921868	0.0214856
MA_2027g0010	143.736	1.30413	0.425567	3.06445	0.00218069	0.0383364
MA_6198g0010	33.6563	1.30186	0.409409	3.17985	0.00147353	0.0295996
MA_127220g0010	127.589	1.29822	0.22435	5.78658	7.18319e-09	2.29167e-06
MA_101621g0020	146.576	1.2978	0.408469	3.17723	0.00148691	0.0297139
MA_20010g0010	22.824	1.2975	0.420151	3.08818	0.00201387	0.0362217
MA_10435613g0010	523.34	1.29735	0.340505	3.81007	0.000138925	0.00613517
MA_33140g0010	215.912	1.29699	0.323309	4.01163	6.03017e-05	0.00327577
MA_88519g0010	78.8282	1.29517	0.225545	5.74239	9.33506e-09	2.88365e-06
MA_959414g0010	22.908	1.29371	0.472968	2.73531	0.00623223	0.0744672
MA_8274615g0010	14.9505	1.29316	0.445584	2.90217	0.00370583	0.0543474
MA_175884g0010	30.8165	1.29123	0.4194	3.07875	0.00207871	0.0370515
MA_10431597g0010	25.9083	1.29094	0.456836	2.82582	0.00471593	0.0637339
MA_10345191g0010	16.8743	1.28847	0.460352	2.79888	0.00512797	0.0665303
MA_828166g0010	57.2828	1.28703	0.375458	3.42789	0.000608282	0.016328
MA_126887g0010	22.7354	1.28685	0.390115	3.29866	0.00097149	0.0223273
MA_10435736g0010	93.5544	1.28518	0.367021	3.50165	0.000462391	0.0137593
MA_10434033g0010	41.1874	1.28506	0.449904	2.8563	0.00428614	0.0599228
MA_10435390g0010	66.4117	1.28026	0.371869	3.44276	0.000575805	0.0157176
MA_851934g0010	82.2608	1.27978	0.29442	4.34677	1.38155e-05	0.00110643
MA_10432302g0010	50.133	1.27577	0.357939	3.56422	0.000364938	0.011681
MA_55307g0010	773.437	1.27351	0.352927	3.60841	0.000308078	0.0104763
MA_15438g0010	28.4773	1.27342	0.406769	3.13057	0.00174467	0.0327733
MA_125120g0010	21.2256	1.26988	0.438948	2.89301	0.00381565	0.0556211
MA_139148g0010	18.0395	1.26811	0.436088	2.90792	0.00363836	0.0536817
MA_3294g0010	224.416	1.26554	0.455725	2.77698	0.00548669	0.0688436
MA_763646g0010	15.6878	1.26542	0.481917	2.62581	0.00864432	0.0912666
MA_55097g0010	179.418	1.26207	0.276001	4.57271	4.81468e-06	0.000488012
MA_629244g0010	21.6199	1.26157	0.386876	3.26092	0.00111052	0.0244478
MA_898626g0010	19.0526	1.26136	0.466116	2.70611	0.00680768	0.0788128
MA_50g0010	131.212	1.2607	0.231917	5.436	5.44905e-08	1.27764e-05
MA_5112g0010	77.6378	1.25684	0.416265	3.01934	0.00253327	0.0423176
MA_10425971g0010	19.3048	1.25636	0.431879	2.90906	0.0036252	0.0536121
MA_81952g0010	177.819	1.2551	0.420877	2.9821	0.00286279	0.0454056
MA_14333g0020	48.545	1.25473	0.419918	2.98804	0.00280771	0.0451224
MA_796543g0010	33.7348	1.2546	0.366078	3.42713	0.000609991	0.0163447
MA_76780g0010	150.024	1.24695	0.245578	5.07762	3.82192e-07	6.35712e-05
MA_10426877g0010	26.6445	1.24617	0.371789	3.35182	0.000802831	0.0196034
MA_10433267g0010	126.453	1.24588	0.416926	2.98824	0.00280585	0.0451224
MA_6824769g0010	47.3471	1.24131	0.38389	3.23349	0.00122286	0.0258956
MA_18396g0010	19.5228	1.24083	0.476288	2.60521	0.00918191	0.0942613
MA_10337581g0010	196.175	1.23841	0.438551	2.82386	0.00474486	0.0639029
MA_43896g0010	23.894	1.23821	0.382996	3.23295	0.00122517	0.0259163
MA_8460112g0010	419.126	1.23581	0.44391	2.78392	0.00537059	0.0681781
MA_130557g0010	111.828	1.23076	0.355645	3.46064	0.000538888	0.0151114
MA_33479g0010	44.244	1.23047	0.385338	3.19321	0.00140699	0.0286287
MA_346810g0010	44.742	1.22756	0.403894	3.03931	0.0023712	0.0404435
MA_10432854g0010	51.2322	1.22494	0.461557	2.65393	0.00795609	0.0864992
MA_10269244g0010	96.3628	1.22482	0.309531	3.95701	7.58927e-05	0.00385626
MA_10435654g0010	118.794	1.22344	0.341983	3.57748	0.000346923	0.0112524
MA_24872g0010	23835.4	1.21981	0.231944	5.25907	1.44785e-07	2.81767e-05
MA_135835g0010	93.8995	1.21916	0.264572	4.60806	4.06438e-06	0.000422978
MA_10432137g0030	46.429	1.2178	0.412773	2.95029	0.00317476	0.0487489
MA_10434336g0020	209.164	1.21452	0.37256	3.25994	0.00111438	0.0244706
MA_10429831g0010	43.282	1.21386	0.351696	3.45144	0.000557599	0.0154965
MA_958274g0010	15.6751	1.21246	0.455035	2.66453	0.00770958	0.0849743
MA_68171g0010	362.363	1.20494	0.380367	3.16783	0.00153584	0.0302807
MA_8368223g0010	35.2677	1.20338	0.426786	2.81964	0.00480778	0.0643053
MA_10430272g0020	75.6832	1.20251	0.281015	4.27918	1.87582e-05	0.00138277
MA_10265000g0010	2705.38	1.2022	0.338749	3.54893	0.000386799	0.0121411
MA_579484g0010	62.1563	1.19985	0.431963	2.77766	0.00547516	0.0687877
MA_115374g0010	20.7047	1.19453	0.458889	2.60308	0.009239	0.0945322
MA_99024g0010	19.4659	1.19294	0.413814	2.88279	0.00394175	0.0566128
MA_903825g0010	196.146	1.18917	0.269214	4.41719	9.99945e-06	0.000858517
MA_10432987g0020	412.351	1.18745	0.424908	2.7946	0.00519634	0.0670596
MA_16979g0020	23.7342	1.18657	0.382439	3.10264	0.00191802	0.0349421
MA_7394g0010	56.3831	1.18568	0.376622	3.1482	0.00164277	0.0315908
MA_28638g0010	113.869	1.18567	0.330188	3.59089	0.000329545	0.0109255
MA_10432446g0030	165.071	1.18199	0.400084	2.95435	0.00313324	0.0483553
MA_775305g0010	95.9157	1.18018	0.426949	2.76422	0.00570593	0.0704281
MA_84846g0010	282.775	1.17875	0.312106	3.77675	0.000158887	0.00669285
MA_16474g0010	23.0056	1.17762	0.434911	2.70774	0.00677432	0.0786938
MA_10433998g0010	253.264	1.17752	0.242172	4.86235	1.16003e-06	0.000161262
MA_86205g0010	35.2678	1.17459	0.433984	2.70653	0.00679903	0.0787595
MA_74873g0010	48.6805	1.17212	0.34039	3.44345	0.000574334	0.0157176
MA_4125493g0010	607.741	1.17191	0.185664	6.31199	2.75469e-10	1.24672e-07
MA_722404g0010	218.73	1.17181	0.417311	2.80802	0.00498478	0.0653258
MA_10429954g0020	19.9336	1.17124	0.416989	2.80879	0.00497273	0.0653258
MA_161458g0010	34.4424	1.17007	0.428084	2.73327	0.00627086	0.0747665
MA_10427109g0010	45.8296	1.16978	0.446944	2.61728	0.00886324	0.0924914
MA_9476g0020	83.1191	1.16862	0.271238	4.30846	1.64398e-05	0.00126457
MA_158372g0010	23.0505	1.16551	0.424955	2.74266	0.00609435	0.0734833
MA_10009233g0010	17.8425	1.16516	0.43578	2.67373	0.00750118	0.0834651
MA_248791g0010	97.9166	1.1648	0.247648	4.70345	2.55798e-06	0.000294508
MA_337982g0010	20.9922	1.16459	0.403127	2.88889	0.00386605	0.05598
MA_74545g0010	119.498	1.15611	0.345526	3.34595	0.000820004	0.0198484
MA_48038g0010	108.622	1.15481	0.412115	2.80217	0.00507602	0.066075
MA_9308767g0010	18.5571	1.15389	0.441972	2.61077	0.00903386	0.0933164
MA_27253g0010	22.9829	1.15365	0.441388	2.6137	0.00895688	0.0929263
MA_10431184g0010	64.1217	1.14852	0.308229	3.72618	0.000194405	0.00765852
MA_41988g0010	367.06	1.14128	0.258391	4.41687	1.0014e-05	0.000858517
MA_10427561g0020	566.623	1.13791	0.307689	3.69824	0.000217098	0.00826799
MA_87899g0010	31.1243	1.13696	0.423877	2.68229	0.0073119	0.0820155
MA_10433982g0010	117.216	1.1353	0.30351	3.74056	0.00018361	0.00738273
MA_11225g0010	89.4225	1.13518	0.271727	4.17763	2.94556e-05	0.00196314
MA_10434796g0010	33.4578	1.13465	0.363784	3.11901	0.00181462	0.0336647
MA_9711944g0010	29.5107	1.13413	0.362547	3.12823	0.00175865	0.0329938
MA_103666g0020	37.2314	1.13292	0.345296	3.28102	0.00103434	0.0231904
MA_105837g0010	33.9693	1.12713	0.403112	2.79606	0.00517291	0.0669348
MA_897311g0010	53.5597	1.1271	0.419744	2.68521	0.00724847	0.081607
MA_10430133g0020	43.8095	1.12448	0.397087	2.83183	0.00462818	0.0629414
MA_10431201g0020	116.266	1.12337	0.239273	4.69493	2.66692e-06	0.00030175
MA_10431577g0010	249.568	1.12178	0.214723	5.22432	1.74794e-07	3.33497e-05
MA_10435507g0010	84.8299	1.1214	0.420873	2.66447	0.00771104	0.0849743
MA_3882590g0010	46.1715	1.11984	0.343729	3.25793	0.00112228	0.0245954
MA_180857g0010	42.9831	1.11958	0.330565	3.38686	0.000706987	0.0180797
MA_2255g0010	37.3326	1.11162	0.390563	2.8462	0.00442446	0.0612072
MA_5395g0030	78.7007	1.10445	0.294498	3.7503	0.000176625	0.00716792
MA_12190g0010	35.1386	1.09792	0.367152	2.99036	0.0027865	0.0450448
MA_10427895g0010	270.821	1.09748	0.234661	4.67686	2.91297e-06	0.000325801
MA_320571g0010	41.304	1.09305	0.329031	3.32202	0.00089369	0.0210813
MA_17334g0010	750.548	1.08898	0.305572	3.56373	0.000365617	0.0116835
MA_10435577g0010	34.039	1.08802	0.350503	3.10415	0.00190823	0.0348696
MA_60892g0010	84.8601	1.08435	0.371701	2.91726	0.0035312	0.0526998
MA_69602g0010	43.861	1.08234	0.370733	2.91945	0.00350646	0.0523721
MA_10427953g0010	158.143	1.08194	0.278921	3.87903	0.000104874	0.00491678
MA_751511g0010	38.7709	1.08158	0.381844	2.83251	0.00461837	0.0628517
MA_169305g0010	64.6635	1.07692	0.40738	2.64352	0.00820501	0.0883542
MA_461761g0010	22.3381	1.07607	0.399384	2.69432	0.00705324	0.0803648
MA_127632g0010	23.4671	1.07473	0.374923	2.86655	0.00414974	0.0583882
MA_10427823g0010	111.028	1.07333	0.350477	3.06249	0.00219502	0.0384149
MA_53252g0020	75.0161	1.07275	0.285594	3.75622	0.0001725	0.00711233
MA_10429029g0010	69.988	1.07254	0.327992	3.27001	0.00107545	0.0237833
MA_282139g0010	33.8509	1.06844	0.383973	2.78259	0.00539273	0.068281
MA_137887g0010	68.4365	1.06812	0.262697	4.06596	4.78341e-05	0.00277054
MA_241806g0010	22.3889	1.06784	0.365767	2.91945	0.00350655	0.0523721
MA_10433604g0010	33.4528	1.0666	0.332126	3.21144	0.00132073	0.0274016
MA_13142g0010	28.8935	1.06619	0.382904	2.78448	0.00536128	0.0681281
MA_6207088g0010	32.3933	1.06556	0.395258	2.69586	0.00702075	0.0801824
MA_14786g0010	172.143	1.06473	0.373525	2.85048	0.00436535	0.0606382
MA_10429543g0010	86.8441	1.06138	0.326155	3.25424	0.00113697	0.0247502
MA_8396203g0010	26.6213	1.05769	0.381067	2.77561	0.0055099	0.0690014
MA_17430g0010	24.8887	1.05767	0.41065	2.57559	0.0100068	0.0993794
MA_10425962g0020	176.422	1.05653	0.281738	3.75006	0.000176795	0.00716792
MA_10431941g0010	118.834	1.05586	0.372119	2.83744	0.00454774	0.0621939
MA_139640g0010	617.645	1.05258	0.252527	4.16818	3.07037e-05	0.00202427
MA_9347801g0010	61.1547	1.04785	0.334986	3.12803	0.00175981	0.0329938
MA_531422g0010	167.943	1.04716	0.28909	3.62228	0.000292022	0.0101664
MA_94870g0010	119.779	1.04293	0.299736	3.4795	0.000502343	0.014419
MA_10350490g0010	61.1675	1.04166	0.350363	2.97309	0.00294817	0.0462557
MA_86598g0010	83.1046	1.04139	0.341893	3.04596	0.00231938	0.0398389
MA_101085g0010	201.079	1.0341	0.341344	3.02949	0.00244968	0.041383
MA_10428445g0020	110.282	1.03176	0.34739	2.97004	0.00297765	0.0465446
MA_71275g0010	641.424	1.03172	0.221836	4.65083	3.30609e-06	0.000361459
MA_11486g0010	37.2526	1.0304	0.337045	3.05717	0.00223439	0.038894
MA_10432094g0010	615.957	1.02843	0.262176	3.92266	8.75759e-05	0.00430382
MA_105240g0010	29.7624	1.02623	0.391646	2.62031	0.00878492	0.0921635
MA_251404g0010	21.6377	1.02617	0.398259	2.57665	0.00997633	0.0993106
MA_6585286g0010	71.8417	1.02325	0.349161	2.93059	0.00338318	0.0510864
MA_18054g0010	220.837	1.02149	0.310634	3.28841	0.00100754	0.022817
MA_40909g0010	141.154	1.02086	0.159099	6.41652	1.39427e-10	6.61802e-08
MA_10428615g0010	441.064	1.02007	0.150627	6.77217	1.26867e-11	8.55937e-09
MA_34216g0010	127.187	1.01593	0.290853	3.49293	0.000477745	0.0139811
MA_73179g0010	47.7242	1.0155	0.357083	2.84386	0.004457	0.0614725
MA_10429279g0010	63.1108	1.01493	0.292619	3.46844	0.000523486	0.0147646
MA_35894g0010	39.7795	1.0141	0.390291	2.59832	0.00936803	0.0953511
MA_10430014g0010	51.5723	1.01361	0.277816	3.64849	0.000263781	0.00940192
MA_10430977g0020	359.804	1.01257	0.243824	4.15286	3.28348e-05	0.00208573
MA_10433567g0010	47.3547	1.00847	0.33792	2.98434	0.00284189	0.04537
MA_10163020g0010	596.941	1.00808	0.304021	3.31584	0.000913688	0.0213612
MA_30833g0020	254.684	1.00786	0.256424	3.93043	8.47929e-05	0.00418821
MA_766954g0010	29.9144	1.0076	0.377109	2.67191	0.00754213	0.0837293
MA_20205g0020	54.1938	1.00586	0.288152	3.49072	0.000481724	0.0140132
MA_10435338g0010	96.4283	1.00527	0.294504	3.41345	0.00064146	0.0169438
MA_10426272g0010	143.018	1.00429	0.267661	3.75211	0.000175351	0.00716792
MA_8054208g0010	78.8104	1.00341	0.356878	2.81163	0.00492911	0.0652191
MA_109804g0010	241.919	1.00306	0.269917	3.71619	0.000202247	0.00784049
MA_133096g0010	50.5772	1.00168	0.382595	2.61812	0.00884147	0.0924614
MA_15683g0010	434.37	1.00077	0.312751	3.1999	0.00137473	0.0282211
MA_66524g0010	44.2486	0.997657	0.337136	2.95922	0.00308423	0.0479411
MA_73034g0010	100.967	0.997005	0.335278	2.97367	0.00294263	0.04622
MA_93670g0010	142.741	0.996687	0.304212	3.27629	0.00105182	0.0234162
MA_57732g0010	27.8119	0.992936	0.375183	2.64654	0.00813202	0.0878593
MA_118671g0010	151.68	0.991699	0.178942	5.542	2.99029e-08	7.65711e-06
MA_56255g0010	47.6317	0.99116	0.353399	2.80465	0.00503713	0.0658345
MA_39107g0020	41.159	0.990374	0.347697	2.84838	0.0043942	0.0609085
MA_18947g0010	126.097	0.989785	0.351436	2.8164	0.00485645	0.0648234
MA_8791031g0010	25.813	0.980573	0.365047	2.68615	0.00722797	0.0815914
MA_7419640g0010	108.916	0.980301	0.32788	2.98982	0.00279143	0.0450448
MA_17135g0010	36.1525	0.978811	0.370296	2.64332	0.00820967	0.0883542
MA_99177g0010	38.3533	0.976588	0.361125	2.7043	0.00684491	0.0790569
MA_8787g0010	81.7171	0.97611	0.251187	3.88599	0.000101913	0.00479063
MA_9734g0010	69.0682	0.974998	0.300041	3.24955	0.00115589	0.0250219
MA_83109g0010	85.9575	0.974861	0.30753	3.16996	0.00152457	0.0301522
MA_17339g0040	255.802	0.973399	0.230146	4.22948	2.34228e-05	0.00164311
MA_10432818g0010	108.715	0.972284	0.238116	4.08324	4.44121e-05	0.00261119
MA_10435748g0020	175.427	0.972205	0.332414	2.92468	0.00344806	0.0518167
MA_10431054g0010	30.986	0.968574	0.339913	2.84948	0.00437914	0.060743
MA_91617g0010	480.816	0.962843	0.361577	2.6629	0.00774703	0.0851298
MA_158424g0020	547.698	0.961148	0.277906	3.45853	0.000543132	0.0152085
MA_125599g0010	85.7226	0.960131	0.352376	2.72473	0.00643535	0.0760854
MA_10427712g0010	433.604	0.958379	0.31408	3.05138	0.0022779	0.0393347
MA_87590g0010	64.0761	0.958171	0.316505	3.02735	0.00246708	0.0415686
MA_8964512g0010	76.8657	0.95655	0.250844	3.81333	0.000137108	0.00609193
MA_16525g0010	110.876	0.95425	0.309972	3.0785	0.00208043	0.0370515
MA_6148761g0010	48.4836	0.950879	0.31499	3.01876	0.00253813	0.0423624
MA_6409g0010	464.24	0.949248	0.216472	4.38508	1.15943e-05	0.000964259
MA_19090g0010	96.9009	0.948959	0.289368	3.27941	0.00104024	0.023269
MA_19604g0010	667.743	0.946852	0.236056	4.01113	6.04286e-05	0.00327577
MA_2185811g0010	46.0903	0.943256	0.329731	2.86068	0.00422731	0.0593134
MA_427242g0010	121.08	0.942991	0.282552	3.33741	0.000845644	0.0202424
MA_4334g0010	80.6023	0.941436	0.26137	3.60193	0.000315862	0.0106534
MA_4460g0020	63.5946	0.94128	0.31315	3.00585	0.00264843	0.0437078
MA_14148g0010	119.459	0.941151	0.34334	2.74116	0.00612228	0.0737287
MA_10433568g0010	267.414	0.939795	0.332745	2.82437	0.00473741	0.0638649
MA_58275g0010	201.443	0.936391	0.262683	3.56471	0.000364254	0.0116783
MA_220041g0010	96.0902	0.936371	0.361849	2.58774	0.00966075	0.097347
MA_136021g0010	36.1911	0.936058	0.339003	2.76121	0.00575876	0.0707014
MA_11783g0010	71.9732	0.935692	0.299829	3.12075	0.0018039	0.0335298
MA_10427763g0010	118.992	0.935638	0.295301	3.16842	0.0015327	0.0302514
MA_928517g0010	41.781	0.933969	0.331139	2.82047	0.0047953	0.0642709
MA_7170570g0010	728.343	0.933228	0.319961	2.91669	0.00353763	0.0527151
MA_9790207g0010	263.272	0.930338	0.229797	4.04852	5.15424e-05	0.00289068
MA_56018g0010	50.2882	0.929562	0.253917	3.66089	0.000251344	0.00913288
MA_98378g0010	235.697	0.928298	0.290596	3.19446	0.00140091	0.0285478
MA_115530g0010	53.7099	0.927769	0.356501	2.60243	0.00925654	0.0946618
MA_188833g0010	128.777	0.927319	0.266617	3.47809	0.000505004	0.0144378
MA_10396373g0010	270.167	0.923722	0.255678	3.61283	0.000302875	0.0103955
MA_815561g0010	92.4034	0.92309	0.27434	3.36477	0.000766073	0.0189741
MA_98858g0010	39.7031	0.919683	0.325984	2.82125	0.00478365	0.0641782
MA_10427154g0010	65.7474	0.919369	0.28883	3.18308	0.00145716	0.0294054
MA_10431920g0010	276.968	0.919106	0.189028	4.86228	1.16042e-06	0.000161262
MA_758022g0010	89.8503	0.911846	0.219149	4.16084	3.17077e-05	0.00205688
MA_12108g0010	35.4321	0.90798	0.334625	2.71343	0.00665914	0.0777873
MA_53961g0010	1285.94	0.903468	0.263642	3.42687	0.000610585	0.0163447
MA_34981g0010	252.074	0.90295	0.233872	3.86088	0.000112979	0.00518559
MA_138049g0020	109.194	0.902861	0.278204	3.24532	0.00117318	0.0251839
MA_5374g0010	72.1684	0.90111	0.312985	2.87909	0.00398827	0.0569447
MA_10428577g0010	122.465	0.899275	0.304454	2.95373	0.00313958	0.048378
MA_9997092g0010	315.885	0.898429	0.348946	2.57469	0.0100329	0.0994785
MA_19453g0040	48.6641	0.89782	0.310413	2.89234	0.00382378	0.0556211
MA_108928g0010	54.831	0.889371	0.316051	2.81401	0.00489276	0.0650396
MA_12044g0010	403.735	0.888745	0.262379	3.38726	0.000705955	0.0180797
MA_51733g0010	33.5864	0.884087	0.338616	2.61089	0.00903078	0.0933164
MA_3745g0010	127.326	0.882606	0.315823	2.79462	0.00519604	0.0670596
MA_663295g0010	83.6941	0.882128	0.289774	3.04419	0.00233308	0.0398981
MA_10428780g0010	40.4472	0.880258	0.334818	2.62906	0.008562	0.0908458
MA_92651g0010	31.0203	0.87929	0.306413	2.86962	0.00410966	0.0579972
MA_44394g0020	36.2362	0.877745	0.338381	2.59395	0.00948795	0.0960692
MA_10435790g0010	126.755	0.87732	0.23218	3.77863	0.000157695	0.00665703
MA_482647g0010	120.009	0.87707	0.234047	3.74741	0.000178671	0.00722894
MA_102199g0010	50.5156	0.875124	0.284276	3.07843	0.00208095	0.0370515
MA_9266178g0010	54.5247	0.873273	0.317913	2.74689	0.00601632	0.0726776
MA_68567g0010	50.7199	0.871802	0.332408	2.62268	0.00872401	0.0917718
MA_12670g0020	87.4896	0.870078	0.318712	2.72998	0.00633382	0.0752753
MA_109495g0010	111.612	0.869976	0.268428	3.24101	0.00119107	0.0253543
MA_10433477g0020	184.283	0.868183	0.322879	2.68888	0.0071693	0.0811606
MA_10426921g0010	41.1494	0.867147	0.292271	2.96693	0.00300792	0.0469047
MA_325926g0010	52.3491	0.866555	0.305441	2.83706	0.00455307	0.0621939
MA_214498g0010	47.7053	0.86449	0.281223	3.07404	0.00211184	0.0374986
MA_10436888g0010	744.475	0.86185	0.249601	3.45292	0.00055456	0.0154396
MA_57988g0010	1114.71	0.861701	0.19085	4.51507	6.32956e-06	0.0006098
MA_10426620g0020	238.049	0.860792	0.227782	3.77902	0.000157447	0.00665703
MA_83793g0010	616.549	0.860449	0.223796	3.84479	0.000120654	0.00547331
MA_381265g0010	281.095	0.857477	0.236491	3.62584	0.000288024	0.0100814
MA_4803g0010	47.3211	0.85379	0.288821	2.95613	0.00311528	0.0481928
MA_168804g0010	115.994	0.851208	0.241313	3.5274	0.000419655	0.0128815
MA_10388060g0010	47.1348	0.850636	0.293406	2.89918	0.00374142	0.0547869
MA_99015g0010	36.7532	0.849558	0.307118	2.76623	0.00567088	0.0703625
MA_10435512g0010	85.261	0.847493	0.241034	3.51607	0.000437988	0.0132425
MA_84310g0010	235.826	0.847159	0.182423	4.64393	3.4185e-06	0.000371661
MA_169758g0010	87.5245	0.843089	0.255874	3.29493	0.00098446	0.0224602
MA_10436231g0020	186.649	0.840458	0.276075	3.04431	0.00233216	0.0398981
MA_8948319g0010	1315.69	0.839248	0.274244	3.06022	0.00221174	0.0386034
MA_63516g0020	41.7907	0.835894	0.294338	2.83991	0.00451266	0.061905
MA_13020g0010	835.348	0.833755	0.185454	4.49575	6.93244e-06	0.000654914
MA_197097g0010	49.2612	0.83237	0.281509	2.95682	0.00310834	0.0481237
MA_191989g0010	106.839	0.83158	0.226183	3.67658	0.000236385	0.00877919
MA_175873g0010	113.595	0.829951	0.277585	2.9899	0.00279073	0.0450448
MA_10434648g0010	63.0396	0.829695	0.227785	3.64245	0.000270053	0.00954792
MA_10431627g0010	226.81	0.825466	0.22174	3.72268	0.000197122	0.00770965
MA_10429460g0010	2627.3	0.8245	0.193169	4.26828	1.96986e-05	0.00143578
MA_51890g0010	155.29	0.824001	0.236246	3.48789	0.000486841	0.0141299
MA_52440g0010	972.948	0.819306	0.185312	4.42122	9.8147e-06	0.000848906
MA_44078g0010	91.3359	0.818954	0.274596	2.98239	0.00286004	0.0454056
MA_10342253g0010	148.271	0.817595	0.220302	3.71124	0.000206245	0.00793229
MA_101402g0010	90.5583	0.816417	0.304419	2.68189	0.00732076	0.0820675
MA_233898g0010	576.565	0.815784	0.244943	3.3305	0.000866908	0.0205743
MA_10435875g0030	1197	0.815238	0.213589	3.81686	0.000135163	0.00601922
MA_9278416g0010	96.7935	0.815089	0.262873	3.1007	0.00193066	0.0349837
MA_7721101g0010	91.2751	0.807459	0.303208	2.66306	0.00774345	0.0851298
MA_10434068g0010	73.2967	0.80483	0.307882	2.61409	0.00894664	0.0929263
MA_10431883g0020	94.3175	0.804532	0.308924	2.60431	0.009206	0.0943706
MA_140616g0010	54.2919	0.801475	0.277604	2.88711	0.00388792	0.0561714
MA_74605g0010	107.228	0.800839	0.287889	2.78177	0.00540639	0.0683401
MA_10431966g0030	742.085	0.797589	0.220292	3.6206	0.000293921	0.0102143
MA_12995g0010	100.656	0.797108	0.303908	2.62286	0.00871964	0.0917718
MA_10432494g0010	43.1424	0.795348	0.266207	2.9877	0.00281083	0.0451224
MA_50378g0010	162.723	0.794157	0.300167	2.64571	0.00815187	0.0879887
MA_69872g0010	96.1697	0.789107	0.229776	3.43424	0.000594218	0.016106
MA_25710g0010	827.411	0.783906	0.175533	4.46587	7.97441e-06	0.000739
MA_10435595g0020	439.904	0.781217	0.257125	3.03827	0.00237937	0.0405473
MA_10434750g0010	40.4549	0.780914	0.300603	2.59783	0.00938162	0.095368
MA_10426023g0020	34.9959	0.780134	0.289654	2.69333	0.00707414	0.0804146
MA_53991g0010	89.5912	0.778178	0.255521	3.04546	0.00232328	0.0398706
MA_40151g0020	108.29	0.777626	0.282264	2.75496	0.00586992	0.0714859
MA_102736g0010	64.5523	0.777538	0.259031	3.00171	0.00268463	0.0441264
MA_10427055g0010	332.527	0.775961	0.294852	2.6317	0.00849599	0.0906245
MA_133g0010	258.65	0.775177	0.221768	3.49544	0.000473283	0.0139112
MA_13545g0010	70.2037	0.769336	0.293467	2.62154	0.0087534	0.0919319
MA_10430155g0010	106.686	0.766598	0.249458	3.07306	0.00211879	0.0375878
MA_84563g0010	101.981	0.7663	0.235884	3.24864	0.00115959	0.0250547
MA_65570g0010	60.671	0.765574	0.280122	2.733	0.00627601	0.0747665
MA_10429738g0010	257.186	0.760677	0.291254	2.61173	0.00900861	0.0932535
MA_6713093g0010	488.94	0.756049	0.229521	3.29403	0.000987615	0.0225044
MA_99935g0010	1216.98	0.7544	0.147185	5.12551	2.96739e-07	5.20256e-05
MA_10844g0010	113.359	0.751661	0.204201	3.68099	0.000232334	0.0086784
MA_9278227g0010	84.7043	0.750827	0.23471	3.19895	0.00137928	0.0282648
MA_108957g0010	76.4745	0.74878	0.250355	2.99087	0.00278187	0.0450448
MA_10428947g0010	42.2217	0.748153	0.28248	2.64851	0.0080847	0.0876526
MA_921344g0010	110.645	0.742085	0.240533	3.08517	0.00203439	0.0364561
MA_24219g0010	136.334	0.739071	0.209794	3.52284	0.000426944	0.0130319
MA_10434016g0010	400.106	0.735176	0.174567	4.21142	2.53765e-05	0.00173892
MA_115550g0010	197.154	0.729582	0.255506	2.85544	0.00429767	0.0599548
MA_9182156g0010	92.823	0.728352	0.260881	2.7919	0.00524001	0.0673552
MA_331330g0010	595.446	0.723976	0.269202	2.68935	0.00715918	0.0811443
MA_3901g0010	96.5609	0.723233	0.218417	3.31125	0.000928818	0.0215918
MA_17708g0010	84.6022	0.722758	0.249889	2.89232	0.00382411	0.0556211
MA_10437046g0010	197.994	0.721267	0.256838	2.80825	0.00498112	0.0653258
MA_10426407g0030	235.921	0.716145	0.209806	3.41336	0.000641673	0.0169438
MA_10428549g0010	167.773	0.715843	0.241683	2.96191	0.00305739	0.0475618
MA_71850g0010	113.76	0.709353	0.241115	2.94197	0.00326129	0.0497254
MA_14971g0010	74.5463	0.704614	0.234866	3.00007	0.00269918	0.0442907
MA_10434382g0020	189.476	0.703127	0.225236	3.12174	0.00179788	0.0334498
MA_77628g0010	76.7224	0.701732	0.265091	2.64713	0.00811772	0.0878593
MA_18870g0010	121.776	0.69674	0.242863	2.86886	0.00411959	0.0580952
MA_902407g0010	533.19	0.691233	0.161734	4.27389	1.9209e-05	0.00140536
MA_10427158g0010	173.17	0.689261	0.23033	2.99249	0.00276713	0.0449884
MA_94328g0020	185.547	0.686574	0.209435	3.27822	0.00104465	0.0233142
MA_3016g0010	131.983	0.68614	0.224792	3.05233	0.00227069	0.0392451
MA_11973g0010	115.375	0.685484	0.208258	3.29152	0.000996472	0.0226352
MA_10437042g0010	58.4605	0.683408	0.26284	2.6001	0.00931977	0.0950089
MA_5611g0010	96.6812	0.682374	0.263757	2.58713	0.00967788	0.0974341
MA_453630g0010	237.666	0.681087	0.227219	2.99749	0.00272216	0.0443935
MA_111188g0010	1498.94	0.680645	0.18839	3.61295	0.000302737	0.0103955
MA_408628g0010	367.437	0.677164	0.158991	4.25913	2.05228e-05	0.00147924
MA_13350g0010	303.87	0.672205	0.248814	2.70163	0.00689999	0.0794561
MA_10189275g0010	198.167	0.669886	0.254173	2.63555	0.00840016	0.0898217
MA_96029g0010	137.288	0.657735	0.237498	2.76944	0.00561527	0.0698714
MA_91155g0010	138.514	0.655544	0.210421	3.11539	0.00183703	0.0339509
MA_181915g0010	299.536	0.65382	0.252152	2.59296	0.00951544	0.0962974
MA_19942g0010	162.473	0.651586	0.233886	2.78591	0.00533771	0.0679824
MA_10435627g0010	106.245	0.650524	0.250388	2.59807	0.009375	0.095368
MA_10437119g0010	83.1132	0.650417	0.208726	3.11613	0.00183241	0.0339509
MA_10432644g0010	99.5788	0.649265	0.24237	2.67882	0.00738831	0.0825869
MA_10427678g0010	348.879	0.647902	0.154021	4.20659	2.59256e-05	0.00176412
MA_717g0010	147.217	0.638337	0.168812	3.78133	0.00015599	0.0066282
MA_10435373g0010	136.647	0.635294	0.21518	2.95238	0.00315332	0.0485113
MA_133206g0010	260.1	0.634265	0.237739	2.66791	0.00763251	0.0844472
MA_10194g0020	521.11	0.628075	0.174243	3.60459	0.000312641	0.010563
MA_3507354g0010	114.163	0.61865	0.235913	2.62236	0.00873225	0.0918089
MA_56416g0010	611.057	0.618211	0.18095	3.41648	0.000634357	0.0168191
MA_17536g0010	409.386	0.614035	0.232773	2.63791	0.00834176	0.0893445
MA_81771g0010	84.3044	0.612107	0.228716	2.67627	0.00744465	0.0829785
MA_5838759g0010	59.1048	0.611606	0.226639	2.69859	0.0069633	0.0798009
MA_21726g0010	4723.01	0.60623	0.132118	4.58853	4.4637e-06	0.000454807
MA_9777560g0010	423.107	0.605596	0.14311	4.23167	2.31963e-05	0.00164311
MA_94077g0010	260.779	0.602696	0.217319	2.77332	0.0055488	0.0693546
MA_7263500g0010	921.921	0.59982	0.207353	2.89275	0.00381882	0.0556211
MA_10433513g0010	265.692	0.599122	0.176468	3.39507	0.000686118	0.0177508
MA_1948g0010	543.812	0.598815	0.228671	2.61868	0.00882717	0.0924075
MA_99538g0010	97.2848	0.593462	0.202882	2.92516	0.0034428	0.0518167
MA_12847g0010	166.377	0.591068	0.173463	3.40745	0.000655731	0.0172448
MA_536922g0010	577.207	0.590826	0.22304	2.64897	0.00807384	0.0875836
MA_10431197g0010	122.573	0.590251	0.215493	2.73908	0.0061612	0.0739686
MA_491606g0010	506.893	0.585986	0.186052	3.14957	0.00163509	0.0315907
MA_10437205g0010	219.87	0.581826	0.220109	2.64335	0.00820898	0.0883542
MA_10436042g0030	246.65	0.580498	0.175963	3.29898	0.000970381	0.0223273
MA_96367g0010	243.791	0.579902	0.185728	3.12232	0.00179433	0.0334477
MA_4477g0010	9606.01	0.573562	0.162298	3.53401	0.000409311	0.0126639
MA_20230g0010	190.411	0.565925	0.214977	2.63249	0.00847618	0.0905351
MA_808776g0010	308.598	0.564558	0.207778	2.71712	0.00658523	0.0771555
MA_178902g0010	505.495	0.552037	0.157321	3.50899	0.000449809	0.0134673
MA_10433408g0010	62.499	0.550843	0.210888	2.61201	0.0090011	0.0932254
MA_53043g0010	526.592	0.550711	0.20808	2.64663	0.00812975	0.0878593
MA_10433939g0010	114.277	0.541044	0.194083	2.78769	0.0053085	0.0677435
MA_3262g0010	220.631	0.539626	0.154565	3.49126	0.000480744	0.0140056
MA_82295g0010	102.254	0.538644	0.195296	2.75809	0.00581406	0.0711381
MA_10436196g0010	245.226	0.538069	0.19261	2.79357	0.00521293	0.0671402
MA_10437145g0010	214.558	0.530142	0.153958	3.44342	0.000574413	0.0157176
MA_194g0030	387.746	0.529055	0.166484	3.17781	0.0014839	0.0297139
MA_72395g0010	1048.9	0.522564	0.179156	2.91681	0.00353626	0.0527151
MA_10210517g0010	4178.43	0.513196	0.1922	2.67011	0.00758257	0.0840822
MA_10434223g0010	2649.04	0.507087	0.186379	2.72073	0.00651371	0.0765479
MA_136233g0010	147.799	0.504806	0.178705	2.8248	0.00473098	0.0638485
MA_810002g0010	663.452	0.504122	0.181017	2.78494	0.00535383	0.0680986
MA_94092g0010	369.218	0.502651	0.176014	2.85575	0.00429352	0.0599399
MA_10138732g0010	296.143	0.500644	0.191453	2.61497	0.00892361	0.0928675
MA_140297g0010	190.036	0.498198	0.166511	2.99198	0.00277172	0.0450254
MA_8877544g0010	370.119	0.497643	0.13467	3.69529	0.000219635	0.00829965
MA_10429866g0020	201.333	0.493398	0.186441	2.6464	0.00813537	0.0878593
MA_84660g0010	216.854	0.485154	0.183549	2.64319	0.00821298	0.0883542
MA_141445g0010	2072.05	0.477768	0.160018	2.98571	0.00282919	0.0452043
MA_10275802g0010	828.033	0.477569	0.131586	3.62932	0.000284167	0.00996429
MA_45528g0010	164.09	0.458296	0.173827	2.63651	0.00837641	0.089617
MA_4602g0020	294.148	0.445488	0.158913	2.80335	0.00505745	0.0659672
MA_226275g0010	273.244	0.439619	0.159688	2.75299	0.00590531	0.0717822
MA_102655g0010	1226.04	0.439596	0.1658	2.65137	0.00801667	0.0871091
MA_961150g0010	468.25	0.434477	0.14445	3.0078	0.00263143	0.0435091
MA_6751g0010	483.877	0.420849	0.134898	3.11975	0.00181005	0.0336119
MA_10434669g0010	174.63	0.384864	0.145016	2.65394	0.00795574	0.0864992
MA_14317g0010	1425.79	0.377584	0.143722	2.62719	0.0086094	0.0910431
MA_96110g0010	540.661	0.372256	0.128084	2.90634	0.00365681	0.0538723
MA_45897g0010	1731.44	0.354473	0.137078	2.58592	0.00971187	0.0976759
MA_7991915g0010	9781.57	0.342933	0.119043	2.88075	0.00396735	0.0568546
MA_10168585g0010	1220.33	0.318737	0.120517	2.64475	0.0081751	0.0881417
MA_10433318g0010	1373.55	-0.241629	0.0882922	-2.7367	0.00620588	0.0744133
MA_8561048g0010	390.297	-0.300624	0.113015	-2.66004	0.00781306	0.0855175
MA_10520g0010	617.343	-0.308908	0.115341	-2.67821	0.00740162	0.0826883
MA_5176g0010	526.115	-0.334126	0.118498	-2.81968	0.00480722	0.0643053
MA_10426065g0010	1357.87	-0.347948	0.112948	-3.08061	0.00206575	0.036916
MA_10434946g0010	540.086	-0.36571	0.128872	-2.83778	0.0045428	0.0621712
MA_182125g0010	987.417	-0.385431	0.146097	-2.63818	0.00833518	0.0893445
MA_194998g0010	1194.56	-0.398757	0.100539	-3.96619	7.30315e-05	0.00375996
MA_10432583g0010	1048.78	-0.409799	0.15901	-2.57719	0.00996086	0.0992566
MA_178953g0010	1413.87	-0.413308	0.159039	-2.59878	0.00935559	0.0953242
MA_8498125g0010	273.153	-0.422379	0.136184	-3.10153	0.00192524	0.0349473
MA_10428991g0010	880.051	-0.422443	0.137845	-3.06462	0.00217943	0.0383364
MA_8350g0010	244.035	-0.424209	0.162512	-2.61032	0.00904575	0.0933896
MA_124140g0010	279.649	-0.431697	0.145112	-2.97493	0.00293052	0.0461042
MA_30402g0010	2203.5	-0.433637	0.15091	-2.87349	0.00405966	0.0574812
MA_10430161g0010	1045.52	-0.43775	0.167566	-2.61239	0.00899104	0.0931707
MA_10432085g0010	300.853	-0.44763	0.167164	-2.6778	0.00741084	0.0826974
MA_255406g0010	177.137	-0.448435	0.169415	-2.64696	0.00812195	0.0878593
MA_8727806g0010	511.948	-0.457947	0.178061	-2.57186	0.0101155	0.0999786
MA_10428645g0010	177.508	-0.464344	0.173168	-2.68147	0.00732995	0.0821233
MA_14663g0020	518.431	-0.465508	0.168908	-2.75598	0.00585166	0.0713658
MA_18234g0010	475.086	-0.466767	0.156278	-2.98677	0.00281942	0.0451224
MA_10433694g0010	302.116	-0.467498	0.142648	-3.27728	0.00104813	0.0233649
MA_30073g0010	374.213	-0.469579	0.156246	-3.00539	0.00265243	0.0437078
MA_123833g0010	250.594	-0.469676	0.173683	-2.70421	0.00684676	0.0790569
MA_10436280g0010	161.845	-0.471381	0.183121	-2.57416	0.0100485	0.0994785
MA_10429664g0020	294.208	-0.471491	0.16056	-2.93654	0.00331899	0.0503828
MA_317435g0010	288.979	-0.471995	0.169654	-2.7821	0.00540089	0.0683399
MA_310797g0010	746.783	-0.472947	0.160569	-2.94544	0.00322494	0.0493703
MA_10429786g0010	897.021	-0.47295	0.173408	-2.72738	0.00638402	0.0757096
MA_195659g0010	1214.37	-0.475324	0.15939	-2.98215	0.00286233	0.0454056
MA_806g0010	952.823	-0.475782	0.163265	-2.91417	0.0035663	0.0530205
MA_10076142g0010	218.858	-0.480044	0.152884	-3.13991	0.00168998	0.0321318
MA_649817g0010	1673.73	-0.482933	0.172941	-2.79248	0.00523059	0.0672786
MA_26630g0010	112.477	-0.492037	0.190133	-2.58786	0.00965756	0.097347
MA_219331g0010	501.325	-0.495212	0.183831	-2.69385	0.00706327	0.0803892
MA_10426766g0010	996.974	-0.496761	0.161672	-3.07266	0.00212163	0.0376038
MA_500401g0010	359.101	-0.500407	0.171678	-2.9148	0.0035592	0.0529941
MA_10432831g0010	869.923	-0.50525	0.189735	-2.66293	0.00774636	0.0851298
MA_10428363g0020	156.589	-0.50554	0.190349	-2.65586	0.00791057	0.0863419
MA_181338g0010	293.027	-0.507923	0.181727	-2.79498	0.00519036	0.0670596
MA_71034g0010	250.82	-0.50889	0.179021	-2.84263	0.00447427	0.0615798
MA_10429360g0010	388.661	-0.512324	0.190881	-2.68399	0.00727489	0.0818362
MA_10435174g0010	1222.58	-0.514027	0.165685	-3.10243	0.00191938	0.0349421
MA_10064935g0010	147.16	-0.515087	0.152541	-3.3767	0.000733603	0.0184931
MA_10433619g0010	446.17	-0.515513	0.168791	-3.05416	0.00225694	0.0391464
MA_112757g0010	134.155	-0.517444	0.198711	-2.60401	0.00921409	0.0943706
MA_348255g0010	4340.1	-0.521136	0.200819	-2.59506	0.0094575	0.0959106
MA_9159528g0010	321.707	-0.521251	0.187059	-2.78656	0.00532708	0.067936
MA_509140g0010	101.01	-0.521421	0.194721	-2.67779	0.00741094	0.0826974
MA_9568697g0010	337.002	-0.52169	0.184716	-2.82428	0.00473875	0.0638649
MA_10204459g0010	5257.26	-0.522242	0.193048	-2.70524	0.00682547	0.0789717
MA_10437269g0010	1122.43	-0.523419	0.181319	-2.88673	0.00389273	0.056173
MA_232471g0010	424.265	-0.523713	0.186349	-2.81039	0.00494811	0.0653258
MA_218996g0010	2526.72	-0.526234	0.20442	-2.57428	0.0100449	0.0994785
MA_10231644g0010	230.078	-0.527698	0.168957	-3.12327	0.00178852	0.0334034
MA_5506097g0010	154.281	-0.528132	0.187913	-2.81052	0.00494619	0.0653258
MA_50379g0010	711.114	-0.530667	0.1175	-4.51633	6.29216e-06	0.000609213
MA_10431705g0020	837.732	-0.531115	0.180207	-2.94726	0.00320607	0.0491673
MA_31136g0010	1032.39	-0.531447	0.167388	-3.17495	0.00149863	0.0298709
MA_18402g0010	176.037	-0.531684	0.188458	-2.82123	0.00478394	0.0641782
MA_10436330g0010	1250.66	-0.532424	0.148679	-3.58103	0.000342238	0.011175
MA_67505g0010	1274.21	-0.533303	0.194587	-2.74069	0.006131	0.0737881
MA_10429557g0010	494.929	-0.538415	0.188344	-2.85868	0.00425408	0.0596461
MA_10433687g0040	96.7929	-0.543761	0.167708	-3.24231	0.00118565	0.0253004
MA_456359g0010	171.02	-0.54383	0.208061	-2.61381	0.00895396	0.0929263
MA_10426418g0010	80.5832	-0.543849	0.197735	-2.75039	0.0059524	0.0721292
MA_10428343g0010	808.411	-0.548098	0.162719	-3.36837	0.000756145	0.0188658
MA_139797g0010	357.408	-0.548502	0.20443	-2.68308	0.00729483	0.0818984
MA_10430893g0010	271.74	-0.548794	0.210203	-2.61078	0.00903371	0.0933164
MA_77698g0010	166.347	-0.548964	0.209767	-2.61701	0.00887031	0.0925107
MA_92393g0010	317.393	-0.549229	0.203328	-2.7012	0.00690898	0.0795125
MA_92421g0010	2807.58	-0.553265	0.196475	-2.81596	0.00486317	0.0648234
MA_71816g0010	339.144	-0.556957	0.178911	-3.11304	0.00185168	0.0341569
MA_10426337g0010	102.571	-0.558145	0.2056	-2.71471	0.0066333	0.0776252
MA_10428021g0010	3264.78	-0.561487	0.15877	-3.53647	0.000405509	0.0125863
MA_84103g0010	104.808	-0.561497	0.215641	-2.60385	0.00921836	0.0943706
MA_98654g0010	6183.33	-0.561609	0.201792	-2.78311	0.00538408	0.0682159
MA_7404664g0010	108.484	-0.562968	0.206578	-2.72521	0.006426	0.0760221
MA_10432870g0020	372.877	-0.563245	0.205829	-2.73648	0.00621011	0.074418
MA_10428386g0020	627.769	-0.564194	0.213279	-2.64533	0.00816109	0.0880394
MA_170713g0010	156.113	-0.56504	0.208256	-2.7132	0.00666368	0.0777936
MA_10435451g0020	110.8	-0.565862	0.212583	-2.66184	0.00777146	0.0852058
MA_133071g0010	714.687	-0.568198	0.179201	-3.17074	0.00152054	0.0301336
MA_10427517g0010	462.526	-0.568592	0.21479	-2.6472	0.0081161	0.0878593
MA_3845g0010	1020.89	-0.569811	0.173737	-3.27973	0.00103906	0.023269
MA_10434291g0010	203.544	-0.573635	0.204208	-2.80907	0.00496852	0.0653258
MA_3928409g0010	592.639	-0.574178	0.222212	-2.58392	0.00976846	0.0978404
MA_10430589g0010	226.88	-0.574344	0.216367	-2.65449	0.00794285	0.0864583
MA_7833066g0010	930.038	-0.574408	0.191164	-3.00479	0.00265761	0.0437561
MA_130348g0010	184.767	-0.574468	0.160284	-3.58405	0.000338306	0.0111212
MA_9567992g0010	169.043	-0.574923	0.206012	-2.79072	0.00525903	0.0674349
MA_10744g0010	161.638	-0.57579	0.200102	-2.87748	0.00400867	0.0571492
MA_137324g0010	118.394	-0.576525	0.219698	-2.62417	0.00868601	0.0915206
MA_130918g0010	1489.45	-0.576578	0.207132	-2.78362	0.00537557	0.0681968
MA_4893566g0010	402.97	-0.57759	0.222049	-2.60119	0.00929022	0.0949065
MA_7652300g0010	385.78	-0.579286	0.194602	-2.97678	0.00291292	0.0459387
MA_10429833g0010	225.592	-0.580465	0.214239	-2.70943	0.00673995	0.0785426
MA_10428389g0010	284.973	-0.580836	0.181045	-3.20823	0.00133553	0.0276204
MA_353910g0010	321.619	-0.586411	0.168211	-3.48617	0.000489986	0.0141478
MA_764368g0010	249.197	-0.587608	0.215772	-2.72328	0.00646366	0.0762822
MA_502125g0010	271.304	-0.589031	0.207912	-2.83308	0.00461021	0.0627846
MA_10436257g0010	81.1276	-0.589235	0.202306	-2.91259	0.00358441	0.0532084
MA_10427346g0010	664.445	-0.590163	0.206892	-2.85251	0.0043375	0.0603739
MA_1581613g0010	385.276	-0.594272	0.227567	-2.61142	0.00901679	0.0932886
MA_10431241g0010	1022.15	-0.594746	0.154039	-3.86101	0.000112918	0.00518559
MA_58118g0010	1139.37	-0.594976	0.168204	-3.53723	0.000404348	0.0125829
MA_10430149g0020	206.228	-0.596454	0.170285	-3.50269	0.000460582	0.0137265
MA_9529545g0010	240.756	-0.596834	0.176966	-3.37259	0.000744645	0.0187229
MA_251870g0010	130.907	-0.597497	0.227427	-2.6272	0.00860897	0.0910431
MA_929727g0010	534.034	-0.597523	0.202838	-2.94581	0.00322107	0.0493585
MA_696298g0010	81.5886	-0.600179	0.232803	-2.57805	0.00993588	0.0991092
MA_17217g0020	6491.32	-0.604059	0.223872	-2.69823	0.00697094	0.0798009
MA_66942g0010	464.771	-0.605446	0.188367	-3.21418	0.00130817	0.0272282
MA_10432069g0020	325.618	-0.606844	0.217623	-2.78851	0.00529506	0.0676606
MA_69922g0010	316.851	-0.607112	0.206986	-2.9331	0.00335593	0.050904
MA_10429697g0010	601.673	-0.608571	0.17499	-3.47774	0.000505652	0.0144378
MA_948289g0010	206.168	-0.608966	0.199476	-3.05283	0.00226692	0.0392451
MA_10434823g0010	312.572	-0.610308	0.235509	-2.59144	0.00955753	0.0966229
MA_10433005g0010	307.817	-0.610634	0.153735	-3.972	7.12722e-05	0.00368891
MA_10426390g0020	209.78	-0.612778	0.223697	-2.73932	0.00615671	0.0739603
MA_10436739g0010	103.45	-0.615963	0.206226	-2.98684	0.00281881	0.0451224
MA_10427079g0030	104.581	-0.616379	0.212187	-2.90489	0.00367379	0.0540814
MA_10307382g0050	377.766	-0.617149	0.237322	-2.60047	0.00930956	0.0949546
MA_10435644g0010	935.939	-0.61733	0.152453	-4.04931	5.13682e-05	0.00288924
MA_10430496g0010	269.732	-0.618788	0.225811	-2.7403	0.00613835	0.0738249
MA_10432627g0010	102.991	-0.620405	0.219912	-2.82116	0.00478508	0.0641782
MA_8286794g0010	217.092	-0.620761	0.225303	-2.75523	0.00586501	0.0714709
MA_12201g0010	1296.67	-0.622004	0.222603	-2.79423	0.0052024	0.0670934
MA_21478g0010	142.642	-0.622553	0.230713	-2.69839	0.0069676	0.0798009
MA_337980g0010	389.379	-0.622718	0.224157	-2.77805	0.00546868	0.0687877
MA_2086189g0010	1444.7	-0.62349	0.204659	-3.04648	0.00231541	0.0398058
MA_10287740g0010	1075.11	-0.623706	0.14335	-4.35092	1.35565e-05	0.00109018
MA_9056193g0010	145.504	-0.624646	0.188127	-3.32035	0.000899056	0.0211621
MA_10433955g0020	1547.3	-0.624784	0.217345	-2.87461	0.00404522	0.0574209
MA_320479g0010	350.675	-0.625349	0.215	-2.9086	0.00363046	0.0536121
MA_10436012g0010	114.758	-0.625826	0.223562	-2.79933	0.0051208	0.066526
MA_524595g0010	13016.9	-0.625866	0.207577	-3.0151	0.00256897	0.0426212
MA_45377g0010	196.556	-0.627373	0.19718	-3.18173	0.00146396	0.0294624
MA_10432313g0010	536.01	-0.628494	0.2115	-2.97161	0.00296245	0.0463442
MA_7545917g0010	98.2514	-0.62889	0.202778	-3.10138	0.00192623	0.0349473
MA_33855g0010	83.4542	-0.629143	0.235991	-2.66596	0.00767697	0.0847908
MA_99276g0010	2602.34	-0.630221	0.222026	-2.8385	0.00453258	0.062075
MA_81330g0010	162.611	-0.63167	0.173059	-3.65003	0.000262213	0.00938176
MA_171750g0010	162.148	-0.632117	0.244728	-2.58293	0.00979638	0.0979185
MA_405932g0010	172.518	-0.6329	0.240644	-2.63002	0.0085379	0.0908458
MA_126936g0010	101.225	-0.633497	0.229158	-2.76445	0.00570193	0.0704281
MA_10429585g0010	278.099	-0.633794	0.189542	-3.34382	0.000826327	0.0198861
MA_487837g0010	199.507	-0.634327	0.238689	-2.65754	0.00787121	0.0860088
MA_22939g0010	249.534	-0.635395	0.171515	-3.70461	0.000211719	0.00809481
MA_10431533g0010	279.316	-0.635813	0.233538	-2.72253	0.00647843	0.0763426
MA_17919g0010	379.79	-0.636228	0.200157	-3.17864	0.00147967	0.0296864
MA_10436193g0010	153.547	-0.63723	0.210063	-3.03352	0.00241721	0.0410483
MA_54628g0010	158.14	-0.638531	0.24292	-2.62857	0.00857457	0.0908458
MA_15820g0010	4151.13	-0.639121	0.157243	-4.06455	4.81255e-05	0.00277914
MA_10428838g0010	351.566	-0.640812	0.225408	-2.8429	0.00447048	0.0615711
MA_91782g0010	176.711	-0.643211	0.210881	-3.05012	0.00228753	0.039466
MA_413355g0010	143.45	-0.644013	0.191842	-3.357	0.000787945	0.0192883
MA_1640g0010	376.302	-0.644427	0.204901	-3.14507	0.00166048	0.0318684
MA_7732g0010	487.577	-0.644846	0.230863	-2.7932	0.00521895	0.0671733
MA_19490g0010	477.321	-0.646463	0.160285	-4.03322	5.50173e-05	0.00306788
MA_10436966g0010	1974.49	-0.647353	0.231001	-2.80239	0.00507263	0.066075
MA_119766g0010	6292.21	-0.649147	0.214862	-3.02123	0.0025175	0.0421628
MA_6089g0010	287.115	-0.649789	0.248244	-2.61754	0.00885658	0.0924914
MA_815900g0010	5830.81	-0.651281	0.203292	-3.20368	0.00135683	0.0279717
MA_10432174g0010	158.484	-0.651315	0.252887	-2.57552	0.0100089	0.0993794
MA_10437095g0010	148.115	-0.651996	0.248096	-2.628	0.00858882	0.0909396
MA_9608589g0010	319.14	-0.652449	0.146929	-4.44058	8.97154e-06	0.000812071
MA_10197498g0010	836.496	-0.652574	0.174356	-3.74276	0.00018201	0.00733353
MA_76209g0010	894.802	-0.656869	0.237727	-2.76312	0.00572515	0.0704281
MA_10432896g0010	204.126	-0.657386	0.225843	-2.91081	0.0036049	0.053431
MA_169329g0010	870.831	-0.658713	0.205404	-3.20691	0.00134169	0.0277182
MA_780013g0010	596.549	-0.662414	0.218759	-3.02805	0.00246134	0.0415439
MA_10430027g0010	384.182	-0.664203	0.199301	-3.33266	0.000860185	0.0204646
MA_464043g0010	3201.42	-0.665644	0.255197	-2.60835	0.00909791	0.0936795
MA_96369g0010	435.538	-0.665675	0.175678	-3.78917	0.00015115	0.00647915
MA_10426913g0010	331.015	-0.666182	0.168396	-3.95605	7.61983e-05	0.00385762
MA_3000363g0010	456.187	-0.666264	0.211485	-3.15041	0.00163044	0.0315907
MA_123309g0010	331.497	-0.669711	0.153558	-4.36129	1.293e-05	0.00104846
MA_10429170g0010	746.241	-0.670219	0.217666	-3.07912	0.00207614	0.0370515
MA_10430693g0010	2934.31	-0.671305	0.181585	-3.69691	0.000218238	0.00828646
MA_10085364g0010	124.99	-0.671685	0.175531	-3.82659	0.000129931	0.00581283
MA_9973625g0010	2320.4	-0.671842	0.192185	-3.49581	0.000472631	0.0139112
MA_10427903g0010	736.648	-0.672377	0.257199	-2.61423	0.00894301	0.0929263
MA_7310191g0010	43.7783	-0.672674	0.241166	-2.78925	0.00528296	0.0676243
MA_10356500g0030	7146	-0.672941	0.247389	-2.72017	0.0065248	0.0765857
MA_20641g0020	109.642	-0.673107	0.242986	-2.77014	0.00560321	0.0697658
MA_10436440g0030	483.554	-0.673345	0.180165	-3.73738	0.000185948	0.00742425
MA_18142g0010	11559.4	-0.674078	0.155373	-4.33846	1.43486e-05	0.00113511
MA_129930g0010	754.239	-0.677013	0.245658	-2.75592	0.00585272	0.0713658
MA_254868g0010	216.436	-0.677933	0.246326	-2.75218	0.00592004	0.0718986
MA_483364g0010	977.579	-0.678148	0.199762	-3.39478	0.000686827	0.0177508
MA_203441g0010	1015.8	-0.678734	0.179785	-3.77525	0.000159845	0.00671869
MA_10433730g0010	433.032	-0.679582	0.188351	-3.60805	0.000308502	0.0104763
MA_95003g0010	591.434	-0.679893	0.242322	-2.80574	0.00502009	0.0656559
MA_10428524g0010	115.959	-0.679967	0.245265	-2.77238	0.00556488	0.0694219
MA_10427607g0010	1589.19	-0.680372	0.195645	-3.47758	0.000505963	0.0144378
MA_495935g0010	129.562	-0.682472	0.220407	-3.09641	0.0019588	0.0354606
MA_181156g0010	15491	-0.682865	0.209661	-3.257	0.00112597	0.0246209
MA_491379g0010	5335.92	-0.684717	0.207561	-3.29887	0.000970733	0.0223273
MA_10427227g0050	155.013	-0.684762	0.231758	-2.95464	0.00313032	0.0483553
MA_10426290g0020	883.306	-0.685685	0.263649	-2.60075	0.00930194	0.0949267
MA_108590g0010	81.9719	-0.686967	0.234281	-2.93224	0.00336532	0.0509312
MA_10431130g0010	330.161	-0.687508	0.192085	-3.5792	0.000344653	0.0112162
MA_10433134g0010	1099.36	-0.688643	0.248368	-2.77267	0.00555987	0.0694039
MA_188257g0010	6084.94	-0.691295	0.184997	-3.7368	0.000186377	0.00742425
MA_17408g0010	394.728	-0.6934	0.212251	-3.26688	0.00108739	0.0240201
MA_10429914g0010	193.608	-0.69393	0.265405	-2.61461	0.00893305	0.0929161
MA_16736g0010	88.4203	-0.695437	0.238607	-2.91457	0.00356181	0.0529941
MA_58442g0010	695.687	-0.695902	0.244411	-2.84726	0.00440971	0.06108
MA_10090427g0010	2210.47	-0.69739	0.243302	-2.86635	0.00415237	0.0583882
MA_190693g0010	269.727	-0.698678	0.237222	-2.94525	0.00322692	0.0493703
MA_189742g0010	1324.46	-0.700647	0.19252	-3.63934	0.000273338	0.00961326
MA_8858201g0010	420.995	-0.700912	0.204906	-3.42064	0.000624733	0.0166299
MA_555205g0010	69.943	-0.7015	0.247539	-2.83389	0.00459849	0.0627568
MA_124714g0010	269.071	-0.701576	0.232084	-3.02295	0.00250326	0.0420328
MA_10436831g0010	4202.85	-0.702128	0.216528	-3.24267	0.00118416	0.0252964
MA_4340g0010	1494.76	-0.703521	0.255538	-2.7531	0.00590346	0.0717822
MA_47626g0010	22830.2	-0.703862	0.255309	-2.7569	0.0058352	0.0712862
MA_60075g0010	1020.96	-0.705902	0.27287	-2.58695	0.00968283	0.0974341
MA_59693g0010	10661.7	-0.707059	0.202301	-3.49507	0.000473929	0.0139112
MA_10433499g0020	246.508	-0.707736	0.172947	-4.09222	4.27264e-05	0.00256538
MA_10432496g0010	1270.02	-0.709154	0.246933	-2.87184	0.00408087	0.0576745
MA_18349g0010	431.952	-0.71006	0.191381	-3.71019	0.000207107	0.00794971
MA_184421g0020	108.315	-0.710444	0.230203	-3.08616	0.00202759	0.0363677
MA_48250g0010	474.31	-0.710681	0.209285	-3.39576	0.000684386	0.0177348
MA_10074020g0010	83.8639	-0.710804	0.267023	-2.66196	0.00776874	0.0852058
MA_10430504g0030	538.905	-0.711111	0.210476	-3.37858	0.000728621	0.0184391
MA_470032g0010	43.4232	-0.712485	0.27351	-2.60497	0.00918831	0.0942613
MA_10428427g0010	405.755	-0.71332	0.27247	-2.61798	0.00884532	0.0924614
MA_108278g0010	1492.3	-0.713718	0.242733	-2.94034	0.00327848	0.0498458
MA_453913g0010	142.255	-0.714164	0.256739	-2.78167	0.00540793	0.0683401
MA_93816g0010	1275.97	-0.716358	0.255277	-2.8062	0.00501298	0.065607
MA_478623g0010	93.2586	-0.71664	0.230967	-3.10278	0.00191715	0.0349421
MA_69727g0010	870.849	-0.717695	0.278995	-2.57243	0.0100988	0.0998643
MA_100910g0020	9957.52	-0.717709	0.227014	-3.16152	0.00156948	0.0307589
MA_24916g0010	101.97	-0.718623	0.201685	-3.56309	0.000366512	0.0116929
MA_10435053g0010	120.938	-0.718843	0.248803	-2.8892	0.00386217	0.0559656
MA_10435817g0010	630.217	-0.719184	0.270145	-2.66222	0.00776273	0.0852058
MA_34035g0010	124.863	-0.719496	0.219115	-3.28364	0.00102475	0.023055
MA_10437203g0020	288.042	-0.719978	0.246564	-2.92004	0.00349985	0.0523525
MA_54864g0010	397.322	-0.720022	0.227975	-3.15833	0.00158675	0.0310661
MA_8052136g0010	382.99	-0.7206	0.222061	-3.24505	0.00117428	0.0251839
MA_10431532g0010	11973.7	-0.721486	0.200869	-3.59183	0.000328367	0.0109162
MA_10433010g0010	1697.84	-0.72149	0.271803	-2.65446	0.00794345	0.0864583
MA_5428g0020	185.198	-0.721623	0.265015	-2.72295	0.00647016	0.0763126
MA_480797g0010	394.745	-0.721919	0.264044	-2.73408	0.0062554	0.0746391
MA_10172523g0010	257.352	-0.722504	0.267828	-2.69764	0.00698335	0.0798959
MA_185611g0010	781.297	-0.72291	0.259091	-2.79018	0.00526791	0.067491
MA_87937g0010	319.605	-0.723576	0.242543	-2.98328	0.00285173	0.0454056
MA_61158g0010	779.737	-0.724262	0.243153	-2.97862	0.00289548	0.0457378
MA_155591g0010	987.105	-0.725079	0.26403	-2.7462	0.00602896	0.0727851
MA_313496g0010	612.693	-0.726743	0.244473	-2.97269	0.00295204	0.0462557
MA_86404g0010	877.777	-0.727155	0.207822	-3.49894	0.000467114	0.0138364
MA_10426721g0010	415.074	-0.728649	0.223789	-3.25597	0.00113005	0.024664
MA_140292g0010	165.59	-0.728922	0.199447	-3.65472	0.000257468	0.0092617
MA_10427444g0010	289.496	-0.729267	0.250436	-2.91198	0.00359142	0.0532718
MA_10426985g0010	787.397	-0.729431	0.232549	-3.13668	0.00170871	0.0323218
MA_105092g0010	502.365	-0.729888	0.165478	-4.41079	1.02995e-05	0.000875278
MA_10432791g0010	974.127	-0.730556	0.212837	-3.43247	0.000598114	0.0161313
MA_105179g0010	63.4608	-0.731392	0.261524	-2.79665	0.00516356	0.0668583
MA_8292491g0010	79.4545	-0.731794	0.2227	-3.28601	0.00101619	0.0229155
MA_10433400g0010	111.445	-0.731867	0.244015	-2.99927	0.00270627	0.0443079
MA_87134g0010	151.132	-0.733879	0.219204	-3.34793	0.000814175	0.0197564
MA_10435550g0020	234.728	-0.733993	0.225448	-3.25571	0.0011311	0.024664
MA_66902g0010	927.35	-0.734756	0.229509	-3.20143	0.00136747	0.0281152
MA_10436520g0020	562.773	-0.7365	0.215332	-3.4203	0.000625512	0.0166299
MA_123211g0010	480.872	-0.737161	0.270814	-2.72202	0.00648839	0.0763426
MA_10427281g0010	1987.23	-0.737728	0.229308	-3.21719	0.00129454	0.0270021
MA_307070g0010	801.463	-0.738436	0.23433	-3.15127	0.00162563	0.0315417
MA_657833g0010	77.9801	-0.738615	0.246055	-3.00183	0.00268359	0.0441264
MA_36686g0010	137.12	-0.739034	0.272621	-2.71084	0.00671122	0.0783016
MA_9458287g0010	203.057	-0.739754	0.219859	-3.36468	0.000766336	0.0189741
MA_845170g0010	214.829	-0.740222	0.202801	-3.64999	0.000262252	0.00938176
MA_24252g0010	522.899	-0.741532	0.157696	-4.70229	2.57265e-06	0.000294508
MA_10429894g0010	296.782	-0.743848	0.253778	-2.9311	0.00337762	0.0510737
MA_8404570g0010	980.122	-0.745843	0.232087	-3.21363	0.00131067	0.027251
MA_10436240g0010	341.069	-0.747152	0.285628	-2.61582	0.00890138	0.0927354
MA_13356g0010	659.663	-0.748315	0.232966	-3.21212	0.0013176	0.0273659
MA_65800g0010	55.0119	-0.748371	0.28107	-2.66258	0.00775447	0.0851635
MA_52853g0020	178.415	-0.748639	0.271483	-2.7576	0.00582282	0.0711796
MA_10434075g0010	5346.94	-0.749931	0.217534	-3.44742	0.000565969	0.015579
MA_10434413g0010	151.672	-0.75064	0.2028	-3.70138	0.000214428	0.00818233
MA_282g0010	21008.2	-0.750858	0.250479	-2.99769	0.00272033	0.0443935
MA_29361g0010	1506.08	-0.751536	0.250057	-3.00546	0.0026518	0.0437078
MA_115261g0010	353.492	-0.752713	0.251129	-2.99731	0.0027237	0.0443935
MA_52620g0020	883.175	-0.753267	0.219464	-3.43231	0.00059847	0.0161313
MA_10433171g0010	7266.92	-0.754465	0.245812	-3.06928	0.00214577	0.0378785
MA_2734383g0010	14735.1	-0.754494	0.210034	-3.59224	0.000327849	0.0109162
MA_4370g0010	1258.27	-0.756147	0.258939	-2.92017	0.00349835	0.0523525
MA_16939g0010	95.3729	-0.757638	0.256193	-2.9573	0.00310347	0.0480865
MA_10429736g0010	192.079	-0.758837	0.226905	-3.34429	0.000824941	0.0198861
MA_10433350g0010	53.2976	-0.758918	0.27321	-2.77778	0.0054732	0.0687877
MA_7892135g0010	156.116	-0.759291	0.201184	-3.77411	0.000160577	0.0067349
MA_10434301g0010	249.275	-0.759576	0.247924	-3.06375	0.0021858	0.038376
MA_42151g0010	157.294	-0.760182	0.231283	-3.28681	0.00101329	0.0228766
MA_10427047g0010	122.532	-0.760906	0.193849	-3.92525	8.66383e-05	0.00426853
MA_10380541g0010	132.821	-0.762133	0.275808	-2.76328	0.0057224	0.0704281
MA_92274g0010	161.307	-0.762825	0.260535	-2.92792	0.00341242	0.05144
MA_118719g0010	696.934	-0.763476	0.242379	-3.14993	0.0016331	0.0315907
MA_10428839g0010	584.9	-0.768337	0.17407	-4.41396	1.01498e-05	0.000866343
MA_9267g0020	648.775	-0.768339	0.273562	-2.80864	0.00497507	0.0653258
MA_3005g0010	11679.1	-0.768992	0.227537	-3.37964	0.000725808	0.0183919
MA_9307243g0010	75.5096	-0.769742	0.297955	-2.58342	0.00978272	0.097916
MA_10436249g0010	246.654	-0.771507	0.239076	-3.22703	0.00125081	0.0263442
MA_8619937g0010	74.6681	-0.772342	0.283536	-2.72396	0.00645044	0.0761724
MA_120662g0010	331.624	-0.772467	0.282345	-2.7359	0.00622105	0.0744574
MA_10426940g0010	1260.87	-0.773347	0.230349	-3.35728	0.000787141	0.0192883
MA_10429734g0010	116.706	-0.774393	0.24888	-3.11151	0.00186134	0.0343025
MA_10267514g0010	188.69	-0.774836	0.191698	-4.04197	5.30047e-05	0.00296415
MA_10427295g0010	1026.46	-0.77496	0.198194	-3.91011	9.22546e-05	0.00444398
MA_131587g0010	20807.8	-0.775401	0.256178	-3.0268	0.00247154	0.0416078
MA_184421g0010	52.5931	-0.775845	0.301517	-2.57314	0.010078	0.0997093
MA_10427759g0010	158.913	-0.777201	0.255495	-3.04194	0.00235059	0.040127
MA_249305g0010	645.967	-0.77783	0.220019	-3.53528	0.000407346	0.0126232
MA_657g0010	2202.44	-0.777933	0.234698	-3.3146	0.000917728	0.0214148
MA_193829g0010	79.3101	-0.779226	0.288692	-2.69916	0.00695151	0.0797886
MA_178744g0010	74.7557	-0.779358	0.288744	-2.69913	0.00695215	0.0797886
MA_137202g0010	252.91	-0.779615	0.190404	-4.09454	4.23011e-05	0.00254868
MA_10436457g0010	236.576	-0.779828	0.216674	-3.59908	0.000319344	0.0107336
MA_102427g0010	219.711	-0.78061	0.289612	-2.69537	0.00703108	0.0802533
MA_10425833g0010	775.059	-0.781349	0.252618	-3.09301	0.00198137	0.0357694
MA_9982g0010	53.5527	-0.781559	0.302843	-2.58074	0.00985898	0.0984937
MA_10430480g0010	53.6618	-0.784527	0.292154	-2.68532	0.00724614	0.081607
MA_137828g0010	944.959	-0.784602	0.251042	-3.12539	0.00177572	0.0332282
MA_6550228g0010	63.646	-0.784859	0.262173	-2.99367	0.00275646	0.0448524
MA_1750g0010	80.3713	-0.786612	0.269217	-2.92185	0.00347956	0.0522095
MA_460253g0010	278.198	-0.787192	0.191685	-4.1067	4.01352e-05	0.0024485
MA_10437027g0010	545.642	-0.787324	0.243155	-3.23795	0.00120392	0.0255781
MA_193431g0010	4970.6	-0.789459	0.238749	-3.30665	0.000944174	0.0218485
MA_10434837g0010	291.113	-0.790029	0.283737	-2.78437	0.00536315	0.0681281
MA_104409g0010	1439.22	-0.790522	0.208128	-3.79826	0.000145718	0.00636526
MA_10429390g0010	82.9824	-0.792326	0.30273	-2.61727	0.0088637	0.0924914
MA_38949g0020	95.1756	-0.792501	0.278492	-2.84568	0.00443165	0.0612532
MA_10426384g0010	76.4364	-0.794522	0.280058	-2.83699	0.00455404	0.0621939
MA_133842g0010	93.3562	-0.794558	0.304595	-2.60857	0.00909208	0.0936795
MA_560534g0010	178.512	-0.797932	0.260815	-3.05938	0.00221795	0.0386771
MA_238418g0010	239.672	-0.798097	0.215919	-3.69628	0.00021878	0.00828646
MA_159611g0010	47.1526	-0.798492	0.30992	-2.57644	0.00998228	0.0993106
MA_65346g0010	12894.7	-0.799059	0.257194	-3.10683	0.00189105	0.0346859
MA_10436520g0010	233.11	-0.799452	0.198571	-4.02602	5.67292e-05	0.0031275
MA_26087g0010	1308.23	-0.802635	0.289332	-2.7741	0.00553547	0.069277
MA_196108g0010	996.295	-0.804029	0.243902	-3.29653	0.000978887	0.0224119
MA_846168g0010	97.992	-0.805154	0.219507	-3.66801	0.00024445	0.00897592
MA_831591g0010	354.569	-0.806347	0.25272	-3.19068	0.0014194	0.0288039
MA_10428243g0010	432.841	-0.806394	0.259875	-3.10301	0.00191561	0.0349421
MA_770476g0010	65.3444	-0.806513	0.309141	-2.60888	0.00908379	0.0936795
MA_10436165g0010	695.403	-0.808115	0.283094	-2.85458	0.00430935	0.0600405
MA_9287008g0010	405.605	-0.809392	0.182377	-4.43801	9.07931e-06	0.000814251
MA_123466g0010	60.4167	-0.809896	0.303543	-2.66815	0.00762713	0.0844472
MA_10432633g0010	665.304	-0.810589	0.232032	-3.49344	0.000476833	0.0139754
MA_9428230g0010	61.5385	-0.812253	0.236096	-3.44035	0.000580967	0.015835
MA_140591g0010	56.5304	-0.812952	0.286038	-2.84211	0.00448154	0.0615926
MA_20495g0020	161.36	-0.813132	0.302802	-2.68536	0.00724513	0.081607
MA_10428860g0010	306.336	-0.813568	0.208168	-3.90823	9.29743e-05	0.00446759
MA_129206g0010	19727.2	-0.815684	0.269114	-3.03099	0.0024375	0.0412847
MA_375561g0020	131.822	-0.81632	0.281073	-2.9043	0.00368069	0.0541104
MA_4154579g0010	87.4975	-0.816952	0.241559	-3.38199	0.000719621	0.0182883
MA_176279g0010	12309.3	-0.818057	0.226544	-3.61103	0.000304978	0.0104309
MA_114887g0010	2195.98	-0.818402	0.196289	-4.16938	3.05433e-05	0.00202178
MA_16172g0010	111.017	-0.81876	0.223663	-3.66069	0.00025154	0.00913288
MA_955366g0010	447.498	-0.81914	0.24374	-3.36071	0.000777415	0.019151
MA_10435476g0040	76277.4	-0.819159	0.243249	-3.36758	0.000758316	0.0188958
MA_65259g0010	3792.26	-0.820266	0.267264	-3.06913	0.00214685	0.0378785
MA_381538g0010	629.294	-0.820943	0.262123	-3.1319	0.00173679	0.0326793
MA_5323630g0010	94.4314	-0.822794	0.250143	-3.28929	0.00100439	0.0227814
MA_291756g0010	717.52	-0.822884	0.303961	-2.7072	0.00678528	0.0786938
MA_10426435g0010	401.289	-0.823405	0.236711	-3.47852	0.000504188	0.0144378
MA_42427g0020	138.983	-0.824662	0.226419	-3.64219	0.000270331	0.00954792
MA_287168g0010	1125.03	-0.825234	0.213487	-3.86551	0.00011086	0.00514902
MA_711712g0010	4222.25	-0.825567	0.183376	-4.50206	6.72994e-06	0.000638885
MA_8177242g0010	52.4507	-0.825981	0.274438	-3.00971	0.00261495	0.0433471
MA_10435864g0010	449.42	-0.827994	0.220273	-3.75895	0.000170627	0.00708012
MA_176956g0010	600.54	-0.828243	0.274683	-3.01527	0.0025675	0.0426212
MA_503287g0010	68.1061	-0.828724	0.313859	-2.64043	0.00828007	0.0889285
MA_10426914g0010	1010.33	-0.829985	0.223243	-3.71786	0.000200916	0.00780446
MA_99789g0010	615.562	-0.8301	0.300281	-2.76441	0.00570257	0.0704281
MA_16054g0010	4803.34	-0.830464	0.222447	-3.73331	0.00018898	0.00748255
MA_901134g0010	69.4186	-0.830632	0.262232	-3.16755	0.0015373	0.0302807
MA_328340g0010	156.241	-0.831631	0.300885	-2.76395	0.0057107	0.0704281
MA_87479g0010	411.237	-0.831873	0.286538	-2.90319	0.00369382	0.0542532
MA_33034g0010	271.631	-0.83227	0.23114	-3.60071	0.000317348	0.010685
MA_10433659g0010	2549.66	-0.832768	0.263226	-3.1637	0.00155778	0.0305912
MA_10437242g0030	931.792	-0.833729	0.235049	-3.54704	0.000389586	0.0122089
MA_122077g0010	76.8667	-0.834398	0.238346	-3.50079	0.000463885	0.0137827
MA_205329g0010	134.684	-0.834619	0.297639	-2.80413	0.00504528	0.0658525
MA_7978614g0010	187.535	-0.835161	0.317728	-2.62854	0.00857529	0.0908458
MA_10352133g0010	32.8744	-0.836532	0.3221	-2.59711	0.00940105	0.0954375
MA_39164g0010	2554.88	-0.837487	0.251959	-3.32391	0.000887662	0.0210156
MA_10869g0010	61.1559	-0.837564	0.321525	-2.60497	0.00918811	0.0942613
MA_107182g0010	70.8048	-0.838998	0.324679	-2.58408	0.00976391	0.0978404
MA_10427522g0010	1517.89	-0.839711	0.238909	-3.51478	0.000440117	0.0132793
MA_10436651g0010	295.913	-0.840138	0.326351	-2.57433	0.0100433	0.0994785
MA_10436581g0010	1264.76	-0.844458	0.203386	-4.15199	3.29592e-05	0.00208573
MA_10433456g0010	265.174	-0.847354	0.25595	-3.31062	0.000930882	0.0215922
MA_15876g0010	90.9721	-0.847705	0.287008	-2.95359	0.00314099	0.048378
MA_10435476g0020	131.926	-0.847954	0.273421	-3.10128	0.00192685	0.0349473
MA_10432159g0020	42.3714	-0.848165	0.307191	-2.76103	0.00576191	0.0707014
MA_10435490g0010	499.77	-0.848619	0.291765	-2.90857	0.00363089	0.0536121
MA_926365g0010	109.841	-0.850405	0.251596	-3.38004	0.000724753	0.0183891
MA_10447g0010	2409.47	-0.852246	0.222338	-3.8331	0.000126537	0.00568715
MA_74188g0010	103.2	-0.852325	0.262798	-3.24327	0.00118167	0.0252964
MA_15064g0010	193.184	-0.852713	0.237011	-3.59779	0.000320938	0.0107686
MA_10428348g0010	128.75	-0.852995	0.255884	-3.33351	0.000857562	0.0204288
MA_10389009g0010	352.168	-0.853013	0.295147	-2.89013	0.0038508	0.055884
MA_238844g0010	352.698	-0.853132	0.245963	-3.46854	0.000523299	0.0147646
MA_827389g0010	72.4461	-0.854711	0.331746	-2.5764	0.00998348	0.0993106
MA_18401g0010	195.537	-0.855709	0.265063	-3.22833	0.00124517	0.0262537
MA_10436505g0020	8297.61	-0.855917	0.239412	-3.57509	0.00035011	0.0113181
MA_84624g0010	371.492	-0.856007	0.20663	-4.1427	3.43245e-05	0.0021548
MA_122962g0010	1121.66	-0.856687	0.194739	-4.39916	1.08673e-05	0.000915532
MA_92473g0020	172.311	-0.85717	0.178148	-4.81156	1.49759e-06	0.000196923
MA_571554g0010	2557.11	-0.857778	0.272448	-3.14841	0.00164159	0.0315908
MA_10427730g0010	146.724	-0.858114	0.299374	-2.86636	0.00415223	0.0583882
MA_3403026g0010	17240.6	-0.859492	0.230939	-3.72173	0.000197862	0.00771206
MA_495939g0010	60.5729	-0.859886	0.291354	-2.95135	0.00316392	0.0486359
MA_10428945g0010	98.6701	-0.861865	0.234844	-3.66995	0.0002426	0.00892484
MA_10436487g0010	210.228	-0.862537	0.294159	-2.93221	0.00336558	0.0509312
MA_757065g0010	46.0554	-0.862867	0.304888	-2.83011	0.00465318	0.0631184
MA_31151g0010	202.858	-0.864363	0.230471	-3.75042	0.00017654	0.00716792
MA_132558g0010	1543.7	-0.864806	0.255666	-3.38256	0.000718125	0.0182883
MA_422522g0010	367.74	-0.864823	0.305587	-2.83004	0.00465418	0.0631184
MA_63231g0010	17795.2	-0.86527	0.227017	-3.81148	0.000138136	0.00612361
MA_10436268g0010	269.113	-0.867033	0.232246	-3.73326	0.000189019	0.00748255
MA_187g0010	339.379	-0.867047	0.243989	-3.55364	0.000379946	0.0120168
MA_136668g0010	323.729	-0.867125	0.269359	-3.21922	0.00128539	0.0268689
MA_10432955g0010	88.3772	-0.867753	0.312104	-2.78033	0.0054303	0.0685337
MA_5327146g0010	764.17	-0.868499	0.272723	-3.18455	0.00144981	0.0292988
MA_9959852g0010	64.7953	-0.871174	0.263274	-3.309	0.00093629	0.0216918
MA_9456315g0010	111.254	-0.872169	0.277341	-3.14476	0.00166225	0.031871
MA_417207g0010	654.226	-0.872977	0.286539	-3.04663	0.00231424	0.0398058
MA_8815984g0010	330.195	-0.876284	0.257642	-3.40117	0.000670983	0.0175275
MA_416833g0010	51.1087	-0.876529	0.278146	-3.15133	0.00162527	0.0315417
MA_96498g0010	57.8504	-0.880943	0.31239	-2.82001	0.00480221	0.0643053
MA_10326890g0020	45.0376	-0.882805	0.315807	-2.7954	0.00518359	0.0670285
MA_10342g0010	1051.19	-0.883655	0.253941	-3.47977	0.000501849	0.014419
MA_10431239g0010	96.5061	-0.891653	0.275083	-3.24139	0.00118948	0.0253542
MA_10433575g0010	3304.58	-0.894563	0.23594	-3.79149	0.000149746	0.00643314
MA_21574g0010	131.255	-0.895129	0.261609	-3.42163	0.000622471	0.0165958
MA_406529g0010	85.8307	-0.896473	0.346898	-2.58426	0.00975896	0.0978404
MA_69627g0010	54.657	-0.898859	0.274763	-3.2714	0.00107016	0.0237185
MA_805240g0010	89.5697	-0.900999	0.342668	-2.62937	0.00855438	0.0908458
MA_10435761g0010	397.618	-0.901912	0.301233	-2.99407	0.00275284	0.0448309
MA_122229g0010	28.8926	-0.902506	0.333963	-2.70242	0.00688377	0.0793632
MA_81514g0010	95.9771	-0.90324	0.287727	-3.13923	0.00169394	0.0321617
MA_10431216g0010	561.548	-0.903941	0.270218	-3.34522	0.000822159	0.0198758
MA_258624g0010	5093.68	-0.904439	0.3073	-2.94318	0.00324859	0.0496239
MA_9199701g0010	2195.28	-0.905787	0.247794	-3.65541	0.000256769	0.00925368
MA_10294942g0010	3370.48	-0.905789	0.197155	-4.59431	4.34189e-06	0.000444724
MA_25325g0010	6854.2	-0.906562	0.241092	-3.76024	0.00016975	0.00705877
MA_125465g0010	113.76	-0.907216	0.340597	-2.66361	0.00773083	0.0851298
MA_388691g0010	153.318	-0.907328	0.214519	-4.2296	2.34112e-05	0.00164311
MA_10434464g0010	32.6025	-0.907528	0.336811	-2.69447	0.00705002	0.0803648
MA_108616g0010	2485.72	-0.907704	0.256945	-3.53268	0.000411371	0.0127074
MA_4586g0010	27.7496	-0.909119	0.317749	-2.86113	0.00422138	0.059273
MA_10208403g0010	701.511	-0.909501	0.348673	-2.60846	0.00909495	0.0936795
MA_103523g0020	348.072	-0.909596	0.276843	-3.28561	0.00101763	0.0229214
MA_97011g0010	143.684	-0.910833	0.219025	-4.15858	3.20234e-05	0.0020636
MA_88307g0010	171.685	-0.911748	0.230584	-3.95409	7.68268e-05	0.00385762
MA_68372g0010	2893.26	-0.911758	0.305328	-2.98616	0.00282502	0.0451748
MA_167185g0010	101.315	-0.91183	0.298149	-3.0583	0.00222596	0.0387819
MA_478140g0010	49.8716	-0.913553	0.32604	-2.80196	0.0050793	0.066075
MA_10431597g0020	41.8735	-0.914801	0.32868	-2.78325	0.00538167	0.0682159
MA_10429356g0010	55.5976	-0.915612	0.291211	-3.14415	0.0016657	0.0319056
MA_479907g0010	95.8172	-0.916962	0.268156	-3.41951	0.000627336	0.0166556
MA_41114g0010	1263.3	-0.919188	0.291671	-3.15146	0.00162459	0.0315417
MA_10434962g0020	43.3446	-0.920022	0.337373	-2.72702	0.00639091	0.0757451
MA_181810g0010	152.364	-0.920979	0.282181	-3.26378	0.00109935	0.0242294
MA_21580g0010	36.1154	-0.921389	0.348695	-2.6424	0.00823216	0.0885116
MA_283144g0010	173.004	-0.926632	0.264017	-3.50974	0.000448547	0.0134502
MA_754361g0010	52.6065	-0.927715	0.302826	-3.06352	0.00218749	0.038376
MA_10425844g0010	187.477	-0.928772	0.269342	-3.4483	0.000564123	0.0155638
MA_9153293g0010	796.26	-0.930434	0.280327	-3.3191	0.000903071	0.0211998
MA_575444g0010	6130.37	-0.930699	0.267941	-3.47352	0.000513678	0.014615
MA_10427889g0020	2933.86	-0.930906	0.335218	-2.77702	0.00548602	0.0688436
MA_187850g0010	53.5239	-0.931044	0.320955	-2.90085	0.0037215	0.0545363
MA_10434973g0010	122.017	-0.931941	0.323651	-2.87946	0.00398355	0.0569413
MA_8629045g0010	250.388	-0.938692	0.250052	-3.75399	0.000174041	0.00714561
MA_504598g0010	318.315	-0.938773	0.309841	-3.02985	0.00244673	0.041369
MA_10293493g0010	136.159	-0.940372	0.327868	-2.86814	0.00412893	0.0581848
MA_456304g0010	153.622	-0.940576	0.339681	-2.769	0.00562287	0.0699212
MA_175330g0010	197.056	-0.940722	0.301913	-3.11587	0.00183404	0.0339509
MA_181g0010	33.2344	-0.942232	0.302421	-3.11563	0.00183552	0.0339509
MA_10144850g0010	18.3654	-0.942335	0.366037	-2.57442	0.0100407	0.0994785
MA_10431360g0010	97.8484	-0.942905	0.315667	-2.98702	0.00281707	0.0451224
MA_64641g0010	402.686	-0.947726	0.360218	-2.63098	0.008514	0.0907398
MA_122722g0010	127.31	-0.948233	0.357008	-2.65606	0.00790597	0.0863402
MA_10435985g0010	123.923	-0.94862	0.272566	-3.48034	0.000500783	0.0144168
MA_189814g0010	44.8844	-0.950129	0.366458	-2.59274	0.00952148	0.0963085
MA_10428545g0010	71.3093	-0.955009	0.232071	-4.11515	3.86923e-05	0.00238288
MA_130902g0010	81.269	-0.957684	0.355974	-2.69032	0.00713841	0.0810033
MA_10431300g0020	39106.5	-0.958504	0.279186	-3.4332	0.000596495	0.0161313
MA_8876374g0010	54.8708	-0.958627	0.284396	-3.37074	0.000749657	0.0187557
MA_58704g0010	42.6092	-0.959988	0.319259	-3.00692	0.00263908	0.0435986
MA_9472752g0010	2108.99	-0.959998	0.236633	-4.0569	4.97274e-05	0.00282966
MA_10436708g0010	146.725	-0.96125	0.354679	-2.7102	0.00672431	0.0784073
MA_5296g0010	45.2912	-0.961551	0.347644	-2.76591	0.00567643	0.0703625
MA_114783g0010	284.85	-0.961749	0.325528	-2.95443	0.00313251	0.0483553
MA_94546g0010	256.421	-0.962464	0.280394	-3.43254	0.000597959	0.0161313
MA_10433782g0010	578.663	-0.962507	0.302233	-3.18465	0.00144927	0.0292988
MA_9576050g0010	128.273	-0.963101	0.366662	-2.62668	0.00862234	0.0910963
MA_6306g0010	84.7905	-0.963263	0.373676	-2.5778	0.00994304	0.0991299
MA_4711g0010	98.6234	-0.964479	0.361836	-2.66552	0.00768703	0.0848459
MA_10435618g0010	211.278	-0.964571	0.323434	-2.98228	0.00286107	0.0454056
MA_167620g0010	177.471	-0.967352	0.28032	-3.45089	0.00055875	0.0154965
MA_10436546g0010	34.9351	-0.968847	0.345009	-2.80818	0.00498226	0.0653258
MA_51088g0010	156.018	-0.970182	0.342384	-2.83361	0.00460254	0.0627594
MA_268175g0010	851.102	-0.971832	0.239243	-4.06211	4.86316e-05	0.00280006
MA_9736731g0010	138.014	-0.97198	0.274806	-3.53697	0.000404752	0.0125829
MA_195595g0010	32.5461	-0.972851	0.352	-2.76378	0.00571352	0.0704281
MA_9212404g0010	266.965	-0.974062	0.255798	-3.80794	0.000140128	0.00616976
MA_30312g0010	55.8652	-0.974303	0.287311	-3.39111	0.000696113	0.0179431
MA_895977g0010	53.7184	-0.975929	0.269399	-3.62261	0.000291641	0.0101664
MA_69335g0010	76.0209	-0.976333	0.304958	-3.20154	0.00136697	0.0281152
MA_30352g0010	118.678	-0.976887	0.204257	-4.78265	1.73e-06	0.000221497
MA_1411253g0010	81.5794	-0.978105	0.256728	-3.80989	0.000139027	0.00613517
MA_5932g0010	1278.36	-0.978207	0.297198	-3.29143	0.000996782	0.0226352
MA_6771199g0010	340.991	-0.979368	0.342833	-2.85669	0.00428078	0.059891
MA_10435706g0010	835.427	-0.980822	0.288592	-3.39865	0.00067719	0.0176456
MA_34924g0010	81.2734	-0.982515	0.350549	-2.80279	0.0050662	0.0660371
MA_9833971g0010	86.1605	-0.982643	0.269607	-3.64473	0.000267674	0.00949252
MA_10428735g0010	181.196	-0.982796	0.349207	-2.81437	0.00488733	0.0650118
MA_625323g0010	1435.92	-0.986571	0.24338	-4.05363	5.04296e-05	0.00286125
MA_10429284g0010	41.8757	-0.991893	0.37846	-2.62087	0.0087706	0.0920629
MA_9751563g0010	967.658	-0.993989	0.316509	-3.14048	0.00168672	0.0321187
MA_297200g0010	66.6777	-0.997325	0.360575	-2.76593	0.00567606	0.0703625
MA_52449g0010	23.0872	-1.00088	0.38483	-2.60084	0.00929963	0.0949267
MA_10427257g0010	241.532	-1.00112	0.375274	-2.6677	0.00763717	0.0844472
MA_118833g0010	40.1519	-1.00123	0.371281	-2.6967	0.00700303	0.080074
MA_109435g0010	50.7744	-1.00627	0.305389	-3.29503	0.00098412	0.0224602
MA_138556g0010	92.373	-1.0097	0.361399	-2.79385	0.00520839	0.0671262
MA_94496g0010	280.904	-1.01113	0.335224	-3.01627	0.00255903	0.0426212
MA_10429332g0010	119.975	-1.01429	0.342914	-2.95786	0.00309782	0.0480372
MA_224992g0010	185.831	-1.01528	0.283178	-3.58532	0.000336669	0.0111049
MA_4943g0010	357.705	-1.01944	0.322228	-3.16371	0.0015577	0.0305912
MA_10268152g0010	148.132	-1.0217	0.343687	-2.97276	0.00295138	0.0462557
MA_53795g0010	717.575	-1.02208	0.25602	-3.99218	6.54679e-05	0.00348107
MA_94821g0010	39.9678	-1.02346	0.374126	-2.7356	0.00622664	0.0744672
MA_51782g0010	39.2025	-1.02348	0.35187	-2.90869	0.00362952	0.0536121
MA_10435876g0010	193.675	-1.02456	0.267436	-3.83106	0.000127595	0.00572149
MA_6521g0010	51.6385	-1.02481	0.346406	-2.95841	0.00309231	0.04799
MA_55344g0010	23.4348	-1.02575	0.388252	-2.64196	0.00824288	0.0885779
MA_71865g0010	46.0286	-1.02997	0.358053	-2.87659	0.00401997	0.0572294
MA_633198g0010	62.1704	-1.03008	0.380827	-2.70486	0.00683323	0.0790145
MA_907189g0010	343.115	-1.0314	0.300275	-3.43487	0.000592836	0.0160909
MA_62671g0010	61.2923	-1.0414	0.270185	-3.85438	0.000116021	0.00531269
MA_717929g0010	160.928	-1.04326	0.261981	-3.98219	6.82822e-05	0.00358178
MA_10429177g0010	47.6373	-1.04381	0.383519	-2.72165	0.00649562	0.0763815
MA_2908g0010	32.7551	-1.04505	0.313501	-3.33349	0.000857631	0.0204288
MA_456907g0010	39.9875	-1.04933	0.364695	-2.87726	0.0040114	0.0571492
MA_3198310g0010	76.2239	-1.05115	0.314368	-3.34371	0.00082667	0.0198861
MA_4705687g0010	164.631	-1.05222	0.348323	-3.02081	0.00252096	0.0421843
MA_10427118g0010	50.7944	-1.05279	0.391692	-2.68781	0.00719218	0.0813288
MA_98656g0010	27.2746	-1.053	0.354986	-2.9663	0.00301404	0.0469626
MA_405871g0010	128.145	-1.05329	0.36657	-2.87337	0.00406114	0.0574812
MA_79075g0010	808.938	-1.05336	0.291511	-3.61347	0.00030213	0.0103955
MA_15548g0010	67.4262	-1.05511	0.334672	-3.15267	0.00161787	0.0315168
MA_10436377g0010	26.7051	-1.05541	0.375643	-2.8096	0.00496024	0.0653258
MA_509g0010	206.827	-1.0562	0.256297	-4.121	3.77228e-05	0.00234569
MA_9657514g0010	30.1971	-1.06028	0.367177	-2.88764	0.00388142	0.0561192
MA_45658g0010	56.4255	-1.06267	0.408944	-2.59857	0.00936131	0.0953325
MA_10435831g0010	485.67	-1.0644	0.240461	-4.42649	9.57794e-06	0.000832126
MA_13851g0010	48.9765	-1.06459	0.289038	-3.68322	0.000230302	0.00865234
MA_69698g0010	54.4179	-1.06702	0.331217	-3.22152	0.00127514	0.0266833
MA_30565g0010	69.2714	-1.06825	0.380384	-2.80835	0.00497966	0.0653258
MA_8765665g0010	497.222	-1.06928	0.289505	-3.69347	0.000221213	0.00834308
MA_307938g0010	46.7138	-1.0705	0.414079	-2.58527	0.00973028	0.0977095
MA_11005g0010	51.6646	-1.07132	0.301498	-3.55334	0.000380368	0.0120168
MA_10245991g0010	122.889	-1.07364	0.348172	-3.08364	0.00204485	0.0365761
MA_100606g0010	46.2438	-1.0746	0.308182	-3.48691	0.00048864	0.0141299
MA_10432722g0010	111.853	-1.07467	0.40137	-2.6775	0.00741749	0.0827231
MA_121263g0010	343.586	-1.07751	0.409803	-2.62935	0.00855493	0.0908458
MA_10426373g0010	123.113	-1.07851	0.28039	-3.84648	0.000119826	0.00544846
MA_34807g0010	252.432	-1.07928	0.35608	-3.03101	0.00243739	0.0412847
MA_10437248g0010	47.9235	-1.07946	0.383853	-2.81218	0.00492069	0.0652191
MA_940685g0010	151.967	-1.08153	0.31204	-3.46599	0.000528281	0.0148783
MA_88334g0020	50.5223	-1.08159	0.308335	-3.50782	0.000451788	0.0135058
MA_290469g0010	95.4693	-1.08231	0.357974	-3.02344	0.00249922	0.0420011
MA_10045883g0010	42.8564	-1.08238	0.380597	-2.84391	0.00445631	0.0614725
MA_10430507g0020	708.074	-1.08586	0.39464	-2.75151	0.00593221	0.0719401
MA_10427827g0020	17.4817	-1.08884	0.416598	-2.61366	0.0089579	0.0929263
MA_45931g0010	1939.71	-1.08948	0.313411	-3.47619	0.000508585	0.0144913
MA_890502g0010	83.8424	-1.09127	0.347562	-3.13979	0.00169071	0.0321318
MA_135152g0010	100.991	-1.09473	0.389649	-2.80953	0.00496143	0.0653258
MA_10426781g0010	45.1668	-1.09755	0.391378	-2.80433	0.00504216	0.0658525
MA_10048594g0010	91.8664	-1.09762	0.316145	-3.47188	0.000516824	0.0146617
MA_10434495g0020	24.1929	-1.10695	0.383733	-2.88468	0.00391812	0.0564401
MA_3766934g0010	165.314	-1.10717	0.302347	-3.66191	0.000250342	0.00913288
MA_10430129g0020	301.288	-1.1076	0.317206	-3.49173	0.000479908	0.0140022
MA_18706g0020	45.472	-1.10824	0.42978	-2.57862	0.00991945	0.0990469
MA_10431002g0010	140.236	-1.11248	0.39139	-2.84239	0.0044776	0.0615821
MA_10435042g0010	32.1273	-1.11515	0.350953	-3.17749	0.00148553	0.0297139
MA_799401g0010	273.937	-1.11722	0.366008	-3.05245	0.00226979	0.0392451
MA_93555g0010	349.277	-1.11818	0.26396	-4.23618	2.27354e-05	0.00162071
MA_474293g0010	36.3398	-1.1201	0.313777	-3.56972	0.000357357	0.0115141
MA_135075g0020	70.136	-1.1233	0.343106	-3.2739	0.00106073	0.0235381
MA_190519g0010	29.0539	-1.12547	0.403264	-2.79089	0.00525629	0.0674349
MA_10436441g0020	211.172	-1.12629	0.32345	-3.48212	0.00049746	0.0143423
MA_6076895g0010	247.338	-1.12648	0.340226	-3.31096	0.000929751	0.0215918
MA_9473697g0010	162.667	-1.12774	0.239515	-4.70845	2.49611e-06	0.000290879
MA_10436979g0010	18.9047	-1.12889	0.413592	-2.72947	0.00634353	0.0752753
MA_140838g0010	488.265	-1.13167	0.333854	-3.38971	0.000699666	0.0179871
MA_681896g0010	267.059	-1.13288	0.277146	-4.08767	4.35725e-05	0.0025774
MA_672797g0010	154.545	-1.13823	0.411618	-2.76525	0.00568792	0.0704152
MA_147706g0010	247.449	-1.1383	0.409786	-2.77779	0.00547308	0.0687877
MA_110317g0010	149.509	-1.13866	0.317921	-3.58158	0.000341525	0.011175
MA_7294007g0010	51.6011	-1.14257	0.38359	-2.97862	0.00289548	0.0457378
MA_87409g0010	52.9466	-1.14979	0.281014	-4.09159	4.2842e-05	0.00256538
MA_8779645g0010	849.514	-1.14995	0.341905	-3.36335	0.000770022	0.0190412
MA_142317g0010	167.278	-1.15007	0.285307	-4.031	5.554e-05	0.00308818
MA_23554g0010	217.394	-1.15342	0.415389	-2.77673	0.0054909	0.0688521
MA_940843g0010	286.772	-1.15387	0.30382	-3.79788	0.000145936	0.00636526
MA_163154g0020	82.5346	-1.15527	0.33938	-3.40406	0.00066391	0.0173661
MA_33603g0010	170.726	-1.15646	0.298171	-3.8785	0.000105102	0.00491678
MA_10430462g0010	3566.44	-1.15805	0.263639	-4.39256	1.12021e-05	0.000939676
MA_1400915g0010	94.1259	-1.15902	0.426723	-2.7161	0.00660552	0.0773466
MA_196602g0010	19.4906	-1.16356	0.376976	-3.08658	0.00202475	0.0363503
MA_58652g0010	434.945	-1.16415	0.369028	-3.15463	0.00160699	0.0313737
MA_130339g0010	18.0343	-1.16583	0.451143	-2.58416	0.00976154	0.0978404
MA_34359g0010	3749.33	-1.16873	0.263946	-4.42792	9.51478e-06	0.000830346
MA_10437157g0020	29.8115	-1.17462	0.3617	-3.24751	0.00116421	0.0250658
MA_119926g0020	12.8363	-1.17634	0.438317	-2.68376	0.00728003	0.0818468
MA_3767g0010	353.84	-1.17783	0.361332	-3.25969	0.00111533	0.0244706
MA_9145140g0010	177.372	-1.18063	0.353549	-3.33937	0.000839682	0.0201483
MA_10436191g0020	38.1604	-1.18332	0.397156	-2.97949	0.00288732	0.045683
MA_8981804g0010	28.2352	-1.18671	0.417127	-2.84496	0.00444168	0.0613482
MA_10428090g0010	42.9222	-1.18926	0.441479	-2.69381	0.00706396	0.0803892
MA_120841g0010	30.6286	-1.19069	0.435732	-2.73261	0.00628343	0.0747901
MA_172106g0010	275.567	-1.19313	0.314423	-3.79467	0.000147839	0.00636526
MA_931212g0010	238.504	-1.19914	0.29594	-4.05199	5.07842e-05	0.0028648
MA_37355g0010	31.2707	-1.20143	0.402668	-2.98366	0.00284823	0.0454056
MA_89511g0010	21.9749	-1.20651	0.416731	-2.89517	0.00378949	0.0553658
MA_33040g0010	4987.14	-1.20962	0.296914	-4.07396	4.62196e-05	0.00269305
MA_309699g0010	24.576	-1.21023	0.4675	-2.58873	0.00963295	0.0972338
MA_10434167g0010	25.9935	-1.21363	0.358786	-3.3826	0.000718032	0.0182883
MA_10307420g0020	11.5794	-1.21702	0.453025	-2.68644	0.00722183	0.0815694
MA_10164206g0010	27.2708	-1.22108	0.356678	-3.42347	0.000618274	0.0165278
MA_248471g0010	235.347	-1.22194	0.332154	-3.67883	0.00023431	0.00873547
MA_10232475g0010	12.7535	-1.22416	0.465684	-2.62875	0.00857	0.0908458
MA_4652333g0010	293.192	-1.22729	0.333766	-3.67708	0.000235919	0.00877861
MA_9033878g0010	126.977	-1.23233	0.333405	-3.69619	0.00021886	0.00828646
MA_526829g0010	18.4594	-1.23241	0.396275	-3.10998	0.00187102	0.0344159
MA_593g0010	416.827	-1.23284	0.371825	-3.31564	0.000914333	0.0213612
MA_10427335g0010	21.8708	-1.23441	0.401807	-3.07215	0.00212525	0.0376288
MA_129653g0010	41.8918	-1.23621	0.366738	-3.37083	0.000749432	0.0187557
MA_110653g0010	27.8508	-1.23967	0.372797	-3.32532	0.000883163	0.0209345
MA_441100g0010	149.346	-1.24152	0.311056	-3.99131	6.57097e-05	0.00348309
MA_5874804g0010	172.052	-1.25382	0.445674	-2.8133	0.00490355	0.0650942
MA_785227g0010	59.8844	-1.26469	0.462764	-2.73292	0.00627761	0.0747665
MA_28601g0010	585.038	-1.26509	0.38076	-3.32253	0.000892037	0.0210679
MA_347045g0010	37.8981	-1.26591	0.487699	-2.59567	0.00944062	0.0957893
MA_109238g0010	97.2458	-1.27445	0.348589	-3.65602	0.000256166	0.00924905
MA_10425950g0010	35.5886	-1.27773	0.427291	-2.9903	0.00278705	0.0450448
MA_10427210g0020	59.4091	-1.29217	0.285473	-4.52641	5.99948e-06	0.000589677
MA_201112g0010	100.39	-1.29313	0.312835	-4.13358	3.57154e-05	0.00223491
MA_473578g0010	314.23	-1.29479	0.310535	-4.16956	3.05191e-05	0.00202178
MA_10432531g0020	53.923	-1.29907	0.328464	-3.95499	7.65377e-05	0.00385762
MA_4075787g0010	564.371	-1.30012	0.354252	-3.67005	0.000242502	0.00892484
MA_1083g0010	28.3203	-1.30322	0.492247	-2.64749	0.00810913	0.0878593
MA_10426156g0010	13.0998	-1.30502	0.468124	-2.78775	0.00530748	0.0677435
MA_10436073g0010	14.9655	-1.30651	0.50301	-2.59739	0.00939353	0.0954111
MA_10395034g0010	45.6145	-1.30773	0.460241	-2.84141	0.00449146	0.0616855
MA_127500g0010	75.8534	-1.30919	0.394334	-3.31999	0.000900194	0.0211621
MA_218328g0010	142.968	-1.31018	0.208256	-6.29117	3.15087e-10	1.36265e-07
MA_10434239g0010	555.013	-1.3128	0.390438	-3.36239	0.000772721	0.0190595
MA_10428574g0010	13.2927	-1.31313	0.507123	-2.58937	0.00961509	0.097104
MA_9168g0010	18.6246	-1.31349	0.487629	-2.69363	0.00706777	0.0803892
MA_45157g0010	14.1449	-1.31844	0.467127	-2.82244	0.00476594	0.0641175
MA_23242g0010	141.455	-1.32693	0.412781	-3.2146	0.00130625	0.0272173
MA_186385g0020	14.4446	-1.32709	0.46746	-2.83895	0.00452623	0.0620317
MA_246142g0010	13.99	-1.33046	0.510329	-2.60706	0.00913227	0.093934
MA_807821g0010	21.306	-1.33988	0.510734	-2.62343	0.00870494	0.0916704
MA_10428619g0010	270.267	-1.34075	0.353093	-3.79715	0.000146371	0.00636526
MA_136390g0010	16.8504	-1.34121	0.427597	-3.13663	0.00170902	0.0323218
MA_791871g0010	142.892	-1.34748	0.380306	-3.54315	0.000395375	0.0123704
MA_10437176g0030	22.6159	-1.34812	0.38336	-3.51659	0.000437123	0.0132425
MA_7611249g0010	18.888	-1.35056	0.403092	-3.3505	0.000806651	0.0196228
MA_10433934g0010	18.3024	-1.35394	0.485436	-2.78911	0.00528527	0.0676243
MA_10435639g0010	64.1607	-1.35421	0.364886	-3.71133	0.000206176	0.00793229
MA_86584g0010	22.3478	-1.35593	0.524005	-2.58762	0.00966417	0.097347
MA_795128g0010	13.9477	-1.35637	0.463844	-2.92419	0.00345355	0.0518593
MA_10358510g0020	21.9254	-1.36573	0.500965	-2.7262	0.0064068	0.0758872
MA_10432735g0010	54.0306	-1.37105	0.373045	-3.67529	0.000237576	0.00880659
MA_10427662g0010	35.773	-1.38085	0.433836	-3.18288	0.0014582	0.0294054
MA_172388g0010	19.5556	-1.40375	0.406514	-3.45313	0.000554113	0.0154396
MA_10437197g0020	617.045	-1.40578	0.338608	-4.15164	3.30099e-05	0.00208573
MA_9084923g0010	12.7858	-1.40747	0.528061	-2.66536	0.00769067	0.0848459
MA_10426263g0010	23.9796	-1.40994	0.443406	-3.17979	0.00147382	0.0295996
MA_625571g0010	187.301	-1.41278	0.28424	-4.97038	6.68216e-07	0.000104872
MA_59950g0010	27.3066	-1.41607	0.363208	-3.89879	9.66735e-05	0.00461118
MA_10435074g0010	14.7843	-1.41844	0.484389	-2.9283	0.0034082	0.0514163
MA_10426553g0010	61.1445	-1.42388	0.418228	-3.40455	0.000662736	0.0173587
MA_205286g0010	22.3638	-1.42913	0.520006	-2.7483	0.0059905	0.0725007
MA_118751g0010	13.8715	-1.4344	0.514871	-2.78593	0.00533743	0.0679824
MA_125473g0010	467.559	-1.4411	0.36544	-3.94347	8.03116e-05	0.0039973
MA_79203g0010	20.1627	-1.44326	0.470402	-3.06813	0.00215401	0.0379703
MA_102913g0010	20.4823	-1.44357	0.468042	-3.08427	0.0020405	0.0365319
MA_4039058g0010	37.9978	-1.44404	0.425552	-3.39334	0.000690461	0.017821
MA_10426120g0010	18.2312	-1.44602	0.550907	-2.62479	0.00867023	0.0914038
MA_301927g0010	46.485	-1.44616	0.532928	-2.71362	0.00665532	0.0777873
MA_8567504g0010	28.3557	-1.45038	0.551636	-2.62922	0.008558	0.0908458
MA_197119g0010	22.8013	-1.46227	0.407908	-3.58481	0.000337326	0.0111078
MA_10426673g0010	27.588	-1.47515	0.543603	-2.71365	0.00665463	0.0777873
MA_10428566g0010	11.5628	-1.47563	0.563371	-2.61928	0.00881151	0.0923378
MA_10274735g0010	556.6	-1.48603	0.530842	-2.79939	0.00511999	0.066526
MA_10434457g0010	20.2612	-1.48729	0.544838	-2.72978	0.00633757	0.0752753
MA_10436507g0010	18.0152	-1.48788	0.421894	-3.52666	0.000420839	0.0128976
MA_10434257g0010	62.219	-1.48992	0.437539	-3.40524	0.000661067	0.0173383
MA_28447g0010	7.27394	-1.49317	0.568011	-2.62878	0.00856921	0.0908458
MA_118743g0010	119.184	-1.50029	0.545825	-2.74865	0.00598404	0.0724676
MA_62006g0010	44.6222	-1.50106	0.41794	-3.59156	0.000328703	0.0109162
MA_6518436g0010	52.258	-1.50828	0.38146	-3.95396	7.68669e-05	0.00385762
MA_10321955g0010	16.8108	-1.50851	0.502599	-3.00141	0.0026873	0.044133
MA_10430129g0010	75.3548	-1.50872	0.382241	-3.94703	7.91256e-05	0.00394837
MA_129331g0010	14.395	-1.51063	0.573658	-2.63333	0.00845525	0.0903611
MA_2420g0020	30.6285	-1.51273	0.425914	-3.55174	0.000382693	0.0120551
MA_26159g0010	30.5024	-1.51532	0.549429	-2.75799	0.00581577	0.0711381
MA_102783g0010	15.2207	-1.52998	0.471506	-3.24488	0.00117502	0.0251839
MA_10388485g0010	30.6598	-1.53171	0.499451	-3.06679	0.0021637	0.0381065
MA_741159g0010	9.92295	-1.53211	0.577019	-2.65522	0.00792573	0.0864104
MA_8371325g0010	8.39063	-1.54104	0.51373	-2.9997	0.00270243	0.0443067
MA_10385375g0010	16.346	-1.5493	0.474358	-3.2661	0.00109041	0.0240594
MA_58127g0010	86.6045	-1.55399	0.34471	-4.50812	6.54056e-06	0.000627024
MA_10002614g0010	21.8187	-1.55537	0.449942	-3.45682	0.000546586	0.0152613
MA_588610g0010	15.5251	-1.57105	0.449896	-3.49203	0.000479356	0.0140022
MA_910281g0010	22.9353	-1.57169	0.409277	-3.84017	0.00012295	0.00556448
MA_10435334g0020	65.7364	-1.5831	0.436947	-3.6231	0.000291092	0.0101664
MA_10430254g0010	27.4627	-1.58549	0.590172	-2.68649	0.00722075	0.0815694
MA_33567g0010	11.2431	-1.60761	0.596947	-2.69305	0.00708017	0.0804362
MA_185098g0010	12.0836	-1.62262	0.564633	-2.87377	0.00405607	0.0574812
MA_9641858g0010	20.4043	-1.62974	0.48663	-3.34903	0.000810941	0.0197025
MA_9512902g0010	7.29833	-1.63156	0.62106	-2.62706	0.00861263	0.0910431
MA_182501g0010	12.9703	-1.644	0.556631	-2.95348	0.00314217	0.048378
MA_7888090g0010	9.25495	-1.65251	0.597363	-2.76634	0.00566902	0.0703625
MA_292200g0010	20.5941	-1.65269	0.542267	-3.04775	0.00230564	0.0397081
MA_148g0020	47.8588	-1.66406	0.422129	-3.94206	8.07837e-05	0.00401054
MA_10432310g0020	175.341	-1.66585	0.50511	-3.298	0.00097375	0.0223469
MA_10006977g0010	6.45078	-1.69241	0.621663	-2.7224	0.00648104	0.0763426
MA_10344118g0010	42.3113	-1.70472	0.640672	-2.66083	0.00779493	0.085367
MA_10437218g0020	22.2446	-1.72521	0.604856	-2.85227	0.00434088	0.0603739
MA_7797822g0010	12.4133	-1.73084	0.526575	-3.28698	0.00101268	0.0228766
MA_10372207g0010	144.292	-1.73131	0.616202	-2.80965	0.00495953	0.0653258
MA_18411g0010	9.36148	-1.76104	0.536484	-3.28255	0.00102873	0.0230976
MA_118728g0010	9.43762	-1.76911	0.656603	-2.69434	0.00705283	0.0803648
MA_30632g0020	6.39483	-1.77686	0.673838	-2.63692	0.00836631	0.0895582
MA_3098799g0010	5.45276	-1.77898	0.646419	-2.75205	0.00592227	0.0718986
MA_27706g0010	5.9099	-1.81789	0.677023	-2.68512	0.00725032	0.081607
MA_207439g0010	6.27498	-1.82125	0.669835	-2.71896	0.00654875	0.0767743
MA_251894g0010	5.1148	-1.82173	0.66301	-2.74766	0.00600221	0.0725522
MA_10435955g0040	7.39014	-1.82283	0.695303	-2.62163	0.00875095	0.0919319
MA_70100g0010	10.1169	-1.82957	0.606722	-3.01549	0.00256564	0.0426212
MA_91691g0010	10.9606	-1.83274	0.578129	-3.17012	0.00152374	0.0301522
MA_6934973g0010	15.569	-1.837	0.60623	-3.0302	0.00244392	0.0413575
MA_886549g0010	22.5266	-1.83709	0.388185	-4.73251	2.21758e-06	0.000268052
MA_234750g0010	5.75989	-1.85155	0.677892	-2.73134	0.0063078	0.0750343
MA_10435850g0010	4.76381	-1.85529	0.697145	-2.66127	0.00778468	0.0853028
MA_10428517g0020	11.3506	-1.87515	0.623321	-3.00833	0.00262692	0.0434715
MA_958339g0010	66.3685	-1.88356	0.438799	-4.29254	1.76644e-05	0.0013481
MA_474330g0010	6.52609	-1.88462	0.684139	-2.75473	0.00587413	0.0714925
MA_1663g0010	9.29755	-1.88877	0.697317	-2.70863	0.00675619	0.0785907
MA_36244g0010	4.87315	-1.89636	0.730981	-2.59427	0.00947913	0.0960299
MA_56269g0010	8.90369	-1.92297	0.734148	-2.61933	0.00881039	0.0923378
MA_961115g0010	8.06443	-1.93249	0.687842	-2.8095	0.00496187	0.0653258
MA_10280536g0010	8.65652	-1.93329	0.679959	-2.84325	0.0044656	0.0615475
MA_190532g0010	5.60644	-1.94552	0.75248	-2.58548	0.00972438	0.0977006
MA_158042g0010	9.28083	-1.94826	0.642206	-3.0337	0.00241571	0.0410483
MA_10433113g0010	15.4367	-1.97159	0.66099	-2.98279	0.00285633	0.0454056
MA_451633g0010	6.78844	-1.98992	0.702861	-2.83117	0.00463777	0.0630276
MA_122899g0010	4.67387	-1.99171	0.705693	-2.82235	0.00476738	0.0641175
MA_461627g0010	22.0084	-1.99814	0.568259	-3.51626	0.000437679	0.0132425
MA_10427026g0010	7.06147	-2.01433	0.648713	-3.10512	0.00190204	0.0348017
MA_683665g0010	4.26085	-2.05094	0.759092	-2.70184	0.00689579	0.0794547
MA_10437147g0010	6.86235	-2.0668	0.658918	-3.13666	0.00170883	0.0323218
MA_68257g0010	3.68875	-2.07461	0.745978	-2.78106	0.00541816	0.0684249
MA_165005g0010	3.90445	-2.07465	0.724647	-2.86299	0.0041967	0.058969
MA_6911g0010	6.84424	-2.0777	0.722497	-2.87572	0.0040311	0.057304
MA_10154577g0010	41.215	-2.09137	0.536708	-3.89667	9.75252e-05	0.00461785
MA_882647g0010	5.76421	-2.09535	0.739512	-2.83343	0.00460513	0.0627594
MA_500887g0010	4.03536	-2.11239	0.770913	-2.74012	0.00614164	0.0738249
MA_46269g0010	9.83507	-2.12236	0.68672	-3.09057	0.00199771	0.036022
MA_10385015g0010	4.93672	-2.17534	0.727278	-2.99107	0.00278006	0.0450448
MA_711045g0010	32.621	-2.17823	0.516719	-4.21551	2.49218e-05	0.00171379
MA_779516g0010	7.37256	-2.20133	0.736589	-2.98855	0.00280306	0.0451224
MA_10435315g0010	4.40697	-2.2366	0.826082	-2.70748	0.00677965	0.0786938
MA_10426652g0010	4.48398	-2.28648	0.777235	-2.94182	0.0032629	0.0497254
MA_126854g0010	13.648	-2.31891	0.651043	-3.56184	0.000368261	0.0117295
MA_7875831g0010	5.84486	-2.32963	0.692751	-3.36287	0.000771376	0.0190504
MA_340194g0010	3.76058	-2.34489	0.807961	-2.90223	0.00370516	0.0543474
MA_873302g0010	4.3035	-2.43338	0.820412	-2.96604	0.00301661	0.046965
MA_36305g0010	5.49702	-2.43393	0.709406	-3.43094	0.000601497	0.0161681
MA_26783g0010	3.9904	-2.44664	0.776213	-3.15201	0.00162148	0.0315417
MA_7980641g0010	3.48812	-2.58897	0.815645	-3.17414	0.0015028	0.0299038
MA_9085257g0010	3.38665	-2.67178	0.77457	-3.44937	0.000561896	0.0155549
MA_167711g0010	4.27543	-2.68622	0.815558	-3.29372	0.000988709	0.0225044
MA_492206g0010	8.8308	-2.71477	0.620059	-4.37824	1.19643e-05	0.000982437
MA_118876g0010	5.57154	-2.76301	0.751887	-3.67477	0.000238061	0.00880779

## Sheet: c) Bs vs Bn
gene	baseMean	log2FoldChange	lfcSE	stat	pvalue	padj
MA_10432809g0010	15.0504	5.74577	0.66543	8.63466	5.89e-18	1.27214e-14
MA_175750g0010	32.4268	5.63603	0.614924	9.16541	4.93603e-20	1.40788e-16
MA_8063418g0010	11.7559	5.47232	0.776559	7.04688	1.82971e-12	9.94056e-10
MA_8902024g0010	131.608	5.39949	0.555822	9.71444	2.61696e-22	1.5383e-18
MA_7283265g0010	62.583	5.24224	0.615429	8.51802	1.62298e-17	2.46888e-14
MA_158072g0010	28.2795	5.13632	0.532139	9.65222	4.81021e-22	2.19519e-18
MA_9603551g0010	25.825	5.05559	0.714742	7.07332	1.51276e-12	9.01699e-10
MA_10432943g0020	104.619	4.95263	0.789788	6.27084	3.59109e-10	8.53558e-08
MA_117567g0010	58.5351	4.81634	0.584764	8.23639	1.77484e-16	2.38226e-13
MA_116185g0010	11.0771	4.46833	0.760575	5.87493	4.23018e-09	6.18745e-07
MA_106551g0010	79.1479	4.40501	0.510427	8.63005	6.13266e-18	1.27214e-14
MA_5885250g0010	39.6246	4.39804	0.789846	5.56822	2.57348e-08	2.78301e-06
MA_10433486g0010	26.1324	4.36422	0.719948	6.06186	1.34554e-09	2.39863e-07
MA_10430929g0010	76.3997	4.34623	0.566013	7.67868	1.60732e-14	1.46703e-11
MA_894367g0010	22.0814	4.31716	0.698147	6.18375	6.25984e-10	1.29852e-07
MA_9762311g0010	30.9	4.25429	0.659581	6.44999	1.11857e-10	3.23082e-08
MA_215434g0010	20.5071	4.24417	0.670945	6.32567	2.5214e-10	6.39259e-08
MA_10431297g0020	5.3515	4.19986	0.830659	5.05606	4.28e-07	2.66107e-05
MA_7906475g0010	12.1028	4.19286	0.689094	6.0846	1.16782e-09	2.11487e-07
MA_24574g0010	35.6042	4.18646	0.592376	7.06722	1.58068e-12	9.01699e-10
MA_10434576g0010	21.7877	4.13254	0.64864	6.37108	1.877e-10	4.98017e-08
MA_8195264g0010	9.37077	4.09924	0.822098	4.98631	6.15438e-07	3.51956e-05
MA_10437233g0020	37.3636	4.06484	0.859609	4.72871	2.25953e-06	9.95326e-05
MA_137415g0010	3.09291	4.05847	0.817949	4.96177	6.98536e-07	3.85005e-05
MA_6959535g0010	16.1788	4.04105	0.702764	5.75022	8.91284e-09	1.18932e-06
MA_192059g0010	51.2318	4.03515	0.596566	6.76397	1.34259e-11	5.89141e-09
MA_117432g0010	16.1215	3.99823	0.720633	5.54822	2.88597e-08	3.0772e-06
MA_10435326g0010	38.4771	3.99108	0.641685	6.21968	4.98158e-10	1.09174e-07
MA_10433986g0020	17.935	3.95993	0.706686	5.60352	2.10041e-08	2.36095e-06
MA_799401g0010	273.937	3.95878	0.407643	9.71138	2.69664e-22	1.5383e-18
MA_9506636g0010	27.5275	3.95772	0.676022	5.85442	4.78685e-09	6.91305e-07
MA_10430268g0010	12.2806	3.95747	0.734354	5.38906	7.08287e-08	6.41337e-06
MA_7548333g0010	24.0277	3.92191	0.636816	6.15863	7.33769e-10	1.49492e-07
MA_38463g0010	20.4678	3.86495	0.810546	4.76833	1.85763e-06	8.42691e-05
MA_1063600g0010	35.1924	3.85826	0.580312	6.6486	2.95896e-11	1.05496e-08
MA_954240g0010	33.1684	3.84938	0.606443	6.34746	2.18893e-10	5.74104e-08
MA_10436515g0030	22.4538	3.82791	0.586241	6.52958	6.59552e-11	2.03374e-08
MA_8950g0010	13.9428	3.81294	0.623068	6.11962	9.37964e-10	1.7688e-07
MA_893141g0010	41.6444	3.80681	0.791331	4.81064	1.50447e-06	7.15187e-05
MA_11187g0010	6.69435	3.80387	0.736288	5.16628	2.38793e-07	1.71849e-05
MA_95715g0010	17.6019	3.78761	0.702069	5.39492	6.8554e-08	6.28219e-06
MA_6556803g0010	13.6357	3.78675	0.757476	4.99917	5.75762e-07	3.36865e-05
MA_120020g0010	46.3531	3.752	0.557911	6.72508	1.75496e-11	7.12689e-09
MA_264971g0010	18.0062	3.7451	0.700033	5.3499	8.80024e-08	7.75305e-06
MA_10427496g0020	9.25588	3.74404	0.695095	5.38636	7.18982e-08	6.4775e-06
MA_10208579g0010	15.4774	3.74235	0.815518	4.58893	4.45529e-06	0.000171617
MA_121031g0010	4.12217	3.74086	0.829783	4.50824	6.53668e-06	0.000229821
MA_10038097g0010	39.8844	3.73716	0.857786	4.35675	1.32007e-05	0.000401617
MA_10433564g0020	4.75799	3.72627	0.78203	4.76486	1.88983e-06	8.55146e-05
MA_10435025g0010	110.672	3.71289	0.655447	5.66467	1.47309e-08	1.83677e-06
MA_19953g0020	3390.28	3.71129	0.719444	5.15856	2.48862e-07	1.75264e-05
MA_10772g0010	82.6717	3.70926	0.595028	6.23376	4.55373e-10	1.0241e-07
MA_14667g0010	18.1518	3.70911	0.772461	4.80169	1.57335e-06	7.35671e-05
MA_10426472g0010	6.43279	3.65388	0.792629	4.60982	4.03009e-06	0.000158004
MA_10433109g0010	25.3839	3.63379	0.550034	6.60649	3.93552e-11	1.3206e-08
MA_49467g0010	14.7239	3.63306	0.701655	5.17784	2.24467e-07	1.66067e-05
MA_6626016g0010	28.2031	3.61893	0.640435	5.65073	1.59766e-08	1.93912e-06
MA_929585g0010	21.5715	3.61406	0.855114	4.22641	2.37446e-05	0.000638921
MA_766098g0010	13.1212	3.59912	0.794419	4.5305	5.88441e-06	0.00021058
MA_14774g0010	23.4187	3.59353	0.79716	4.50792	6.54677e-06	0.000229822
MA_10434031g0010	35.2685	3.57992	0.552448	6.4801	9.16646e-11	2.71637e-08
MA_9984443g0020	8.63205	3.57327	0.828931	4.3107	1.62736e-05	0.00047424
MA_9332662g0010	459.008	3.56062	0.360387	9.87999	5.08388e-23	5.8002e-19
MA_341972g0010	30.5931	3.56017	0.769376	4.62734	3.70387e-06	0.000146983
MA_10343964g0010	4.98772	3.56005	0.825752	4.31129	1.62308e-05	0.000474134
MA_5029466g0010	230.579	3.54786	0.637798	5.56267	2.6568e-08	2.85957e-06
MA_16483g0010	4.74488	3.54067	0.803901	4.40437	1.06093e-05	0.000338709
MA_11372g0010	10.9546	3.53581	0.671545	5.26519	1.40046e-07	1.14537e-05
MA_10428957g0010	9.90048	3.53259	0.773543	4.56677	4.95308e-06	0.000184831
MA_10429870g0020	121.215	3.53033	0.847636	4.16491	3.11471e-05	0.000791441
MA_9848062g0010	73.482	3.53006	0.434726	8.12021	4.6539e-16	5.89959e-13
MA_9049098g0010	7.13006	3.51852	0.680469	5.17073	2.33185e-07	1.69452e-05
MA_82642g0010	31.4952	3.48718	0.534024	6.52999	6.57723e-11	2.03374e-08
MA_10144220g0010	9.08278	3.48251	0.71792	4.85083	1.22946e-06	6.05987e-05
MA_164016g0010	9.99868	3.48138	0.771828	4.51056	6.46561e-06	0.000227673
MA_84713g0010	61.7422	3.47257	0.610124	5.69158	1.25872e-08	1.61356e-06
MA_164598g0010	135.626	3.46731	0.484019	7.16358	7.85978e-13	4.98179e-10
MA_23113g0010	10.161	3.44332	0.715641	4.81152	1.49787e-06	7.15027e-05
MA_55379g0010	22.6275	3.44026	0.552607	6.22551	4.79999e-10	1.06336e-07
MA_10434918g0010	10.1529	3.43411	0.720759	4.76457	1.89258e-06	8.55146e-05
MA_373403g0010	7.54513	3.42913	0.787711	4.35329	1.3411e-05	0.000406932
MA_5816145g0010	442.227	3.42067	0.741344	4.61415	3.94707e-06	0.000155283
MA_76330g0010	2.2415	3.41935	0.855429	3.99723	6.40871e-05	0.00141152
MA_89787g0010	21.6627	3.4097	0.639244	5.33396	9.60923e-08	8.30543e-06
MA_217755g0010	5.49345	3.40295	0.751141	4.53038	5.8879e-06	0.00021058
MA_408078g0010	33.7008	3.39353	0.616303	5.50627	3.66511e-08	3.80139e-06
MA_9417966g0010	7.50271	3.39156	0.793305	4.27522	1.90947e-05	0.000540972
MA_10432379g0020	9.53079	3.39095	0.789391	4.29565	1.74184e-05	0.000500569
MA_197343g0010	12.0099	3.38954	0.714338	4.74501	2.08499e-06	9.29204e-05
MA_205823g0010	25.5363	3.36825	0.59995	5.61421	1.9746e-08	2.27558e-06
MA_10426833g0010	35.849	3.34829	0.65186	5.13651	2.79892e-07	1.91789e-05
MA_927917g0010	2.58751	3.34689	0.818002	4.09154	4.2852e-05	0.00101117
MA_10432951g0010	12.6596	3.33077	0.763679	4.36148	1.29184e-05	0.000394933
MA_15502g0010	4.32587	3.32991	0.844663	3.9423	8.07043e-05	0.0016867
MA_4010068g0010	11.3972	3.32852	0.652828	5.09862	3.42136e-07	2.24622e-05
MA_10430584g0010	8.18162	3.32778	0.770893	4.31678	1.58322e-05	0.000465541
MA_68152g0010	98.5245	3.32448	0.458819	7.24573	4.30105e-13	3.06691e-10
MA_10436994g0040	3.4099	3.32284	0.798279	4.16251	3.14769e-05	0.00079716
MA_304461g0010	65.7562	3.3212	0.713597	4.65417	3.25284e-06	0.00013207
MA_10261412g0010	2.71794	3.31202	0.8406	3.94007	8.1457e-05	0.00169898
MA_10430424g0010	96.9324	3.31073	0.71589	4.62464	3.75245e-06	0.000148652
MA_25308g0010	193.728	3.30872	0.639372	5.17495	2.27969e-07	1.6726e-05
MA_10427294g0010	22.6268	3.30538	0.653279	5.05968	4.19972e-07	2.62545e-05
MA_10436609g0010	4.01496	3.30236	0.840095	3.93094	8.46131e-05	0.0017539
MA_166367g0020	5.3675	3.30175	0.803468	4.10937	3.96744e-05	0.000958388
MA_9966741g0010	18.5861	3.29928	0.740814	4.45358	8.44502e-06	0.000281723
MA_10428902g0010	27.8582	3.29901	0.641776	5.14043	2.74111e-07	1.88963e-05
MA_321571g0010	49.1776	3.29151	0.588383	5.59417	2.21675e-08	2.4674e-06
MA_10433458g0020	63.159	3.29137	0.797294	4.12817	3.65657e-05	0.000897768
MA_10426240g0010	5.05795	3.28859	0.78866	4.16984	3.04817e-05	0.000776263
MA_10434478g0010	17.7268	3.27983	0.701272	4.67697	2.91145e-06	0.000122345
MA_94243g0010	2.44936	3.2687	0.843163	3.87672	0.000105875	0.00208623
MA_666523g0010	29.2464	3.26759	0.822898	3.97084	7.16199e-05	0.00154324
MA_10434174g0010	1125.69	3.26508	0.799915	4.08178	4.4692e-05	0.00104701
MA_75520g0010	49.6234	3.26257	0.679712	4.79993	1.58718e-06	7.40621e-05
MA_10431712g0010	16.2104	3.25549	0.729668	4.46161	8.13475e-06	0.000274584
MA_588952g0010	35.8984	3.25412	0.596797	5.45265	4.96248e-08	4.9664e-06
MA_10436108g0010	107.873	3.25253	0.782796	4.15501	3.25268e-05	0.000819202
MA_66201g0010	132.103	3.25177	0.815125	3.9893	6.62698e-05	0.00145119
MA_96623g0010	3.67874	3.24509	0.856711	3.78784	0.000151961	0.00276889
MA_32466g0010	10.0761	3.24086	0.790265	4.10098	4.11399e-05	0.000982964
MA_5887272g0010	25.8765	3.23715	0.673175	4.80878	1.51856e-06	7.17401e-05
MA_10430613g0010	17.4233	3.23242	0.814224	3.96995	7.18891e-05	0.00154638
MA_935655g0010	5.72454	3.23219	0.744234	4.34297	1.40567e-05	0.000422591
MA_366445g0010	5.25639	3.23014	0.850248	3.79905	0.00014525	0.00266854
MA_8772866g0010	236.628	3.22318	0.802685	4.01551	5.93184e-05	0.0013309
MA_10434709g0010	5.4276	3.22297	0.73871	4.36298	1.28305e-05	0.000393502
MA_53147g0010	4.06101	3.22209	0.855834	3.76485	0.000166649	0.00299652
MA_4502g0010	3.55684	3.22115	0.822876	3.91451	9.05891e-05	0.00185221
MA_5897519g0010	65.9492	3.22114	0.708822	4.54436	5.5103e-06	0.000199578
MA_83505g0010	435.918	3.21909	0.840087	3.83186	0.00012718	0.00241229
MA_745622g0010	32.6116	3.21621	0.609186	5.27952	1.29525e-07	1.07865e-05
MA_10429454g0010	7.79283	3.21169	0.688572	4.66427	3.0972e-06	0.000127567
MA_441188g0010	36.2326	3.20301	0.83868	3.81911	0.000133933	0.00250704
MA_636041g0010	25.5211	3.20216	0.825817	3.87757	0.000105505	0.00208254
MA_8206949g0010	2.8476	3.18437	0.854379	3.72712	0.000193683	0.00337364
MA_8061716g0010	11.8265	3.18261	0.676417	4.7051	2.53738e-06	0.000108831
MA_5115g0010	16.1364	3.18095	0.784499	4.05476	5.0186e-05	0.00115322
MA_12125g0010	9.17428	3.17723	0.724974	4.38254	1.17304e-05	0.000367623
MA_21662g0010	123.969	3.17682	0.804197	3.9503	7.80531e-05	0.00164549
MA_10426753g0020	13.4013	3.17244	0.827662	3.83301	0.000126584	0.00240498
MA_9189183g0010	33.2752	3.17165	0.54564	5.81272	6.14667e-09	8.65769e-07
MA_10429923g0030	169.906	3.17162	0.539337	5.88058	4.08825e-09	6.01843e-07
MA_479818g0010	7.1017	3.16633	0.831099	3.80981	0.000139073	0.00258418
MA_11043g0030	19.9278	3.16522	0.737348	4.29271	1.76509e-05	0.000506413
MA_8562193g0010	3.40578	3.16431	0.824558	3.83758	0.000124251	0.00237555
MA_10436004g0020	368.356	3.16223	0.621386	5.089	3.59963e-07	2.34007e-05
MA_10430878g0010	65.0387	3.16223	0.546044	5.79115	6.99054e-09	9.60905e-07
MA_96717g0010	12.907	3.16129	0.667688	4.73468	2.19399e-06	9.70201e-05
MA_16234g0010	3.01066	3.15812	0.839965	3.75983	0.000170031	0.00304057
MA_130855g0010	17.1665	3.15737	0.713921	4.42258	9.75301e-06	0.000316392
MA_338480g0010	3.12489	3.15257	0.828634	3.80454	0.000142067	0.00262239
MA_801328g0010	8.68348	3.14793	0.701983	4.48434	7.31405e-06	0.000251052
MA_10434163g0030	2.17559	3.14669	0.841974	3.73728	0.000186024	0.00327523
MA_193904g0010	7.47354	3.14074	0.66545	4.71972	2.36166e-06	0.000103037
MA_202096g0010	33.3817	3.14014	0.66944	4.69069	2.72283e-06	0.000115855
MA_9874812g0010	15.7353	3.13627	0.806458	3.88895	0.00010068	0.00201341
MA_6570186g0010	8.5869	3.13199	0.806344	3.88418	0.000102675	0.00204436
MA_51661g0010	4.14133	3.13095	0.847867	3.69274	0.000221853	0.00373046
MA_103240g0010	63.1318	3.11864	0.473336	6.58863	4.43916e-11	1.44704e-08
MA_8355655g0010	10.1288	3.11666	0.835019	3.73244	0.000189631	0.00331826
MA_1461g0010	28.1865	3.11433	0.507442	6.13731	8.393e-10	1.65096e-07
MA_60457g0010	6.86313	3.11233	0.720253	4.32116	1.55208e-05	0.000458154
MA_41289g0010	14.7213	3.10714	0.612289	5.07463	3.88258e-07	2.45409e-05
MA_648065g0010	45.103	3.10681	0.576848	5.38585	7.21047e-08	6.4775e-06
MA_183474g0010	20.6854	3.10602	0.59942	5.1817	2.19869e-07	1.65032e-05
MA_41021g0010	17.4985	3.09995	0.555901	5.57644	2.45489e-08	2.68017e-06
MA_9544752g0010	60.8421	3.09462	0.831908	3.71991	0.000199296	0.00345558
MA_10436986g0020	132.332	3.09289	0.413255	7.48422	7.19753e-14	6.08271e-11
MA_3282567g0010	4.26942	3.08882	0.859251	3.59479	0.000324658	0.00497185
MA_152803g0010	83.6602	3.08696	0.837795	3.68462	0.000229041	0.00381478
MA_10430133g0010	4.16332	3.08112	0.860097	3.5823	0.000340585	0.00515008
MA_3550g0020	24.1473	3.08026	0.683945	4.50367	6.67891e-06	0.000233027
MA_10429742g0010	66.5858	3.07826	0.539498	5.7058	1.158e-08	1.49284e-06
MA_470517g0010	17.6812	3.07203	0.861375	3.56643	0.000361883	0.00539097
MA_111590g0010	36.2512	3.0671	0.755013	4.06232	4.8588e-05	0.00112448
MA_15308g0010	4.63598	3.06537	0.84546	3.62569	0.000288192	0.0045477
MA_316698g0010	27.2209	3.0618	0.646831	4.73354	2.2064e-06	9.73803e-05
MA_116478g0010	34.8201	3.05719	0.619014	4.93881	7.85992e-07	4.21004e-05
MA_264506g0010	3.36072	3.0566	0.857275	3.56548	0.00036319	0.00540239
MA_169541g0010	2.2389	3.0565	0.857439	3.56468	0.0003643	0.00540269
MA_14420g0010	222.234	3.0555	0.858631	3.55857	0.000372884	0.00550037
MA_7451479g0010	20.3179	3.0536	0.591813	5.15973	2.47303e-07	1.75247e-05
MA_10432110g0010	128.611	3.05213	0.720629	4.23538	2.2817e-05	0.000621147
MA_15472g0010	2.95236	3.05183	0.854193	3.57277	0.000353226	0.00529561
MA_230904g0010	6.86657	3.05097	0.695687	4.38556	1.1569e-05	0.000364114
MA_10115902g0010	3.96526	3.05072	0.857311	3.55848	0.000373009	0.00550037
MA_10432202g0010	5.29381	3.04152	0.781015	3.89432	9.84737e-05	0.00197623
MA_10437194g0020	4.5498	3.04083	0.764403	3.97804	6.94847e-05	0.0015057
MA_9960869g0010	98.6721	3.03757	0.85561	3.55018	0.000384961	0.00561999
MA_948460g0010	16.7758	3.03537	0.72562	4.18314	2.87504e-05	0.000740782
MA_430722g0010	103.401	3.03532	0.420399	7.22009	5.19538e-13	3.59237e-10
MA_70127g0010	6.30427	3.03084	0.758683	3.99487	6.473e-05	0.00142294
MA_10430963g0010	3.88481	3.02524	0.822086	3.67996	0.000233271	0.00385709
MA_69695g0010	55.7562	3.02385	0.482914	6.26168	3.80861e-10	8.86783e-08
MA_1500g0010	153.114	3.02314	0.814409	3.71207	0.000205573	0.00351895
MA_467865g0010	2.77781	3.02099	0.852659	3.54302	0.000395569	0.00573814
MA_10274g0010	1.85479	3.01787	0.853939	3.53406	0.000409231	0.00588767
MA_306494g0010	14.1408	3.01633	0.823133	3.66445	0.000247869	0.00403703
MA_69304g0010	11.5712	3.00824	0.71491	4.20786	2.57797e-05	0.000682414
MA_138441g0010	65.0969	3.00749	0.425432	7.06926	1.55761e-12	9.01699e-10
MA_10430052g0010	179.486	3.00317	0.783552	3.83277	0.000126708	0.00240534
MA_10702g0010	76.1102	3.00076	0.630385	4.7602	1.93405e-06	8.68725e-05
MA_407468g0010	10.1454	2.99816	0.819652	3.65784	0.000254345	0.00412484
MA_8921185g0010	50.0702	2.99562	0.587405	5.09974	3.40112e-07	2.24541e-05
MA_10433057g0010	3.8875	2.99358	0.859266	3.48388	0.000494199	0.00679724
MA_6064g0010	10.9595	2.99203	0.774663	3.86236	0.000112297	0.00218634
MA_111103g0010	18.4327	2.98964	0.85699	3.48853	0.000485678	0.00669619
MA_9490559g0010	24.1867	2.97277	0.84401	3.5222	0.000427979	0.00609209
MA_3821g0010	74.2215	2.97197	0.4208	7.06266	1.63344e-12	9.09067e-10
MA_3328146g0010	111.997	2.96953	0.487438	6.09211	1.11431e-09	2.06718e-07
MA_121466g0010	5.27949	2.95474	0.817983	3.61223	0.000303573	0.00472183
MA_7887903g0010	59.9111	2.95347	0.599756	4.92446	8.45939e-07	4.4682e-05
MA_158445g0010	4.40891	2.94865	0.823377	3.58117	0.000342064	0.00516219
MA_10431230g0020	106.924	2.94724	0.740772	3.97861	6.93194e-05	0.0015057
MA_5170784g0010	17.5376	2.94136	0.787886	3.73322	0.000189044	0.00331427
MA_8682761g0010	43.9557	2.94092	0.657592	4.47226	7.73961e-06	0.000262801
MA_30401g0010	10.3705	2.93854	0.691431	4.24994	2.13831e-05	0.000589987
MA_10430419g0020	330.235	2.93828	0.791779	3.71098	0.000206459	0.00352882
MA_8182812g0010	2.5331	2.93751	0.857645	3.42508	0.000614609	0.00804137
MA_10019515g0010	39.8843	2.934	0.713401	4.1127	3.91066e-05	0.000948282
MA_163387g0010	5.74651	2.93218	0.809681	3.6214	0.000293008	0.00460776
MA_9333705g0010	357.777	2.93165	0.740576	3.9586	7.53899e-05	0.00160471
MA_10383054g0010	13.58	2.92821	0.686073	4.26807	1.97171e-05	0.000554752
MA_502530g0010	6.55358	2.92688	0.861385	3.39787	0.000679119	0.00866675
MA_938243g0010	4.45363	2.92672	0.795287	3.68008	0.000233163	0.00385709
MA_81874g0010	26.9823	2.92559	0.825381	3.54454	0.000393303	0.00571617
MA_10427891g0010	563.337	2.92384	0.577625	5.06183	4.15249e-07	2.60306e-05
MA_10431609g0010	71.4897	2.92268	0.609812	4.79275	1.64512e-06	7.59887e-05
MA_4308823g0010	10.8058	2.91559	0.85581	3.40682	0.000657254	0.00846344
MA_185735g0010	12.0393	2.91533	0.820393	3.55357	0.000380036	0.00556598
MA_10221168g0010	5.85593	2.91245	0.815785	3.57011	0.000356827	0.00533557
MA_10430416g0010	790.724	2.90995	0.268725	10.8287	2.51698e-27	5.74325e-23
MA_619108g0010	2.52695	2.90703	0.85294	3.40824	0.000653827	0.00842968
MA_501223g0010	11.0088	2.907	0.681451	4.2659	1.991e-05	0.000558898
MA_475809g0010	511.737	2.90454	0.754581	3.84921	0.000118499	0.00228178
MA_469021g0010	2.37451	2.90428	0.852381	3.40726	0.000656187	0.00845447
MA_25646g0010	23.4126	2.90253	0.753682	3.85114	0.00011757	0.00226772
MA_941729g0010	1153.59	2.89975	0.35871	8.08382	6.27708e-16	7.53845e-13
MA_5437056g0010	5.08365	2.8977	0.782266	3.70423	0.000212031	0.0035998
MA_771456g0010	16.487	2.8969	0.739202	3.91895	8.8934e-05	0.00182655
MA_102534g0030	23.0462	2.89441	0.56989	5.0789	3.79628e-07	2.42643e-05
MA_10433497g0010	17.5656	2.89294	0.684553	4.22603	2.37853e-05	0.000639262
MA_216440g0010	5.13854	2.88933	0.856701	3.37263	0.000744553	0.00931695
MA_10124175g0010	6.50538	2.88499	0.813567	3.5461	0.000390984	0.00569698
MA_460450g0010	5.7832	2.88287	0.759395	3.79627	0.000146887	0.00268778
MA_172276g0010	5.69164	2.88226	0.757334	3.8058	0.000141348	0.00261413
MA_10427109g0010	45.8296	2.88034	0.424395	6.78695	1.14529e-11	5.12418e-09
MA_10426491g0010	66.5033	2.87431	0.512915	5.60387	2.09614e-08	2.36095e-06
MA_18470g0010	238.338	2.87325	0.775752	3.70383	0.00021237	0.00360287
MA_901889g0010	25.4714	2.87151	0.857986	3.34681	0.000817485	0.0099804
MA_63850g0010	11.381	2.87039	0.752401	3.81497	0.000136198	0.00254072
MA_80935g0010	4.85329	2.86689	0.834097	3.43712	0.000587939	0.00780432
MA_9149232g0010	6.23134	2.86619	0.791444	3.62148	0.000292928	0.00460776
MA_10427429g0010	17.329	2.86552	0.612194	4.68075	2.85831e-06	0.000120556
MA_837209g0010	11.8832	2.86413	0.6836	4.18977	2.79232e-05	0.000728172
MA_169317g0010	10.8008	2.86014	0.700173	4.08491	4.40935e-05	0.00103724
MA_881825g0010	139.989	2.85977	0.64044	4.46531	7.99522e-06	0.000270274
MA_10426249g0010	299.688	2.85833	0.790331	3.61662	0.00029847	0.00466005
MA_10433458g0010	6.48035	2.85791	0.853641	3.34791	0.000814246	0.00995151
MA_6789958g0010	9.33019	2.85763	0.851585	3.35566	0.000791761	0.00974456
MA_837745g0010	129.844	2.85416	0.763433	3.73859	0.000185056	0.00326322
MA_134411g0010	9.60727	2.85188	0.655315	4.35193	1.34945e-05	0.000408922
MA_10428525g0010	11.2414	2.85113	0.801244	3.55838	0.000373151	0.00550037
MA_9477177g0010	12.8136	2.85039	0.612289	4.65531	3.23495e-06	0.000131813
MA_8203657g0010	3.28314	2.84945	0.859937	3.31355	0.000921181	0.0108516
MA_281368g0010	89.4258	2.84465	0.545555	5.21423	1.84582e-07	1.43747e-05
MA_4116g0010	84.0631	2.8435	0.565878	5.02494	5.03589e-07	3.0319e-05
MA_10430953g0010	151.77	2.84271	0.361399	7.86587	3.66555e-15	3.63655e-12
MA_382378g0010	32.6199	2.83975	0.663585	4.27941	1.87389e-05	0.000531821
MA_10436860g0030	3.96543	2.83166	0.832615	3.40092	0.000671583	0.00858498
MA_219456g0010	226.767	2.82983	0.477265	5.92927	3.04287e-09	4.78842e-07
MA_9992472g0010	2.64057	2.82487	0.844422	3.34533	0.000821838	0.0100088
MA_179829g0010	4.8602	2.82417	0.832504	3.39238	0.000692886	0.00882269
MA_126229g0020	38.4817	2.82163	0.668397	4.22149	2.42692e-05	0.000651499
MA_15445g0010	7.27832	2.81831	0.824003	3.42027	0.000625599	0.00814313
MA_394067g0010	16.0221	2.81586	0.861837	3.26728	0.00108588	0.012254
MA_130810g0010	79.7964	2.80827	0.546607	5.13765	2.78198e-07	1.91202e-05
MA_10430603g0010	19.8054	2.80773	0.656771	4.27506	1.91087e-05	0.000540972
MA_117029g0010	10.2346	2.80609	0.763166	3.6769	0.000236083	0.00388669
MA_207601g0010	14.4911	2.80606	0.667049	4.20668	2.59151e-05	0.000683619
MA_10436214g0010	4.42773	2.80286	0.802543	3.49248	0.000478564	0.00662212
MA_10147276g0010	48.5401	2.79807	0.645156	4.33704	1.44412e-05	0.000431874
MA_158635g0010	187.035	2.79389	0.682264	4.09502	4.22123e-05	0.00100229
MA_9349606g0010	4.76686	2.79308	0.858737	3.25254	0.00114379	0.0127499
MA_402760g0010	8.73083	2.79286	0.771253	3.62119	0.00029325	0.00460839
MA_10431606g0010	15.6737	2.78603	0.758933	3.67099	0.000241613	0.00395774
MA_170509g0020	300.578	2.78324	0.843563	3.29939	0.000968967	0.0112807
MA_489467g0010	872.877	2.78061	0.774824	3.5887	0.000332336	0.00505549
MA_122499g0010	10.3397	2.77949	0.770507	3.60735	0.000309346	0.00478553
MA_8691g0010	8.27353	2.77493	0.77832	3.56529	0.000363458	0.00540269
MA_10433569g0010	5.88724	2.77265	0.841568	3.29462	0.000985548	0.0114211
MA_11600g0010	4.06944	2.77036	0.778188	3.56001	0.000370842	0.00548049
MA_18139g0010	10.3221	2.76714	0.806662	3.43035	0.000602795	0.00793686
MA_10436458g0010	7.28627	2.76292	0.739167	3.73789	0.000185572	0.00326979
MA_10436571g0010	2.69581	2.76227	0.843693	3.27402	0.00106029	0.0120128
MA_442695g0010	50.5548	2.76218	0.606395	4.55509	5.23633e-06	0.000191786
MA_94070g0010	26.7163	2.76177	0.661153	4.1772	2.95115e-05	0.000756623
MA_102552g0010	7.90949	2.75953	0.721666	3.82384	0.00013139	0.00247278
MA_75635g0010	37.6211	2.75923	0.513169	5.37684	7.58042e-08	6.75664e-06
MA_796805g0010	49.2461	2.75894	0.562969	4.9007	9.5494e-07	4.89659e-05
MA_26738g0010	123.893	2.75705	0.540219	5.10358	3.33293e-07	2.21722e-05
MA_10427985g0010	8.89357	2.75482	0.737712	3.73427	0.00018826	0.00330439
MA_8035959g0010	4.08352	2.75469	0.860354	3.20181	0.00136569	0.0147688
MA_10431324g0020	33.2298	2.75222	0.570805	4.82164	1.42381e-06	6.86925e-05
MA_8560890g0010	489.06	2.75016	0.313549	8.77105	1.77006e-18	4.4877e-15
MA_10429511g0010	80.589	2.7488	0.836319	3.28678	0.00101339	0.0116316
MA_1531973g0010	7.23067	2.7445	0.837121	3.2785	0.00104359	0.0118945
MA_8290575g0010	3.77452	2.74432	0.830936	3.30268	0.000957648	0.0111659
MA_448027g0010	59.2747	2.74021	0.485873	5.63976	1.70286e-08	2.03527e-06
MA_10434542g0010	10.0711	2.73769	0.758173	3.6109	0.000305134	0.00473965
MA_203191g0010	6.55971	2.73765	0.831722	3.29155	0.000996379	0.0115116
MA_131574g0010	16.3694	2.73665	0.860703	3.17955	0.00147502	0.0156399
MA_958744g0010	9.53503	2.73595	0.756602	3.6161	0.000299079	0.00466464
MA_952938g0010	5.60068	2.73577	0.700218	3.90703	9.34369e-05	0.00190361
MA_477384g0010	26.2584	2.73508	0.753597	3.62936	0.000284122	0.00449902
MA_52889g0010	98.2168	2.73118	0.434736	6.28241	3.33374e-10	8.2684e-08
MA_10307468g0010	17.8686	2.72824	0.860113	3.17195	0.00151417	0.0159365
MA_4660g0010	34.3464	2.7282	0.794896	3.43215	0.000598825	0.00791198
MA_10435691g0010	3.25064	2.72579	0.799527	3.40926	0.000651405	0.0084071
MA_10428616g0010	8.01497	2.72409	0.848352	3.21104	0.00132254	0.0143909
MA_10434729g0020	113.363	2.71966	0.724653	3.75305	0.000174697	0.00311424
MA_55514g0010	8.98462	2.71647	0.698454	3.88926	0.000100552	0.00201263
MA_159389g0020	17.0559	2.70631	0.623214	4.34251	1.40866e-05	0.000422932
MA_10430127g0010	11.1644	2.70452	0.727241	3.71888	0.000200105	0.00346171
MA_10281032g0010	7.67991	2.70003	0.697977	3.86837	0.000109567	0.00214417
MA_123298g0010	4.94225	2.69981	0.857639	3.14796	0.00164414	0.0169219
MA_2477g0030	48.9847	2.69974	0.563763	4.78878	1.67797e-06	7.71935e-05
MA_6207088g0010	32.3933	2.69847	0.465499	5.79694	6.75362e-09	9.45423e-07
MA_20804g0010	6.23715	2.6979	0.767942	3.51315	0.000442825	0.00626045
MA_40406g0010	64.6935	2.69738	0.817754	3.29852	0.000971947	0.0113017
MA_69345g0010	29.3835	2.69685	0.558162	4.83167	1.35395e-06	6.58731e-05
MA_9055473g0010	16.5595	2.69673	0.606766	4.44444	8.81222e-06	0.000291645
MA_202816g0010	13.3801	2.69612	0.541181	4.98192	6.29552e-07	3.57341e-05
MA_7072965g0010	32.8251	2.6961	0.718783	3.75093	0.000176179	0.00313089
MA_120471g0010	3.58623	2.69395	0.857845	3.14037	0.00168734	0.0172368
MA_31993g0010	2.61674	2.6921	0.842688	3.19465	0.00139999	0.0150683
MA_10433305g0010	5.78417	2.68933	0.737745	3.64534	0.000267034	0.00427291
MA_1541g0010	3.50875	2.68694	0.754027	3.56345	0.000366011	0.00542144
MA_20384g0010	196.792	2.68598	0.585435	4.588	4.47506e-06	0.000171617
MA_10429934g0010	26.5941	2.68088	0.820606	3.26696	0.0010871	0.0122618
MA_10312981g0010	10.8245	2.67887	0.855343	3.13193	0.0017366	0.0175416
MA_10427276g0010	5.65106	2.67833	0.827839	3.23533	0.00121503	0.013387
MA_8055948g0010	4.13861	2.67652	0.836355	3.20022	0.00137323	0.0148293
MA_10111432g0010	32.4143	2.67554	0.563921	4.74452	2.08996e-06	9.29606e-05
MA_172193g0010	3.89454	2.67339	0.859	3.11221	0.00185692	0.018527
MA_10436215g0020	3.21453	2.67274	0.861122	3.10378	0.00191065	0.0189471
MA_7391264g0010	6.22247	2.66541	0.747405	3.56621	0.000362177	0.00539097
MA_95696g0020	2.52147	2.66524	0.858833	3.10333	0.00191355	0.0189675
MA_10432394g0010	30.8121	2.66524	0.636906	4.18467	2.85587e-05	0.000739533
MA_10430035g0010	31.4471	2.66371	0.712924	3.73632	0.000186734	0.00328266
MA_162930g0010	13.5933	2.66329	0.626409	4.25168	2.12173e-05	0.000587217
MA_7837893g0010	2.38156	2.66327	0.85392	3.11888	0.00181542	0.0181606
MA_5342438g0010	118.278	2.66033	0.758402	3.50782	0.000451797	0.00635856
MA_32640g0010	141.368	2.65668	0.541062	4.91013	9.10162e-07	4.70932e-05
MA_133537g0010	5.66299	2.65616	0.842244	3.15368	0.00161227	0.0166578
MA_17530g0010	3.0306	2.65578	0.81638	3.25312	0.00114145	0.0127362
MA_10432283g0020	8.51953	2.64399	0.824833	3.20549	0.00134834	0.0146437
MA_188810g0010	76.7994	2.64142	0.782713	3.3747	0.000738955	0.00926455
MA_10432359g0010	17.039	2.64095	0.579751	4.55532	5.23053e-06	0.000191786
MA_3284g0010	3.99832	2.64029	0.859319	3.07254	0.00212249	0.0205739
MA_896570g0010	6.04445	2.639	0.806032	3.27406	0.00106013	0.0120128
MA_10104334g0010	54.1936	2.63757	0.680643	3.87511	0.000106575	0.00209433
MA_10433500g0010	44.6406	2.63742	0.862641	3.05737	0.00223285	0.0213339
MA_86162g0020	27.871	2.63701	0.511375	5.15671	2.5133e-07	1.76457e-05
MA_9766061g0010	3.76021	2.63562	0.859097	3.0679	0.00215569	0.0207986
MA_134886g0010	5.71355	2.63512	0.799931	3.29419	0.000987065	0.0114329
MA_10435536g0010	12.4028	2.63455	0.842233	3.12805	0.00175968	0.0177116
MA_34273g0020	15.6554	2.63276	0.595515	4.42097	9.82575e-06	0.000317569
MA_10434521g0010	2.57212	2.63175	0.847435	3.10555	0.00189928	0.018875
MA_37077g0020	17.0264	2.63118	0.72026	3.6531	0.000259096	0.00417374
MA_708108g0010	4.04479	2.62937	0.855271	3.07432	0.00210985	0.0204949
MA_10428528g0010	778.426	2.62754	0.622538	4.2207	2.43546e-05	0.000652256
MA_40811g0010	22.1619	2.6265	0.541132	4.85372	1.21166e-06	6.01037e-05
MA_3370g0020	146.276	2.62581	0.443303	5.92329	3.15568e-09	4.93194e-07
MA_20406g0010	556.069	2.62529	0.677384	3.87563	0.000106349	0.00209196
MA_108672g0020	3.42852	2.62009	0.766241	3.4194	0.000627592	0.00815976
MA_9401581g0010	3.8155	2.62008	0.792464	3.30625	0.000945532	0.0110792
MA_10432716g0030	18.9254	2.62006	0.64282	4.07589	4.58391e-05	0.00107058
MA_10431639g0020	15.9026	2.6189	0.662407	3.95361	7.69811e-05	0.00162946
MA_41212g0010	3.3743	2.618	0.843311	3.10443	0.00190643	0.0189217
MA_10436984g0050	67.1863	2.61763	0.755155	3.46635	0.000527573	0.00715706
MA_792979g0010	23.2701	2.61747	0.649406	4.03055	5.56453e-05	0.0012634
MA_10434624g0020	1.98773	2.61344	0.853156	3.06326	0.00218941	0.0210265
MA_8879638g0010	80.847	2.61284	0.387175	6.74848	1.49406e-11	6.31325e-09
MA_772389g0010	16.5765	2.61233	0.824804	3.16721	0.00153911	0.0161172
MA_4084805g0010	16.6312	2.61101	0.691854	3.77393	0.000160693	0.00290317
MA_315574g0010	32.7852	2.61096	0.573429	4.55324	5.2825e-06	0.000193167
MA_71398g0010	2.50997	2.60869	0.820593	3.17903	0.0014777	0.0156611
MA_328535g0010	11.876	2.60526	0.805467	3.23447	0.00121869	0.013408
MA_10426953g0010	205.573	2.60523	0.782916	3.3276	0.000875987	0.0104541
MA_2694724g0010	2.58927	2.60485	0.857923	3.03623	0.00239556	0.022541
MA_49848g0010	14.7946	2.60271	0.593171	4.38779	1.14508e-05	0.000361391
MA_177562g0010	6.06877	2.60262	0.834071	3.12038	0.00180618	0.0180761
MA_113542g0010	93.4926	2.60254	0.743071	3.50241	0.000461063	0.00645828
MA_470965g0010	63.4116	2.60193	0.474873	5.47922	4.27214e-08	4.37137e-06
MA_841019g0010	103.796	2.59976	0.800382	3.24814	0.00116161	0.0129169
MA_276701g0010	10.521	2.59798	0.633547	4.10069	4.11918e-05	0.000983174
MA_43488g0010	34.6568	2.59463	0.385934	6.72299	1.78032e-11	7.12689e-09
MA_8532701g0010	7.97177	2.59428	0.813894	3.18749	0.00143514	0.0153238
MA_11956g0010	51.8004	2.59235	0.442387	5.8599	4.63143e-09	6.73122e-07
MA_454112g0010	83.164	2.59218	0.565615	4.58295	4.58469e-06	0.000175232
MA_10429727g0010	35.1697	2.59058	0.601093	4.30979	1.63412e-05	0.000474998
MA_42406g0010	1.99379	2.58955	0.851658	3.0406	0.00236111	0.0222811
MA_17523g0010	46.803	2.58722	0.438847	5.8955	3.73543e-09	5.64471e-07
MA_6023807g0010	6.12746	2.58711	0.709029	3.64881	0.000263455	0.00422158
MA_357183g0010	231.259	2.58634	0.768881	3.36377	0.00076886	0.00952601
MA_96077g0020	11.8714	2.58608	0.610978	4.23269	2.30911e-05	0.000625763
MA_4030165g0010	12.4119	2.58552	0.754058	3.42881	0.000606235	0.00796377
MA_786911g0010	60.9391	2.58233	0.519442	4.97136	6.64837e-07	3.72924e-05
MA_14214g0010	30.2512	2.58171	0.697653	3.70056	0.000215121	0.00363248
MA_498957g0010	7.49422	2.57931	0.77623	3.32287	0.000890953	0.0105939
MA_5205812g0010	3.64246	2.57718	0.814504	3.16411	0.00155559	0.0162302
MA_73870g0010	28.0822	2.57624	0.615046	4.18869	2.80565e-05	0.000729982
MA_803538g0010	27.4384	2.57612	0.643463	4.00352	6.24067e-05	0.00138252
MA_5963g0010	122.479	2.5747	0.298688	8.62003	6.69357e-18	1.27278e-14
MA_9006790g0010	4.86677	2.57225	0.731853	3.51471	0.000440239	0.00623936
MA_10437256g0010	5.23729	2.57198	0.704109	3.65282	0.000259373	0.00417374
MA_10428480g0010	274.798	2.57034	0.783085	3.28232	0.00102957	0.011764
MA_23415g0010	111.704	2.56756	0.453986	5.6556	1.55305e-08	1.92595e-06
MA_40797g0010	28.0892	2.56649	0.660622	3.88495	0.00010235	0.00204144
MA_5118g0020	4.45078	2.56573	0.767496	3.34299	0.000828816	0.0100542
MA_8044933g0010	27.8132	2.56531	0.64055	4.00485	6.20574e-05	0.00137612
MA_10432716g0010	1237.37	2.56518	0.743364	3.45076	0.000559	0.00748988
MA_345316g0010	2.54291	2.56231	0.853265	3.00295	0.00267377	0.0245513
MA_6389744g0010	185.4	2.56155	0.781552	3.27751	0.00104727	0.0119209
MA_521233g0010	11.0495	2.56046	0.64848	3.94841	7.86736e-05	0.00165302
MA_5570827g0010	6.95907	2.55991	0.688881	3.71604	0.000202372	0.00348771
MA_945339g0010	10.5255	2.55967	0.630834	4.0576	4.95792e-05	0.00114273
MA_9682123g0010	8.77804	2.55653	0.849625	3.00901	0.00262102	0.0241935
MA_8640242g0010	32.3269	2.55548	0.681361	3.75055	0.00017645	0.00313325
MA_10337257g0010	134.946	2.55114	0.614294	4.15296	3.28204e-05	0.000822962
MA_394599g0010	87.8225	2.55082	0.846845	3.01215	0.00259407	0.0240059
MA_90896g0010	321.043	2.55007	0.692233	3.68384	0.000229749	0.00382099
MA_80035g0010	4.83954	2.54803	0.811605	3.13949	0.00169243	0.0172555
MA_6322496g0010	7.09493	2.54376	0.735337	3.45931	0.000541561	0.00729908
MA_10429744g0010	4.27028	2.54132	0.851143	2.98578	0.00282858	0.0256529
MA_466251g0010	11.6691	2.53987	0.810965	3.13192	0.00173669	0.0175416
MA_274211g0010	11.59	2.53724	0.843419	3.00829	0.00262726	0.0242413
MA_24539g0010	220.601	2.53568	0.698771	3.62878	0.000284767	0.00450611
MA_10435742g0010	2.32415	2.53483	0.841647	3.01175	0.00259745	0.0240246
MA_53673g0010	55.0204	2.53372	0.528394	4.79513	1.62568e-06	7.52428e-05
MA_453182g0010	9.4033	2.53191	0.586798	4.31479	1.59756e-05	0.000469151
MA_7586809g0010	2.64892	2.53163	0.855059	2.96077	0.00306873	0.0273525
MA_89959g0010	3.23316	2.53046	0.800459	3.16126	0.00157087	0.0163014
MA_194736g0010	4.64496	2.5272	0.860536	2.93677	0.00331646	0.0290054
MA_52661g0010	6.07433	2.52676	0.835618	3.02382	0.00249604	0.0233039
MA_10313114g0010	241.78	2.52496	0.463732	5.44486	5.18459e-08	5.14356e-06
MA_5645970g0010	11.7777	2.52457	0.852839	2.96019	0.00307447	0.0273929
MA_10429303g0020	16.0007	2.52318	0.60389	4.17821	2.93818e-05	0.000754144
MA_7100218g0010	79.8214	2.51904	0.434935	5.79175	6.96579e-09	9.60905e-07
MA_600956g0010	1.82319	2.51854	0.832371	3.02574	0.00248029	0.0232233
MA_10182116g0010	9.36502	2.51853	0.72351	3.48099	0.00049957	0.00685048
MA_7051211g0010	2.93976	2.51581	0.855239	2.94165	0.00326473	0.0286517
MA_722404g0010	218.73	2.51571	0.421141	5.97356	2.32132e-09	3.8947e-07
MA_10434037g0020	45.6408	2.51366	0.495456	5.07342	3.90722e-07	2.46284e-05
MA_53496g0010	5.58794	2.5126	0.852486	2.94738	0.00320483	0.028253
MA_9255g0010	24.6172	2.51158	0.500299	5.02016	5.16289e-07	3.08395e-05
MA_10025130g0010	8.10711	2.51096	0.72192	3.47816	0.000504864	0.00691061
MA_624061g0010	1.90499	2.51089	0.858364	2.9252	0.00344229	0.0298315
MA_10432681g0010	11.6218	2.50857	0.631352	3.97333	7.08754e-05	0.00153292
MA_77606g0010	33.1322	2.50726	0.647601	3.87161	0.000108117	0.00211761
MA_105802g0010	32.9234	2.50557	0.709247	3.53272	0.000411307	0.00590407
MA_356436g0010	8.3873	2.50275	0.691241	3.62067	0.000293843	0.00461287
MA_10292022g0010	2.52124	2.501	0.814857	3.06925	0.00214598	0.0207575
MA_10431427g0010	4.10253	2.49581	0.811764	3.07456	0.00210817	0.0204873
MA_116760g0010	3.36118	2.49507	0.838279	2.97642	0.00291639	0.026282
MA_52379g0010	15.793	2.49498	0.682512	3.65558	0.0002566	0.00415255
MA_10431043g0010	128.781	2.49337	0.699786	3.56304	0.000366579	0.00542451
MA_10426905g0010	3.06373	2.49241	0.859488	2.89988	0.00373306	0.0317484
MA_467756g0010	2.71082	2.49083	0.857989	2.9031	0.00369488	0.0315059
MA_10431378g0010	706.032	2.48953	0.670157	3.71485	0.00020332	0.00349613
MA_10432285g0010	3.03283	2.48667	0.859834	2.89203	0.00382756	0.0323592
MA_268463g0010	2.68816	2.48487	0.817597	3.03923	0.00237182	0.0223729
MA_828166g0010	57.2828	2.48446	0.379729	6.54272	6.04113e-11	1.9415e-08
MA_81029g0010	8.34324	2.48363	0.737088	3.36952	0.000753	0.0093788
MA_44013g0010	38.3451	2.48027	0.530567	4.67475	2.94311e-06	0.000122774
MA_10136758g0010	2.6967	2.47919	0.859085	2.88585	0.00390359	0.0328316
MA_186091g0010	57.8177	2.47902	0.560964	4.41921	9.90614e-06	0.000319263
MA_91461g0010	17.293	2.47806	0.640764	3.86736	0.000110021	0.0021512
MA_56308g0010	3.97565	2.47495	0.85091	2.90859	0.00363057	0.0310271
MA_39733g0010	3.21886	2.47241	0.853724	2.89603	0.00377915	0.0320925
MA_10426967g0010	118.335	2.47141	0.830945	2.97422	0.00293735	0.0264188
MA_9594015g0010	60.9527	2.46957	0.476343	5.18444	2.16663e-07	1.63703e-05
MA_10431703g0020	2.94978	2.46822	0.845662	2.91868	0.00351512	0.0302936
MA_10436076g0010	22.8028	2.46492	0.616358	3.99917	6.35647e-05	0.00140408
MA_85603g0010	2.67135	2.46466	0.794594	3.10178	0.0019236	0.0190346
MA_10431336g0010	9.7054	2.46073	0.697135	3.52978	0.000415903	0.00595363
MA_79424g0010	2.97329	2.46055	0.83587	2.9437	0.00324313	0.0284841
MA_220550g0010	11.952	2.46051	0.80483	3.05718	0.00223428	0.0213339
MA_133240g0010	10.7611	2.45899	0.811613	3.02976	0.00244748	0.0229569
MA_27253g0010	22.9829	2.45808	0.492249	4.99357	5.92742e-07	3.43279e-05
MA_350380g0010	25.1679	2.45788	0.603095	4.07545	4.59254e-05	0.0010715
MA_928517g0010	41.781	2.45599	0.41023	5.98686	2.13931e-09	3.64289e-07
MA_18738g0010	13.0737	2.45393	0.660211	3.71688	0.000201697	0.00348001
MA_903607g0010	6.60009	2.45335	0.615228	3.98771	6.67146e-05	0.00145813
MA_912717g0010	16.5343	2.45291	0.527144	4.6532	3.26821e-06	0.000132458
MA_281422g0010	1.98516	2.44934	0.856213	2.86066	0.00422757	0.0348721
MA_10430110g0020	34.7451	2.44729	0.569241	4.29921	1.71406e-05	0.000493831
MA_65496g0010	2.45702	2.44704	0.858173	2.85146	0.00435192	0.0355937
MA_10437268g0010	4.32719	2.44674	0.797838	3.06672	0.00216424	0.0208457
MA_10265740g0010	2.3789	2.44627	0.852534	2.86941	0.00411245	0.0341352
MA_115015g0010	13.6524	2.44623	0.707063	3.45971	0.000540752	0.00729908
MA_28098g0010	95.2547	2.44531	0.828472	2.95159	0.00316139	0.0279925
MA_128084g0010	7.6879	2.44423	0.700058	3.49146	0.000480385	0.00664329
MA_7793925g0010	12.2638	2.44236	0.544257	4.4875	7.20623e-06	0.000248386
MA_10426304g0010	54.2158	2.44232	0.487223	5.01274	5.36602e-07	3.15572e-05
MA_4897440g0010	7.66864	2.44132	0.757068	3.22471	0.00126102	0.013827
MA_778884g0010	2.77132	2.43954	0.854549	2.85477	0.00430678	0.0353751
MA_10427092g0030	21.3529	2.43912	0.517761	4.71091	2.46609e-06	0.000106373
MA_208841g0010	19.2132	2.43814	0.763856	3.19189	0.00141344	0.0151575
MA_697231g0010	580.19	2.4378	0.285504	8.53859	1.35864e-17	2.21439e-14
MA_9034452g0010	30.1731	2.43547	0.693873	3.50997	0.000448155	0.00632015
MA_111005g0010	44.734	2.43302	0.564332	4.31132	1.62282e-05	0.000474134
MA_10144809g0010	79.3902	2.43131	0.762392	3.18905	0.0014274	0.0152626
MA_9304g0020	7.34132	2.42687	0.727759	3.33471	0.000853873	0.0102492
MA_7785813g0010	18.6926	2.42232	0.514458	4.70848	2.49571e-06	0.000107245
MA_9316262g0010	5.54117	2.42122	0.790408	3.06325	0.00218946	0.0210265
MA_10083496g0010	5.60883	2.41873	0.82861	2.91901	0.00351141	0.0302924
MA_141029g0010	8.72582	2.41332	0.660265	3.65508	0.000257099	0.00415553
MA_10432631g0010	6.59837	2.41026	0.753054	3.20065	0.00137118	0.0148142
MA_61359g0010	28.2825	2.40976	0.555916	4.33476	1.45918e-05	0.000435237
MA_10433869g0010	82.5076	2.40811	0.393249	6.12364	9.14636e-10	1.73918e-07
MA_10432693g0010	71.4486	2.40702	0.500019	4.81386	1.4804e-06	7.11155e-05
MA_179987g0010	7.26589	2.40689	0.859599	2.80001	0.00511005	0.0398364
MA_960165g0010	9.0333	2.40682	0.716251	3.36031	0.000778556	0.00960615
MA_8180539g0010	26.6496	2.40455	0.671779	3.57937	0.000344417	0.00519426
MA_51890g0010	155.29	2.40112	0.256418	9.3641	7.67036e-21	2.50032e-17
MA_10127209g0010	7.93822	2.39829	0.647269	3.70525	0.000211186	0.00358811
MA_166753g0010	14.5084	2.39707	0.830582	2.88601	0.00390157	0.0328267
MA_284873g0010	2.27231	2.39642	0.823449	2.91022	0.00361173	0.0309124
MA_84154g0010	5.18741	2.39586	0.755152	3.17269	0.00151034	0.0159108
MA_20572g0010	3.18789	2.39543	0.840382	2.85041	0.00436628	0.0356202
MA_9700299g0010	10.4909	2.39485	0.747314	3.20461	0.00135244	0.0146519
MA_78410g0010	60.1962	2.39414	0.606326	3.94861	7.86071e-05	0.00165302
MA_10427280g0030	53.6371	2.3923	0.333164	7.18054	6.94353e-13	4.52678e-10
MA_140700g0010	15.146	2.38715	0.507887	4.70015	2.59971e-06	0.000111295
MA_10435468g0020	13.2404	2.38629	0.707795	3.37144	0.000747753	0.00933893
MA_6870g0010	25.432	2.38558	0.467356	5.10442	3.31806e-07	2.21379e-05
MA_18667g0010	15.4533	2.38536	0.74399	3.20617	0.00134516	0.014618
MA_10427709g0010	39.9977	2.38522	0.592884	4.02309	5.74402e-05	0.00129769
MA_121533g0010	44.2484	2.38449	0.584894	4.0768	4.56598e-05	0.00106748
MA_906393g0010	32.4568	2.38242	0.695024	3.42782	0.000608458	0.00797919
MA_10427844g0010	11.4792	2.38212	0.669944	3.55569	0.000376984	0.00553897
MA_10427246g0010	25.3773	2.38089	0.777101	3.06382	0.00218533	0.0210223
MA_10434976g0010	20.4642	2.37886	0.560027	4.24776	2.15921e-05	0.000594316
MA_9607306g0010	21.6606	2.37816	0.622051	3.82309	0.000131787	0.00247704
MA_20592g0010	2.46348	2.37815	0.855956	2.77835	0.00546355	0.0418628
MA_191396g0020	21.3669	2.37807	0.490085	4.85236	1.21998e-06	6.03851e-05
MA_10265000g0010	2705.38	2.378	0.33877	7.0195	2.22665e-12	1.18157e-09
MA_722981g0010	3.07936	2.37777	0.85527	2.78015	0.00543346	0.041675
MA_13044g0010	2.21189	2.37747	0.842822	2.82084	0.00478975	0.0379356
MA_7898849g0010	6.57052	2.37405	0.822019	2.88807	0.00387616	0.032637
MA_10232436g0010	4.00457	2.3738	0.830988	2.8566	0.00428204	0.0352226
MA_59309g0010	3.35108	2.3713	0.839929	2.82322	0.00475442	0.0377475
MA_87184g0030	22.0425	2.37124	0.582206	4.07285	4.64406e-05	0.00108241
MA_10432956g0020	79.0919	2.36879	0.379756	6.23768	4.44118e-10	1.01339e-07
MA_10182631g0010	8.85479	2.36633	0.772414	3.06355	0.00218728	0.0210265
MA_218345g0010	9.06208	2.36447	0.699393	3.38074	0.000722917	0.00911355
MA_170671g0030	5.79528	2.36437	0.856732	2.75975	0.00578459	0.0436628
MA_3370g0010	32.6431	2.36379	0.538286	4.39133	1.1266e-05	0.000356051
MA_74873g0010	48.6805	2.36217	0.423882	5.57271	2.508e-08	2.72512e-06
MA_24323g0010	5.31189	2.35731	0.860412	2.73974	0.00614879	0.0459107
MA_831184g0010	5.12918	2.35716	0.781639	3.01567	0.00256416	0.0237841
MA_102538g0010	1810.27	2.35707	0.640819	3.67821	0.000234875	0.00387587
MA_278486g0010	2.43427	2.35635	0.82626	2.85182	0.0043469	0.0355937
MA_140980g0010	12.1032	2.35521	0.570738	4.12661	3.68155e-05	0.000902315
MA_161552g0010	2.71857	2.35399	0.842469	2.79416	0.00520348	0.0404057
MA_7489059g0010	48.5922	2.35381	0.466406	5.04669	4.49526e-07	2.76477e-05
MA_2575g0010	5.07883	2.35161	0.795992	2.95431	0.00313371	0.0277936
MA_82407g0020	6.98608	2.34872	0.827302	2.83901	0.00452544	0.0365527
MA_605039g0010	7.45626	2.34592	0.66739	3.51506	0.000439652	0.00623491
MA_10433398g0020	5.14836	2.3457	0.77082	3.04312	0.00234138	0.0221591
MA_215266g0020	17.2332	2.34527	0.526309	4.45607	8.34747e-06	0.000279691
MA_10432413g0020	6.39659	2.34508	0.695343	3.37255	0.000744768	0.00931695
MA_2962573g0010	2.79654	2.34415	0.855694	2.73947	0.00615382	0.0459332
MA_522972g0010	6.6121	2.34367	0.802232	2.92143	0.00348426	0.0301151
MA_90245g0010	36.4525	2.34357	0.662922	3.53521	0.000407449	0.00586572
MA_10434677g0010	11.3168	2.34331	0.657029	3.56652	0.000361753	0.00539097
MA_9683809g0010	1.85508	2.34176	0.856601	2.73378	0.00626123	0.0465522
MA_14711g0020	6.05542	2.34167	0.772856	3.0299	0.00244636	0.0229569
MA_371748g0010	2.64964	2.34117	0.851896	2.74819	0.00599255	0.0449944
MA_941735g0010	8.65672	2.33771	0.841907	2.77668	0.00549166	0.0419817
MA_191308g0010	836.837	2.33747	0.683679	3.41895	0.000628621	0.00816385
MA_1209g0010	23.9185	2.33697	0.520282	4.49174	7.06446e-06	0.000244238
MA_458638g0010	5.77354	2.33667	0.823149	2.8387	0.00452983	0.0365623
MA_8845025g0010	587.849	2.33387	0.303601	7.68728	1.50294e-14	1.42892e-11
MA_100286g0010	2.57035	2.33183	0.817066	2.8539	0.00431857	0.0354465
MA_204088g0010	3.076	2.33162	0.835247	2.79153	0.00524592	0.0406871
MA_10435784g0010	2.63097	2.33005	0.839236	2.7764	0.0054965	0.0419883
MA_10432103g0010	6.26765	2.32762	0.714065	3.25967	0.0011154	0.0125006
MA_10426549g0010	6.23105	2.32666	0.699633	3.32554	0.000882471	0.010515
MA_760150g0010	8.48838	2.32554	0.650542	3.57478	0.000350527	0.00527246
MA_6589329g0010	10205.8	2.32537	0.554475	4.19382	2.74291e-05	0.000718572
MA_6207758g0010	4.73944	2.32285	0.855046	2.71663	0.00659495	0.0483093
MA_10435552g0010	12.3684	2.32241	0.860819	2.69791	0.00697773	0.050348
MA_704702g0010	90.8547	2.32178	0.53846	4.3119	1.61857e-05	0.000474103
MA_10428360g0010	56.6146	2.32109	0.427287	5.43215	5.56794e-08	5.36072e-06
MA_217446g0010	250.418	2.32069	0.311239	7.45629	8.89946e-14	7.00234e-11
MA_14085g0010	2.73787	2.31981	0.846156	2.74158	0.00611442	0.0456989
MA_11721g0010	5.3839	2.31837	0.818858	2.83123	0.00463695	0.0370858
MA_186212g0020	6.16785	2.31597	0.725504	3.19223	0.0014118	0.0151526
MA_10430749g0010	17.197	2.31332	0.700378	3.30297	0.000956672	0.011164
MA_10294773g0010	19.6492	2.3117	0.637158	3.62814	0.000285474	0.00451416
MA_79254g0010	2.57683	2.3116	0.858086	2.6939	0.00706211	0.0507428
MA_595151g0010	1857.92	2.31032	0.823315	2.80612	0.00501428	0.0393587
MA_86256g0010	3.89142	2.30765	0.798471	2.89009	0.00385136	0.0325001
MA_3677g0010	4.02069	2.30719	0.860682	2.68066	0.0073478	0.0522312
MA_26001g0020	13.5448	2.30515	0.735975	3.1321	0.00173559	0.0175416
MA_262201g0020	2.43527	2.3047	0.816821	2.82155	0.0047792	0.0378915
MA_52928g0010	5.70992	2.30281	0.798446	2.88411	0.0039252	0.0329526
MA_8851002g0010	7.07851	2.29939	0.784281	2.93185	0.00336949	0.0293566
MA_140995g0010	5.86354	2.29868	0.782115	2.93906	0.00329214	0.028859
MA_9917746g0010	18.5656	2.29694	0.588417	3.90359	9.47744e-05	0.00191887
MA_30903g0010	5.37987	2.29599	0.792909	2.89566	0.00378363	0.0321186
MA_445017g0010	43.3626	2.29542	0.51741	4.43635	9.14958e-06	0.000301263
MA_315755g0010	31.3105	2.29472	0.629911	3.64292	0.000269563	0.00430734
MA_14480g0020	1.75741	2.29464	0.854687	2.68477	0.0072579	0.0517534
MA_134669g0010	82.7146	2.29309	0.453751	5.05363	4.33496e-07	2.68791e-05
MA_82669g0010	23.2419	2.29253	0.59901	3.8272	0.00012961	0.00244822
MA_4505582g0010	14.3868	2.2915	0.688804	3.32678	0.00087857	0.0104795
MA_360253g0010	134.702	2.28961	0.769115	2.97694	0.00291144	0.0262582
MA_1481g0010	31.4196	2.28897	0.548071	4.17641	2.96145e-05	0.00075841
MA_9790396g0010	6.46567	2.28893	0.654571	3.49683	0.000470814	0.00655064
MA_367459g0010	64.3502	2.28731	0.43694	5.23484	1.65127e-07	1.30376e-05
MA_103649g0010	12.4663	2.287	0.693159	3.29938	0.000968977	0.0112807
MA_241663g0010	21.0179	2.28571	0.576639	3.96385	7.37497e-05	0.00157863
MA_10265423g0010	4.2913	2.2857	0.730601	3.12852	0.00175687	0.0176912
MA_148447g0010	15.3562	2.28423	0.731644	3.12206	0.00179591	0.0180048
MA_10436072g0030	16.0756	2.28393	0.650892	3.50893	0.000449914	0.00633713
MA_79644g0020	11.8289	2.28389	0.704182	3.24332	0.00118144	0.0130611
MA_204276g0010	6.7583	2.28179	0.711905	3.20519	0.00134973	0.0146479
MA_51087g0010	2.39681	2.27921	0.838831	2.71713	0.00658508	0.048268
MA_10386g0020	2.75371	2.27903	0.854877	2.66592	0.00767783	0.0539885
MA_10212526g0010	5.98626	2.27841	0.757483	3.00787	0.00263082	0.0242546
MA_198577g0010	1.93849	2.27784	0.807055	2.82241	0.00476635	0.0378291
MA_10305466g0010	23.7404	2.27556	0.724539	3.14071	0.00168541	0.0172301
MA_3452533g0010	3.55941	2.27525	0.847136	2.68581	0.00723535	0.051641
MA_126399g0010	12.3997	2.27469	0.789209	2.88224	0.00394861	0.033064
MA_167343g0020	11.6154	2.27382	0.689365	3.29843	0.000972267	0.0113017
MA_10432880g0010	72.5753	2.27324	0.413811	5.49341	3.9424e-08	4.05215e-06
MA_8027600g0010	117.945	2.27046	0.545904	4.15907	3.19541e-05	0.000808346
MA_10430372g0010	12.6707	2.26716	0.767661	2.95334	0.00314359	0.0278673
MA_90285g0010	81.6316	2.26705	0.363722	6.23293	4.57788e-10	1.0241e-07
MA_1431939g0010	3.90937	2.26691	0.857737	2.64289	0.00822018	0.0567358
MA_75192g0010	37.118	2.26641	0.688355	3.2925	0.000992994	0.0114899
MA_123993g0020	30.2417	2.26621	0.55152	4.10902	3.97333e-05	0.000958388
MA_140984g0010	2.19666	2.26531	0.845132	2.68042	0.00735298	0.0522517
MA_894038g0010	50.7944	2.26234	0.454738	4.97505	6.52301e-07	3.68421e-05
MA_10067743g0010	3.25115	2.26214	0.805914	2.80693	0.00500168	0.0392868
MA_10431230g0010	7.57201	2.2618	0.836313	2.70449	0.00684083	0.0496799
MA_92989g0010	22.2409	2.26007	0.492563	4.58838	4.46701e-06	0.000171617
MA_9407888g0010	19.2153	2.2597	0.693874	3.25665	0.00112737	0.0126099
MA_9328680g0010	6.14593	2.25933	0.73325	3.08126	0.00206128	0.0201173
MA_10428542g0010	3.91951	2.25842	0.803945	2.80918	0.00496681	0.0390937
MA_10435797g0010	179.903	2.25784	0.503127	4.48762	7.20233e-06	0.000248386
MA_50175g0010	6.51597	2.25783	0.798275	2.82839	0.00467829	0.0373249
MA_10428225g0010	7.43487	2.25678	0.714822	3.15712	0.00159334	0.0164958
MA_180744g0010	23.656	2.25573	0.515695	4.37415	1.21906e-05	0.000377429
MA_10427514g0010	713.829	2.25441	0.644893	3.4958	0.000472647	0.00656013
MA_8549690g0010	13.4515	2.25259	0.732428	3.07552	0.00210139	0.0204301
MA_10436414g0020	41.5708	2.25158	0.346249	6.50277	7.88534e-11	2.39904e-08
MA_730356g0010	10.0317	2.24933	0.644773	3.48855	0.000485641	0.00669619
MA_8465789g0010	2.22521	2.24768	0.856643	2.62383	0.0086948	0.0589067
MA_795943g0010	158.183	2.24715	0.659775	3.40593	0.000659394	0.00847584
MA_10437146g0020	4.90063	2.24707	0.853585	2.63251	0.00847574	0.0579387
MA_10429522g0010	231.26	2.24688	0.269241	8.34525	7.10616e-17	1.01343e-13
MA_10432213g0010	2.40178	2.24487	0.860465	2.6089	0.00908335	0.0607455
MA_10990g0010	5.15758	2.24205	0.702426	3.19186	0.00141359	0.0151575
MA_5057931g0010	5.45514	2.24199	0.747151	3.00072	0.00269342	0.024692
MA_6505g0010	184.497	2.2414	0.445228	5.03427	4.79681e-07	2.9131e-05
MA_13618g0010	2.68496	2.24087	0.810283	2.76554	0.00568284	0.0431087
MA_10430220g0010	8.50568	2.23824	0.830814	2.69404	0.00705927	0.0507428
MA_225923g0010	1.9639	2.23654	0.852906	2.62226	0.00873488	0.0591081
MA_5882773g0010	2.6179	2.23628	0.83574	2.6758	0.00745502	0.0527469
MA_383796g0010	2.1282	2.23543	0.855839	2.61198	0.00900199	0.0603607
MA_10434335g0010	32.532	2.23416	0.861527	2.59325	0.0095073	0.062893
MA_35233g0010	24.9726	2.2336	0.520514	4.29114	1.77758e-05	0.000508281
MA_901946g0010	8.00061	2.233	0.730552	3.05659	0.00223868	0.0213555
MA_10428737g0010	2.00101	2.23094	0.850731	2.62238	0.0087318	0.0591048
MA_403263g0010	7.89374	2.23052	0.831489	2.68256	0.00730614	0.0520161
MA_500227g0010	181.825	2.22991	0.592579	3.76307	0.000167843	0.00300852
MA_104187g0010	5.55384	2.22706	0.821122	2.71222	0.00668349	0.0488325
MA_128791g0010	16.8687	2.22611	0.652119	3.41366	0.000640975	0.00829596
MA_75861g0010	6.07678	2.22602	0.836824	2.66008	0.00781216	0.0547307
MA_104192g0010	45.7166	2.22231	0.546335	4.06767	4.74848e-05	0.00110449
MA_30999g0010	15.3896	2.21948	0.599334	3.70324	0.000212862	0.00360853
MA_10074g0010	18.4766	2.21677	0.701784	3.15876	0.00158441	0.0164183
MA_369117g0010	137.693	2.21481	0.782607	2.83004	0.00465421	0.0371718
MA_9401507g0010	4.52301	2.21284	0.747818	2.95906	0.00308575	0.0274612
MA_216719g0010	4.64885	2.21244	0.79907	2.76877	0.0056269	0.0427982
MA_10427540g0030	2.28815	2.20799	0.839084	2.63142	0.00850278	0.058054
MA_134293g0010	57.0889	2.20768	0.504009	4.38023	1.18555e-05	0.000369932
MA_8498773g0010	18.8259	2.20755	0.698013	3.16262	0.00156354	0.0162808
MA_10433868g0010	3.90397	2.20742	0.819582	2.69335	0.00707375	0.0507894
MA_10436199g0010	9.05837	2.20656	0.539293	4.09157	4.28457e-05	0.00101117
MA_286272g0010	5.28824	2.20449	0.714761	3.08424	0.00204075	0.0199768
MA_955078g0010	11.526	2.2032	0.561267	3.9254	8.65849e-05	0.00178312
MA_230612g0010	5.24655	2.20137	0.788243	2.79275	0.00522616	0.0405614
MA_165604g0010	4.12431	2.20064	0.84994	2.58917	0.00962066	0.0633873
MA_10435420g0040	41.6856	2.19958	0.44702	4.92055	8.62995e-07	4.54776e-05
MA_3294g0010	224.416	2.19828	0.452665	4.85631	1.19591e-06	5.94516e-05
MA_10267018g0010	8.16254	2.19823	0.758582	2.89782	0.00375771	0.0319224
MA_580238g0010	54.6127	2.19741	0.490639	4.47868	7.51074e-06	0.000256557
MA_109421g0010	45.4596	2.19655	0.518647	4.23516	2.28391e-05	0.000621147
MA_10433779g0010	2.90073	2.19494	0.831114	2.64097	0.00826698	0.0569801
MA_10432956g0010	3.08964	2.19383	0.860823	2.54853	0.0108178	0.0693568
MA_10435256g0010	134.574	2.19262	0.548836	3.99504	6.46824e-05	0.00142294
MA_444134g0010	9.30607	2.19115	0.631435	3.4701	0.000520255	0.00707882
MA_10262473g0010	290.226	2.19008	0.831448	2.63405	0.00843721	0.0577966
MA_10425793g0020	4.55646	2.18958	0.771534	2.83796	0.00454025	0.0366334
MA_8135787g0010	7.1333	2.18838	0.739621	2.95879	0.00308852	0.0274645
MA_214829g0010	94.074	2.18763	0.477378	4.58259	4.59249e-06	0.000175237
MA_90921g0010	10.2463	2.18496	0.829962	2.63261	0.00847328	0.0579387
MA_5112537g0010	31.0769	2.18486	0.858997	2.5435	0.0109749	0.0701668
MA_10426545g0010	39.2551	2.18411	0.532371	4.10261	4.08509e-05	0.000979135
MA_63468g0010	23.2896	2.18391	0.595435	3.66777	0.000244679	0.00399363
MA_10185829g0010	1.96229	2.18371	0.825402	2.64563	0.00815381	0.056407
MA_66988g0010	25.4188	2.18363	0.634946	3.43909	0.000583683	0.00776588
MA_10432342g0010	4.13309	2.18296	0.841806	2.59318	0.0095092	0.062893
MA_10194928g0010	4.11522	2.18272	0.815222	2.67745	0.00741853	0.0525702
MA_10055697g0010	21.2676	2.18198	0.587622	3.71323	0.000204627	0.00350802
MA_808469g0010	549.279	2.18133	0.335913	6.49373	8.3734e-11	2.514e-08
MA_52634g0010	5.65933	2.18069	0.830337	2.62628	0.00863247	0.0586273
MA_592495g0010	11.1933	2.18063	0.747137	2.91865	0.00351554	0.0302936
MA_10150752g0010	5.38529	2.17787	0.752354	2.89474	0.00379467	0.0321764
MA_954053g0010	5.66655	2.17734	0.709527	3.06873	0.00214974	0.0207763
MA_10428385g0010	117.086	2.17569	0.546823	3.97879	6.92661e-05	0.0015057
MA_10428395g0010	12.1615	2.17526	0.702225	3.09766	0.00195055	0.0192774
MA_308999g0020	7.14249	2.17491	0.786605	2.76493	0.00569348	0.0431607
MA_10434201g0010	1104.53	2.17426	0.652688	3.33124	0.000864593	0.0103724
MA_10427985g0020	7.37776	2.17398	0.790144	2.75138	0.00593448	0.0446466
MA_10436843g0020	11.4368	2.17247	0.719237	3.02053	0.00252337	0.0234917
MA_132265g0020	44.9665	2.1719	0.601896	3.60843	0.000308057	0.00477206
MA_95800g0010	40.5853	2.17012	0.7668	2.8301	0.0046533	0.0371718
MA_56103g0010	2.73865	2.16959	0.849041	2.55534	0.0106084	0.0683214
MA_1922g0010	518.479	2.16943	0.438154	4.9513	7.37189e-07	3.99553e-05
MA_415017g0010	13.8963	2.16916	0.63555	3.41305	0.000642409	0.0083098
MA_98236g0010	175.231	2.16623	0.70631	3.06697	0.00216238	0.0208454
MA_10269244g0010	96.3628	2.16528	0.346237	6.25375	4.0072e-10	9.23599e-08
MA_470517g0020	4.63258	2.1652	0.853149	2.53789	0.0111524	0.0710206
MA_10432137g0030	46.429	2.16459	0.413937	5.22927	1.70185e-07	1.33906e-05
MA_10435722g0010	41.4608	2.16367	0.528465	4.09426	4.23522e-05	0.00100457
MA_10434037g0010	22.2235	2.16331	0.608086	3.55758	0.000374285	0.00551351
MA_8368223g0010	35.2677	2.1606	0.429685	5.02834	4.94749e-07	2.98655e-05
MA_328353g0010	98.9317	2.15984	0.423501	5.09996	3.39732e-07	2.24541e-05
MA_24390g0010	51.6134	2.15976	0.490744	4.40099	1.07756e-05	0.000342919
MA_43229g0010	45.2928	2.1594	0.428045	5.04479	4.54023e-07	2.78492e-05
MA_9371679g0010	13.2469	2.15886	0.625322	3.4524	0.000555618	0.00745331
MA_49445g0010	2.96635	2.15826	0.819764	2.63278	0.00846883	0.0579262
MA_472684g0010	2.1208	2.15726	0.860398	2.50729	0.0121662	0.0754167
MA_33776g0010	21.123	2.15712	0.701262	3.07606	0.00209758	0.0204104
MA_6644365g0010	8.87593	2.15667	0.721584	2.9888	0.00280077	0.0254613
MA_927067g0010	2.95544	2.15618	0.849969	2.53678	0.0111877	0.0711681
MA_200071g0010	1.93007	2.15598	0.851742	2.53126	0.0113655	0.0719382
MA_375343g0010	3.80535	2.15594	0.842485	2.55902	0.0104967	0.0677169
MA_10432046g0010	2.04933	2.15346	0.812318	2.651	0.00802532	0.0557115
MA_10434015g0010	160.465	2.15343	0.267389	8.05355	8.04251e-16	8.91717e-13
MA_7843014g0010	11.4185	2.15225	0.858362	2.50739	0.0121628	0.075416
MA_363512g0010	4.45611	2.15203	0.858739	2.50603	0.0122095	0.0755003
MA_11019g0010	7.12292	2.15183	0.675833	3.18397	0.00145271	0.0154897
MA_100402g0010	270.758	2.14902	0.599055	3.58735	0.000334061	0.00506823
MA_18674g0010	45.8031	2.14848	0.397104	5.41036	6.2897e-08	5.83408e-06
MA_76641g0010	21.3352	2.14737	0.5607	3.82981	0.000128244	0.00243045
MA_480016g0010	1.83526	2.14722	0.829783	2.58769	0.00966212	0.0635544
MA_10434953g0010	6.56075	2.14526	0.76077	2.81986	0.00480452	0.0380394
MA_10426218g0010	96.2027	2.14522	0.459574	4.66785	3.0437e-06	0.00012559
MA_2646g0010	60.7987	2.1442	0.769983	2.78474	0.00535704	0.0412823
MA_498590g0010	2.65736	2.14338	0.786435	2.72544	0.00642154	0.0474196
MA_10435878g0010	12.0591	2.14145	0.750698	2.85261	0.00433625	0.035566
MA_690718g0010	42.3834	2.14133	0.802438	2.66853	0.00761829	0.0536194
MA_59401g0010	3.03017	2.14098	0.833296	2.56929	0.0101906	0.0662478
MA_254635g0010	7.12841	2.14057	0.733521	2.91821	0.00352045	0.0303245
MA_15132g0010	3.24702	2.13912	0.787224	2.71729	0.00658181	0.0482595
MA_656652g0010	3.44328	2.13888	0.839744	2.54706	0.0108636	0.069572
MA_944861g0010	12.6994	2.1383	0.61107	3.49927	0.000466534	0.00649754
MA_8652316g0010	10.6873	2.13737	0.594374	3.596	0.000323144	0.00495532
MA_10431378g0020	81.3393	2.13677	0.853001	2.505	0.0122453	0.0756521
MA_102653g0020	75.2588	2.13615	0.334996	6.37662	1.81034e-10	4.87895e-08
MA_63860g0010	25.1686	2.13425	0.686629	3.1083	0.00188165	0.0187164
MA_123133g0010	490.31	2.13394	0.226838	9.40735	5.08822e-21	1.93505e-17
MA_94537g0010	30.0385	2.13265	0.671975	3.17371	0.00150506	0.0158699
MA_10432342g0020	19.3361	2.13216	0.858002	2.48503	0.0129541	0.0787859
MA_10428386g0010	39.9801	2.13181	0.567921	3.75371	0.00017424	0.00310852
MA_177143g0010	49.1559	2.13176	0.478427	4.45576	8.3596e-06	0.000279691
MA_3688g0010	179.157	2.12804	0.321118	6.62698	3.42625e-11	1.20277e-08
MA_223372g0010	3.58744	2.12739	0.840188	2.53204	0.0113401	0.0718173
MA_189802g0010	1115.53	2.12738	0.782131	2.71998	0.0065285	0.0479766
MA_10431388g0030	7.88838	2.12714	0.779202	2.72989	0.00633556	0.0469916
MA_10099693g0010	8.0715	2.12667	0.861518	2.46851	0.0135677	0.0813206
MA_95523g0010	6.80471	2.12624	0.81769	2.6003	0.00931415	0.0619984
MA_8571658g0010	2.06994	2.12198	0.856495	2.47751	0.0132301	0.0799004
MA_10436704g0010	119.145	2.12025	0.324329	6.53736	6.26141e-11	1.98435e-08
MA_1913629g0010	6.18799	2.11963	0.786087	2.69643	0.00700863	0.050433
MA_93085g0010	8.87729	2.11798	0.754668	2.80651	0.00500817	0.0393243
MA_10430409g0020	14.3617	2.117	0.565293	3.74496	0.000180425	0.00318896
MA_10426783g0010	8.78583	2.11579	0.745966	2.83631	0.00456376	0.0367582
MA_174903g0010	1.78888	2.11566	0.858248	2.4651	0.0136977	0.0818846
MA_331201g0010	9.02278	2.11561	0.761042	2.77989	0.00543773	0.0416929
MA_36568g0010	5.72368	2.11298	0.803419	2.62998	0.00853888	0.0582134
MA_323961g0010	27.5809	2.11241	0.544464	3.87979	0.000104547	0.00207258
MA_47071g0010	8.00689	2.1119	0.769822	2.74337	0.00608129	0.0455408
MA_338551g0010	37.1028	2.11133	0.524923	4.02217	5.76655e-05	0.00129967
MA_10290828g0010	3.39539	2.11091	0.79627	2.651	0.00802537	0.0557115
MA_89828g0010	8.75974	2.11054	0.735688	2.86879	0.00412039	0.0341763
MA_1672269g0010	2.06297	2.1099	0.853988	2.47064	0.013487	0.080986
MA_95209g0020	3.42144	2.10989	0.858124	2.45873	0.013943	0.0829815
MA_867716g0010	4.51927	2.10958	0.837343	2.51937	0.0117564	0.0736771
MA_10425932g0020	3.36874	2.1086	0.792851	2.65951	0.00782538	0.0547561
MA_64566g0010	1.81046	2.10837	0.857847	2.45774	0.0139813	0.0831009
MA_460877g0010	7.24679	2.10805	0.71525	2.94729	0.00320567	0.028253
MA_10435813g0010	16.3552	2.10802	0.443402	4.7542	1.99235e-06	8.89656e-05
MA_10393694g0010	17.6824	2.1059	0.5033	4.18419	2.86181e-05	0.000739533
MA_11935g0010	3.49975	2.10563	0.858437	2.45287	0.0141722	0.0838212
MA_112760g0010	26.7775	2.10269	0.695978	3.02121	0.0025177	0.0234581
MA_10429703g0020	49.7113	2.10262	0.598378	3.51387	0.000441635	0.00624751
MA_10432716g0020	242.67	2.10205	0.245813	8.55145	1.2155e-17	2.13348e-14
MA_5336485g0010	2.04598	2.1014	0.856858	2.45245	0.0141888	0.0838974
MA_709182g0010	4.48984	2.10119	0.745591	2.81815	0.00483006	0.0382018
MA_184054g0010	13.201	2.0999	0.681161	3.08282	0.00205047	0.0200461
MA_10432854g0010	51.2322	2.0994	0.479008	4.38281	1.17156e-05	0.000367623
MA_352346g0010	3.33702	2.09892	0.794547	2.64165	0.00825025	0.0568915
MA_9905630g0010	4.32565	2.0987	0.748601	2.8035	0.00505509	0.039543
MA_10428594g0010	47.928	2.09555	0.509217	4.11523	3.86785e-05	0.000942322
MA_35014g0010	39.9984	2.09282	0.383605	5.45566	4.87904e-08	4.90441e-06
MA_922379g0010	23.0436	2.09209	0.586077	3.56965	0.000357456	0.00534148
MA_69324g0010	2.31258	2.09198	0.849682	2.46208	0.0138135	0.0824256
MA_16619g0020	2.64278	2.09184	0.859055	2.43505	0.0148896	0.0870709
MA_22012g0010	5.17868	2.09124	0.819918	2.55055	0.0107554	0.0690534
MA_13647g0010	18.9418	2.09045	0.481519	4.34136	1.41601e-05	0.00042458
MA_10020141g0010	20.0183	2.08953	0.51168	4.08366	4.43318e-05	0.00104177
MA_7302483g0010	9.31662	2.08899	0.717691	2.91071	0.00360608	0.0309051
MA_42423g0010	26.3236	2.08752	0.581895	3.58745	0.000333926	0.00506823
MA_10436426g0010	24.7727	2.0872	0.484828	4.30504	1.66958e-05	0.000482735
MA_54783g0010	21.1344	2.08622	0.503466	4.14371	3.41731e-05	0.000850339
MA_10433876g0020	172.819	2.086	0.313209	6.6601	2.73642e-11	9.91107e-09
MA_10435889g0020	6.14706	2.08256	0.772224	2.69684	0.00700013	0.050397
MA_15852g0010	271.408	2.08111	0.650715	3.19819	0.00138291	0.0149127
MA_226001g0010	90.8474	2.07951	0.456007	4.56026	5.10907e-06	0.000189425
MA_10431629g0010	43.024	2.07927	0.529812	3.92454	8.68943e-05	0.00178788
MA_92583g0010	2.95244	2.079	0.858134	2.4227	0.0154055	0.0893777
MA_92836g0010	14.5569	2.07727	0.533272	3.89532	9.80676e-05	0.00197329
MA_365001g0010	33.0553	2.07686	0.840593	2.47071	0.0134846	0.080986
MA_115855g0010	2.23536	2.07644	0.856015	2.42571	0.0152785	0.088867
MA_1076042g0020	1.82245	2.0764	0.85684	2.42332	0.0153792	0.0892935
MA_95788g0010	7.88331	2.07563	0.782283	2.6533	0.00797098	0.0554518
MA_2280g0010	4.11608	2.07411	0.800683	2.59043	0.00958562	0.0632701
MA_83835g0010	25.5133	2.07264	0.450651	4.59921	4.24101e-06	0.000165139
MA_8222690g0010	85.1648	2.07212	0.567242	3.65297	0.000259229	0.00417374
MA_6141836g0010	16.1511	2.07192	0.659854	3.13997	0.00168966	0.0172427
MA_53796g0010	58.9715	2.07016	0.591548	3.49957	0.000466012	0.0064957
MA_92200g0020	137.462	2.06984	0.673515	3.07319	0.00211785	0.0205464
MA_5038g0010	3.32042	2.06539	0.841809	2.45351	0.0141468	0.0838013
MA_199561g0010	22.9802	2.06506	0.737725	2.79923	0.0051224	0.0399191
MA_46121g0010	31.6817	2.06385	0.624641	3.30405	0.000952992	0.0111343
MA_69177g0010	43.1623	2.06364	0.688786	2.99605	0.00273497	0.0249627
MA_69407g0010	10.7769	2.06356	0.721956	2.85829	0.00425927	0.0350733
MA_10430649g0010	2.32132	2.06137	0.858347	2.40156	0.0163252	0.093314
MA_38416g0020	185.246	2.06091	0.5716	3.60551	0.000311542	0.00480322
MA_10430703g0010	8.55876	2.05911	0.726835	2.83298	0.00461158	0.0369729
MA_4804919g0010	11.077	2.05654	0.623725	3.29719	0.000976589	0.0113461
MA_9532607g0010	22.6405	2.05553	0.633329	3.2456	0.00117204	0.0129892
MA_564355g0010	459.429	2.0549	0.419925	4.8935	9.90588e-07	5.05665e-05
MA_10432657g0010	3.68652	2.0546	0.769887	2.66871	0.00761435	0.0536082
MA_12984g0010	2.82105	2.05208	0.776692	2.64207	0.00824005	0.0568465
MA_10137700g0010	145.471	2.05059	0.396407	5.17294	2.30439e-07	1.68531e-05
MA_31203g0010	42.5653	2.05044	0.654576	3.13247	0.00173345	0.0175416
MA_900268g0010	35.1807	2.04757	0.539203	3.79741	0.000146217	0.00268198
MA_10426894g0020	1.84239	2.04666	0.859215	2.38201	0.0172184	0.0972982
MA_217935g0010	1183.73	2.04659	0.611126	3.34888	0.000811391	0.00992538
MA_10426907g0010	158.087	2.04635	0.494141	4.14124	3.45437e-05	0.000858627
MA_10427275g0010	10.7353	2.04581	0.641022	3.19149	0.00141542	0.01517
MA_10427872g0010	19.6504	2.04086	0.63377	3.22019	0.00128105	0.013996
MA_9076332g0010	3.26606	2.04081	0.857557	2.3798	0.017322	0.0975261
MA_179641g0010	31.2487	2.04017	0.624657	3.26606	0.00109055	0.0122884
MA_3495259g0010	4.18257	2.0387	0.858284	2.37532	0.0175339	0.0983744
MA_10427823g0010	111.028	2.03764	0.360569	5.65119	1.59341e-08	1.93912e-06
MA_136075g0010	82.966	2.03752	0.355794	5.72667	1.02419e-08	1.33543e-06
MA_194857g0010	3.0182	2.03683	0.848322	2.40101	0.0163499	0.0933846
MA_10436904g0020	5.90738	2.03648	0.76565	2.65981	0.00781843	0.054741
MA_5177503g0010	6.96032	2.03271	0.845719	2.40353	0.0162376	0.0929761
MA_168626g0010	25.4132	2.03148	0.580321	3.50061	0.000464194	0.00648621
MA_150049g0010	29.4684	2.02995	0.61224	3.31561	0.000914436	0.010796
MA_297325g0010	2.60098	2.02954	0.854219	2.3759	0.0175064	0.098244
MA_10433717g0010	12.4999	2.02809	0.549542	3.69051	0.000223806	0.00374948
MA_55357g0010	27.7421	2.02805	0.69775	2.90655	0.00365437	0.0312188
MA_95448g0010	1.81347	2.02741	0.854081	2.37379	0.0176064	0.0985869
MA_6998273g0010	1.79243	2.02598	0.851053	2.38056	0.0172865	0.0974659
MA_19927g0010	20.3041	2.02513	0.597245	3.39078	0.000696937	0.00886934
MA_10429476g0010	22.9259	2.02474	0.478049	4.23542	2.28125e-05	0.000621147
MA_10426811g0010	8.22433	2.0245	0.769759	2.63005	0.00853728	0.0582134
MA_136601g0010	135.766	2.02324	0.51196	3.95196	7.75131e-05	0.0016392
MA_9812198g0010	22.1437	2.02102	0.544274	3.71324	0.00020462	0.00350802
MA_9332669g0010	380.048	2.02077	0.280606	7.20146	5.95731e-13	3.99806e-10
MA_6084994g0010	7.47346	2.01819	0.667159	3.02505	0.00248594	0.0232476
MA_11792g0010	9.44025	2.01642	0.540143	3.73313	0.000189113	0.00331427
MA_530154g0010	2.98741	2.01585	0.805008	2.50414	0.012275	0.0757209
MA_10433333g0010	7.35457	2.01415	0.671407	2.99989	0.00270078	0.0247396
MA_10437035g0050	2.92498	2.01303	0.834549	2.41212	0.0158601	0.091365
MA_104694g0010	5.21716	2.01302	0.811403	2.48092	0.0131045	0.0793994
MA_272181g0010	10.225	2.01291	0.745136	2.70139	0.00690497	0.0500024
MA_181799g0010	173.81	2.01228	0.327109	6.15172	7.66477e-10	1.53416e-07
MA_125308g0010	16.7675	2.01227	0.58637	3.43174	0.000599713	0.00791454
MA_10426545g0020	67.5089	2.0122	0.498978	4.03264	5.51546e-05	0.0012535
MA_561496g0010	4.35319	2.0114	0.812317	2.47612	0.0132817	0.0801185
MA_20506g0010	64.5021	2.01126	0.430156	4.67565	2.93021e-06	0.000122774
MA_10432502g0010	80.5991	2.00973	0.634948	3.16519	0.00154982	0.0162015
MA_101107g0010	44.0595	2.00731	0.487184	4.12024	3.78483e-05	0.000924649
MA_25775g0010	8.83	2.00727	0.84793	2.36726	0.0179202	0.0998542
MA_7299373g0010	14.1713	2.00518	0.56474	3.55063	0.000384316	0.00561633
MA_54954g0010	25.0889	2.00485	0.640159	3.1318	0.0017374	0.0175416
MA_5748192g0010	15.392	2.00416	0.600815	3.33573	0.000850756	0.0102225
MA_9984677g0010	1.75023	2.00319	0.834177	2.4014	0.0163325	0.0933321
MA_87785g0010	12.2956	2.00243	0.71373	2.80558	0.00502256	0.0393831
MA_102329g0010	6.73051	2.00057	0.61777	3.23838	0.00120211	0.0132768
MA_95638g0020	13.8292	1.99815	0.607053	3.29157	0.000996307	0.0115116
MA_149595g0010	4.33552	1.99704	0.804224	2.48318	0.0130215	0.0790707
MA_501572g0010	326.666	1.99397	0.702311	2.83916	0.00452329	0.0365483
MA_10360046g0010	14.1206	1.99064	0.589312	3.37791	0.000730398	0.00918249
MA_892977g0010	78.091	1.98921	0.569367	3.49373	0.000476328	0.00659518
MA_10427411g0010	4.42463	1.98779	0.73433	2.70694	0.00679058	0.0493935
MA_10434351g0010	19.7037	1.98729	0.785183	2.53099	0.0113742	0.0719734
MA_245441g0010	19.3476	1.98725	0.733107	2.71072	0.0067137	0.0490061
MA_33107g0010	3.83462	1.987	0.810828	2.45058	0.0142627	0.0842255
MA_73800g0010	35.4008	1.98553	0.45816	4.3337	1.46622e-05	0.000436196
MA_126371g0010	38.787	1.98552	0.539976	3.67706	0.00023594	0.00388669
MA_10431639g0010	6.08188	1.98082	0.83419	2.37454	0.0175707	0.0984607
MA_378842g0010	10.2464	1.98025	0.699232	2.83204	0.0046252	0.0370438
MA_10427269g0010	13.4364	1.97868	0.803857	2.46149	0.0138362	0.0825323
MA_10434420g0010	11.899	1.9774	0.703254	2.81179	0.00492667	0.0388179
MA_440031g0010	6.85613	1.97722	0.757436	2.61041	0.00904345	0.0605497
MA_10435757g0010	27.2239	1.97514	0.767216	2.57443	0.0100406	0.0655154
MA_20197g0010	8.54484	1.97422	0.709117	2.78406	0.00536831	0.0413265
MA_10218065g0010	7.33453	1.97376	0.686761	2.87401	0.00405301	0.0337524
MA_177562g0020	14.2766	1.97364	0.598849	3.29572	0.0009817	0.0113855
MA_10427218g0010	560.167	1.97345	0.322709	6.11527	9.63917e-10	1.80284e-07
MA_175913g0010	9.41594	1.97037	0.544733	3.61713	0.000297889	0.00465563
MA_12782g0010	2.33286	1.96846	0.78827	2.49719	0.0125182	0.0768265
MA_135240g0010	5.50169	1.96637	0.827988	2.37488	0.0175546	0.0984181
MA_10430876g0010	38.3709	1.96481	0.560701	3.5042	0.00045798	0.00642692
MA_10434469g0010	4.05968	1.96454	0.756886	2.59556	0.00944376	0.0626579
MA_170598g0010	8.2481	1.96443	0.798149	2.46124	0.0138458	0.0825323
MA_111840g0010	32.3133	1.95788	0.822259	2.3811	0.0172612	0.0974355
MA_10259759g0010	135.442	1.95605	0.386372	5.06261	4.13558e-07	2.5996e-05
MA_79669g0010	5.99495	1.95545	0.762373	2.56495	0.010319	0.0668159
MA_10429489g0010	6.44507	1.9552	0.641453	3.04808	0.00230307	0.0218418
MA_10428025g0010	6.10759	1.9498	0.677163	2.87937	0.00398468	0.0332856
MA_19954g0010	22.7207	1.94951	0.483956	4.02829	5.61845e-05	0.00127311
MA_394353g0010	68.3275	1.94938	0.441154	4.41882	9.92428e-06	0.000319397
MA_135328g0010	19.2138	1.94897	0.708345	2.75144	0.00593345	0.0446466
MA_5588g0010	6.53314	1.94894	0.779768	2.49939	0.0124408	0.0764144
MA_10427865g0010	4.86795	1.9489	0.77247	2.52295	0.0116374	0.0731723
MA_92623g0010	17.7011	1.94812	0.440341	4.42412	9.68347e-06	0.000315203
MA_216772g0010	3.97467	1.94781	0.804666	2.42065	0.0154928	0.0898158
MA_7616952g0010	8.74123	1.94583	0.668182	2.91213	0.00358972	0.0308165
MA_7544918g0010	58.9739	1.93945	0.531228	3.65088	0.000261341	0.00419063
MA_107643g0010	19.4905	1.93845	0.523845	3.70044	0.00021523	0.00363248
MA_646164g0010	4.82659	1.93582	0.761906	2.54076	0.0110611	0.0706192
MA_10432086g0010	7.9229	1.93515	0.712891	2.71452	0.00663729	0.0485571
MA_3796100g0010	17.3217	1.93477	0.600622	3.22128	0.00127619	0.0139598
MA_10425896g0020	7.1318	1.93346	0.731465	2.64327	0.00821104	0.0567311
MA_121428g0010	19.5119	1.93301	0.498336	3.87893	0.000104916	0.00207811
MA_51451g0010	27.0891	1.93182	0.524922	3.68021	0.000233042	0.00385709
MA_9877g0010	37.3266	1.92813	0.581292	3.31698	0.000909959	0.0107638
MA_338404g0010	13.1009	1.92702	0.627326	3.07181	0.00212767	0.0206154
MA_27441g0010	2.31958	1.92626	0.791551	2.43353	0.0149525	0.0873268
MA_469246g0010	21.0507	1.92333	0.585066	3.28737	0.00101128	0.0116132
MA_129465g0010	48.9508	1.91973	0.409129	4.69225	2.70223e-06	0.000115251
MA_10431641g0010	485.119	1.9186	0.302537	6.34169	2.27259e-10	5.89271e-08
MA_30833g0020	254.684	1.91849	0.255525	7.50804	6.00184e-14	5.26731e-11
MA_14876g0010	4.36541	1.91281	0.771673	2.47879	0.0131831	0.0796851
MA_913862g0010	94.4483	1.91263	0.577734	3.31056	0.00093108	0.0109456
MA_9936318g0010	5.12193	1.91255	0.758184	2.52254	0.0116509	0.073237
MA_101987g0010	11.1896	1.91146	0.481285	3.97159	7.13947e-05	0.00154123
MA_25900g0010	24.1917	1.91074	0.522367	3.65785	0.000254341	0.00412484
MA_116719g0010	4.27171	1.91044	0.749415	2.54924	0.0107959	0.069255
MA_10427338g0020	84.9738	1.9092	0.43589	4.38001	1.18674e-05	0.000369932
MA_155034g0010	5.23396	1.908	0.756707	2.52145	0.0116872	0.0733846
MA_3652531g0010	27.2451	1.90766	0.488461	3.90544	9.40547e-05	0.00190938
MA_10433384g0010	18.2979	1.90736	0.556728	3.42601	0.000612513	0.00802775
MA_10430192g0020	9.93578	1.90541	0.621303	3.06679	0.0021637	0.0208457
MA_34653g0010	38.596	1.90532	0.779506	2.44427	0.0145144	0.0854661
MA_10435887g0040	276.559	1.90196	0.262086	7.25701	3.95731e-13	2.91284e-10
MA_10425791g0020	63.1047	1.89825	0.45102	4.2088	2.56736e-05	0.000680395
MA_1824g0020	13.5631	1.89782	0.59885	3.1691	0.00152912	0.0160568
MA_30833g0010	184.683	1.89737	0.495612	3.82835	0.000129006	0.00243882
MA_96120g0010	43.9447	1.89725	0.44947	4.22108	2.4313e-05	0.000651908
MA_10437164g0020	22.8614	1.89334	0.556147	3.40438	0.000663143	0.00850089
MA_6997643g0010	51.0404	1.89324	0.52673	3.59433	0.000325231	0.00497394
MA_10248111g0010	41.5089	1.88975	0.495052	3.81727	0.000134939	0.0025238
MA_9566623g0010	6.20893	1.88884	0.759821	2.4859	0.0129225	0.0786938
MA_469g0010	24.8181	1.88853	0.464491	4.06581	4.7866e-05	0.00111223
MA_10431706g0010	4.79909	1.88817	0.796249	2.37133	0.0177244	0.099078
MA_10427953g0010	158.143	1.88768	0.282792	6.67514	2.46999e-11	9.09035e-09
MA_25309g0010	4.2939	1.88695	0.767795	2.45762	0.013986	0.0831072
MA_7062120g0010	5.49717	1.88692	0.721337	2.61586	0.00890033	0.0598549
MA_34266g0010	37.3822	1.88651	0.564678	3.34085	0.000835221	0.010105
MA_897311g0010	53.5597	1.88312	0.451429	4.17147	3.02643e-05	0.000772449
MA_169305g0010	64.6635	1.88283	0.409089	4.6025	4.17449e-06	0.000163105
MA_282911g0010	9.0229	1.88248	0.737394	2.55288	0.0106836	0.0686507
MA_742213g0010	36.393	1.8817	0.514551	3.65698	0.000255205	0.00413585
MA_9169998g0010	9.9448	1.88131	0.765895	2.45636	0.0140353	0.0833787
MA_88051g0010	9.32238	1.88032	0.659075	2.85297	0.00433123	0.0355376
MA_8085699g0010	10.2203	1.87887	0.60829	3.08877	0.00200987	0.0197252
MA_18770g0010	102.975	1.87823	0.478382	3.92622	8.62926e-05	0.00178031
MA_5838g0020	11.6876	1.87801	0.511207	3.67368	0.000239079	0.00392468
MA_4815g0010	10.8561	1.87779	0.712497	2.6355	0.00840125	0.0576575
MA_10427212g0010	10.8034	1.87681	0.598104	3.13794	0.00170139	0.0173219
MA_14836g0010	11.4457	1.87613	0.531933	3.52701	0.000420277	0.00600164
MA_8765487g0010	159.895	1.87576	0.538795	3.4814	0.000498803	0.00684407
MA_10429050g0010	133.561	1.87425	0.787466	2.3801	0.0173079	0.097514
MA_10436152g0020	3.89917	1.8741	0.705587	2.65609	0.00790524	0.0551964
MA_49332g0010	252.232	1.87236	0.46097	4.06179	4.86981e-05	0.00112583
MA_79495g0010	12.5387	1.87189	0.559502	3.34564	0.000820926	0.0100064
MA_35003g0010	16.5996	1.87164	0.512585	3.65138	0.000260831	0.00419063
MA_277805g0010	15.8903	1.87062	0.622697	3.00406	0.00266401	0.0244913
MA_10431440g0010	5.50332	1.8705	0.747629	2.5019	0.0123527	0.0761128
MA_158424g0020	547.698	1.86829	0.278061	6.71898	1.83001e-11	7.19952e-09
MA_8419g0010	30.4347	1.86756	0.345478	5.40572	6.45484e-08	5.96302e-06
MA_10437031g0010	11.6566	1.86462	0.624679	2.98492	0.00283652	0.0257146
MA_200725g0010	276.336	1.86079	0.449992	4.13517	3.5469e-05	0.0008759
MA_8819148g0010	9.82701	1.86074	0.677639	2.74591	0.00603433	0.0452337
MA_9197g0010	5.27367	1.86059	0.785069	2.36997	0.0177894	0.0992907
MA_137109g0010	22.238	1.86003	0.622662	2.98723	0.00281517	0.025582
MA_101646g0010	227.841	1.85995	0.294426	6.3172	2.66352e-10	6.67871e-08
MA_6188268g0010	228.076	1.8597	0.468875	3.96629	7.29993e-05	0.00156421
MA_30723g0010	174.971	1.85896	0.339591	5.4741	4.3975e-08	4.45965e-06
MA_103341g0010	10.9676	1.85803	0.729337	2.54756	0.010848	0.0695113
MA_10427797g0020	62.8262	1.85803	0.421407	4.40911	1.03798e-05	0.000332649
MA_10210259g0010	3.85477	1.85781	0.783153	2.37221	0.0176818	0.0988641
MA_1985g0010	29.2107	1.85627	0.498817	3.72134	0.000198167	0.0034462
MA_160159g0010	5.49585	1.85566	0.669762	2.77063	0.0055948	0.0425967
MA_289156g0010	199.567	1.85549	0.387329	4.79047	1.66389e-06	7.67002e-05
MA_7584676g0010	10.385	1.85407	0.679862	2.72713	0.00638878	0.0472083
MA_29029g0010	126.707	1.84982	0.432759	4.27449	1.91577e-05	0.000541686
MA_10435565g0010	17.165	1.84925	0.584073	3.16612	0.00154485	0.0161644
MA_426743g0010	10.2969	1.84866	0.717109	2.57793	0.00993939	0.0649476
MA_10435613g0010	523.34	1.84828	0.340727	5.42451	5.81149e-08	5.54839e-06
MA_103636g0020	20.0123	1.84817	0.695042	2.65908	0.00783539	0.0547925
MA_185473g0020	23.5963	1.84803	0.503908	3.6674	0.000245027	0.00399644
MA_74014g0010	10.0093	1.84797	0.57195	3.231	0.00123357	0.013552
MA_929480g0010	187.107	1.84733	0.444356	4.15731	3.22021e-05	0.000812595
MA_952115g0010	2.79052	1.84649	0.743755	2.48266	0.0130406	0.0791171
MA_5965492g0010	11.7818	1.84454	0.61086	3.01958	0.00253127	0.0235269
MA_18947g0010	126.097	1.84447	0.351174	5.25231	1.50204e-07	1.21108e-05
MA_87817g0010	2.67835	1.84323	0.759511	2.42686	0.0152301	0.0886986
MA_34216g0010	127.187	1.84322	0.294017	6.2691	3.63141e-10	8.54242e-08
MA_111039g0020	63.4061	1.84238	0.368674	4.9973	5.81388e-07	3.38421e-05
MA_10435774g0010	6.3703	1.84104	0.674539	2.72934	0.00634615	0.0470151
MA_94144g0010	11.3749	1.84051	0.736002	2.50068	0.0123954	0.0762181
MA_225933g0010	7.83423	1.83992	0.685653	2.68345	0.00728659	0.0518931
MA_10432106g0010	5.58393	1.83848	0.716297	2.56665	0.0102687	0.0666034
MA_10435905g0020	18.5711	1.83797	0.467849	3.92856	8.5457e-05	0.00176787
MA_44734g0010	16.994	1.83772	0.773786	2.37497	0.0175502	0.0984176
MA_5887889g0010	35.1126	1.83754	0.646236	2.84346	0.00446272	0.0361357
MA_17135g0010	36.1525	1.8342	0.360822	5.08339	3.70764e-07	2.38312e-05
MA_1031168g0010	68.7254	1.83408	0.308981	5.9359	2.92245e-09	4.63086e-07
MA_100749g0010	5.99384	1.83355	0.76264	2.40421	0.0162076	0.0928275
MA_138523g0010	29.0817	1.83248	0.369212	4.96321	6.93365e-07	3.83199e-05
MA_60892g0010	84.8601	1.83154	0.378603	4.83762	1.31403e-06	6.43426e-05
MA_709182g0020	29.4856	1.83066	0.49705	3.68305	0.000230462	0.00382849
MA_356354g0010	5.66859	1.83047	0.73582	2.48766	0.0128587	0.0784841
MA_8292402g0010	14.9458	1.83046	0.481953	3.79801	0.00014586	0.00267758
MA_10430628g0010	5.58087	1.83006	0.678586	2.69688	0.00699932	0.050397
MA_635466g0010	9.19441	1.82972	0.653786	2.79865	0.00513165	0.0399775
MA_26501g0010	5.7611	1.82924	0.727978	2.51277	0.0119789	0.0745797
MA_10434476g0010	4.32667	1.82875	0.728815	2.5092	0.0121003	0.0751103
MA_10431838g0030	336.695	1.82789	0.313917	5.82286	5.78488e-09	8.19872e-07
MA_9805710g0010	14.3609	1.8269	0.615273	2.96925	0.00298523	0.0267651
MA_717888g0010	36.3903	1.82682	0.369602	4.94268	7.70569e-07	4.14902e-05
MA_134635g0010	5.57568	1.82675	0.718794	2.54141	0.0110405	0.070527
MA_10427774g0010	11.5491	1.82599	0.52227	3.49625	0.000471839	0.00656013
MA_40048g0010	10.048	1.82519	0.759828	2.40211	0.0163006	0.09322
MA_10427177g0010	41.6399	1.8246	0.463924	3.93297	8.3904e-05	0.00174206
MA_95628g0020	12.6245	1.82227	0.671782	2.71259	0.006676	0.0487934
MA_876100g0010	64.5002	1.8216	0.397019	4.5882	4.4708e-06	0.000171617
MA_5647722g0010	10.7431	1.82059	0.603849	3.01498	0.00256997	0.0238283
MA_8353g0010	122.451	1.81973	0.437148	4.16272	3.14473e-05	0.00079716
MA_10435693g0020	80.663	1.8196	0.600583	3.02972	0.00244781	0.0229569
MA_579484g0010	62.1563	1.81582	0.446992	4.06231	4.85903e-05	0.00112448
MA_10436254g0020	5.47009	1.81554	0.766045	2.37002	0.0177873	0.0992907
MA_121001g0010	12.4769	1.81387	0.571795	3.17223	0.00151272	0.0159286
MA_405016g0010	32.5693	1.8132	0.554352	3.27085	0.00107223	0.012112
MA_10437020g0010	42.3958	1.81317	0.501358	3.61653	0.00029858	0.00466005
MA_15689g0010	6.16115	1.81314	0.650515	2.78724	0.00531594	0.0410874
MA_215362g0010	152.915	1.81249	0.404781	4.4777	7.54522e-06	0.000257062
MA_7597689g0010	7.55752	1.81133	0.708808	2.55546	0.0106049	0.0683178
MA_68433g0010	4.12311	1.809	0.755999	2.39287	0.0167174	0.0950791
MA_10426748g0010	11.2795	1.80866	0.622912	2.90356	0.00368941	0.0314863
MA_6945116g0010	122.229	1.80746	0.648884	2.7855	0.00534458	0.0412281
MA_8970091g0010	34.6247	1.80596	0.564815	3.19743	0.00138659	0.0149453
MA_10433156g0010	4.7702	1.80477	0.744879	2.42291	0.0153969	0.0893735
MA_26896g0010	9.62245	1.80429	0.636808	2.83334	0.0046065	0.0369503
MA_10069323g0010	14.6919	1.80332	0.69383	2.59908	0.00934733	0.0621467
MA_10426826g0010	20.9105	1.80243	0.497933	3.61982	0.000294811	0.00462019
MA_10436269g0010	16.0628	1.80058	0.495599	3.63314	0.00027999	0.00444285
MA_885912g0010	4.54679	1.80003	0.726224	2.47861	0.0131894	0.0797022
MA_589906g0010	23.5718	1.79875	0.526551	3.41609	0.000635267	0.00822675
MA_4284756g0010	21.0772	1.79863	0.664899	2.70511	0.00682814	0.0496034
MA_73034g0010	100.967	1.79753	0.344657	5.21541	1.83407e-07	1.43321e-05
MA_10430458g0010	24.4046	1.7966	0.590419	3.04292	0.00234293	0.0221646
MA_775305g0010	95.9157	1.79556	0.428119	4.19408	2.73981e-05	0.000718572
MA_3366g0010	268.141	1.79387	0.347489	5.16238	2.43826e-07	1.73863e-05
MA_10427828g0010	140.364	1.79352	0.741313	2.41938	0.015547	0.0899928
MA_341329g0010	34.1771	1.788	0.436911	4.09236	4.27007e-05	0.00101073
MA_8320994g0010	265.045	1.78593	0.347392	5.14098	2.73313e-07	1.88963e-05
MA_103421g0030	62.6837	1.78586	0.42693	4.18304	2.87638e-05	0.000740782
MA_5803g0010	24.709	1.78562	0.567806	3.14477	0.0016622	0.0170693
MA_10432446g0030	165.071	1.78517	0.40867	4.36825	1.25249e-05	0.000385165
MA_98378g0010	235.697	1.78502	0.287203	6.21517	5.12696e-10	1.10365e-07
MA_9989648g0010	31.0065	1.78348	0.569381	3.13232	0.00173432	0.0175416
MA_604159g0010	14.0478	1.78105	0.513989	3.46516	0.000529923	0.00717498
MA_19912g0010	15.2101	1.77917	0.673152	2.64305	0.00821625	0.0567358
MA_18417g0010	44.5033	1.77869	0.420626	4.22867	2.35082e-05	0.000635971
MA_961185g0010	79.0288	1.77804	0.359273	4.94901	7.45921e-07	4.03328e-05
MA_247180g0010	13.9103	1.77727	0.73086	2.43175	0.0150259	0.0876885
MA_65404g0010	76.6355	1.77674	0.448526	3.96128	7.45487e-05	0.00158977
MA_350848g0010	64.1129	1.77665	0.441728	4.02204	5.76967e-05	0.00129967
MA_110864g0010	5.57167	1.77609	0.721606	2.4613	0.0138433	0.0825323
MA_102223g0010	47.0933	1.77563	0.337667	5.25852	1.45219e-07	1.17922e-05
MA_8198096g0010	9.52957	1.77519	0.630365	2.81614	0.00486051	0.0384161
MA_436123g0010	8.54698	1.77388	0.714738	2.48186	0.0130699	0.0792317
MA_796003g0010	31.3873	1.77261	0.710128	2.49618	0.0125538	0.0770036
MA_10338686g0010	66.2643	1.77051	0.493209	3.58977	0.000330972	0.00503811
MA_236830g0010	43.9296	1.76902	0.554814	3.1885	0.00143014	0.0152847
MA_10315607g0010	7.9085	1.76872	0.706476	2.50358	0.0122945	0.0758204
MA_138360g0010	19.4026	1.7661	0.495435	3.56474	0.000364224	0.00540269
MA_9325998g0010	8.00168	1.76413	0.660491	2.67094	0.00756384	0.0533349
MA_85988g0010	21.4074	1.76326	0.676229	2.60749	0.00912094	0.0609077
MA_18153g0010	13.7318	1.76023	0.600924	2.9292	0.00339834	0.0295741
MA_10429279g0010	63.1108	1.75969	0.298972	5.8858	3.96134e-09	5.94669e-07
MA_48038g0010	108.622	1.75943	0.415654	4.23292	2.30676e-05	0.000625763
MA_85663g0010	174.115	1.75736	0.343012	5.12333	3.00188e-07	2.02654e-05
MA_886307g0010	60.6882	1.7573	0.525306	3.34528	0.000822004	0.0100088
MA_170460g0010	11.4579	1.7566	0.702126	2.50183	0.0123552	0.0761128
MA_76780g0010	150.024	1.75508	0.256053	6.85435	7.16396e-12	3.40557e-09
MA_10274735g0010	556.6	1.75362	0.657082	2.66879	0.00761241	0.0536082
MA_70859g0010	894.737	1.75294	0.325076	5.3924	6.95244e-08	6.34563e-06
MA_53249g0010	11.6375	1.7486	0.710028	2.46272	0.0137889	0.0823438
MA_5864g0010	17.0589	1.74791	0.56491	3.09413	0.00197388	0.0194726
MA_10207028g0010	11.6895	1.74712	0.679012	2.57303	0.0100812	0.0656562
MA_19102g0010	19.8427	1.74381	0.58795	2.96592	0.00301776	0.026993
MA_601610g0010	20.975	1.74357	0.528932	3.29639	0.000979364	0.0113726
MA_2185811g0010	46.0903	1.74237	0.349942	4.97904	6.39012e-07	3.61811e-05
MA_10431917g0020	12.2298	1.74112	0.584017	2.98128	0.0028705	0.0259814
MA_18127g0010	6.70881	1.74111	0.693716	2.50983	0.0120789	0.0750052
MA_131343g0010	43.0252	1.73957	0.431348	4.03287	5.51008e-05	0.0012535
MA_7351645g0010	21.8811	1.73931	0.534562	3.25372	0.00113904	0.0127156
MA_10436037g0010	14.6993	1.73841	0.644423	2.69763	0.00698358	0.050348
MA_10434735g0010	5.47984	1.73696	0.683669	2.54064	0.0110649	0.0706234
MA_130300g0010	9.8228	1.73514	0.588097	2.95043	0.00317335	0.0280766
MA_114301g0010	6.39531	1.73395	0.681094	2.54583	0.0109017	0.0697768
MA_72728g0010	29.8791	1.7335	0.69724	2.48623	0.0129105	0.0786627
MA_65580g0010	94.8748	1.73265	0.319236	5.42748	5.71562e-08	5.47979e-06
MA_771156g0010	31.958	1.7293	0.442891	3.90457	9.43947e-05	0.00191458
MA_10429354g0010	25.6374	1.72304	0.640214	2.69134	0.00711653	0.0510003
MA_164923g0010	157.101	1.71878	0.327636	5.24599	1.55446e-07	1.2402e-05
MA_10436594g0010	15.7116	1.71661	0.589227	2.91332	0.0035761	0.0307342
MA_132750g0010	80.9312	1.71286	0.481951	3.55401	0.000379399	0.0055637
MA_5513g0010	18.6662	1.70717	0.612809	2.7858	0.00533951	0.0412029
MA_467252g0010	17.4221	1.70654	0.671852	2.54005	0.0110838	0.0706744
MA_6174661g0010	14.8128	1.70569	0.684004	2.49369	0.0126423	0.0774216
MA_35169g0010	219.628	1.70536	0.234444	7.27405	3.48874e-13	2.65353e-10
MA_10434357g0020	18.9501	1.7042	0.560416	3.04096	0.00235828	0.0222762
MA_128387g0010	33.4378	1.70234	0.498213	3.41689	0.000633401	0.0082119
MA_7381817g0010	13.6283	1.70167	0.62371	2.72831	0.00636607	0.0471015
MA_10366436g0030	5.53115	1.70004	0.596717	2.849	0.00438572	0.0357375
MA_7024577g0010	17.4963	1.69845	0.59906	2.8352	0.00457973	0.0368218
MA_3484g0010	13.485	1.69733	0.664438	2.55454	0.0106328	0.0684207
MA_10264676g0010	61.2692	1.69404	0.44822	3.77948	0.000157154	0.0028505
MA_15546g0010	9.96043	1.69311	0.560462	3.02092	0.0025201	0.0234709
MA_136308g0010	31.591	1.69292	0.465203	3.63909	0.000273604	0.0043597
MA_331330g0010	595.446	1.69224	0.269568	6.27761	3.43821e-10	8.34606e-08
MA_9486g0010	133.015	1.68614	0.356918	4.72418	2.3105e-06	0.000101386
MA_25927g0010	7.09438	1.68613	0.575697	2.92885	0.00340213	0.0295958
MA_3405g0010	267.442	1.6857	0.296529	5.68477	1.30992e-08	1.66054e-06
MA_5939499g0010	10.0212	1.68519	0.650588	2.59025	0.00959062	0.0632848
MA_10427743g0020	8.01243	1.68245	0.656162	2.56408	0.010345	0.0669084
MA_7514745g0010	36.6189	1.67894	0.392255	4.28023	1.86702e-05	0.000530531
MA_2193g0020	21.1448	1.67773	0.448146	3.74372	0.000181314	0.00320218
MA_10433621g0020	9.98108	1.67756	0.683286	2.45513	0.0140832	0.0835412
MA_478919g0010	34.9177	1.67589	0.617985	2.71187	0.00669054	0.0488527
MA_10436888g0010	744.475	1.67545	0.250304	6.69364	2.17686e-11	8.27859e-09
MA_10430851g0020	16.8847	1.67536	0.544049	3.07942	0.00207404	0.0202332
MA_10251013g0010	29.1922	1.675	0.502094	3.33603	0.000849852	0.010217
MA_86598g0010	83.1046	1.67388	0.336711	4.97126	6.65176e-07	3.72924e-05
MA_8460112g0010	419.126	1.67291	0.443346	3.77337	0.000161057	0.00290529
MA_10435736g0010	93.5544	1.67216	0.377658	4.42772	9.52328e-06	0.000311321
MA_73179g0010	47.7242	1.67182	0.365139	4.57858	4.68149e-06	0.000177151
MA_10433998g0010	253.264	1.67157	0.243036	6.87788	6.07495e-12	2.94933e-09
MA_8606g0010	32.5338	1.67065	0.463826	3.60189	0.000315915	0.00486079
MA_167628g0010	27.9117	1.67047	0.440686	3.7906	0.000150282	0.00274111
MA_26842g0010	17.7641	1.67003	0.583203	2.86355	0.00418919	0.0346337
MA_867509g0010	46.3653	1.66866	0.456539	3.65503	0.000257148	0.00415553
MA_17966g0020	8.24827	1.668	0.629939	2.64787	0.00810003	0.0561271
MA_3682g0010	246.192	1.66772	0.632132	2.63824	0.00833378	0.0573117
MA_139873g0010	162.421	1.66683	0.251857	6.61815	3.63724e-11	1.25749e-08
MA_102057g0010	164.073	1.66573	0.624775	2.66613	0.0076731	0.0539719
MA_175870g0010	17.3117	1.66406	0.50903	3.26909	0.00107895	0.0121819
MA_30848g0010	68.3489	1.66188	0.389897	4.26235	2.02289e-05	0.000565667
MA_10431197g0010	122.573	1.66125	0.20917	7.9421	1.98794e-15	2.06186e-12
MA_47367g0010	24.8306	1.65894	0.503951	3.29186	0.000995276	0.0115105
MA_14333g0020	48.545	1.65767	0.39663	4.17938	2.92309e-05	0.000751962
MA_94366g0010	41.3657	1.6567	0.369876	4.47908	7.4964e-06	0.000256557
MA_183086g0010	66.6994	1.65512	0.32538	5.08674	3.64271e-07	2.36134e-05
MA_9424696g0010	9.85068	1.65473	0.597353	2.77011	0.0056037	0.0426502
MA_127753g0010	40.6284	1.65445	0.580163	2.8517	0.00434859	0.0355937
MA_87899g0010	31.1243	1.65396	0.418555	3.95159	7.76341e-05	0.00164024
MA_10429738g0010	257.186	1.65276	0.292384	5.65271	1.57937e-08	1.93912e-06
MA_93445g0010	21.1492	1.65043	0.517013	3.19224	0.00141172	0.0151526
MA_10437064g0010	24.5659	1.64974	0.480894	3.43057	0.000602311	0.00793507
MA_474985g0010	60.7136	1.64693	0.495297	3.32513	0.000883759	0.0105248
MA_874956g0010	26.9856	1.64457	0.519046	3.16844	0.00153259	0.0160859
MA_10427229g0010	6.28217	1.6421	0.668835	2.45516	0.0140821	0.0835412
MA_302210g0010	55.4713	1.64102	0.448179	3.66153	0.000250712	0.00407751
MA_10432594g0020	256.878	1.63831	0.643312	2.54668	0.0108754	0.069628
MA_10431151g0010	787.287	1.63749	0.32198	5.0857	3.66273e-07	2.3676e-05
MA_37588g0020	6.74807	1.63717	0.670203	2.4428	0.0145739	0.0856417
MA_502836g0010	7.00431	1.63541	0.666393	2.45413	0.0141227	0.083745
MA_8256450g0010	58.9843	1.63344	0.455895	3.58293	0.000339759	0.005141
MA_8160264g0010	50.7482	1.6318	0.64136	2.54429	0.0109501	0.0700669
MA_102682g0010	21.0595	1.63142	0.484239	3.36903	0.00075432	0.00938409
MA_103500g0020	16.3078	1.63058	0.491268	3.31912	0.000903025	0.010704
MA_57932g0010	2171.67	1.62862	0.357889	4.55063	5.34844e-06	0.000194953
MA_5433154g0010	56.3722	1.62744	0.297272	5.4746	4.38512e-08	4.45965e-06
MA_42327g0010	6.90847	1.62573	0.673842	2.41263	0.0158377	0.0913279
MA_8872g0010	13.3173	1.62564	0.573309	2.83554	0.00457487	0.0368086
MA_1627931g0010	46.6639	1.62543	0.419473	3.87493	0.000106653	0.00209433
MA_18462g0010	6.67866	1.62437	0.651812	2.49209	0.0126994	0.0776668
MA_10430857g0010	20.8367	1.62407	0.565467	2.87208	0.00407774	0.0339014
MA_77628g0010	76.7224	1.62334	0.28148	5.76717	8.06147e-09	1.08844e-06
MA_2420391g0010	13.2343	1.62322	0.524597	3.09422	0.00197329	0.0194726
MA_341767g0010	6.86646	1.62237	0.67085	2.41838	0.0155898	0.0901717
MA_141486g0010	20.1987	1.62191	0.586034	2.7676	0.00564708	0.0429231
MA_8980g0010	128.716	1.61814	0.360691	4.48622	7.24968e-06	0.000249507
MA_804724g0010	52.2171	1.61742	0.440747	3.66971	0.000242824	0.00397473
MA_217472g0010	111.064	1.61664	0.252245	6.40901	1.4647e-10	4.0758e-08
MA_28638g0010	113.869	1.61432	0.327257	4.93289	8.10237e-07	4.31962e-05
MA_10426261g0030	16.76	1.61363	0.476789	3.38438	0.000713393	0.0090284
MA_2027g0010	143.736	1.61294	0.428516	3.76401	0.00016721	0.00300188
MA_8673616g0010	18.6257	1.6109	0.521387	3.08965	0.00200393	0.0196841
MA_86965g0010	450.284	1.6103	0.368336	4.37183	1.23209e-05	0.00038085
MA_9147129g0010	7.07056	1.60973	0.656229	2.45299	0.0141674	0.0838212
MA_98343g0010	6.67063	1.60864	0.647389	2.48482	0.0129618	0.0787859
MA_7993g0010	38.8785	1.60749	0.469956	3.42051	0.000625034	0.00814043
MA_10426796g0010	15.726	1.60664	0.543728	2.95485	0.00312817	0.0277629
MA_33908g0020	9.94681	1.60639	0.551917	2.91056	0.00360783	0.0309051
MA_71399g0010	55.7124	1.60619	0.568725	2.8242	0.00473987	0.0376844
MA_10437187g0010	250.264	1.60593	0.226118	7.10218	1.22804e-12	7.57336e-10
MA_864372g0010	11.7546	1.60477	0.609841	2.63146	0.0085019	0.058054
MA_10437038g0010	676.451	1.60385	0.554517	2.89234	0.00382388	0.0323505
MA_49773g0010	19.9003	1.6029	0.633549	2.53004	0.011405	0.0720882
MA_243g0020	48.7094	1.60126	0.493388	3.24545	0.00117266	0.0129892
MA_10434295g0010	83.8751	1.60038	0.337706	4.73897	2.14807e-06	9.51742e-05
MA_41988g0010	367.06	1.60001	0.260845	6.13395	8.57262e-10	1.65771e-07
MA_291382g0010	65.0432	1.59978	0.420565	3.80388	0.000142445	0.00262545
MA_3920672g0010	19.1252	1.5975	0.602252	2.65255	0.00798871	0.0555582
MA_10431638g0010	10.3227	1.59737	0.575284	2.77667	0.00549195	0.0419817
MA_170055g0010	75.4467	1.59731	0.476792	3.35013	0.000807747	0.00988797
MA_8506536g0010	14.0931	1.5967	0.516484	3.09148	0.0019916	0.0195965
MA_10243509g0010	63.8265	1.59428	0.464437	3.43272	0.000597568	0.00789995
MA_482771g0010	26.1115	1.59382	0.63643	2.50432	0.0122688	0.075703
MA_10212234g0010	239.52	1.59311	0.280047	5.68873	1.27987e-08	1.63151e-06
MA_58875g0010	11.0978	1.58964	0.597187	2.66187	0.00777071	0.054524
MA_8421124g0010	172.652	1.58932	0.617231	2.57492	0.0100264	0.0654597
MA_9975088g0010	19.1346	1.58929	0.634028	2.50666	0.0121878	0.0754436
MA_10433267g0010	126.453	1.58846	0.415917	3.81917	0.000133904	0.00250704
MA_10360085g0010	753.915	1.5883	0.291789	5.44332	5.22953e-08	5.16569e-06
MA_98332g0010	13.8353	1.58817	0.463002	3.43015	0.000603248	0.00793825
MA_10280179g0010	14.7923	1.58665	0.518846	3.05803	0.00222794	0.0213153
MA_7031g0010	32.7305	1.58617	0.56958	2.78481	0.00535598	0.0412823
MA_11862g0010	21.5902	1.58466	0.448142	3.53606	0.000406141	0.00585798
MA_390667g0010	14.0222	1.58452	0.505284	3.13591	0.00171323	0.0173977
MA_175884g0010	30.8165	1.5837	0.475595	3.32994	0.000868647	0.0103923
MA_201277g0010	25.3395	1.58335	0.545475	2.9027	0.00369963	0.0315228
MA_5131941g0010	45.6796	1.58154	0.409658	3.86065	0.000113088	0.00219986
MA_985g0020	43.0954	1.57769	0.445097	3.5446	0.000393205	0.00571617
MA_211183g0010	5.97855	1.57623	0.644873	2.44425	0.0145154	0.0854661
MA_2311g0010	12.7639	1.57613	0.637422	2.47267	0.013411	0.0806747
MA_9979742g0010	488.659	1.57296	0.367196	4.28369	1.8382e-05	0.000522993
MA_10433982g0020	42.7914	1.56935	0.586024	2.67796	0.00740727	0.0525091
MA_10362365g0010	56.8851	1.56932	0.650801	2.41137	0.0158927	0.0915061
MA_427242g0010	121.08	1.56882	0.281008	5.58282	2.36649e-08	2.60955e-06
MA_6393g0010	6.40918	1.56871	0.619291	2.53308	0.0113066	0.0716847
MA_15943g0010	25.5376	1.56735	0.497346	3.15143	0.00162475	0.0167582
MA_139640g0010	617.645	1.56461	0.252365	6.19981	5.65331e-10	1.19442e-07
MA_741090g0010	376.811	1.56309	0.540313	2.89292	0.00381673	0.0323034
MA_19242g0010	14.9622	1.56279	0.551174	2.83538	0.00457711	0.0368137
MA_10425962g0020	176.422	1.56181	0.288026	5.42247	5.878e-08	5.5634e-06
MA_34155g0010	43.0026	1.56039	0.433823	3.59683	0.000322113	0.00494393
MA_10330649g0010	567.924	1.55978	0.597064	2.61242	0.00899033	0.060318
MA_80729g0030	49.4209	1.55887	0.419718	3.71408	0.000203943	0.00350156
MA_135183g0010	23.1354	1.55845	0.594483	2.62152	0.00875375	0.0591667
MA_10433003g0020	13.4976	1.55797	0.529251	2.94373	0.00324279	0.0284841
MA_10431941g0010	118.834	1.55604	0.381208	4.08186	4.46764e-05	0.00104701
MA_53302g0010	36.5347	1.55542	0.463318	3.35714	0.000787542	0.00969786
MA_663612g0010	83.0013	1.55482	0.3041	5.11287	3.17308e-07	2.12326e-05
MA_922597g0010	92.3631	1.5545	0.517005	3.00674	0.00264061	0.0243252
MA_61492g0010	75.887	1.55243	0.412477	3.76369	0.000167426	0.00300341
MA_119175g0010	22.7546	1.55235	0.553411	2.80506	0.00503079	0.039407
MA_133864g0010	54.6045	1.55217	0.36056	4.30489	1.67067e-05	0.000482735
MA_766954g0010	29.9144	1.5439	0.376994	4.09529	4.21632e-05	0.00100217
MA_439703g0010	15.7543	1.54314	0.509968	3.02595	0.00247855	0.0232166
MA_716242g0010	78.2645	1.54073	0.396371	3.88708	0.000101459	0.00202613
MA_12637g0010	15.385	1.53705	0.558502	2.7521	0.00592149	0.0445782
MA_22632g0010	27.877	1.53649	0.420527	3.65373	0.00025846	0.00417081
MA_10432043g0010	17.116	1.53565	0.600051	2.55921	0.0104911	0.0677169
MA_10433282g0010	5.40023	1.5344	0.637714	2.4061	0.0161239	0.0924643
MA_46231g0010	4.73612	1.53318	0.634696	2.41561	0.0157089	0.0907
MA_95662g0010	11.1086	1.52893	0.578195	2.64431	0.00818583	0.0565841
MA_6618g0020	19.6916	1.52882	0.432135	3.53783	0.000403433	0.00583515
MA_2351567g0010	11.9408	1.52489	0.540041	2.82365	0.00474798	0.0377283
MA_1920179g0010	68.1568	1.52482	0.367134	4.15331	3.27704e-05	0.000822614
MA_126273g0010	6.65029	1.52231	0.64095	2.37508	0.0175452	0.0984136
MA_10435482g0010	13.3517	1.52094	0.599954	2.5351	0.0112416	0.0714715
MA_101601g0010	38.143	1.52039	0.359103	4.23385	2.29725e-05	0.000624031
MA_696786g0010	58.9977	1.51973	0.587493	2.5868	0.00968711	0.0636854
MA_10945g0010	8.44572	1.51674	0.591325	2.56499	0.0103178	0.0668159
MA_48532g0010	149.637	1.51644	0.302511	5.01286	5.36275e-07	3.15572e-05
MA_6198g0010	33.6563	1.51569	0.427561	3.54496	0.000392677	0.00571436
MA_126866g0010	21.0297	1.51442	0.545163	2.77793	0.00547067	0.0419032
MA_50550g0010	52.1984	1.51359	0.345972	4.3749	1.2149e-05	0.000376653
MA_80084g0010	22.0084	1.5132	0.523737	2.88923	0.00386184	0.0325645
MA_344969g0010	22.8927	1.51284	0.508583	2.97463	0.00293347	0.0264047
MA_7419640g0010	108.916	1.51216	0.341841	4.42359	9.70747e-06	0.000315534
MA_10428113g0010	65.1828	1.51058	0.317184	4.76248	1.91228e-06	8.60639e-05
MA_46113g0010	25.8255	1.50763	0.476715	3.16254	0.00156401	0.0162808
MA_5676077g0010	8.35081	1.50696	0.606743	2.48368	0.0130031	0.079016
MA_27772g0010	7.43586	1.50518	0.635435	2.36873	0.0178492	0.0995313
MA_10430728g0010	84.8525	1.5047	0.395812	3.80155	0.000143791	0.00264385
MA_160810g0010	26.2901	1.50322	0.40567	3.70552	0.000210961	0.00358697
MA_8303127g0010	15.1566	1.50186	0.620066	2.42209	0.0154314	0.0894825
MA_101621g0020	146.576	1.50169	0.414126	3.62616	0.000287667	0.00454256
MA_59638g0010	64.9768	1.50086	0.344963	4.3508	1.35641e-05	0.000409942
MA_10067279g0010	15.6461	1.50024	0.485432	3.09053	0.00199797	0.0196508
MA_4460g0020	63.5946	1.4985	0.301778	4.96557	6.85012e-07	3.82166e-05
MA_91983g0010	8.58982	1.4971	0.59377	2.52134	0.0116908	0.0733869
MA_493782g0010	19.1465	1.49491	0.516871	2.89223	0.00382512	0.0323505
MA_8008099g0010	6.30636	1.49293	0.582188	2.56434	0.0103373	0.0668777
MA_10436322g0010	276.315	1.49284	0.361231	4.13264	3.58622e-05	0.000883696
MA_507769g0010	7.39742	1.48857	0.618814	2.40552	0.0161493	0.0925631
MA_113484g0010	198.446	1.48853	0.369763	4.02564	5.68206e-05	0.00128624
MA_16525g0010	110.876	1.48819	0.315387	4.71862	2.37445e-06	0.000103397
MA_121326g0010	72.7476	1.48522	0.446111	3.32926	0.000870768	0.0104027
MA_11057g0010	42.6816	1.48483	0.503539	2.94879	0.00319021	0.0281711
MA_9186599g0010	30.5717	1.48466	0.389183	3.81481	0.000136289	0.00254072
MA_10427773g0010	214.833	1.4821	0.585878	2.52971	0.0114158	0.0721366
MA_295712g0010	765.662	1.48176	0.419413	3.53293	0.000410981	0.00590407
MA_103178g0020	17.2133	1.47989	0.473281	3.12688	0.00176675	0.0177671
MA_10428969g0010	19.2298	1.47462	0.542095	2.72023	0.0065237	0.0479722
MA_8636232g0010	17.726	1.4739	0.382903	3.84929	0.000118461	0.00228178
MA_93670g0010	142.741	1.47212	0.306529	4.80253	1.56677e-06	7.34097e-05
MA_96944g0010	57.8333	1.47122	0.300795	4.89109	1.00278e-06	5.10744e-05
MA_10436994g0030	123.413	1.47037	0.27225	5.4008	6.63456e-08	6.10433e-06
MA_49382g0010	30.943	1.47	0.516276	2.84732	0.00440894	0.0358442
MA_10168324g0010	22.704	1.46912	0.584718	2.51253	0.0119869	0.0746089
MA_9754703g0010	13.226	1.46868	0.526947	2.78715	0.00531734	0.0410874
MA_106428g0010	23.8667	1.46642	0.583451	2.51335	0.0119591	0.0744968
MA_20437g0010	50.2317	1.46486	0.529373	2.76716	0.00565472	0.0429668
MA_88112g0010	14.6501	1.46255	0.513969	2.8456	0.00443276	0.0359569
MA_9544g0010	20.5242	1.46254	0.462268	3.16384	0.00155704	0.0162379
MA_647307g0010	175.895	1.46115	0.342046	4.27178	1.9392e-05	0.000546956
MA_103850g0010	13.6577	1.45744	0.482393	3.02126	0.00251722	0.0234581
MA_10163543g0010	14.8571	1.45573	0.501926	2.90029	0.00372815	0.0317185
MA_168680g0010	150.284	1.45469	0.320699	4.536	5.73322e-06	0.000206482
MA_4992g0010	56.0624	1.45309	0.376532	3.85915	0.000113782	0.0022093
MA_105093g0010	28.8509	1.45242	0.417027	3.4828	0.000496197	0.00681651
MA_637854g0010	21.378	1.45238	0.455696	3.18717	0.0014367	0.0153289
MA_66772g0020	87.2495	1.4513	0.316062	4.59184	4.39363e-06	0.000169922
MA_224276g0010	87.1856	1.44691	0.3422	4.22825	2.35514e-05	0.000635971
MA_10431045g0030	56.1858	1.44577	0.554681	2.6065	0.0091474	0.0610308
MA_20205g0020	54.1938	1.44556	0.298003	4.85081	1.22961e-06	6.05987e-05
MA_6875874g0010	93.4788	1.44439	0.359526	4.01747	5.88266e-05	0.00132247
MA_92878g0010	188.863	1.44166	0.439118	3.28308	0.00102679	0.0117381
MA_10432299g0010	2082.55	1.44133	0.40976	3.51751	0.000435617	0.00619309
MA_6119g0010	31.4557	1.43997	0.375239	3.83748	0.000124306	0.00237555
MA_63095g0010	32.295	1.43736	0.369263	3.89252	9.92089e-05	0.00198923
MA_14986g0010	11.6678	1.4371	0.584311	2.45948	0.013914	0.0828736
MA_250841g0010	9.62591	1.43217	0.554321	2.58365	0.00977608	0.0641008
MA_43296g0010	240.628	1.42863	0.27214	5.2496	1.52434e-07	1.22473e-05
MA_10433592g0010	15.0314	1.42845	0.50634	2.82113	0.0047855	0.0379151
MA_645236g0010	13.1473	1.42663	0.593748	2.40276	0.0162721	0.0931034
MA_7584530g0010	7.36483	1.42369	0.546803	2.60366	0.00922329	0.0614653
MA_10430428g0010	235.723	1.42273	0.453817	3.13502	0.0017184	0.0174344
MA_194692g0010	89.278	1.42135	0.435499	3.26373	0.00109956	0.0123594
MA_10432360g0010	193.363	1.41765	0.29187	4.85714	1.19093e-06	5.93331e-05
MA_9078956g0010	15.1984	1.41759	0.496606	2.85456	0.00430966	0.035386
MA_5821182g0010	29.3316	1.41729	0.451947	3.13597	0.00171285	0.0173977
MA_15884g0010	12.1262	1.41444	0.524971	2.69433	0.00705312	0.0507211
MA_7929538g0010	16.7827	1.41189	0.476565	2.96264	0.00305015	0.0272192
MA_10431920g0010	276.968	1.41185	0.189295	7.45847	8.75297e-14	7.00234e-11
MA_5735g0010	516.015	1.41156	0.315731	4.47077	7.79389e-06	0.000264251
MA_94870g0010	119.779	1.41008	0.293191	4.80945	1.51348e-06	7.16484e-05
MA_6723g0010	85.7587	1.40952	0.291664	4.83269	1.34703e-06	6.56764e-05
MA_20596g0020	14.3471	1.40502	0.497066	2.82663	0.00470401	0.037466
MA_787567g0010	16.0646	1.40461	0.488442	2.87569	0.00403148	0.0335976
MA_10435118g0010	20.9221	1.4029	0.484812	2.89369	0.00380738	0.0322483
MA_10431346g0010	26.6084	1.40172	0.417094	3.36068	0.000777522	0.00960558
MA_130557g0010	111.828	1.40056	0.36831	3.80266	0.000143148	0.00263416
MA_96441g0010	43.0234	1.39997	0.466103	3.00355	0.00266845	0.0245132
MA_12917g0010	9.52539	1.39922	0.576005	2.42918	0.0151329	0.0882001
MA_10430775g0010	34.4351	1.39834	0.46044	3.03697	0.00238966	0.0225134
MA_103946g0010	23.1105	1.39801	0.395412	3.53558	0.000406887	0.00586133
MA_173871g0010	75.9308	1.39766	0.313583	4.45707	8.30877e-06	0.000279219
MA_10693g0010	13.2373	1.39498	0.495626	2.81458	0.00488409	0.0385246
MA_4206506g0010	60.9782	1.39003	0.39182	3.54761	0.000388736	0.00566785
MA_10435520g0010	10.7023	1.38857	0.493115	2.81591	0.0048639	0.038425
MA_453825g0010	17.1225	1.38836	0.527762	2.63065	0.00852217	0.0581369
MA_395590g0010	185.571	1.38835	0.306191	4.53426	5.78062e-06	0.00020772
MA_10435024g0010	12.4809	1.38757	0.53135	2.6114	0.00901724	0.0604274
MA_10428569g0010	35.2645	1.38424	0.441855	3.13279	0.00173154	0.0175416
MA_44394g0020	36.2362	1.3832	0.388575	3.55967	0.000371317	0.00548395
MA_10425962g0010	23.23	1.38239	0.513174	2.6938	0.00706427	0.0507428
MA_10427187g0010	36.2704	1.38203	0.358372	3.85641	0.000115065	0.00222883
MA_75626g0010	8.72196	1.38167	0.528294	2.61534	0.00891389	0.0599108
MA_10433700g0010	25.032	1.38014	0.363791	3.79376	0.000148381	0.00271077
MA_9119408g0010	22.5538	1.37989	0.501366	2.75226	0.00591854	0.0445707
MA_6432898g0010	11.8425	1.37637	0.548612	2.50882	0.0121135	0.0751509
MA_10430977g0010	21.146	1.37467	0.571102	2.40705	0.0160818	0.0922773
MA_9790207g0010	263.272	1.37243	0.230283	5.95975	2.52622e-09	4.16311e-07
MA_10428266g0010	14.9068	1.37082	0.548202	2.50058	0.0123991	0.0762181
MA_9263807g0010	25.8129	1.37077	0.556477	2.4633	0.0137663	0.0822519
MA_10430285g0010	23.2043	1.36944	0.576323	2.37616	0.0174939	0.0981982
MA_385382g0010	26.7258	1.3693	0.387067	3.53763	0.000403739	0.00583515
MA_10435098g0010	55.686	1.36848	0.344515	3.97219	7.12145e-05	0.0015388
MA_33479g0010	44.244	1.36692	0.383761	3.5619	0.00036818	0.00544467
MA_8849023g0010	19.9697	1.36643	0.504919	2.70624	0.00680496	0.0494509
MA_292549g0010	8.64325	1.36625	0.549484	2.48641	0.0129038	0.0786429
MA_248791g0010	97.9166	1.36604	0.242759	5.62713	1.83231e-08	2.14408e-06
MA_5611g0010	96.6812	1.36596	0.26786	5.09954	3.40483e-07	2.24541e-05
MA_9835454g0010	25.3047	1.36462	0.473938	2.87932	0.00398529	0.0332856
MA_17966g0010	475.388	1.36193	0.282637	4.81866	1.44529e-06	6.95752e-05
MA_18237g0010	51.0904	1.36191	0.479962	2.83754	0.00454631	0.0366435
MA_10436135g0010	56.5297	1.36098	0.43369	3.13815	0.0017002	0.0173193
MA_642298g0010	26.5817	1.35848	0.460078	2.95271	0.00315003	0.0279135
MA_30471g0010	31.8817	1.35778	0.355919	3.81486	0.000136259	0.00254072
MA_803749g0010	26.1089	1.35718	0.494809	2.74283	0.00609129	0.0456007
MA_14534g0010	353.586	1.35591	0.222942	6.08191	1.1876e-09	2.13375e-07
MA_9134g0010	33.6871	1.35567	0.473156	2.86516	0.00416796	0.0345082
MA_9031564g0010	16.0819	1.3548	0.506846	2.673	0.00751754	0.0530905
MA_18942g0010	181.4	1.3548	0.311078	4.35516	1.32968e-05	0.000404003
MA_125599g0010	85.7226	1.3541	0.34035	3.97855	6.93371e-05	0.0015057
MA_1960g0010	33.0648	1.35343	0.3736	3.62267	0.000291578	0.0045916
MA_10432987g0020	412.351	1.35329	0.425127	3.18327	0.00145624	0.0155056
MA_10427039g0010	1058.77	1.3531	0.260015	5.20393	1.9512e-07	1.49287e-05
MA_356114g0010	99.5793	1.35195	0.304455	4.44056	8.97244e-06	0.000295857
MA_807172g0010	10.5792	1.35063	0.53427	2.528	0.0114715	0.0723484
MA_101657g0010	218.737	1.35001	0.289968	4.65572	3.22851e-06	0.000131813
MA_88596g0010	19.7096	1.34908	0.47374	2.84773	0.00440324	0.0358193
MA_134919g0010	13.4718	1.34896	0.556042	2.426	0.0152661	0.0888173
MA_105240g0010	29.7624	1.34834	0.411044	3.28029	0.00103701	0.0118372
MA_82585g0010	21.8656	1.34694	0.488712	2.75609	0.00584965	0.0440955
MA_10436701g0010	54.8698	1.3439	0.496194	2.70841	0.00676057	0.0492318
MA_9852g0010	35.2009	1.34185	0.314192	4.27081	1.94766e-05	0.000548663
MA_10427625g0010	215.897	1.33898	0.341891	3.91639	8.9885e-05	0.00184111
MA_48747g0010	30.1489	1.33677	0.488454	2.73673	0.00620535	0.0462271
MA_960494g0010	24.8686	1.33556	0.40409	3.3051	0.000949431	0.0111098
MA_10428883g0020	14.8237	1.33476	0.476366	2.80195	0.00507941	0.0396566
MA_47150g0020	9.50467	1.33415	0.533125	2.50251	0.0123316	0.076029
MA_932631g0010	15.7888	1.33411	0.514094	2.59507	0.00945715	0.0626579
MA_9421410g0010	30.0978	1.33385	0.405385	3.29034	0.00100066	0.0115435
MA_240476g0010	172.295	1.33262	0.360897	3.69252	0.000222041	0.00373088
MA_10430272g0020	75.6832	1.33182	0.289111	4.60659	4.0933e-06	0.000160208
MA_10253298g0010	59.1079	1.3315	0.355299	3.74756	0.000178565	0.00316098
MA_24913g0010	100.586	1.32945	0.509209	2.61081	0.00903288	0.0604967
MA_4292002g0010	80.2562	1.32893	0.317588	4.18445	2.85857e-05	0.000739533
MA_444738g0010	263.122	1.32843	0.287771	4.61629	3.90658e-06	0.000153956
MA_87403g0010	18.3092	1.32834	0.405919	3.27243	0.00106626	0.0120684
MA_9367g0020	22.7756	1.32801	0.480122	2.76599	0.00567511	0.0430663
MA_10426786g0010	24.6023	1.32612	0.433082	3.06206	0.00219822	0.021093
MA_75734g0010	50.7466	1.32479	0.412177	3.21413	0.00130839	0.0142642
MA_88519g0010	78.8282	1.32261	0.235726	5.61078	2.01421e-08	2.30956e-06
MA_10433454g0020	315.477	1.32131	0.39681	3.32983	0.000868983	0.0103923
MA_22140g0010	79.5715	1.32128	0.404732	3.26458	0.00109625	0.0123283
MA_456498g0010	32.2496	1.31623	0.457571	2.87656	0.00402036	0.0335417
MA_10427213g0010	8.58883	1.31392	0.546417	2.40461	0.0161896	0.0927478
MA_409075g0020	21.1985	1.31282	0.44438	2.95427	0.00313406	0.0277936
MA_438173g0010	13.1405	1.31078	0.516722	2.53673	0.0111894	0.0711681
MA_573521g0010	13.7023	1.31003	0.439661	2.97964	0.0028859	0.0261104
MA_133421g0010	33.2446	1.30725	0.377872	3.45951	0.000541158	0.00729908
MA_9396473g0010	24.1303	1.30633	0.383559	3.40581	0.000659672	0.00847584
MA_18615g0020	181.848	1.30462	0.458245	2.847	0.00441334	0.0358503
MA_10435875g0010	52.7367	1.30317	0.407436	3.19848	0.00138156	0.0149052
MA_301324g0020	19.1229	1.30317	0.521997	2.4965	0.0125425	0.0769548
MA_884g0010	10.8671	1.30235	0.507778	2.56481	0.0103234	0.0668175
MA_10436080g0010	197.637	1.30149	0.292645	4.44731	8.69517e-06	0.000288801
MA_175530g0010	27.597	1.30148	0.420152	3.09763	0.00195072	0.0192774
MA_119720g0010	18.2658	1.30043	0.543257	2.39376	0.0166768	0.0949194
MA_136021g0010	36.1911	1.29692	0.366026	3.54324	0.000395246	0.0057371
MA_113417g0010	13.2742	1.29618	0.546789	2.37053	0.0177628	0.0992296
MA_10429053g0010	22.5112	1.29554	0.465355	2.78398	0.00536957	0.0413265
MA_10432787g0010	15.99	1.29351	0.399724	3.23601	0.00121212	0.0133618
MA_139896g0010	27.6084	1.29245	0.383401	3.37103	0.000748882	0.00934746
MA_9164455g0010	24.5099	1.29214	0.48145	2.68384	0.00727817	0.0518493
MA_336019g0010	11.8536	1.29171	0.475224	2.7181	0.00656587	0.0481581
MA_4590835g0010	23.8303	1.28947	0.428327	3.01048	0.00260839	0.0240951
MA_960362g0010	21.4551	1.28679	0.513328	2.50676	0.0121842	0.0754436
MA_6146025g0010	113.534	1.28634	0.455834	2.82195	0.00477332	0.0378712
MA_10385961g0010	62.9819	1.28633	0.335027	3.83948	0.000123298	0.00236222
MA_490690g0010	64.9301	1.28622	0.312698	4.1133	3.90041e-05	0.000947425
MA_19866g0010	16.043	1.28619	0.475719	2.70367	0.00685781	0.0497557
MA_46900g0010	148.86	1.28561	0.378698	3.39483	0.000686722	0.00875397
MA_8870975g0010	12.651	1.28346	0.528929	2.42653	0.0152442	0.0887257
MA_10430494g0010	29.126	1.28244	0.47071	2.72449	0.00644008	0.047495
MA_10434527g0010	43.3839	1.28159	0.479281	2.67399	0.00749557	0.0529681
MA_81952g0010	177.819	1.28145	0.418874	3.05927	0.0022188	0.0212409
MA_4589829g0010	119.939	1.28092	0.279877	4.57672	4.72332e-06	0.000178105
MA_10427393g0010	34.2796	1.28031	0.412627	3.10282	0.00191683	0.0189919
MA_6456741g0010	260.914	1.28001	0.453326	2.8236	0.0047487	0.0377283
MA_248619g0010	43.6083	1.2794	0.343955	3.71966	0.000199491	0.00345633
MA_488925g0010	33.5446	1.2793	0.358729	3.56621	0.000362186	0.00539097
MA_10427561g0020	566.623	1.2787	0.30976	4.12802	3.65906e-05	0.000897768
MA_55307g0010	773.437	1.27849	0.352876	3.62306	0.000291136	0.0045878
MA_79411g0010	14.6515	1.27844	0.467778	2.73299	0.00627614	0.0466327
MA_4379g0010	36.951	1.2782	0.388793	3.2876	0.00101044	0.0116094
MA_7690233g0010	32.8417	1.27711	0.379469	3.3655	0.000764038	0.00948006
MA_8589278g0010	11.4568	1.27607	0.534619	2.38687	0.0169925	0.0962488
MA_12670g0020	87.4896	1.27466	0.319729	3.98668	6.7003e-05	0.00146304
MA_9676168g0010	15.0288	1.27409	0.464167	2.74491	0.00605279	0.0453571
MA_10070162g0010	48.7402	1.27338	0.387205	3.28863	0.00100675	0.0115786
MA_120403g0010	88.4132	1.2702	0.520193	2.44179	0.0146146	0.0857928
MA_10436626g0020	101.972	1.27015	0.30825	4.12054	3.77992e-05	0.000924441
MA_2713011g0010	1172.69	1.26952	0.26079	4.86797	1.12748e-06	5.65425e-05
MA_177990g0010	17.5485	1.26782	0.533992	2.37422	0.017586	0.0985131
MA_30531g0010	192.572	1.26509	0.318019	3.97805	6.9484e-05	0.0015057
MA_8291837g0010	489.556	1.25844	0.369477	3.40601	0.000659195	0.00847584
MA_1641g0010	154.551	1.25733	0.36731	3.42307	0.000619184	0.00808732
MA_10677g0020	25.7819	1.25706	0.435946	2.88352	0.00393258	0.0330024
MA_210951g0010	61.7144	1.25591	0.377055	3.33083	0.000865873	0.0103782
MA_19127g0010	92.9072	1.25432	0.289574	4.3316	1.48033e-05	0.000439819
MA_97010g0010	29.8046	1.25164	0.412765	3.03234	0.00242665	0.0228053
MA_87772g0010	31.0334	1.25012	0.496232	2.51922	0.0117614	0.0736813
MA_10844g0010	113.359	1.25004	0.21157	5.90839	3.45465e-09	5.29048e-07
MA_71027g0010	166.934	1.24989	0.271986	4.59544	4.31841e-06	0.000167581
MA_78696g0010	21.0165	1.24952	0.38416	3.25261	0.00114351	0.0127499
MA_10436930g0020	16.906	1.24771	0.463896	2.68964	0.00715282	0.0512121
MA_114475g0010	227.295	1.24569	0.224864	5.53976	3.02888e-08	3.21456e-06
MA_189927g0010	36.2705	1.24474	0.37854	3.28827	0.00100805	0.0115877
MA_13573g0010	20.5304	1.24424	0.436741	2.84891	0.00438692	0.0357375
MA_9251g0010	49.8051	1.24275	0.377855	3.28896	0.00100558	0.0115769
MA_100760g0010	117.928	1.24171	0.433143	2.86674	0.00414728	0.0343667
MA_10430553g0010	25.2142	1.24107	0.460962	2.69235	0.00709499	0.0509081
MA_356418g0010	45.8649	1.24087	0.333637	3.71923	0.00019983	0.00345957
MA_128961g0020	21.0898	1.24048	0.505268	2.4551	0.0140846	0.0835412
MA_98666g0010	13.6097	1.23785	0.477	2.59507	0.00945717	0.0626579
MA_4877063g0010	15.4989	1.2353	0.469318	2.63211	0.0084857	0.0579894
MA_10412955g0010	17.8614	1.23434	0.395987	3.11712	0.00182626	0.018261
MA_110587g0010	138.528	1.23335	0.265207	4.65051	3.31112e-06	0.00013396
MA_10432094g0010	615.957	1.23256	0.263161	4.68367	2.81788e-06	0.000119071
MA_109804g0010	241.919	1.23248	0.26698	4.61638	3.90484e-06	0.000153956
MA_10410805g0010	122.346	1.2321	0.299551	4.11315	3.90297e-05	0.000947425
MA_10433631g0010	29.6071	1.23202	0.452643	2.72185	0.00649183	0.0477841
MA_15508g0010	761.62	1.23066	0.247902	4.96431	6.89461e-07	3.82777e-05
MA_25733g0010	11.2694	1.23025	0.506192	2.43039	0.0150824	0.0879506
MA_18818g0010	75.6012	1.22964	0.455388	2.70021	0.00692964	0.0500857
MA_28841g0010	135.679	1.22959	0.381846	3.22013	0.00128134	0.013996
MA_10430754g0010	89.438	1.22945	0.327057	3.75913	0.000170506	0.00304668
MA_43955g0020	23.7071	1.22925	0.516323	2.38078	0.017276	0.0974547
MA_9308767g0010	18.5571	1.22824	0.461753	2.65995	0.00781533	0.0547361
MA_10430592g0010	23.9475	1.22759	0.434385	2.82605	0.00471262	0.0374939
MA_885835g0010	122.178	1.22655	0.387644	3.16411	0.00155556	0.0162302
MA_896412g0010	43.2685	1.2222	0.417982	2.92406	0.00345503	0.0298865
MA_18454g0020	50.5203	1.22065	0.318356	3.83424	0.000125955	0.00239703
MA_7392805g0010	44.1862	1.21922	0.424968	2.86896	0.00411828	0.0341712
MA_10437133g0010	38.6857	1.21909	0.451341	2.70104	0.00691231	0.0500238
MA_6585286g0010	71.8417	1.21903	0.331345	3.67905	0.000234104	0.00386806
MA_2329g0010	71.7265	1.21827	0.343988	3.5416	0.000397714	0.00576559
MA_10430683g0010	51.3167	1.21782	0.489634	2.4872	0.0128752	0.0785317
MA_64969g0010	33.7683	1.21736	0.35625	3.41715	0.000632807	0.00820886
MA_10436434g0010	61.6156	1.21645	0.311437	3.90593	9.38633e-05	0.00190889
MA_10435432g0010	16.073	1.21631	0.466141	2.60932	0.00907215	0.0606884
MA_36086g0010	16.8471	1.21585	0.513145	2.3694	0.0178169	0.0994003
MA_10432037g0010	61.47	1.21579	0.477295	2.54724	0.0108578	0.0695543
MA_119918g0010	93.8099	1.21559	0.334779	3.63103	0.000282289	0.00447622
MA_18005g0010	160.171	1.21437	0.299486	4.05485	5.01655e-05	0.00115322
MA_81771g0010	84.3044	1.21378	0.222108	5.46483	4.63361e-08	4.67831e-06
MA_1489g0010	379.966	1.21358	0.428872	2.8297	0.00465921	0.0371987
MA_19342g0010	21.0118	1.21326	0.414313	2.92838	0.00340734	0.0296186
MA_10428951g0010	31.8697	1.21311	0.390813	3.10406	0.00190882	0.0189371
MA_139470g0010	26.5432	1.20967	0.510996	2.36729	0.017919	0.0998542
MA_10428842g0010	81.838	1.20817	0.41965	2.879	0.00398939	0.0333077
MA_370166g0010	17.0338	1.20448	0.478057	2.51954	0.011751	0.0736735
MA_16752g0030	19.2817	1.19675	0.383088	3.12395	0.00178439	0.0178972
MA_616355g0010	30.1672	1.19616	0.416547	2.87161	0.00408391	0.0339354
MA_10427602g0010	31.3628	1.19562	0.471684	2.53478	0.0112517	0.0715158
MA_84563g0010	101.981	1.19539	0.250136	4.77895	1.76217e-06	8.07411e-05
MA_10427810g0040	174.072	1.19284	0.335962	3.55052	0.000384465	0.00561633
MA_10508g0010	19.1347	1.19223	0.501575	2.37697	0.0174553	0.0980783
MA_58275g0010	201.443	1.19055	0.264989	4.49282	7.02856e-06	0.000243365
MA_10428460g0010	80.6727	1.18973	0.255293	4.66026	3.15814e-06	0.000129609
MA_92189g0020	33.5602	1.1889	0.426146	2.78989	0.00527257	0.0408214
MA_331768g0010	24.6513	1.18611	0.378806	3.13118	0.00174105	0.0175629
MA_357706g0010	93.3297	1.18315	0.345944	3.42006	0.000626067	0.00814459
MA_10432784g0010	149.693	1.18231	0.321142	3.68158	0.000231789	0.00384652
MA_78306g0010	63.6409	1.18105	0.307817	3.83685	0.000124624	0.00237965
MA_18317g0010	20.1306	1.18074	0.427775	2.76018	0.00577692	0.0436194
MA_9235448g0010	19.7763	1.18031	0.408971	2.88606	0.00390104	0.0328267
MA_1780171g0010	56.032	1.17922	0.428818	2.74994	0.00596067	0.0447993
MA_62264g0010	125.931	1.17856	0.301487	3.90917	9.26148e-05	0.00188855
MA_103666g0020	37.2314	1.1755	0.325593	3.61034	0.000305795	0.00474346
MA_10426600g0010	20.733	1.17513	0.46983	2.50117	0.0123783	0.0761931
MA_84581g0010	23.2727	1.17403	0.424751	2.76403	0.00570915	0.0432221
MA_204527g0010	195.127	1.17297	0.435152	2.69555	0.00702733	0.0505516
MA_165978g0010	19.8703	1.17288	0.462159	2.53782	0.0111547	0.0710206
MA_40796g0010	26.918	1.17191	0.453955	2.58156	0.00983535	0.0643968
MA_10436227g0010	17.5344	1.16581	0.408288	2.85536	0.00429878	0.0353222
MA_68171g0010	362.363	1.16574	0.380954	3.06005	0.00221302	0.0211993
MA_10427398g0010	47.9619	1.16457	0.351793	3.31039	0.000931649	0.0109466
MA_10430833g0010	25.1377	1.16396	0.480077	2.42452	0.0153286	0.0891353
MA_168276g0010	27.0179	1.16227	0.355969	3.26507	0.00109435	0.012325
MA_56566g0010	78.4431	1.15945	0.439978	2.63526	0.00840741	0.0576789
MA_10429140g0010	25.216	1.15635	0.337539	3.42582	0.000612942	0.00802848
MA_59283g0010	20.9311	1.15527	0.4744	2.43522	0.0148828	0.0870533
MA_153g0020	156.504	1.15524	0.291267	3.96627	7.30076e-05	0.00156421
MA_10436205g0010	28.7701	1.15449	0.445903	2.5891	0.00962283	0.0633873
MA_10429831g0010	43.282	1.15369	0.354906	3.2507	0.0011512	0.01282
MA_10429843g0020	81.629	1.15249	0.270813	4.25568	2.08416e-05	0.000579249
MA_98818g0010	49.107	1.14377	0.314021	3.64234	0.000270171	0.00431405
MA_237379g0010	322.152	1.14325	0.309695	3.69154	0.0002229	0.00374003
MA_88294g0010	41.4773	1.14087	0.424151	2.68977	0.00715007	0.0512085
MA_282139g0010	33.8509	1.13921	0.369702	3.08143	0.00206009	0.0201143
MA_10431921g0010	67.1921	1.13913	0.43412	2.624	0.00869048	0.058895
MA_413510g0010	26.4341	1.13885	0.377125	3.01982	0.00252928	0.0235215
MA_186639g0010	94.7272	1.13678	0.271177	4.192	2.76502e-05	0.000721879
MA_49854g0010	101.933	1.13655	0.276635	4.10848	3.98264e-05	0.000958605
MA_10430839g0010	34.3579	1.13579	0.393134	2.88907	0.00386384	0.0325693
MA_10428955g0020	44.2693	1.13494	0.453919	2.50032	0.012408	0.0762526
MA_40639g0010	84.3523	1.13262	0.304404	3.72078	0.000198604	0.0034462
MA_10426023g0010	14.0348	1.13171	0.470002	2.40788	0.0160456	0.092154
MA_2208g0010	33.8665	1.13087	0.324718	3.48262	0.000496534	0.00681703
MA_52027g0010	38.717	1.12951	0.34012	3.32091	0.00089725	0.0106577
MA_4160g0010	45.2268	1.12797	0.354537	3.18154	0.00146494	0.0155692
MA_929974g0010	37.1694	1.12797	0.398041	2.83381	0.00459966	0.03693
MA_534242g0010	209.951	1.12789	0.354424	3.18231	0.00146108	0.0155499
MA_614767g0010	47.9492	1.12759	0.370109	3.04664	0.00231419	0.021929
MA_32961g0010	39.1135	1.12665	0.313578	3.59289	0.000327035	0.0049915
MA_139193g0010	37.4358	1.12485	0.350163	3.21237	0.00131645	0.0143314
MA_45581g0020	50.323	1.12476	0.329193	3.41674	0.000633767	0.00821198
MA_10437186g0010	50.4358	1.12443	0.339205	3.31491	0.000916738	0.0108104
MA_10428805g0010	63.2392	1.12374	0.427438	2.62902	0.00856317	0.0583441
MA_29364g0010	185.287	1.12265	0.248412	4.51932	6.20381e-06	0.000219811
MA_133g0010	258.65	1.1215	0.21009	5.33818	9.38822e-08	8.17635e-06
MA_12782g0020	43.3318	1.12103	0.392028	2.85957	0.00424214	0.0349574
MA_474922g0010	82.9003	1.11984	0.356891	3.13777	0.00170239	0.0173219
MA_10326890g0010	116.739	1.11968	0.353485	3.16755	0.00153728	0.0161172
MA_953181g0010	12.8448	1.1179	0.467409	2.3917	0.0167706	0.0953105
MA_3443g0010	137.564	1.11771	0.354268	3.15499	0.00160506	0.0166021
MA_72094g0010	80.5977	1.11757	0.33426	3.34341	0.000827564	0.0100542
MA_102199g0010	50.5156	1.1173	0.279517	3.99725	6.40818e-05	0.00141152
MA_42929g0010	21.597	1.11672	0.425453	2.62478	0.00867062	0.0588128
MA_9363g0010	34.6465	1.1164	0.377238	2.95941	0.00308231	0.0274413
MA_10428883g0010	340.953	1.11639	0.332007	3.36254	0.000772286	0.00955123
MA_71979g0010	17.747	1.11595	0.45099	2.47445	0.0133441	0.0804028
MA_453630g0010	237.666	1.11505	0.226942	4.91339	8.95169e-07	4.67084e-05
MA_491606g0010	506.893	1.11312	0.185874	5.98855	2.11716e-09	3.63229e-07
MA_83g0010	13.8263	1.11084	0.454816	2.4424	0.0145899	0.085673
MA_5624293g0010	30.6155	1.11041	0.419812	2.64502	0.00816868	0.0564827
MA_57437g0010	36.0216	1.10928	0.34041	3.25865	0.00111943	0.0125334
MA_19005g0010	24.1466	1.10746	0.370877	2.98605	0.00282603	0.0256501
MA_10435595g0020	439.904	1.10704	0.255856	4.3268	1.51289e-05	0.000447671
MA_10428549g0010	167.773	1.10557	0.241285	4.58202	4.60515e-06	0.000175426
MA_10435748g0020	175.427	1.10508	0.335931	3.28959	0.00100333	0.0115582
MA_87131g0010	32.7962	1.10411	0.286033	3.86007	0.000113356	0.00220321
MA_170383g0010	45.9227	1.10408	0.318649	3.46487	0.000530482	0.00717519
MA_10210517g0010	4178.43	1.10358	0.192225	5.74109	9.40705e-09	1.24075e-06
MA_113413g0010	45.2128	1.10244	0.463101	2.38057	0.017286	0.0974659
MA_10428567g0010	209.857	1.10234	0.424741	2.59531	0.00945046	0.0626579
MA_892990g0010	39.4234	1.1022	0.393287	2.80252	0.00507045	0.0396224
MA_10428541g0010	48.9068	1.10219	0.333707	3.30287	0.000956999	0.011164
MA_10336813g0010	57.5119	1.09777	0.284095	3.8641	0.0001115	0.00217453
MA_10096934g0010	29.5786	1.09774	0.40863	2.6864	0.00722275	0.0515671
MA_12108g0010	35.4321	1.09633	0.361031	3.03668	0.00239203	0.0225263
MA_10427895g0010	270.821	1.09532	0.23417	4.67745	2.90461e-06	0.000122283
MA_705145g0010	20.4426	1.09313	0.351754	3.10765	0.00188578	0.0187493
MA_118970g0010	41.741	1.09297	0.368404	2.96676	0.00300953	0.02693
MA_57988g0010	1114.71	1.09259	0.193307	5.6521	1.58503e-08	1.93912e-06
MA_5781354g0010	72.5537	1.09118	0.361344	3.01977	0.00252966	0.0235215
MA_126270g0010	28.8076	1.09034	0.385807	2.82613	0.00471139	0.0374939
MA_5751448g0010	51.9427	1.0901	0.39397	2.76697	0.00565796	0.0429771
MA_10427886g0010	22.0034	1.08997	0.459809	2.37049	0.0177646	0.0992296
MA_10332659g0010	19.9983	1.08984	0.439389	2.48036	0.013125	0.0795025
MA_10431530g0010	383.145	1.08981	0.214076	5.09075	3.56644e-07	2.32511e-05
MA_10437216g0010	27.2366	1.08772	0.432129	2.51712	0.0118319	0.0738859
MA_293357g0010	157.836	1.0873	0.26981	4.02989	5.58041e-05	0.00126574
MA_89971g0010	66.3402	1.0871	0.29358	3.70291	0.000213144	0.00361062
MA_10432230g0010	173.594	1.08673	0.216459	5.02051	5.1535e-07	3.08395e-05
MA_116011g0010	488.742	1.08559	0.220334	4.92704	8.34834e-07	4.41978e-05
MA_10432210g0010	113.417	1.08301	0.3003	3.60642	0.000310451	0.00478963
MA_10433514g0010	32.0721	1.08236	0.327134	3.30862	0.000937582	0.011005
MA_15462g0010	113.401	1.08104	0.307415	3.51654	0.000437205	0.00620793
MA_10430133g0020	43.8095	1.07931	0.387645	2.78427	0.00536481	0.0413265
MA_10120560g0010	527.489	1.07871	0.438504	2.45997	0.0138948	0.0828029
MA_10432310g0020	175.341	1.07834	0.287567	3.74987	0.000176926	0.00313926
MA_14076g0010	100.736	1.07707	0.330283	3.26104	0.00111003	0.0124526
MA_758022g0010	89.8503	1.07699	0.226449	4.756	1.97462e-06	8.83469e-05
MA_20516g0010	191.512	1.07668	0.318033	3.38543	0.000710661	0.00900381
MA_10289712g0010	33.3808	1.07665	0.397498	2.70856	0.00675761	0.0492318
MA_10432285g0020	25.3447	1.07519	0.429292	2.50456	0.0122604	0.075703
MA_10754g0010	901.409	1.07506	0.276977	3.88139	0.00010386	0.00206076
MA_9741061g0010	48.0354	1.07398	0.383956	2.79715	0.00515561	0.040123
MA_103285g0010	125.335	1.07353	0.231742	4.63242	3.61423e-06	0.000143926
MA_11258g0010	69.6658	1.07322	0.326754	3.28449	0.00102167	0.0116913
MA_526197g0010	29.2285	1.07312	0.358471	2.9936	0.00275706	0.0251341
MA_181139g0010	405.31	1.07143	0.218505	4.90343	9.41763e-07	4.8399e-05
MA_10436601g0010	27.9918	1.07032	0.427733	2.5023	0.012339	0.0760536
MA_10436206g0020	94.0609	1.07029	0.337064	3.17533	0.00149667	0.015818
MA_10428792g0010	122.181	1.06992	0.366997	2.91535	0.00355293	0.0305696
MA_301324g0010	31.4615	1.06935	0.382395	2.79646	0.00516652	0.0401942
MA_670206g0010	45.8015	1.06815	0.346608	3.08173	0.00205804	0.0201029
MA_444738g0020	38.1334	1.06731	0.388461	2.74754	0.00600436	0.0450535
MA_53004g0010	72.4365	1.06597	0.324047	3.28956	0.00100345	0.0115582
MA_106573g0010	293.003	1.06576	0.205222	5.1932	2.06706e-07	1.57221e-05
MA_747193g0010	26.7541	1.06459	0.409496	2.59976	0.0093289	0.0620603
MA_25897g0010	25.4935	1.06397	0.373517	2.84852	0.00439237	0.0357536
MA_127644g0010	36.4184	1.06321	0.42694	2.4903	0.0127636	0.0779965
MA_10434651g0010	56.1933	1.06236	0.30911	3.43685	0.00058853	0.0078076
MA_483893g0010	16.4933	1.06214	0.411046	2.584	0.00976616	0.0640541
MA_10433982g0010	117.216	1.06068	0.297663	3.56336	0.000366133	0.00542144
MA_10436896g0010	13.8418	1.0601	0.428223	2.47559	0.0133017	0.0801954
MA_140616g0010	54.2919	1.05954	0.272886	3.8827	0.000103303	0.00205508
MA_19008g0020	56.6167	1.05951	0.321931	3.2911	0.000997948	0.0115239
MA_10427968g0010	781.091	1.05947	0.282366	3.7521	0.000175357	0.0031187
MA_20010g0010	22.824	1.05888	0.403967	2.6212	0.00876203	0.0591855
MA_8022386g0010	56.1523	1.05874	0.371861	2.84715	0.00441132	0.0358467
MA_10437066g0010	31.0624	1.05772	0.361382	2.92687	0.00342388	0.0297057
MA_104214g0010	82.4432	1.0577	0.37301	2.83559	0.00457417	0.0368086
MA_16444g0010	100.586	1.05763	0.328566	3.21892	0.00128673	0.0140481
MA_18316g0010	37.956	1.05683	0.369444	2.86059	0.00422858	0.0348721
MA_10436482g0010	49.8001	1.0507	0.350609	2.99679	0.00272842	0.0249227
MA_10435115g0010	154.696	1.04904	0.281927	3.72097	0.000198461	0.0034462
MA_10429029g0010	69.988	1.04875	0.329798	3.17996	0.00147295	0.0156252
MA_467548g0010	31.596	1.04662	0.403703	2.59255	0.00952675	0.0629909
MA_14068g0010	625.78	1.04659	0.221875	4.71703	2.39314e-06	0.000104013
MA_74274g0010	17.1887	1.04613	0.390085	2.68181	0.00732251	0.0521001
MA_954115g0010	29.6736	1.0453	0.396949	2.63335	0.00845478	0.0578648
MA_10434784g0020	861.853	1.04292	0.340776	3.06043	0.00221021	0.0211845
MA_7394g0010	56.3831	1.03925	0.38081	2.72906	0.00635152	0.0470244
MA_36134g0010	66.7204	1.03731	0.375275	2.76413	0.00570745	0.0432221
MA_6824769g0010	47.3471	1.03726	0.411558	2.52032	0.0117247	0.0735588
MA_103475g0010	44.4122	1.03662	0.379141	2.73413	0.0062545	0.0465173
MA_217511g0010	37.8611	1.03527	0.355225	2.91441	0.00356356	0.0306381
MA_2347546g0010	36.6154	1.03422	0.378044	2.73572	0.00622441	0.0463389
MA_126887g0010	22.7354	1.0306	0.417407	2.46904	0.0135476	0.0812645
MA_7831710g0010	27.1386	1.03045	0.393074	2.62152	0.00875391	0.0591667
MA_484639g0010	69.8842	1.02835	0.356788	2.88224	0.00394855	0.033064
MA_8436036g0010	33.7263	1.02768	0.352859	2.91244	0.00358616	0.0307975
MA_54348g0020	71.3552	1.02718	0.316063	3.24993	0.00115434	0.0128487
MA_10163020g0010	596.941	1.02609	0.30359	3.37985	0.000725242	0.00913781
MA_10435338g0010	96.4283	1.02112	0.287507	3.55163	0.00038285	0.0056025
MA_10426701g0010	26.5687	1.02007	0.398532	2.55958	0.0104799	0.0676657
MA_6364927g0010	47.4228	1.01889	0.424819	2.3984	0.0164668	0.0940052
MA_903825g0010	196.146	1.01883	0.282499	3.6065	0.000310358	0.00478963
MA_10434284g0010	27.2118	1.01875	0.417493	2.44015	0.014681	0.0861031
MA_10433417g0010	271.269	1.01636	0.226988	4.47762	7.54806e-06	0.000257062
MA_22044g0010	33.211	1.01597	0.414738	2.44967	0.0142989	0.0843925
MA_82361g0020	179.997	1.01375	0.40003	2.53419	0.0112707	0.0715162
MA_411136g0010	989.361	1.00985	0.266614	3.7877	0.000152048	0.00276889
MA_10257270g0010	76.7794	1.00976	0.337152	2.99497	0.00274475	0.0250406
MA_191989g0010	106.839	1.00949	0.221746	4.55247	5.30191e-06	0.000193566
MA_180857g0010	42.9831	1.00901	0.322735	3.12643	0.0017694	0.0177756
MA_10425865g0010	54.6837	1.00891	0.411238	2.45335	0.0141533	0.0838178
MA_10433746g0010	134.044	1.00855	0.274214	3.67798	0.000235087	0.00387587
MA_15203g0010	35.7224	1.00619	0.388253	2.59157	0.00955384	0.0631151
MA_194302g0020	89.0169	1.0029	0.286279	3.50322	0.000459678	0.00644679
MA_87590g0010	64.0761	0.999028	0.316138	3.1601	0.00157716	0.016358
MA_19370g0010	272.918	0.997954	0.219037	4.55609	5.21139e-06	0.000191487
MA_4125493g0010	607.741	0.996434	0.186601	5.33992	9.29864e-08	8.12937e-06
MA_10435428g0020	242.122	0.993839	0.247099	4.02203	5.76986e-05	0.00129967
MA_42545g0010	30.3499	0.993821	0.395207	2.51469	0.0119138	0.0742958
MA_10433815g0030	353.87	0.993632	0.260458	3.81494	0.000136216	0.00254072
MA_55097g0010	179.418	0.993601	0.276248	3.59678	0.000322185	0.00494393
MA_10426036g0010	46.0186	0.991912	0.380328	2.60804	0.00910614	0.0608267
MA_10433815g0020	24.8474	0.991793	0.405822	2.44391	0.014529	0.0854661
MA_8435709g0010	101.753	0.989064	0.357888	2.76361	0.00571654	0.0432599
MA_28961g0010	128.391	0.988389	0.312659	3.16124	0.00157099	0.0163014
MA_768g0010	25.688	0.988102	0.377598	2.61681	0.00887564	0.0597417
MA_10431137g0010	31.981	0.987582	0.414347	2.38346	0.0171506	0.0969388
MA_84527g0010	20.9403	0.987284	0.410949	2.40245	0.0162857	0.0931581
MA_127355g0010	57.0961	0.98641	0.275816	3.57633	0.000348449	0.00524813
MA_82295g0010	102.254	0.984335	0.19516	5.04374	4.56524e-07	2.79275e-05
MA_230170g0010	30.9191	0.98394	0.40207	2.44719	0.0143976	0.0848901
MA_10429431g0020	40.733	0.983152	0.381524	2.5769	0.00996899	0.0651223
MA_10433687g0010	92.4694	0.98188	0.32171	3.05206	0.00227274	0.0216171
MA_7947611g0010	23.379	0.978508	0.395909	2.47155	0.0134528	0.0808446
MA_10426620g0020	238.049	0.97659	0.229447	4.25628	2.07855e-05	0.000578522
MA_10430555g0010	42.8913	0.976101	0.371807	2.62529	0.00865759	0.0587419
MA_10430793g0020	563.65	0.975128	0.231662	4.20926	2.56209e-05	0.000679787
MA_854125g0010	32.7885	0.974669	0.368742	2.64322	0.00821206	0.0567311
MA_7263500g0010	921.921	0.974498	0.207502	4.69634	2.64865e-06	0.000113178
MA_108928g0010	54.831	0.971103	0.306397	3.16943	0.00152739	0.0160527
MA_13849g0010	165.663	0.967751	0.229531	4.2162	2.4845e-05	0.000664109
MA_917709g0010	23.3097	0.966268	0.33193	2.91106	0.00360207	0.0308877
MA_10425986g0020	746.722	0.965729	0.400702	2.41009	0.0159484	0.0917808
MA_751511g0010	38.7709	0.964998	0.385174	2.50536	0.0122327	0.0756032
MA_10428887g0010	60.6865	0.963905	0.288178	3.34482	0.000823355	0.0100199
MA_999418g0010	481.885	0.96326	0.236008	4.08148	4.47503e-05	0.0010473
MA_10434421g0010	40.5278	0.962449	0.357863	2.68944	0.00715727	0.0512128
MA_10436565g0010	86.9022	0.960915	0.304328	3.15749	0.00159132	0.0164824
MA_102736g0010	64.5523	0.960614	0.300531	3.19638	0.00139162	0.0149924
MA_52440g0010	972.948	0.960104	0.185523	5.17512	2.27764e-07	1.6726e-05
MA_10434613g0010	271.156	0.959268	0.19458	4.92994	8.22543e-07	4.36483e-05
MA_8192g0010	115.004	0.959023	0.270033	3.55151	0.000383027	0.0056025
MA_15311g0010	58.0634	0.958132	0.398697	2.40316	0.0162541	0.093047
MA_73785g0010	146.942	0.958078	0.283062	3.38469	0.000712587	0.0090232
MA_77810g0010	69.6027	0.957551	0.32987	2.90282	0.00369824	0.0315227
MA_53961g0010	1285.94	0.956798	0.263842	3.62641	0.00028739	0.00454132
MA_104449g0010	36.2506	0.956602	0.357089	2.67889	0.00738667	0.0524258
MA_10426033g0010	925.337	0.955467	0.226623	4.21611	2.48554e-05	0.000664109
MA_58704g0010	42.6092	0.95505	0.34859	2.73975	0.00614862	0.0459107
MA_1948g0010	543.812	0.951875	0.230095	4.13687	3.5207e-05	0.000870372
MA_15650g0010	18.3241	0.950182	0.391073	2.42968	0.0151122	0.0881014
MA_10429999g0020	64.9236	0.949821	0.300305	3.16285	0.0015623	0.0162779
MA_221777g0010	40.9365	0.949387	0.346227	2.74209	0.00610487	0.0456779
MA_84846g0010	282.775	0.944003	0.310039	3.04479	0.00232842	0.0220456
MA_40679g0010	159.719	0.9439	0.34244	2.75639	0.00584429	0.0440697
MA_74264g0020	2818.25	0.942656	0.209558	4.4983	6.84984e-06	0.000237537
MA_10435654g0010	118.794	0.942399	0.347102	2.71505	0.00662662	0.0484946
MA_10434184g0010	55.961	0.937704	0.318104	2.94779	0.00320055	0.0282405
MA_105216g0020	412.447	0.936093	0.225687	4.14776	3.35748e-05	0.000838747
MA_120222g0010	151.838	0.935831	0.220368	4.24668	2.16958e-05	0.00059645
MA_90255g0010	27.442	0.934528	0.392828	2.37898	0.0173608	0.0976676
MA_74199g0010	113.644	0.932405	0.263718	3.53561	0.000406832	0.00586133
MA_13901g0010	54.8157	0.931001	0.313589	2.96885	0.00298913	0.026779
MA_66524g0010	44.2486	0.930166	0.340763	2.72965	0.00634009	0.0470007
MA_10431031g0010	670.739	0.930008	0.292577	3.17868	0.00147949	0.0156662
MA_7469g0010	2696.59	0.929359	0.157026	5.91852	3.24861e-09	5.04264e-07
MA_130835g0010	245.497	0.92932	0.369473	2.51526	0.0118945	0.0741958
MA_488658g0010	85.6315	0.929119	0.357421	2.59951	0.00933566	0.0620871
MA_16979g0020	23.7342	0.92863	0.375229	2.47484	0.0133297	0.0803373
MA_17826g0020	108.774	0.925779	0.220802	4.19281	2.75525e-05	0.000720153
MA_7727763g0010	29.575	0.924685	0.345067	2.67972	0.00736827	0.0523441
MA_114320g0010	27.4739	0.924095	0.325667	2.83754	0.00454626	0.0366435
MA_84518g0010	98.5695	0.923885	0.290657	3.1786	0.00147987	0.0156662
MA_423127g0010	34.008	0.923574	0.338656	2.72717	0.006388	0.0472083
MA_20157g0020	105.149	0.923016	0.346985	2.6601	0.00781169	0.0547307
MA_10427483g0010	577.315	0.922864	0.202407	4.55944	5.12891e-06	0.000189425
MA_10434681g0010	73.9245	0.921841	0.314771	2.92861	0.00340478	0.0296076
MA_10430755g0010	122.563	0.919301	0.2926	3.14184	0.00167891	0.0171791
MA_17339g0040	255.802	0.919199	0.232898	3.94679	7.92057e-05	0.00166108
MA_5853g0010	68.4846	0.919008	0.312714	2.93881	0.00329471	0.0288704
MA_111188g0010	1498.94	0.918414	0.188865	4.8628	1.15736e-06	5.79136e-05
MA_10428780g0010	40.4472	0.918122	0.355618	2.58176	0.00982973	0.0643785
MA_16984g0010	56.9166	0.917852	0.329279	2.78746	0.00531234	0.0410766
MA_531422g0010	167.943	0.917027	0.291363	3.14737	0.00164748	0.0169487
MA_5374g0010	72.1684	0.915202	0.310132	2.95101	0.00316739	0.0280347
MA_178479g0010	211.835	0.914826	0.239862	3.81396	0.000136756	0.00254735
MA_33471g0020	198.656	0.914709	0.249859	3.66089	0.000251338	0.00408477
MA_7527325g0010	68.5295	0.913767	0.268352	3.4051	0.000661394	0.00849279
MA_10429951g0010	208.948	0.913403	0.21972	4.15712	3.22289e-05	0.000812595
MA_25142g0010	41.0321	0.9133	0.339235	2.69223	0.00709758	0.0509081
MA_10435800g0010	25.7565	0.912738	0.363052	2.51407	0.0119347	0.0743854
MA_780267g0010	75.6254	0.912142	0.289863	3.14681	0.00165064	0.0169582
MA_42830g0010	122.128	0.911708	0.3254	2.8018	0.00508177	0.0396566
MA_151992g0010	194.478	0.909245	0.271224	3.35237	0.000801225	0.00983451
MA_5395g0010	99.3009	0.908846	0.274895	3.30616	0.000945845	0.0110792
MA_168804g0010	115.994	0.907475	0.247472	3.66698	0.000245428	0.00400012
MA_44218g0010	34.2444	0.905209	0.354809	2.55126	0.0107335	0.0689328
MA_11214g0010	371.938	0.904902	0.251722	3.59484	0.000324589	0.00497185
MA_100396g0010	343.098	0.904743	0.24351	3.71542	0.000202866	0.00349094
MA_20287g0010	153.708	0.901938	0.329845	2.73443	0.00624881	0.0464901
MA_98041g0010	168.492	0.90006	0.209045	4.30558	1.66548e-05	0.000482735
MA_10433999g0010	142.258	0.900005	0.334731	2.68874	0.00717218	0.0512864
MA_10432435g0010	80.9535	0.898463	0.268929	3.3409	0.000835084	0.010105
MA_10427553g0010	46.7009	0.897965	0.366278	2.4516	0.0142223	0.0840738
MA_10432989g0030	24.4624	0.89755	0.375069	2.39302	0.0167102	0.0950791
MA_8393g0010	48.5308	0.897412	0.308335	2.91051	0.0036084	0.0309051
MA_3739695g0010	206.47	0.897134	0.247902	3.61891	0.000295846	0.00463323
MA_815561g0010	92.4034	0.896731	0.354181	2.53184	0.0113465	0.0718378
MA_286258g0010	143.413	0.895928	0.326758	2.74187	0.00610904	0.0456779
MA_6732g0010	245.826	0.895317	0.21575	4.14979	3.32777e-05	0.000832599
MA_10189275g0010	198.167	0.892475	0.258149	3.4572	0.000545812	0.0073422
MA_67006g0010	133.066	0.891402	0.344725	2.58583	0.00971443	0.0638065
MA_348099g0010	104.602	0.89084	0.275929	3.22851	0.00124437	0.0136552
MA_69872g0010	96.1697	0.888983	0.231912	3.83328	0.000126443	0.00240432
MA_34709g0010	248.83	0.888128	0.287113	3.09331	0.0019794	0.0195101
MA_109428g0010	377.057	0.887426	0.189852	4.67432	2.94936e-06	0.000122807
MA_65113g0010	2188.93	0.886152	0.204817	4.32655	1.5146e-05	0.000447671
MA_9219060g0010	548.333	0.884031	0.188732	4.68405	2.81266e-06	0.000119071
MA_10435450g0010	66.808	0.882966	0.335929	2.62843	0.00857795	0.0583751
MA_10431762g0010	52.8392	0.880635	0.356705	2.46881	0.0135565	0.0812747
MA_336248g0010	81.0398	0.880434	0.367523	2.39559	0.0165937	0.0946352
MA_4660774g0010	59.1865	0.880384	0.325669	2.70331	0.00686526	0.0497935
MA_10429341g0010	266.814	0.879942	0.191984	4.58341	4.57462e-06	0.00017514
MA_10434904g0010	108.959	0.8787	0.279589	3.14283	0.00167324	0.0171365
MA_15683g0010	434.37	0.878253	0.314213	2.79509	0.00518858	0.0403383
MA_14174g0010	184.169	0.876605	0.265392	3.30306	0.00095635	0.011164
MA_10426119g0010	164.891	0.87541	0.312056	2.80529	0.00502708	0.039405
MA_185520g0010	85.0402	0.874011	0.345517	2.52957	0.0114201	0.072144
MA_10436313g0010	68.5531	0.871433	0.344999	2.5259	0.0115403	0.0726418
MA_10434132g0010	179.242	0.870873	0.241303	3.60905	0.000307322	0.00476391
MA_105216g0010	27.3645	0.870182	0.313307	2.77741	0.00547937	0.0419213
MA_33140g0010	215.912	0.869249	0.33134	2.62344	0.00870468	0.0589562
MA_10429784g0010	175.445	0.869096	0.233974	3.7145	0.000203603	0.00349835
MA_20g0030	87.8954	0.867344	0.282257	3.07289	0.00211997	0.0205583
MA_10433477g0020	184.283	0.867271	0.328974	2.6363	0.00838168	0.0575544
MA_61434g0010	46.9677	0.865117	0.287823	3.00572	0.00264949	0.0243774
MA_79460g0010	440.036	0.865019	0.216132	4.00227	6.27366e-05	0.00138848
MA_10435788g0010	43.5554	0.864172	0.333548	2.59085	0.00957393	0.0632112
MA_10437049g0010	178.355	0.861051	0.22323	3.85724	0.000114676	0.00222317
MA_10434210g0010	225.679	0.860465	0.215248	3.99754	6.40029e-05	0.00141152
MA_10428281g0010	151.512	0.860335	0.18214	4.72348	2.31846e-06	0.00010154
MA_53252g0020	75.0161	0.859738	0.281661	3.05239	0.00227028	0.021603
MA_117863g0010	78.6773	0.857659	0.309135	2.77438	0.00553071	0.042179
MA_8904731g0010	177.702	0.856587	0.239858	3.57123	0.000355315	0.00531994
MA_851934g0010	82.2608	0.85644	0.302972	2.8268	0.00470162	0.037466
MA_2328g0010	34.2235	0.854472	0.323563	2.64082	0.00827058	0.0569801
MA_10426264g0020	4551.87	0.854426	0.238363	3.58455	0.00033766	0.00511263
MA_10434951g0010	152.453	0.853273	0.198089	4.30752	1.65094e-05	0.000479276
MA_3139g0010	136.562	0.852991	0.213893	3.98792	6.66543e-05	0.00145813
MA_10433367g0010	97.3094	0.85033	0.280138	3.03539	0.00240223	0.0225851
MA_8333131g0010	126.479	0.849861	0.355454	2.39092	0.0168062	0.0954178
MA_429654g0010	65.0366	0.849217	0.275388	3.08371	0.00204436	0.0199949
MA_52511g0010	160.465	0.848838	0.325215	2.61008	0.00905215	0.0605902
MA_83430g0010	234.39	0.846944	0.292992	2.89068	0.00384412	0.0324681
MA_21726g0010	4723.01	0.845858	0.132099	6.40323	1.52128e-10	4.18224e-08
MA_2427g0010	101.265	0.842724	0.250621	3.36254	0.000772284	0.00955123
MA_10426407g0030	235.921	0.841063	0.208246	4.0388	5.37251e-05	0.00122467
MA_703456g0010	116.407	0.83932	0.243499	3.44691	0.000567032	0.00758414
MA_2450g0010	209.353	0.838852	0.277963	3.01786	0.00254569	0.0236513
MA_10430200g0010	54.0941	0.838338	0.31782	2.63778	0.00834516	0.0573726
MA_10430978g0010	102.02	0.83832	0.273199	3.06854	0.0021511	0.0207794
MA_10388060g0010	47.1348	0.837353	0.298747	2.80288	0.00506483	0.0396057
MA_10431184g0010	64.1217	0.836317	0.300723	2.78102	0.00541881	0.0416318
MA_10432594g0010	1330.03	0.835267	0.323945	2.57842	0.00992526	0.0648738
MA_10427319g0010	97.3737	0.834271	0.269802	3.09217	0.00198701	0.0195598
MA_9159456g0010	422.003	0.83345	0.181381	4.59503	4.32688e-06	0.000167624
MA_83793g0010	616.549	0.830941	0.224457	3.702	0.000213908	0.0036182
MA_509169g0010	102.929	0.830642	0.332874	2.49537	0.0125828	0.0770995
MA_10435707g0040	91.0019	0.828577	0.312389	2.65239	0.0079925	0.0555661
MA_10435882g0010	69.485	0.82768	0.254093	3.25739	0.0011244	0.0125829
MA_220041g0010	96.0902	0.827639	0.277957	2.97758	0.0029053	0.0262339
MA_10433408g0010	62.499	0.827426	0.220257	3.75664	0.000172212	0.00307476
MA_20551g0010	191.344	0.827152	0.205491	4.02525	5.69152e-05	0.00128711
MA_10437046g0010	197.994	0.826444	0.258833	3.19296	0.00140821	0.0151283
MA_8787g0010	81.7171	0.826224	0.297922	2.77329	0.00554921	0.0422777
MA_10432276g0010	101.953	0.825939	0.253311	3.26058	0.00111185	0.012467
MA_10435485g0010	51.4822	0.824677	0.34553	2.3867	0.0170003	0.0962488
MA_2313535g0010	220.881	0.823334	0.247289	3.32943	0.000870225	0.0104017
MA_10435875g0030	1197	0.821585	0.213874	3.84144	0.000122314	0.00234731
MA_78157g0020	206.44	0.82117	0.212537	3.86366	0.000111701	0.00217659
MA_3108g0010	88.0011	0.821013	0.263763	3.1127	0.00185386	0.0185046
MA_465816g0010	109.892	0.819831	0.281128	2.91621	0.00354307	0.0305079
MA_8147g0020	134.213	0.818254	0.33076	2.47386	0.0133661	0.0804716
MA_10428224g0010	63.2596	0.817393	0.294307	2.77735	0.00548037	0.0419213
MA_631760g0010	50.9564	0.815876	0.34253	2.38191	0.0172232	0.0973009
MA_10429345g0010	147.969	0.813917	0.256812	3.16931	0.00152802	0.0160527
MA_94328g0020	185.547	0.813444	0.207135	3.92712	8.59686e-05	0.00177684
MA_53991g0010	89.5912	0.8133	0.242664	3.35155	0.000803602	0.0098478
MA_10430611g0010	102.882	0.811372	0.239357	3.3898	0.000699439	0.00889125
MA_10433802g0010	219.179	0.806965	0.206879	3.90067	9.59277e-05	0.00193949
MA_875075g0010	102.995	0.805728	0.322604	2.49758	0.0125046	0.0767841
MA_5548g0020	126.993	0.805661	0.240311	3.35258	0.000800623	0.00983241
MA_56416g0010	611.057	0.805389	0.183014	4.4007	1.07904e-05	0.000342919
ERCC-00079	44.0011	0.804954	0.262334	3.06843	0.00215188	0.0207794
MA_19607g0010	193.057	0.803672	0.229157	3.50708	0.000453057	0.0063696
MA_381265g0010	281.095	0.801807	0.237049	3.38245	0.000718433	0.00907708
MA_5701g0010	154.457	0.799505	0.230514	3.46836	0.000523652	0.00711232
MA_10435790g0010	126.755	0.797535	0.236185	3.37674	0.000733503	0.00921645
MA_10436406g0010	518.43	0.797447	0.118795	6.71281	1.90914e-11	7.38353e-09
MA_20230g0010	190.411	0.797032	0.215066	3.70598	0.000210574	0.00358306
MA_108727g0010	92.4564	0.796026	0.289814	2.74668	0.00602011	0.0451419
MA_10426586g0010	62.3193	0.79594	0.305645	2.60413	0.00921069	0.0614172
MA_103867g0010	42.8013	0.79557	0.297083	2.67794	0.00740761	0.0525091
MA_10434959g0010	197.707	0.794179	0.201262	3.94599	7.94693e-05	0.00166361
MA_94077g0010	260.779	0.793673	0.216308	3.66918	0.000243328	0.00397726
MA_10195746g0010	181.969	0.793077	0.303623	2.61204	0.00900029	0.0603607
MA_236980g0010	124.103	0.792955	0.225021	3.52392	0.000425209	0.00606781
ERCC-00022	216.205	0.79295	0.2658	2.98326	0.00285195	0.025834
MA_89795g0010	119.691	0.792802	0.259053	3.06038	0.00221055	0.0211845
MA_33469g0010	162.853	0.790196	0.226154	3.49406	0.000475732	0.00659494
MA_486312g0010	77.4532	0.789899	0.26896	2.93687	0.00331543	0.0290054
MA_10106734g0010	66.3878	0.78975	0.246402	3.20513	0.00135001	0.0146479
MA_10431045g0010	66.8113	0.789274	0.307634	2.56562	0.010299	0.0667434
MA_15548g0010	67.4262	0.788685	0.312693	2.52223	0.0116612	0.0732814
MA_6148761g0010	48.4836	0.788036	0.327361	2.40723	0.0160738	0.0922698
MA_11225g0010	89.4225	0.786798	0.275911	2.85164	0.00434948	0.0355937
MA_10431966g0030	742.085	0.786295	0.222054	3.54101	0.000398591	0.00577464
MA_8948319g0010	1315.69	0.783799	0.274491	2.85546	0.0042974	0.0353222
MA_101113g0020	63.5665	0.78371	0.267961	2.92472	0.00344764	0.0298551
MA_9114055g0010	102.227	0.781792	0.254749	3.06887	0.00214867	0.0207747
MA_54876g0010	189.079	0.781741	0.223251	3.50163	0.000462429	0.00647344
MA_13020g0010	835.348	0.781608	0.186251	4.19654	2.7102e-05	0.000712457
MA_10426350g0010	1386.32	0.781256	0.150895	5.17749	2.24887e-07	1.66067e-05
MA_10436085g0010	47.4218	0.7808	0.275419	2.83495	0.00458324	0.0368371
MA_10428312g0010	216.859	0.7801	0.217978	3.5788	0.000345178	0.00520229
MA_10489g0010	36.3562	0.778499	0.319623	2.43568	0.0148638	0.0869871
MA_107468g0010	1282.18	0.778265	0.156057	4.98707	6.13026e-07	3.51458e-05
MA_6199g0020	1299.66	0.777901	0.160827	4.83687	1.31898e-06	6.44462e-05
MA_10427500g0020	151.054	0.777837	0.324844	2.3945	0.0166431	0.0947984
MA_10430155g0010	106.686	0.777113	0.249036	3.12049	0.0018055	0.0180761
MA_10433992g0010	135.547	0.777108	0.259607	2.9934	0.0027589	0.0251408
MA_10151561g0010	114.38	0.774833	0.308537	2.51132	0.0120282	0.0748253
MA_130180g0010	146.495	0.773917	0.303148	2.55293	0.010682	0.0686507
MA_74264g0010	375.503	0.773275	0.243439	3.17646	0.00149086	0.0157639
MA_10435152g0010	92.4006	0.772122	0.240925	3.20483	0.00135143	0.0146519
MA_10436555g0010	96.368	0.771995	0.317628	2.4305	0.015078	0.0879506
MA_50g0010	131.212	0.771229	0.23474	3.28546	0.00101815	0.0116686
MA_18870g0010	121.776	0.77121	0.24787	3.11135	0.00186236	0.0185569
MA_162298g0020	60.1905	0.770332	0.301074	2.55861	0.010509	0.067777
[truncated: 2,096 more rows]

## Sheet: d) Ds v Dn
gene	baseMean	log2FoldChange	lfcSE	stat	pvalue	padj
MA_10019515g0010	39.8843	6.47535	0.524207	12.3527	4.71312e-35	3.71677e-31
MA_10434542g0010	10.0711	6.24238	0.752667	8.29368	1.09798e-16	5.19518e-14
MA_106551g0010	79.1479	6.16127	0.60056	10.2592	1.07596e-24	1.59094e-21
MA_10432951g0010	12.6596	6.14865	0.727483	8.45195	2.8647e-17	1.50607e-14
MA_175750g0010	32.4268	6.04685	0.660011	9.16174	5.10678e-20	3.89729e-17
MA_10430929g0010	76.3997	6.00381	0.569422	10.5437	5.43272e-26	1.07106e-22
MA_116185g0010	11.0771	5.96888	0.747845	7.98144	1.44632e-15	5.3464e-13
MA_9603551g0010	25.825	5.95495	0.641048	9.28941	1.55151e-20	1.35947e-17
MA_9762311g0010	30.9	5.63896	0.547024	10.3084	6.45441e-25	1.01799e-21
MA_52661g0010	6.07433	5.542	0.802968	6.9019	5.13129e-12	8.99231e-10
MA_84713g0010	61.7422	5.5316	0.644416	8.58389	9.17144e-18	5.29214e-15
MA_111590g0010	36.2512	5.45149	0.737856	7.38828	1.48738e-13	3.51884e-11
MA_199561g0010	22.9802	5.36464	0.777551	6.8994	5.22213e-12	9.01789e-10
MA_161583g0010	8.83265	5.24354	0.787278	6.66033	2.73206e-11	3.87036e-09
MA_7548333g0010	24.0277	5.22934	0.640158	8.16882	3.11409e-16	1.33951e-13
MA_8902024g0010	131.608	5.20832	0.495485	10.5116	7.64263e-26	1.39084e-22
MA_40406g0010	64.6935	5.1813	0.820027	6.31845	2.64195e-10	2.76563e-08
MA_43145g0010	17.7018	5.15697	0.571859	9.01791	1.9171e-19	1.33396e-16
MA_7283265g0010	62.583	5.12463	0.619354	8.27415	1.29377e-16	6.00157e-14
MA_10427294g0010	22.6268	5.10212	0.638692	7.98838	1.36719e-15	5.13413e-13
MA_9304g0020	7.34132	5.06912	0.755884	6.70621	1.9975e-11	2.91709e-09
MA_604159g0010	14.0478	5.0658	0.676655	7.48653	7.07182e-14	1.76111e-11
MA_881825g0010	139.989	5.04128	0.644648	7.82021	5.27348e-15	1.73278e-12
MA_10426472g0010	6.43279	4.96426	0.777269	6.3868	1.69388e-10	1.90462e-08
MA_430722g0010	103.401	4.90875	0.501155	9.79489	1.18426e-22	1.47458e-19
MA_102534g0030	23.0462	4.89305	0.66991	7.30403	2.79265e-13	6.35274e-11
MA_24539g0010	220.601	4.86981	0.703197	6.92525	4.35202e-12	7.80001e-10
MA_10433986g0020	17.935	4.84947	0.650332	7.45691	8.85744e-14	2.18281e-11
MA_281368g0010	89.4258	4.82248	0.574584	8.39299	4.73919e-17	2.33583e-14
MA_158072g0010	28.2795	4.82187	0.512034	9.41711	4.63695e-21	4.57087e-18
MA_183474g0010	20.6854	4.75161	0.582202	8.16145	3.31022e-16	1.39845e-13
MA_10430584g0010	8.18162	4.74839	0.770578	6.16211	7.1782e-10	6.55682e-08
MA_5885250g0010	39.6246	4.73583	0.795071	5.95648	2.57722e-09	1.80925e-07
MA_10104334g0010	54.1936	4.71109	0.671286	7.01801	2.25058e-12	4.28486e-10
MA_405016g0010	32.5693	4.68459	0.644539	7.26813	3.64495e-13	8.05908e-11
MA_10434031g0010	35.2685	4.67956	0.668955	6.99533	2.64635e-12	4.92972e-10
MA_30833g0010	184.683	4.67351	0.511773	9.132	6.7244e-20	4.97144e-17
MA_10434576g0010	21.7877	4.65408	0.645366	7.21153	5.53262e-13	1.16867e-10
MA_1461g0010	28.1865	4.6232	0.489391	9.44684	3.49221e-21	3.7554e-18
MA_894367g0010	22.0814	4.58658	0.70578	6.49859	8.10773e-11	9.99024e-09
MA_10426833g0010	35.849	4.58503	0.663537	6.90998	4.84716e-12	8.61394e-10
MA_10432943g0020	104.619	4.57756	0.782781	5.84782	4.98061e-09	3.22826e-07
MA_10436515g0030	22.4538	4.57307	0.64524	7.08739	1.36661e-12	2.73994e-10
MA_375343g0010	3.80535	4.53867	0.813962	5.57602	2.46086e-08	1.25218e-06
MA_9494855g0010	10.2641	4.52754	0.756791	5.98255	2.19677e-09	1.58449e-07
MA_135328g0010	19.2138	4.52317	0.761944	5.93635	2.91434e-09	2.01601e-07
MA_10430268g0010	12.2806	4.51721	0.74193	6.08846	1.14e-09	9.53009e-08
MA_7766880g0010	12.4519	4.50939	0.69176	6.51872	7.09104e-11	8.9234e-09
MA_47071g0010	8.00689	4.49317	0.807417	5.56487	2.62351e-08	1.31498e-06
MA_264971g0010	18.0062	4.46209	0.739463	6.03423	1.59723e-09	1.22939e-07
MA_9607306g0010	21.6606	4.44848	0.703407	6.32418	2.54574e-10	2.70077e-08
MA_10435797g0010	179.903	4.43879	0.58468	7.59183	3.1542e-14	8.47978e-12
MA_14667g0010	18.1518	4.43177	0.794639	5.57709	2.4458e-08	1.24974e-06
MA_8077827g0010	8.39559	4.40658	0.747848	5.89234	3.80756e-09	2.57369e-07
MA_138441g0010	65.0969	4.39892	0.497968	8.83373	1.01246e-18	6.65353e-16
MA_10430416g0010	790.724	4.39864	0.274844	16.0041	1.19537e-57	2.828e-53
MA_96441g0010	43.0234	4.37935	0.549195	7.97413	1.53462e-15	5.58555e-13
MA_304461g0010	65.7562	4.34304	0.717409	6.05378	1.41485e-09	1.11967e-07
MA_370618g0010	3.40018	4.32885	0.822584	5.2625	1.42109e-07	5.64097e-06
MA_58143g0010	4.56136	4.29615	0.796907	5.39102	7.00583e-08	3.04117e-06
MA_10427828g0010	140.364	4.29446	0.746687	5.75135	8.85358e-09	5.34331e-07
MA_10433486g0010	26.1324	4.28325	0.678607	6.31182	2.75771e-10	2.86149e-08
MA_345915g0010	9.14114	4.28217	0.69305	6.17872	6.46223e-10	6.06565e-08
MA_25862g0010	18.4748	4.2795	0.730254	5.86028	4.62078e-09	3.02821e-07
MA_502836g0010	7.00431	4.26887	0.749432	5.69614	1.22551e-08	6.99349e-07
MA_9544752g0010	60.8421	4.26265	0.834979	5.1051	3.30625e-07	1.14481e-05
MA_87785g0010	12.2956	4.26106	0.748138	5.69555	1.22973e-08	6.99349e-07
MA_38518g0010	2.5791	4.25077	0.851105	4.99441	5.90148e-07	1.88417e-05
MA_96717g0010	12.907	4.24962	0.618688	6.86876	6.47602e-12	1.07894e-09
MA_95523g0010	6.80471	4.24791	0.799012	5.31646	1.05807e-07	4.3084e-06
MA_219456g0010	226.767	4.23896	0.491873	8.618	6.81335e-18	4.02976e-15
MA_5748192g0010	15.392	4.23508	0.694594	6.09721	1.07936e-09	9.25203e-08
MA_25308g0010	193.728	4.21804	0.64177	6.5725	4.94771e-11	6.53927e-09
MA_10426907g0010	158.087	4.2116	0.538752	7.81733	5.39545e-15	1.74857e-12
MA_316698g0010	27.2209	4.20892	0.727231	5.78759	7.14018e-09	4.44533e-07
MA_477384g0010	26.2584	4.19299	0.763033	5.49516	3.90347e-08	1.84328e-06
MA_10187060g0010	183.237	4.18857	0.475533	8.80816	1.27218e-18	8.1344e-16
MA_913862g0010	94.4483	4.18052	0.599586	6.97234	3.11704e-12	5.7165e-10
MA_21662g0010	123.969	4.17685	0.806133	5.18134	2.20292e-07	8.19445e-06
MA_5115g0010	16.1364	4.13761	0.794102	5.21043	1.88405e-07	7.15454e-06
MA_10434174g0010	1125.69	4.12601	0.800304	5.15556	2.52881e-07	9.28983e-06
MA_10427096g0010	6.19648	4.12393	0.845982	4.87473	1.08959e-06	3.17849e-05
MA_8063418g0010	11.7559	4.12219	0.796104	5.17795	2.24334e-07	8.31865e-06
MA_94070g0010	26.7163	4.12071	0.656554	6.27627	3.46786e-10	3.5061e-08
MA_87184g0030	22.0425	4.11736	0.623254	6.60623	3.94243e-11	5.48647e-09
MA_489467g0010	872.877	4.10772	0.775621	5.29604	1.18341e-07	4.77767e-06
MA_6556803g0010	13.6357	4.09754	0.763679	5.36553	8.07141e-08	3.4221e-06
MA_75520g0010	49.6234	4.09507	0.682055	6.00402	1.92495e-09	1.42314e-07
MA_11187g0010	6.69435	4.09065	0.752161	5.43853	5.37226e-08	2.40259e-06
MA_113542g0010	93.4926	4.08896	0.752851	5.4313	5.59463e-08	2.49732e-06
MA_5897519g0010	65.9492	4.08854	0.715264	5.71613	1.08976e-08	6.38155e-07
MA_20117g0010	6.87819	4.07789	0.76649	5.32021	1.03648e-07	4.25712e-06
MA_8290575g0010	3.77452	4.07714	0.826859	4.93088	8.18586e-07	2.50208e-05
MA_120020g0010	46.3531	4.07241	0.522433	7.79507	6.43714e-15	2.05797e-12
MA_954240g0010	33.1684	4.06943	0.640227	6.35623	2.06762e-10	2.22345e-08
MA_935655g0010	5.72454	4.06239	0.730467	5.56136	2.67674e-08	1.336e-06
MA_230904g0010	6.86657	4.05811	0.734799	5.52275	3.3373e-08	1.6113e-06
MA_70127g0010	6.30427	4.0547	0.759374	5.33953	9.31857e-08	3.88816e-06
MA_121533g0010	44.2484	4.04596	0.614139	6.58802	4.45725e-11	5.95761e-09
MA_5177503g0010	6.96032	4.0452	0.832466	4.8593	1.17802e-06	3.39045e-05
MA_7544918g0010	58.9739	4.03268	0.541547	7.44659	9.57851e-14	2.33617e-11
MA_442695g0010	50.5548	4.01626	0.632472	6.3501	2.15176e-10	2.29308e-08
MA_10430749g0010	17.197	4.01161	0.657283	6.10333	1.03884e-09	8.93706e-08
MA_10435326g0010	38.4771	3.98808	0.660087	6.04175	1.52448e-09	1.19424e-07
MA_20406g0010	556.069	3.98724	0.678637	5.87536	4.21914e-09	2.80033e-07
MA_1489g0010	379.966	3.9774	0.432191	9.20286	3.48557e-20	2.8435e-17
MA_15852g0010	271.408	3.96645	0.650651	6.09612	1.08674e-09	9.27264e-08
MA_445017g0010	43.3626	3.96042	0.591825	6.69188	2.20326e-11	3.17834e-09
MA_498632g0010	20.7698	3.9599	0.761973	5.19691	2.02627e-07	7.60911e-06
MA_38463g0010	20.4678	3.94542	0.821299	4.80388	1.55621e-06	4.37775e-05
MA_10115902g0010	3.96526	3.94276	0.854528	4.61396	3.95066e-06	9.75623e-05
MA_475809g0010	511.737	3.93713	0.756186	5.20656	1.9237e-07	7.27905e-06
MA_117029g0010	10.2346	3.93358	0.76347	5.15223	2.57401e-07	9.42662e-06
MA_876100g0010	64.5002	3.92636	0.449427	8.73636	2.40742e-18	1.49881e-15
MA_35923g0010	10.4937	3.91528	0.805436	4.86106	1.16759e-06	3.37687e-05
MA_86256g0010	3.89142	3.90118	0.802155	4.86338	1.15398e-06	3.3457e-05
MA_10375806g0010	5.5884	3.89501	0.809603	4.81102	1.50163e-06	4.23934e-05
MA_10074g0010	18.4766	3.89448	0.723171	5.38528	7.23327e-08	3.11537e-06
MA_730356g0010	10.0317	3.87708	0.661401	5.86193	4.57529e-09	3.00673e-07
MA_4084805g0010	16.6312	3.86497	0.706967	5.46698	4.57766e-08	2.12767e-06
MA_32640g0010	141.368	3.85976	0.531974	7.25554	4.00052e-13	8.68295e-11
MA_192059g0010	51.2318	3.85123	0.504301	7.63676	2.2275e-14	6.16503e-12
MA_5987685g0010	41.3376	3.8498	0.706661	5.44787	5.0976e-08	2.31921e-06
MA_55514g0010	8.98462	3.8399	0.732338	5.24334	1.57696e-07	6.18703e-06
MA_10429923g0030	169.906	3.83653	0.545249	7.03629	1.97421e-12	3.82835e-10
MA_10427344g0010	8.79414	3.82595	0.629451	6.07823	1.21515e-09	1.01099e-07
MA_454112g0010	83.164	3.82554	0.602104	6.35362	2.10305e-10	2.25131e-08
MA_892977g0010	78.091	3.82455	0.62815	6.08859	1.13906e-09	9.53009e-08
MA_338551g0010	37.1028	3.82172	0.625686	6.10804	1.00859e-09	8.7404e-08
MA_945339g0010	10.5255	3.82125	0.730882	5.22827	1.71102e-07	6.62508e-06
MA_49332g0010	252.232	3.81962	0.465864	8.19901	2.42374e-16	1.0819e-13
MA_9401507g0010	4.52301	3.81887	0.752912	5.07213	3.93383e-07	1.33333e-05
MA_9895888g0010	22.3133	3.80386	0.54005	7.04353	1.87433e-12	3.6647e-10
MA_10436609g0010	4.01496	3.79881	0.837724	4.53468	5.76897e-06	0.000133937
MA_10431639g0020	15.9026	3.7969	0.740733	5.12587	2.96169e-07	1.05207e-05
MA_184464g0010	3.06585	3.79252	0.803032	4.72275	2.32675e-06	6.17803e-05
MA_8027600g0010	117.945	3.77464	0.561178	6.72627	1.74063e-11	2.60632e-09
MA_453182g0010	9.4033	3.77453	0.682594	5.52968	3.20813e-08	1.5649e-06
MA_10430458g0010	24.4046	3.7639	0.653556	5.75912	8.45556e-09	5.15571e-07
MA_9594015g0010	60.9527	3.75922	0.50028	7.51423	5.72482e-14	1.44909e-11
MA_226001g0010	90.8474	3.7571	0.48869	7.68811	1.49323e-14	4.48202e-12
MA_1481g0010	31.4196	3.75588	0.496688	7.56184	3.97402e-14	1.03316e-11
MA_20384g0010	196.792	3.75522	0.595508	6.30592	2.86493e-10	2.92148e-08
MA_4897440g0010	7.66864	3.75421	0.781569	4.80343	1.5597e-06	4.38235e-05
MA_3821g0010	74.2215	3.73791	0.407676	9.16882	4.78241e-20	3.77141e-17
MA_7906475g0010	12.1028	3.7286	0.611687	6.09559	1.09033e-09	9.27264e-08
MA_6626016g0010	28.2031	3.72305	0.633205	5.8797	4.11005e-09	2.75455e-07
MA_28098g0010	95.2547	3.72288	0.830963	4.4802	7.45736e-06	0.000166793
MA_116478g0010	34.8201	3.7228	0.668132	5.57195	2.51898e-08	1.27066e-06
MA_10432716g0010	1237.37	3.72059	0.744617	4.99664	5.83367e-07	1.86504e-05
MA_126399g0010	12.3997	3.71204	0.815658	4.55098	5.33972e-06	0.000125699
MA_84154g0010	5.18741	3.70901	0.767922	4.82994	1.36577e-06	3.90706e-05
MA_8921185g0010	50.0702	3.70669	0.578891	6.40309	1.52267e-10	1.74413e-08
MA_10343964g0010	4.98772	3.69333	0.825893	4.47193	7.75182e-06	0.000172038
MA_588952g0010	35.8984	3.68851	0.612488	6.02218	1.72088e-09	1.29555e-07
MA_941729g0010	1153.59	3.68847	0.366751	10.0571	8.54376e-24	1.18899e-20
MA_1558499g0010	5.09795	3.68225	0.783976	4.69689	2.64157e-06	6.87505e-05
MA_7898849g0010	6.57052	3.67981	0.82766	4.44604	8.74658e-06	0.000190737
MA_9506636g0010	27.5275	3.67642	0.65122	5.64543	1.64765e-08	8.87931e-07
MA_16234g0010	3.01066	3.67313	0.837269	4.38704	1.14906e-05	0.000240146
MA_70859g0010	894.737	3.672	0.331159	11.0883	1.42941e-28	4.83101e-25
MA_8044933g0010	27.8132	3.66266	0.66125	5.53899	3.04226e-08	1.49636e-06
MA_10248111g0010	41.5089	3.65905	0.591887	6.18202	6.32879e-10	5.9652e-08
MA_220550g0010	11.952	3.65598	0.81808	4.46898	7.85952e-06	0.000174265
MA_26738g0010	123.893	3.65149	0.555939	6.56814	5.09487e-11	6.69635e-09
MA_10436984g0050	67.1863	3.65148	0.757599	4.8198	1.43699e-06	4.09595e-05
MA_10435034g0020	9.61998	3.64882	0.625724	5.83135	5.49807e-09	3.50602e-07
MA_5816145g0010	442.227	3.64504	0.742545	4.90884	9.16168e-07	2.74017e-05
MA_403263g0010	7.89374	3.63642	0.832357	4.36882	1.2492e-05	0.000256672
MA_315574g0010	32.7852	3.62706	0.662558	5.47433	4.39182e-08	2.06564e-06
MA_4284756g0010	21.0772	3.59692	0.715169	5.02946	4.91852e-07	1.605e-05
MA_841019g0010	103.796	3.59033	0.801786	4.47792	7.53748e-06	0.000168387
MA_92989g0010	22.2409	3.5821	0.533263	6.71733	1.85089e-11	2.73677e-09
MA_10434211g0010	3.02059	3.56113	0.826834	4.30695	1.65521e-05	0.00032687
MA_10388439g0010	15.8365	3.55572	0.694875	5.11707	3.10318e-07	1.09248e-05
MA_10435911g0010	3.0114	3.55199	0.816434	4.35061	1.35758e-05	0.000275924
MA_90896g0010	321.043	3.55061	0.69693	5.09464	3.49403e-07	1.19974e-05
MA_81874g0010	26.9823	3.54797	0.822653	4.31284	1.61169e-05	0.000319341
MA_8772866g0010	236.628	3.53782	0.803594	4.4025	1.07011e-05	0.000225238
MA_65404g0010	76.6355	3.535	0.503764	7.01718	2.26396e-12	4.28486e-10
MA_54954g0010	25.0889	3.53316	0.679685	5.19823	2.01191e-07	7.56721e-06
MA_7100218g0010	79.8214	3.53277	0.454052	7.78054	7.22159e-15	2.27798e-12
MA_69378g0010	8.53334	3.53025	0.726362	4.86017	1.17283e-06	3.3879e-05
MA_10103038g0010	261.11	3.52996	0.85135	4.14631	3.3787e-05	0.00060236
MA_82642g0010	31.4952	3.52596	0.534883	6.59201	4.33915e-11	5.84458e-09
MA_92836g0010	14.5569	3.52447	0.549434	6.41473	1.41075e-10	1.63606e-08
MA_126229g0020	38.4817	3.52373	0.683889	5.15248	2.57063e-07	9.42662e-06
MA_10427514g0010	713.829	3.52251	0.645855	5.45403	4.92409e-08	2.26202e-06
MA_501223g0010	11.0088	3.51664	0.660353	5.32539	1.00737e-07	4.15199e-06
MA_120471g0010	3.58623	3.5158	0.858133	4.09703	4.18479e-05	0.000725075
MA_8353g0010	122.451	3.513	0.455956	7.70469	1.31165e-14	4.02999e-12
MA_951514g0010	69.6924	3.50519	0.6133	5.71529	1.09518e-08	6.38295e-07
MA_10436076g0010	22.8028	3.50344	0.619229	5.65775	1.53374e-08	8.32228e-07
MA_95638g0020	13.8292	3.50306	0.621863	5.63317	1.76922e-08	9.38481e-07
MA_10432379g0020	9.53079	3.49974	0.778695	4.49437	6.97754e-06	0.000157966
MA_10432342g0010	4.13309	3.4994	0.837863	4.17658	2.95923e-05	0.000536472
MA_225933g0010	7.83423	3.49936	0.693939	5.04275	4.5889e-07	1.51838e-05
MA_98236g0010	175.231	3.4972	0.708347	4.93712	7.92827e-07	2.44228e-05
MA_10428902g0010	27.8582	3.49391	0.617178	5.66111	1.50396e-08	8.19829e-07
MA_3550g0020	24.1473	3.48735	0.682273	5.11138	3.19815e-07	1.11761e-05
MA_10326890g0010	116.739	3.48407	0.369722	9.42349	4.36328e-21	4.48811e-18
MA_10430963g0010	3.88481	3.48143	0.826892	4.21026	2.55079e-05	0.000471089
MA_8560890g0010	489.06	3.47996	0.310455	11.2092	3.67456e-29	1.44888e-25
MA_8061716g0010	11.8265	3.47535	0.641093	5.42098	5.92736e-08	2.63095e-06
MA_82669g0010	23.2419	3.47365	0.634315	5.47622	4.34508e-08	2.04773e-06
MA_103636g0020	20.0123	3.45729	0.748217	4.62071	3.82438e-06	9.47406e-05
MA_10436904g0020	5.90738	3.45246	0.813732	4.24275	2.20797e-05	0.000417555
MA_256679g0010	3.91866	3.44383	0.859069	4.00879	6.103e-05	0.00098221
MA_321571g0010	49.1776	3.44269	0.589776	5.83728	5.30608e-09	3.41117e-07
MA_36042g0010	9.9742	3.44092	0.812878	4.23301	2.30585e-05	0.000432265
MA_906393g0010	32.4568	3.43977	0.720764	4.7724	1.82045e-06	4.99632e-05
MA_9059032g0010	6.58509	3.43767	0.842329	4.08115	4.4814e-05	0.000765494
MA_2477g0030	48.9847	3.43709	0.623189	5.51533	3.48132e-08	1.65716e-06
MA_53147g0010	4.06101	3.4316	0.856238	4.00777	6.12955e-05	0.000985142
MA_10426242g0030	11.9549	3.42947	0.692471	4.9525	7.32646e-07	2.27466e-05
MA_164016g0010	9.99868	3.42887	0.797666	4.29863	1.71858e-05	0.000337132
MA_10259759g0010	135.442	3.42859	0.407102	8.42193	3.70343e-17	1.89593e-14
MA_10212526g0010	5.98626	3.42713	0.788671	4.34544	1.38994e-05	0.000281462
MA_10435693g0020	80.663	3.42122	0.512931	6.66994	2.55907e-11	3.64714e-09
MA_17373g0010	4.37335	3.41568	0.825482	4.1378	3.50648e-05	0.000623264
MA_7837893g0010	2.38156	3.41493	0.853063	4.00313	6.25095e-05	0.000999898
MA_6505g0010	184.497	3.41429	0.446783	7.64194	2.13976e-14	6.0991e-12
MA_158635g0010	187.035	3.40906	0.691354	4.93099	8.18138e-07	2.50208e-05
MA_771456g0010	16.487	3.40562	0.767964	4.43461	9.22371e-06	0.000198557
MA_128791g0010	16.8687	3.40485	0.663827	5.12912	2.91093e-07	1.03704e-05
MA_200041g0010	5.3753	3.4048	0.72265	4.71155	2.45844e-06	6.44096e-05
MA_4709233g0010	2.32874	3.40426	0.849747	4.0062	6.17037e-05	0.000990357
MA_117567g0010	58.5351	3.40085	0.494909	6.87167	6.34546e-12	1.06469e-09
MA_10530g0010	28.2637	3.39655	0.687631	4.93949	7.83257e-07	2.4191e-05
MA_202096g0010	33.3817	3.39128	0.684011	4.95793	7.12479e-07	2.21787e-05
MA_3920672g0010	19.1252	3.38941	0.715187	4.73919	2.14571e-06	5.74894e-05
MA_10313114g0010	241.78	3.38934	0.488671	6.93584	4.03828e-12	7.29294e-10
MA_218345g0010	9.06208	3.38537	0.777813	4.35242	1.34642e-05	0.000274363
MA_95715g0010	17.6019	3.38059	0.742553	4.55265	5.29739e-06	0.000125076
MA_82407g0010	10.6579	3.38055	0.757417	4.46326	8.07203e-06	0.000177645
MA_8519251g0010	20.2153	3.3778	0.604595	5.58689	2.31173e-08	1.18893e-06
MA_564355g0010	459.429	3.36781	0.441045	7.63598	2.24107e-14	6.16503e-12
MA_648065g0010	45.103	3.36235	0.60399	5.56691	2.59302e-08	1.30246e-06
MA_123133g0010	490.31	3.35799	0.221614	15.1524	7.30207e-52	8.63762e-48
MA_156769g0010	37.3574	3.35299	0.577945	5.80158	6.56927e-09	4.11153e-07
MA_101646g0010	227.841	3.3498	0.295674	11.3294	9.3874e-30	4.44174e-26
MA_10428480g0010	274.798	3.34384	0.786139	4.2535	2.10452e-05	0.000401199
MA_140995g0010	5.86354	3.33766	0.789352	4.22835	2.35411e-05	0.00043935
MA_10427709g0010	39.9977	3.33691	0.615392	5.42242	5.8799e-08	2.61479e-06
MA_9766061g0010	3.76021	3.33508	0.858666	3.88402	0.000102743	0.00150975
MA_10428107g0010	19.3924	3.33393	0.545041	6.11684	9.54502e-10	8.42597e-08
MA_7887903g0010	59.9111	3.33117	0.674193	4.94097	7.77335e-07	2.40395e-05
MA_10144809g0010	79.3902	3.33096	0.778026	4.2813	1.85805e-05	0.000360901
MA_10430613g0010	17.4233	3.3281	0.821836	4.04959	5.13073e-05	0.000853007
MA_215434g0010	20.5071	3.32741	0.647027	5.14262	2.70937e-07	9.7562e-06
MA_75861g0010	6.07678	3.32667	0.843666	3.94311	8.04319e-05	0.00124614
MA_501572g0010	326.666	3.32403	0.711752	4.67021	3.00894e-06	7.67086e-05
MA_277805g0010	15.8903	3.31643	0.691686	4.7947	1.62922e-06	4.52396e-05
MA_10430588g0010	17.6208	3.31179	0.620624	5.33623	9.49004e-08	3.95274e-06
MA_10426598g0020	1.89404	3.30869	0.854158	3.87363	0.000107226	0.00156783
MA_289808g0010	5.50605	3.30715	0.751692	4.39961	1.08445e-05	0.000227627
MA_9333705g0010	357.777	3.30639	0.741953	4.45633	8.33735e-06	0.000182973
MA_8950g0010	13.9428	3.30623	0.53906	6.13332	8.60617e-10	7.6832e-08
MA_9874812g0010	15.7353	3.30612	0.818611	4.0387	5.37484e-05	0.000885502
MA_5963g0010	122.479	3.30258	0.289561	11.4055	3.92618e-30	2.32214e-26
MA_708950g0010	4.11927	3.30149	0.844777	3.90812	9.3017e-05	0.00140255
MA_66201g0010	132.103	3.29757	0.81818	4.03037	5.56881e-05	0.000911112
MA_10436994g0040	3.4099	3.28703	0.785116	4.18668	2.83061e-05	0.000517117
MA_68152g0010	98.5245	3.28179	0.483555	6.7868	1.14645e-11	1.77273e-09
MA_197343g0010	12.0099	3.2808	0.727048	4.51249	6.40699e-06	0.000146309
MA_112760g0010	26.7775	3.27918	0.43328	7.56827	3.78232e-14	9.94247e-12
MA_500227g0010	181.825	3.27223	0.599665	5.45676	4.8491e-08	2.24537e-06
MA_10427872g0010	19.6504	3.2711	0.673636	4.85589	1.19846e-06	3.44511e-05
MA_23113g0010	10.161	3.26248	0.773021	4.22042	2.43844e-05	0.000452815
MA_8180539g0010	26.6496	3.25393	0.698388	4.6592	3.17443e-06	8.04504e-05
MA_69345g0010	29.3835	3.25304	0.575153	5.65596	1.54976e-08	8.38997e-07
MA_10426788g0030	6.54678	3.24924	0.76468	4.24915	2.14584e-05	0.000407762
MA_15546g0010	9.96043	3.24888	0.710166	4.57482	4.7663e-06	0.000114595
MA_9263807g0010	25.8129	3.24682	0.553155	5.86964	4.36737e-09	2.87809e-07
MA_10428528g0010	778.426	3.24603	0.624332	5.19921	2.00141e-07	7.53971e-06
MA_10432956g0020	79.0919	3.24471	0.382359	8.48602	2.13828e-17	1.14971e-14
MA_282911g0010	9.0229	3.24117	0.741353	4.37196	1.23134e-05	0.000253754
MA_8198096g0010	9.52957	3.24101	0.747148	4.33784	1.4389e-05	0.00029021
MA_5170784g0010	17.5376	3.23919	0.786487	4.11856	3.81251e-05	0.000668616
MA_63850g0010	11.381	3.23155	0.757114	4.26825	1.97015e-05	0.000380489
MA_295106g0010	4.62127	3.22861	0.841335	3.83748	0.000124303	0.00177368
MA_32466g0010	10.0761	3.22843	0.808673	3.99226	6.54477e-05	0.00104337
MA_29029g0010	126.707	3.22771	0.435288	7.41511	1.21521e-13	2.93363e-11
MA_10321051g0010	28.8928	3.22645	0.708005	4.5571	5.18636e-06	0.000123316
MA_159244g0020	13.1464	3.22031	0.734598	4.38378	1.16639e-05	0.000243336
MA_102538g0010	1810.27	3.2183	0.641353	5.01798	5.22175e-07	1.69693e-05
MA_10431230g0020	106.924	3.21797	0.746276	4.31203	1.61759e-05	0.000320243
MA_10434729g0020	113.363	3.21513	0.727042	4.42221	9.7698e-06	0.000208605
MA_41289g0010	14.7213	3.21285	0.648151	4.95694	7.16123e-07	2.22629e-05
MA_9401581g0010	3.8155	3.21277	0.798145	4.02529	5.69041e-05	0.000926522
MA_10429865g0020	5.56575	3.21272	0.804386	3.99401	6.49664e-05	0.0010364
MA_177562g0020	14.2766	3.21204	0.634261	5.06422	4.10073e-07	1.38198e-05
MA_10433109g0010	25.3839	3.21151	0.579397	5.54286	2.9757e-08	1.46971e-06
MA_382378g0010	32.6199	3.20646	0.72711	4.40987	1.03432e-05	0.000218677
MA_154457g0010	10.6685	3.20586	0.663368	4.8327	1.34692e-06	3.8578e-05
MA_10772g0010	82.6717	3.20535	0.585902	5.47079	4.48028e-08	2.10018e-06
MA_111005g0010	44.734	3.19968	0.580056	5.51616	3.46494e-08	1.65269e-06
MA_10430127g0010	11.1644	3.19964	0.736539	4.34415	1.39815e-05	0.000282471
MA_8879638g0010	80.847	3.19424	0.3967	8.05203	8.1432e-16	3.32158e-13
MA_39877g0020	3.18133	3.19129	0.82513	3.86762	0.000109901	0.00160002
MA_8851g0010	28.6346	3.18387	0.565557	5.62962	1.80603e-08	9.51606e-07
MA_169512g0010	3.36272	3.17912	0.813852	3.90626	9.37357e-05	0.00141069
MA_132265g0020	44.9665	3.179	0.584142	5.44216	5.2637e-08	2.3605e-06
MA_9034452g0010	30.1731	3.17579	0.68593	4.6299	3.65844e-06	9.11067e-05
MA_10337257g0010	134.946	3.17393	0.639014	4.96691	6.80281e-07	2.12604e-05
MA_188810g0010	76.7994	3.17182	0.785027	4.0404	5.33601e-05	0.000880945
MA_10433964g0010	3.99087	3.17064	0.775782	4.08702	4.3694e-05	0.000750155
MA_350380g0010	25.1679	3.17013	0.573172	5.53086	3.18658e-08	1.5576e-06
MA_3796100g0010	17.3217	3.16932	0.553322	5.72779	1.01744e-08	6.00267e-07
MA_7302483g0010	9.31662	3.16856	0.772982	4.09913	4.14704e-05	0.000719286
MA_10020141g0010	20.0183	3.16757	0.615782	5.14397	2.68985e-07	9.71605e-06
MA_10432202g0010	5.29381	3.16616	0.794856	3.98332	6.796e-05	0.00107906
MA_7439660g0010	1.59221	3.16043	0.85293	3.70538	0.000211074	0.00276653
MA_159389g0020	17.0559	3.15792	0.586424	5.38505	7.2426e-08	3.11537e-06
MA_3294g0010	224.416	3.15752	0.460407	6.85811	6.97774e-12	1.14638e-09
MA_1531973g0010	7.23067	3.15218	0.842274	3.74246	0.000182226	0.00245367
MA_10436037g0010	14.6993	3.14771	0.737825	4.2662	1.9883e-05	0.000383368
MA_10702g0010	76.1102	3.14619	0.637395	4.93601	7.97364e-07	2.45306e-05
MA_837745g0010	129.844	3.13908	0.76436	4.10681	4.01155e-05	0.000699653
MA_886307g0010	60.6882	3.13495	0.490833	6.387	1.69177e-10	1.90462e-08
MA_177399g0010	63.1393	3.12401	0.634163	4.92619	8.38475e-07	2.55627e-05
MA_10436108g0010	107.873	3.12389	0.785924	3.9748	7.04388e-05	0.0011118
MA_929974g0010	37.1694	3.12169	0.557196	5.6025	2.11284e-08	1.09858e-06
MA_202816g0010	13.3801	3.11908	0.59862	5.21046	1.88376e-07	7.15454e-06
MA_15445g0010	7.27832	3.1179	0.834739	3.73518	0.000187582	0.00251577
MA_1672269g0010	2.06297	3.11752	0.855145	3.64561	0.000266763	0.00338215
MA_11882g0010	4.82938	3.11692	0.798372	3.9041	9.45765e-05	0.00141892
MA_10432681g0010	11.6218	3.11261	0.65297	4.76685	1.87129e-06	5.11211e-05
MA_369117g0010	137.693	3.11134	0.786693	3.95496	7.65476e-05	0.00119457
MA_922597g0010	92.3631	3.10702	0.57061	5.44509	5.17786e-08	2.33329e-06
MA_796003g0010	31.3873	3.10255	0.67424	4.60154	4.1937e-06	0.000102707
MA_8682761g0010	43.9557	3.10254	0.732683	4.2345	2.29063e-05	0.000430434
MA_9984443g0020	8.63205	3.10239	0.826423	3.754	0.000174035	0.0023595
MA_19861g0010	2.697	3.10171	0.842176	3.68298	0.000230525	0.0029802
MA_6548160g0010	1.98054	3.0986	0.848952	3.64992	0.000262326	0.00334201
MA_80935g0010	4.85329	3.09441	0.833167	3.71403	0.000203982	0.00270051
MA_6064g0010	10.9595	3.0944	0.757431	4.0854	4.40019e-05	0.000754345
MA_365001g0010	33.0553	3.08826	0.848613	3.63918	0.000273506	0.00345468
MA_3380g0010	17.0591	3.08652	0.513404	6.01188	1.83388e-09	1.36433e-07
MA_276143g0010	5.01765	3.08265	0.800219	3.85226	0.000117032	0.00169135
MA_217030g0010	7.11288	3.08235	0.6821	4.51892	6.21572e-06	0.000142492
MA_17523g0010	46.803	3.08168	0.385539	7.99316	1.31523e-15	5.01868e-13
MA_46121g0010	31.6817	3.07635	0.626	4.9143	8.91013e-07	2.67168e-05
MA_82407g0020	6.98608	3.07503	0.820631	3.74715	0.000178852	0.00241374
MA_10437268g0010	4.32719	3.07133	0.750469	4.09255	4.26658e-05	0.000736241
MA_163387g0010	5.74651	3.06773	0.818415	3.74838	0.000177983	0.00240612
MA_6753815g0010	8.23118	3.06754	0.733722	4.18079	2.90503e-05	0.00052705
MA_8640242g0010	32.3269	3.06288	0.70444	4.34796	1.37409e-05	0.00027904
MA_10427891g0010	563.337	3.06167	0.576072	5.31472	1.0682e-07	4.32731e-06
MA_7351645g0010	21.8811	3.06162	0.506047	6.05006	1.44788e-09	1.1418e-07
MA_10990g0010	5.15758	3.06103	0.760406	4.02552	5.68501e-05	0.00092628
MA_121001g0010	12.4769	3.05895	0.711607	4.29865	1.7184e-05	0.000337132
MA_230960g0010	187.989	3.05878	0.322214	9.49303	2.24423e-21	2.52829e-18
MA_103215g0010	4.55758	3.05655	0.767449	3.98274	6.8124e-05	0.00108021
MA_10430876g0010	38.3709	3.05535	0.604123	5.05749	4.24821e-07	1.42062e-05
MA_4030165g0010	12.4119	3.05383	0.77215	3.95497	7.65448e-05	0.00119457
MA_10427280g0030	53.6371	3.05346	0.320422	9.52949	1.58055e-21	1.86963e-18
MA_123150g0010	2.33299	3.05326	0.854791	3.57194	0.000354343	0.0042968
MA_379082g0010	8.86018	3.053	0.7891	3.86896	0.0001093	0.00159226
MA_10426249g0010	299.688	3.0513	0.790756	3.85872	0.000113984	0.00165033
MA_795943g0010	158.183	3.04675	0.673688	4.52249	6.1115e-06	0.000140375
MA_9243887g0010	33.2825	3.0409	0.667934	4.5527	5.29626e-06	0.000125076
MA_625682g0010	276.824	3.03589	0.281591	10.7812	4.22261e-27	9.08168e-24
MA_30848g0010	68.3489	3.0309	0.395503	7.66341	1.81067e-14	5.27197e-12
MA_119796g0010	3.6093	3.03033	0.819624	3.69722	0.000217972	0.00283926
MA_10431324g0020	33.2298	3.02971	0.54459	5.56328	2.64745e-08	1.32417e-06
MA_14480g0020	1.75741	3.0286	0.85311	3.55007	0.000385135	0.00460644
MA_179641g0010	31.2487	3.02708	0.658813	4.59474	4.33289e-06	0.000105787
MA_553359g0010	3.09628	3.02324	0.841686	3.59189	0.00032829	0.00403254
MA_7299373g0010	14.1713	3.01949	0.691084	4.3692	1.24702e-05	0.000256538
MA_8195264g0010	9.37077	3.01738	0.828313	3.64281	0.000269679	0.00340998
MA_467865g0010	2.77781	3.01302	0.854241	3.52713	0.000420088	0.00495189
MA_295001g0010	36.0907	3.00674	0.483604	6.21734	5.05638e-10	4.84307e-08
MA_5342438g0010	118.278	3.00615	0.765793	3.92554	8.65352e-05	0.00131915
MA_86162g0020	27.871	3.00191	0.530538	5.65823	1.5294e-08	8.31783e-07
MA_10265423g0010	4.2913	2.99596	0.759159	3.94641	7.93302e-05	0.00123177
MA_22012g0010	5.17868	2.99399	0.817859	3.66077	0.000251463	0.0032262
MA_10508g0010	19.1347	2.98882	0.519852	5.74937	8.95745e-09	5.39225e-07
MA_9189183g0010	33.2752	2.98871	0.585127	5.1078	3.25935e-07	1.1323e-05
MA_306494g0010	14.1408	2.98814	0.822961	3.63096	0.000282371	0.00355249
MA_402760g0010	8.73083	2.98286	0.79396	3.75694	0.000172005	0.00233908
MA_35233g0010	24.9726	2.97446	0.553426	5.37463	7.67393e-08	3.27117e-06
MA_696786g0010	58.9977	2.97153	0.597251	4.97535	6.51314e-07	2.04632e-05
MA_374419g0010	17.4732	2.97084	0.592847	5.01115	5.41068e-07	1.74633e-05
MA_8316510g0010	2.88071	2.96669	0.811524	3.65571	0.000256473	0.00327449
MA_867716g0010	4.51927	2.96433	0.830506	3.5693	0.000357937	0.00432928
MA_11600g0010	4.06944	2.95744	0.823467	3.59145	0.000328843	0.00403725
MA_851678g0010	14.0916	2.95493	0.638569	4.62743	3.7024e-06	9.21044e-05
MA_165604g0010	4.12431	2.9481	0.83063	3.54923	0.000386361	0.00461643
MA_10430372g0010	12.6707	2.94793	0.77054	3.8258	0.000130346	0.00184949
MA_394353g0010	68.3275	2.9465	0.449962	6.54833	5.81845e-11	7.52201e-09
MA_12125g0010	9.17428	2.9462	0.775314	3.8	0.000144695	0.00202197
MA_9390337g0010	3.86196	2.94151	0.85906	3.4241	0.000616842	0.00686096
MA_347612g0010	9.37524	2.94042	0.641135	4.58627	4.5123e-06	0.000109489
MA_402874g0010	2.80928	2.93688	0.859824	3.41568	0.000636239	0.00702059
MA_207601g0010	14.4911	2.93503	0.675287	4.34635	1.38423e-05	0.00028086
MA_49467g0010	14.7239	2.93365	0.715485	4.10023	4.12744e-05	0.000716412
MA_9760264g0010	5.73846	2.93033	0.824782	3.55285	0.000381083	0.00456721
MA_126866g0010	21.0297	2.92879	0.524403	5.58499	2.33711e-08	1.19678e-06
MA_407468g0010	10.1454	2.92573	0.828754	3.53028	0.000415122	0.00489823
MA_9214460g0010	11.5232	2.92514	0.804121	3.63769	0.000275094	0.00346917
MA_140715g0010	8.6428	2.92444	0.695452	4.20509	2.60975e-05	0.000480478
MA_97786g0010	2.40058	2.92044	0.84858	3.44157	0.000578357	0.0064878
MA_8515319g0010	2.77209	2.91308	0.826873	3.523	0.000426685	0.0050072
MA_19927g0010	20.3041	2.90998	0.571251	5.09405	3.50486e-07	1.20016e-05
MA_10433517g0010	3.39699	2.90497	0.816315	3.55864	0.000372784	0.00448592
MA_9061045g0010	12.2657	2.90239	0.619957	4.6816	2.8465e-06	7.34378e-05
MA_619108g0010	2.52695	2.89829	0.854989	3.38986	0.000699289	0.00761684
MA_99940g0010	6.63534	2.89617	0.735868	3.93572	8.29473e-05	0.00127675
MA_5570827g0010	6.95907	2.89329	0.710153	4.07418	4.61772e-05	0.000783126
MA_10429476g0010	22.9259	2.89277	0.438047	6.60379	4.0079e-11	5.5125e-09
MA_10426027g0020	6.50482	2.89264	0.825401	3.50452	0.000457424	0.00530998
MA_595151g0010	1857.92	2.89113	0.823509	3.51075	0.000446851	0.0052
MA_10055333g0010	3.85341	2.8905	0.820666	3.52213	0.000428087	0.00501797
MA_264506g0010	3.36072	2.88842	0.858722	3.36363	0.000769258	0.00825357
MA_479818g0010	7.1017	2.88388	0.844072	3.41663	0.000634022	0.00700266
MA_10013136g0010	57.7867	2.88105	0.477958	6.02782	1.66184e-09	1.26012e-07
MA_117432g0010	16.1215	2.8774	0.621201	4.632	3.62157e-06	9.02836e-05
MA_315755g0010	31.3105	2.87526	0.678737	4.23619	2.27342e-05	0.000428221
MA_131224g0010	16.7537	2.87332	0.674784	4.25814	2.06139e-05	0.000394164
MA_10436214g0010	4.42773	2.87245	0.803171	3.57638	0.000348379	0.00423533
MA_246628g0010	4.78061	2.86915	0.800944	3.58221	0.000340704	0.00416988
MA_10437265g0020	198.404	2.86723	0.287932	9.95801	2.32664e-23	3.05798e-20
MA_161971g0010	5.70236	2.86661	0.85713	3.34443	0.000824505	0.00869258
MA_23415g0010	111.704	2.86559	0.467547	6.12899	8.84389e-10	7.86574e-08
MA_172193g0010	3.89454	2.86459	0.859272	3.33374	0.000856868	0.00896982
MA_320571g0010	41.304	2.86425	0.389331	7.35687	1.88279e-13	4.4102e-11
MA_169317g0010	10.8008	2.86412	0.700937	4.08613	4.38635e-05	0.000752519
MA_3308940g0010	2.55787	2.86318	0.837259	3.41971	0.000626881	0.00693673
MA_34653g0010	38.596	2.86168	0.788311	3.63014	0.00028327	0.00355967
MA_542261g0010	2.15482	2.85946	0.856845	3.33719	0.000846289	0.0088866
MA_10428395g0010	12.1615	2.8593	0.726012	3.93836	8.20404e-05	0.00126526
MA_10431378g0010	706.032	2.85863	0.674144	4.24038	2.23139e-05	0.000421648
MA_8055948g0010	4.13861	2.85716	0.816972	3.49725	0.000470074	0.00542224
MA_10150752g0010	5.38529	2.85341	0.736266	3.87551	0.000106401	0.00155769
MA_2896391g0010	17.1167	2.84386	0.595201	4.77798	1.77067e-06	4.87665e-05
MA_123993g0020	30.2417	2.84314	0.52104	5.45667	4.85151e-08	2.24537e-06
MA_61359g0010	28.2825	2.84031	0.607733	4.67361	2.95944e-06	7.58554e-05
MA_10170192g0010	2.43794	2.83786	0.857455	3.30963	0.000934193	0.00962593
MA_10362365g0010	56.8851	2.83417	0.701199	4.04189	5.30214e-05	0.000875963
MA_180174g0010	17.7765	2.83395	0.663072	4.27397	1.92026e-05	0.000372069
MA_10435754g0010	3.83291	2.83255	0.818298	3.46151	0.000537149	0.00609198
MA_769g0010	21.5676	2.8294	0.619985	4.56366	5.02691e-06	0.000120249
MA_5029466g0010	230.579	2.82872	0.643394	4.39656	1.09979e-05	0.000230255
MA_10143671g0010	10.0119	2.82648	0.691968	4.0847	4.41341e-05	0.000756065
MA_6521560g0010	5.7775	2.82573	0.85805	3.2932	0.000990525	0.0101139
MA_122499g0010	10.3397	2.82556	0.778168	3.63104	0.000282286	0.00355249
MA_19739g0010	4.15308	2.82208	0.786165	3.58969	0.000331077	0.00406256
MA_6875874g0010	93.4788	2.81975	0.364677	7.73219	1.05715e-14	3.29081e-12
MA_10436287g0020	21.5855	2.81864	0.535229	5.26624	1.39245e-07	5.53658e-06
MA_728914g0010	46.0909	2.81793	0.648499	4.34531	1.39077e-05	0.000281462
MA_62264g0010	125.931	2.8172	0.303451	9.28387	1.63439e-20	1.38094e-17
MA_10434709g0010	5.4276	2.817	0.749328	3.75937	0.00017034	0.00232137
MA_77606g0010	33.1322	2.81592	0.664815	4.23564	2.279e-05	0.000428931
MA_5887272g0010	25.8765	2.8133	0.677171	4.15449	3.26007e-05	0.000582528
MA_6570186g0010	8.5869	2.81079	0.815123	3.4483	0.00056412	0.00636735
MA_69695g0010	55.7562	2.80605	0.515233	5.44618	5.14623e-08	2.33236e-06
MA_498957g0010	7.49422	2.80561	0.751741	3.73215	0.000189852	0.00254188
MA_89787g0010	21.6627	2.80326	0.608506	4.60679	4.0893e-06	0.000100605
MA_10432716g0020	242.67	2.80307	0.253894	11.0403	2.4415e-28	7.22014e-25
MA_5887889g0010	35.1126	2.80298	0.681608	4.11231	3.91727e-05	0.000685464
MA_10430424g0010	96.9324	2.80148	0.715646	3.91462	9.05484e-05	0.00137144
MA_10435613g0010	523.34	2.80066	0.343874	8.14442	3.81089e-16	1.58172e-13
MA_51661g0010	4.14133	2.79819	0.850482	3.29012	0.00100146	0.0101991
MA_10425865g0010	54.6837	2.79768	0.448844	6.23308	4.5735e-10	4.45267e-08
MA_580238g0010	54.6127	2.79721	0.492466	5.68001	1.34689e-08	7.53305e-07
MA_9917746g0010	18.5656	2.79671	0.569296	4.91258	8.98855e-07	2.69179e-05
MA_585924g0010	9.31991	2.79247	0.601	4.64637	3.37825e-06	8.49337e-05
MA_126273g0010	6.65029	2.79042	0.695014	4.01492	5.94671e-05	0.000961636
MA_7451479g0010	20.3179	2.78936	0.612456	4.55438	5.25403e-06	0.000124424
MA_10426357g0010	4.00598	2.78736	0.856692	3.25363	0.00113941	0.0113166
MA_10430419g0020	330.235	2.78492	0.792957	3.51206	0.00044464	0.00517936
MA_167603g0010	23.73	2.78435	0.54928	5.06908	3.99741e-07	1.35294e-05
MA_10430220g0010	8.50568	2.78424	0.820054	3.39519	0.000685798	0.00749059
MA_523278g0010	3.64577	2.78203	0.822321	3.38315	0.000716605	0.00777429
MA_6945116g0010	122.229	2.78031	0.657578	4.22811	2.35664e-05	0.00043935
MA_8498773g0010	18.8259	2.77794	0.566423	4.90435	9.3738e-07	2.79302e-05
MA_95800g0010	40.5853	2.77793	0.77318	3.59287	0.000327062	0.00401955
MA_140984g0010	2.19666	2.7777	0.850702	3.26518	0.00109393	0.0109662
MA_6997643g0010	51.0404	2.77449	0.575968	4.81708	1.45672e-06	4.13227e-05
MA_12790g0010	2.20983	2.77368	0.844021	3.28627	0.00101525	0.010313
MA_217755g0010	5.49345	2.76982	0.809701	3.42079	0.000624389	0.00692211
MA_81047g0010	5.16408	2.76857	0.787417	3.51601	0.000438088	0.0051106
MA_55379g0010	22.6275	2.76759	0.562443	4.92066	8.62511e-07	2.61606e-05
MA_436039g0010	6.3901	2.76493	0.780711	3.54155	0.000397789	0.00472672
MA_10038097g0010	39.8844	2.76419	0.858711	3.21901	0.00128636	0.0125341
MA_7597689g0010	7.55752	2.76283	0.717453	3.85089	0.000117689	0.0016998
MA_10213388g0010	17.7639	2.76237	0.704167	3.92289	8.74927e-05	0.00133284
MA_111840g0010	32.3133	2.76237	0.824751	3.34934	0.000810052	0.00858831
MA_8562193g0010	3.40578	2.76184	0.838637	3.29325	0.000990352	0.0101139
MA_134669g0010	82.7146	2.76165	0.454983	6.06979	1.2808e-09	1.03938e-07
MA_3124288g0010	2.35276	2.7572	0.834771	3.30294	0.000956756	0.00981141
MA_10435894g0010	4.74405	2.75438	0.786654	3.50139	0.000462836	0.0053518
MA_9989648g0010	31.0065	2.75424	0.459408	5.9952	2.03234e-09	1.49785e-07
MA_482247g0010	7.93371	2.75398	0.778878	3.53583	0.000406491	0.00480838
MA_204088g0010	3.076	2.75379	0.807671	3.40955	0.000650702	0.00715348
MA_10427218g0010	560.167	2.75135	0.322084	8.54234	1.31529e-17	7.23653e-15
MA_10431043g0010	128.781	2.74987	0.701716	3.91878	8.89965e-05	0.00135139
MA_666523g0010	29.2464	2.74915	0.828665	3.31756	0.000908064	0.0094141
MA_9055473g0010	16.5595	2.74835	0.586766	4.6839	2.81469e-06	7.26964e-05
MA_10426218g0010	96.2027	2.74813	0.46392	5.92372	3.14742e-09	2.15831e-07
MA_149136g0010	2.52018	2.74767	0.857979	3.20249	0.00136247	0.0131726
MA_10432299g0010	2082.55	2.7446	0.409692	6.69917	2.09603e-11	3.04219e-09
MA_48202g0010	7.33849	2.7438	0.725222	3.78339	0.000154704	0.00214536
MA_441447g0010	3.86019	2.74	0.815163	3.36129	0.00077579	0.00831234
MA_10433876g0020	172.819	2.73971	0.306513	8.93831	3.95157e-19	2.67104e-16
MA_40811g0010	22.1619	2.73687	0.523685	5.22618	1.73051e-07	6.68961e-06
MA_53673g0010	55.0204	2.72882	0.509737	5.35339	8.63238e-08	3.6339e-06
MA_89609g0010	8.03746	2.72374	0.693236	3.92903	8.52885e-05	0.00130599
MA_7853134g0010	2.92278	2.71756	0.850654	3.19467	0.00139992	0.0135016
MA_927917g0010	2.58751	2.71599	0.829261	3.27519	0.00105591	0.0106437
MA_53496g0010	5.58794	2.71554	0.854171	3.17915	0.00147707	0.0141019
MA_7031g0010	32.7305	2.71545	0.71174	3.81523	0.000136055	0.00192085
MA_136705g0010	7.6031	2.712	0.726286	3.73406	0.000188417	0.00252411
MA_1461g0020	7.53001	2.70789	0.672373	4.02736	5.64071e-05	0.000920462
MA_10185829g0010	1.96229	2.70583	0.829621	3.26153	0.00110813	0.0110991
MA_10289256g0010	6.47436	2.70261	0.746098	3.62232	0.000291973	0.00365089
MA_690718g0010	42.3834	2.70259	0.806538	3.35085	0.000805631	0.00855458
MA_69434g0020	1.76864	2.69948	0.857527	3.14798	0.00164405	0.0154161
MA_9566623g0010	6.20893	2.69323	0.819975	3.28453	0.00102152	0.0103684
MA_10428986g0010	7.56877	2.69177	0.796153	3.38097	0.000722302	0.0078207
MA_10426753g0020	13.4013	2.69034	0.816239	3.29602	0.000980666	0.0100392
MA_18237g0010	51.0904	2.68928	0.578225	4.65093	3.30441e-06	8.32543e-05
MA_9293g0010	5.43956	2.68803	0.842577	3.19024	0.00142153	0.0136765
MA_95209g0020	3.42144	2.68541	0.856689	3.13464	0.00172063	0.0159822
MA_410141g0010	2.77405	2.6853	0.845324	3.17665	0.00148989	0.0142071
MA_9917796g0010	3.14915	2.68503	0.844904	3.17791	0.0014834	0.0141566
MA_579296g0010	91.41	2.68495	0.477692	5.62067	1.90216e-08	9.95605e-07
MA_43201g0010	1.85608	2.68364	0.849511	3.15904	0.00158291	0.0149435
MA_10027972g0010	165.225	2.68163	0.709266	3.78085	0.000156293	0.00216612
MA_166505g0010	2.63394	2.67973	0.856005	3.13051	0.00174503	0.0161897
MA_10430227g0010	6.07599	2.67851	0.798727	3.35347	0.000798039	0.00850989
MA_50908g0010	86.3559	2.67799	0.515827	5.19164	2.08445e-07	7.77823e-06
MA_136601g0010	135.766	2.67544	0.513028	5.215	1.8382e-07	7.0142e-06
MA_538167g0010	20.1116	2.67117	0.589202	4.53353	5.80057e-06	0.000134304
MA_41021g0010	17.4985	2.66738	0.477191	5.58976	2.27389e-08	1.17715e-06
MA_10433497g0010	17.5656	2.66638	0.688225	3.87428	0.000106942	0.00156464
MA_460450g0010	5.7832	2.66489	0.766494	3.47673	0.000507568	0.0057898
MA_37077g0020	17.0264	2.66262	0.709394	3.75337	0.00017447	0.00236404
MA_10204888g0010	8.32575	2.66058	0.665708	3.99661	6.42555e-05	0.00102575
MA_8035959g0010	4.08352	2.65965	0.860439	3.09104	0.0019946	0.0179765
MA_8274g0020	16.98	2.65916	0.73429	3.62141	0.000293006	0.00365873
MA_354589g0010	3.69301	2.65822	0.855874	3.10586	0.00189726	0.0173236
MA_3860g0010	1.72031	2.657	0.857684	3.09788	0.00194908	0.0176943
MA_216772g0010	3.97467	2.65481	0.815215	3.25657	0.00112767	0.0112235
MA_10425896g0020	7.1318	2.65262	0.760484	3.48807	0.000486514	0.0055769
MA_57964g0010	2.04388	2.64728	0.838236	3.15816	0.00158769	0.0149767
MA_454078g0010	2.24097	2.64696	0.854582	3.09737	0.00195245	0.0177054
MA_467252g0010	17.4221	2.64567	0.677458	3.90529	9.41118e-05	0.00141455
MA_5645970g0010	11.7777	2.64475	0.855067	3.09304	0.0019812	0.0178991
MA_19954g0010	22.7207	2.64229	0.466162	5.66819	1.44315e-08	7.93999e-07
MA_56566g0010	78.4431	2.64015	0.43202	6.11116	9.89074e-10	8.66649e-08
MA_55357g0010	27.7421	2.63957	0.708685	3.72461	0.00019562	0.00260584
MA_470517g0010	17.6812	2.63786	0.862141	3.05967	0.00221583	0.0195678
MA_10435911g0020	1.6836	2.63457	0.857669	3.07178	0.00212785	0.0189038
MA_69167g0010	3.57382	2.63417	0.851703	3.09282	0.00198261	0.0178991
MA_7066548g0010	2.61161	2.63289	0.848598	3.10263	0.00191806	0.0174798
MA_237144g0010	8.94649	2.63264	0.798492	3.29701	0.000977202	0.0100081
MA_905746g0010	41.54	2.63127	0.817505	3.21866	0.00128793	0.0125395
MA_121031g0010	4.12217	2.63017	0.827182	3.17968	0.00147439	0.014082
MA_10433999g0010	142.258	2.62908	0.366899	7.16568	7.74037e-13	1.59236e-10
MA_109421g0010	45.4596	2.6288	0.536422	4.90062	9.55352e-07	2.83941e-05
MA_203191g0010	6.55971	2.62786	0.820627	3.20226	0.00136353	0.0131774
MA_78410g0010	60.1962	2.62648	0.614151	4.27661	1.89763e-05	0.000367984
MA_29448g0010	13.2977	2.62524	0.594161	4.4184	9.94321e-06	0.000211734
MA_441188g0010	36.2326	2.62493	0.84229	3.11642	0.00183059	0.0168383
MA_44287g0010	41.9448	2.62437	0.557854	4.7044	2.54611e-06	6.6559e-05
MA_10426719g0010	9.146	2.62435	0.598757	4.38299	1.1706e-05	0.00024357
MA_133864g0010	54.6045	2.62076	0.363197	7.2158	5.36171e-13	1.14277e-10
MA_133240g0010	10.7611	2.62075	0.766296	3.42003	0.000626142	0.00693673
MA_10427886g0010	22.0034	2.62058	0.558268	4.69413	2.6775e-06	6.93804e-05
MA_10431941g0020	3.76575	2.61872	0.763653	3.42919	0.000605375	0.00674609
MA_10332g0010	4.44195	2.61685	0.789888	3.31294	0.000923209	0.00953932
MA_10435034g0030	17.6617	2.61557	0.459679	5.69	1.27042e-08	7.17316e-07
MA_73034g0010	100.967	2.61363	0.365521	7.15042	8.65124e-13	1.76441e-10
MA_35169g0010	219.628	2.60627	0.237399	10.9784	4.85301e-28	1.27569e-24
MA_559029g0010	5.79679	2.60498	0.803892	3.24046	0.00119337	0.0117636
MA_801328g0010	8.68348	2.6035	0.689016	3.77858	0.000157727	0.00218472
MA_440031g0010	6.85613	2.60267	0.671965	3.87322	0.000107405	0.00156948
MA_180963g0010	27.6677	2.60073	0.429152	6.06017	1.35981e-09	1.08684e-07
MA_140843g0010	3.65176	2.60057	0.85412	3.04473	0.00232888	0.0204137
MA_13470g0010	8.75921	2.59829	0.817971	3.17651	0.00149058	0.0142079
MA_214829g0010	94.074	2.59588	0.496802	5.22517	1.73997e-07	6.70425e-06
MA_482771g0010	26.1115	2.59455	0.664785	3.90284	9.50712e-05	0.00142354
MA_887217g0010	5.5508	2.59427	0.743164	3.49084	0.000481502	0.00553059
MA_9089g0010	3.57925	2.59074	0.822545	3.14967	0.00163457	0.0153452
MA_253867g0010	15.1674	2.58943	0.547821	4.72679	2.28094e-06	6.07686e-05
MA_203977g0010	7.63617	2.58822	0.743369	3.48174	0.000498163	0.0056935
MA_10432101g0010	2.98592	2.58575	0.838154	3.08506	0.00203512	0.0182582
MA_462351g0010	1.65481	2.58561	0.859622	3.00784	0.00263112	0.0225458
MA_383796g0010	2.1282	2.58486	0.853642	3.02804	0.00246145	0.0213868
MA_10025286g0010	2.25822	2.58463	0.848346	3.04667	0.00231391	0.0203126
MA_10144220g0010	9.08278	2.58458	0.755363	3.42163	0.000622465	0.00690726
MA_7785813g0010	18.6926	2.57967	0.473757	5.44513	5.17673e-08	2.33329e-06
MA_460877g0010	7.24679	2.57775	0.717419	3.59308	0.00032679	0.0040183
MA_10435552g0010	12.3684	2.57707	0.861049	2.99295	0.00276299	0.0233369
MA_9754703g0010	13.226	2.5735	0.534286	4.81672	1.4594e-06	4.13491e-05
MA_10433631g0010	29.6071	2.57261	0.482926	5.32712	9.97801e-08	4.12692e-06
MA_16402g0010	1.54672	2.57146	0.836249	3.075	0.00210504	0.0187569
MA_52928g0010	5.70992	2.57059	0.777329	3.30695	0.00094318	0.00970164
MA_10432502g0010	80.5991	2.57018	0.669305	3.84008	0.000122994	0.00176031
MA_75192g0010	37.118	2.56863	0.698502	3.67735	0.000235672	0.00303678
MA_18042g0010	7.71067	2.56668	0.719749	3.56608	0.000362363	0.00438058
MA_170671g0030	5.79528	2.56558	0.860109	2.98286	0.00285572	0.0239576
MA_16619g0020	2.64278	2.56515	0.858659	2.9874	0.00281366	0.0236969
MA_6589329g0010	10205.8	2.56057	0.554733	4.61586	3.91474e-06	9.67763e-05
MA_100749g0010	5.99384	2.5603	0.7853	3.26029	0.00111299	0.0111347
MA_9477177g0010	12.8136	2.5567	0.699245	3.65637	0.000255808	0.00326953
MA_205823g0010	25.5363	2.5564	0.575461	4.44235	8.89805e-06	0.000193231
MA_10168324g0010	22.704	2.55585	0.577443	4.42615	9.59315e-06	0.000205203
MA_85728g0010	1.7578	2.55402	0.834995	3.05873	0.00222278	0.0196218
MA_10432809g0010	15.0504	2.5539	0.746115	3.42293	0.000619504	0.00688086
MA_77852g0010	10.8592	2.55129	0.743924	3.42951	0.000604673	0.00674145
MA_786911g0010	60.9391	2.548	0.517926	4.91961	8.67166e-07	2.6173e-05
MA_77075g0010	5.46967	2.54765	0.758291	3.35973	0.000780178	0.00835556
MA_10428360g0010	56.6146	2.5463	0.434934	5.85445	4.78599e-09	3.12782e-07
MA_766098g0010	13.1212	2.54288	0.777393	3.27103	0.00107155	0.0107738
MA_10428386g0010	39.9801	2.54176	0.597308	4.25536	2.08713e-05	0.000398525
MA_10431712g0010	16.2104	2.54168	0.74927	3.39221	0.000693313	0.00755523
MA_9554510g0010	1.8172	2.53873	0.857734	2.95981	0.00307833	0.0254462
MA_10434351g0010	19.7037	2.53618	0.818307	3.0993	0.00193979	0.017646
MA_22084g0010	8.60203	2.53385	0.711382	3.56187	0.00036822	0.0044423
MA_502767g0010	6.52378	2.53059	0.642698	3.93745	8.23533e-05	0.00126926
MA_958112g0020	11.4948	2.5298	0.604405	4.18559	2.84421e-05	0.000518582
MA_10436028g0020	2.45481	2.52751	0.85956	2.94048	0.00327709	0.0267667
MA_10426063g0010	10.6383	2.5255	0.776134	3.25394	0.00113815	0.0113088
MA_5267g0010	4.12162	2.52393	0.802268	3.146	0.00165521	0.0155085
MA_80033g0010	6.14055	2.52214	0.838687	3.00725	0.00263624	0.0225808
MA_6817366g0010	7.55124	2.52199	0.790861	3.18891	0.00142808	0.0137134
MA_9232233g0010	15.0269	2.51982	0.582046	4.32924	1.49623e-05	0.000299982
MA_10427496g0020	9.25588	2.51717	0.619508	4.06317	4.84113e-05	0.000815752
MA_35037g0010	2.32571	2.51661	0.858932	2.92993	0.00339041	0.0274223
MA_10431440g0010	5.50332	2.51313	0.761892	3.29854	0.000971902	0.00996241
MA_458638g0010	5.77354	2.51253	0.789267	3.18337	0.00145569	0.0139146
MA_123242g0010	1.60042	2.51177	0.85558	2.93575	0.00332747	0.0270892
MA_948460g0010	16.7758	2.50969	0.753412	3.3311	0.000865048	0.00904344
MA_10067743g0010	3.25115	2.50903	0.778448	3.22312	0.00126803	0.0123912
MA_82361g0020	179.997	2.50847	0.407559	6.15488	7.51361e-10	6.81061e-08
MA_6357g0010	2.1939	2.50757	0.856225	2.92864	0.00340451	0.0275175
MA_177562g0010	6.06877	2.50467	0.831058	3.01383	0.00257974	0.0222094
MA_10427844g0010	11.4792	2.50427	0.69423	3.60726	0.000309448	0.00383696
MA_10429742g0010	66.5858	2.50393	0.674211	3.71387	0.000204115	0.00270075
MA_929480g0010	187.107	2.50199	0.444362	5.63052	1.79668e-08	9.4879e-07
MA_10433458g0020	63.159	2.50034	0.800488	3.12352	0.00178702	0.0165081
MA_191308g0010	836.837	2.49509	0.684933	3.64282	0.000269671	0.00340998
MA_955315g0010	2.07702	2.49472	0.85619	2.91375	0.00357117	0.0286298
MA_10426894g0020	1.84239	2.49311	0.85821	2.90501	0.00367238	0.0292627
MA_10426320g0010	2.01478	2.49137	0.855179	2.91327	0.00357668	0.0286449
MA_172627g0020	1.68273	2.48796	0.847093	2.93706	0.00331345	0.0269937
MA_218732g0010	10.0823	2.48739	0.786153	3.16401	0.00155612	0.0147321
MA_728885g0010	2.36699	2.48699	0.826697	3.00834	0.00262678	0.0225243
MA_10436988g0010	5.35664	2.48549	0.791221	3.14133	0.00168182	0.0157205
MA_8160264g0010	50.7482	2.48184	0.647422	3.83341	0.000126377	0.00180001
MA_8222690g0010	85.1648	2.47615	0.581112	4.26105	2.03472e-05	0.000390725
MA_94952g0010	2.31267	2.47525	0.8594	2.88021	0.00397413	0.0310913
MA_18942g0010	181.4	2.47356	0.314939	7.85407	4.02736e-15	1.40117e-12
MA_356436g0010	8.3873	2.47281	0.694648	3.5598	0.000371134	0.00447062
MA_614592g0010	2.33333	2.47256	0.842805	2.93373	0.00334915	0.0272107
MA_189802g0010	1115.53	2.47154	0.782481	3.1586	0.0015853	0.0149601
MA_9700299g0010	10.4909	2.4712	0.77072	3.20635	0.00134429	0.0130234
MA_10432716g0030	18.9254	2.4711	0.706322	3.49855	0.000467799	0.0054039
MA_95627g0010	1.96958	2.47042	0.859398	2.87459	0.00404555	0.0315769
MA_117157g0010	3.00583	2.46924	0.816161	3.02543	0.00248276	0.0215385
MA_40048g0010	10.048	2.46846	0.769689	3.20709	0.00134083	0.0130006
MA_61492g0010	75.887	2.46563	0.413265	5.96622	2.42818e-09	1.7251e-07
MA_49773g0010	19.9003	2.46469	0.63192	3.90033	9.60633e-05	0.00143749
MA_102057g0010	164.073	2.46364	0.623008	3.95443	7.67159e-05	0.0011964
MA_10435428g0020	242.122	2.46337	0.262433	9.38665	6.19367e-21	5.8612e-18
MA_9923g0010	1.69692	2.46335	0.841773	2.92638	0.00342929	0.02768
MA_808469g0010	549.279	2.46268	0.338428	7.2768	3.41832e-13	7.62931e-11
MA_91468g0010	10.2609	2.4619	0.773349	3.18342	0.00145546	0.0139146
MA_722981g0010	3.07936	2.45982	0.856073	2.87337	0.00406115	0.0316775
MA_9490559g0010	24.1867	2.45975	0.840843	2.92534	0.00344083	0.0277637
MA_217935g0010	1183.73	2.45943	0.61269	4.01415	5.96607e-05	0.000964107
MA_10147276g0010	48.5401	2.4566	0.6616	3.71312	0.000204717	0.00270268
MA_728213g0010	2.38166	2.45408	0.851163	2.88321	0.00393639	0.0308777
MA_19102g0010	19.8427	2.45404	0.500792	4.90032	9.5679e-07	2.84012e-05
MA_18417g0010	44.5033	2.44712	0.421723	5.80267	6.5266e-09	4.09566e-07
MA_10434785g0010	12.1013	2.44645	0.792847	3.08565	0.00203105	0.0182355
MA_8914126g0010	2.97762	2.44578	0.852873	2.86769	0.00413476	0.0320392
MA_10429703g0020	49.7113	2.4435	0.623242	3.92064	8.83156e-05	0.00134278
MA_7668829g0010	4.88417	2.4401	0.860954	2.83418	0.00459437	0.0348601
MA_589906g0010	23.5718	2.44004	0.541787	4.50369	6.6784e-06	0.000151921
MA_10432283g0010	4.29926	2.43874	0.80656	3.02364	0.00249755	0.0216199
MA_96077g0020	11.8714	2.4375	0.653687	3.72885	0.000192352	0.002571
MA_10067279g0010	15.6461	2.43589	0.517615	4.70599	2.52641e-06	6.6117e-05
MA_10427974g0010	9.57606	2.43517	0.636376	3.82662	0.000129915	0.00184707
MA_922379g0010	23.0436	2.43475	0.645718	3.77061	0.000162851	0.00223606
MA_8691g0010	8.27353	2.43288	0.776563	3.13288	0.00173101	0.0160723
MA_93445g0010	21.1492	2.43265	0.530791	4.58306	4.58213e-06	0.000110616
MA_175001g0010	3.16011	2.43174	0.849267	2.86334	0.00419202	0.0323995
MA_10432854g0010	51.2322	2.4307	0.482344	5.03934	4.67134e-07	1.54135e-05
MA_837209g0010	11.8832	2.42898	0.654446	3.71151	0.000206026	0.00271693
MA_138932g0010	14.8843	2.42519	0.580752	4.17596	2.96736e-05	0.000537374
MA_4116g0010	84.0631	2.42395	0.678941	3.57019	0.000356717	0.00431894
MA_10426240g0010	5.05795	2.4233	0.820396	2.95382	0.00313868	0.0258539
MA_4590835g0010	23.8303	2.41986	0.480811	5.03286	4.83207e-07	1.58554e-05
MA_9991817g0010	2.01527	2.41962	0.858263	2.81921	0.00481425	0.0361229
MA_947311g0010	4.98403	2.41926	0.857032	2.82284	0.00476008	0.0358073
MA_10430110g0020	34.7451	2.41818	0.592377	4.08217	4.4618e-05	0.000762837
MA_104192g0010	45.7166	2.41751	0.599438	4.03296	5.50797e-05	0.000903659
MA_10430277g0020	11.2914	2.4155	0.675154	3.5777	0.000346629	0.00422231
MA_9853612g0010	2.01316	2.41538	0.850128	2.8412	0.00449439	0.0343231
MA_10429744g0010	4.27028	2.41536	0.852989	2.83165	0.00463087	0.0350583
MA_28683g0010	1.6868	2.41512	0.857574	2.81623	0.00485915	0.0363215
MA_103726g0010	35.7514	2.41457	0.612881	3.9397	8.15833e-05	0.00125903
MA_10427017g0010	3.20749	2.41194	0.797276	3.02522	0.00248451	0.0215385
MA_10437031g0010	11.6566	2.40985	0.690265	3.4912	0.000480854	0.00552849
MA_79021g0010	8.85819	2.40786	0.623858	3.85964	0.000113556	0.00164817
MA_394599g0010	87.8225	2.40764	0.848751	2.83668	0.00455846	0.0346542
MA_10430454g0010	5.31438	2.40445	0.83427	2.8821	0.00395038	0.0309669
MA_20506g0010	64.5021	2.40397	0.435435	5.52085	3.37364e-08	1.62356e-06
MA_5118g0020	4.45078	2.40363	0.773204	3.10866	0.0018794	0.0172003
MA_9134g0010	33.6871	2.40296	0.490795	4.89605	9.77834e-07	2.8917e-05
MA_185497g0010	18.0655	2.40068	0.559509	4.2907	1.78114e-05	0.000347962
MA_10430878g0010	65.0387	2.3965	0.400992	5.97643	2.28075e-09	1.64006e-07
MA_41212g0010	3.3743	2.38996	0.843743	2.83257	0.0046175	0.0349906
MA_7293340g0010	2.94568	2.38851	0.822712	2.90322	0.00369351	0.0293718
MA_10431388g0030	7.88838	2.3877	0.806385	2.96099	0.0030665	0.0253839
MA_20197g0010	8.54484	2.38718	0.705974	3.3814	0.000721179	0.0078157
MA_10426796g0010	15.726	2.38658	0.567762	4.20349	2.62833e-05	0.000483148
MA_20572g0010	3.18789	2.38562	0.818957	2.913	0.00357975	0.0286598
MA_10435757g0010	27.2239	2.38444	0.775083	3.07637	0.00209539	0.0186855
MA_3452533g0010	3.55941	2.38432	0.857167	2.78162	0.00540875	0.0394088
MA_10429589g0010	2.76962	2.38371	0.838264	2.84363	0.00446029	0.0341604
MA_3099234g0010	6.26398	2.37751	0.66875	3.55516	0.000377752	0.00453352
MA_7051211g0010	2.93976	2.3772	0.857494	2.77226	0.00556681	0.0403245
MA_10432359g0010	17.039	2.37494	0.567468	4.18515	2.84976e-05	0.000518918
MA_360253g0010	134.702	2.37363	0.769839	3.08329	0.00204728	0.0183534
MA_38801g0010	12.7964	2.37107	0.6469	3.66528	0.000247064	0.0031732
MA_10429143g0010	18.8737	2.36795	0.861965	2.74715	0.0060116	0.0428768
MA_5676077g0010	8.35081	2.3667	0.701915	3.37178	0.00074685	0.00805699
MA_408078g0010	33.7008	2.3661	0.596151	3.96896	7.21859e-05	0.00113549
MA_8606g0010	32.5338	2.36431	0.506067	4.67192	2.9839e-06	7.63169e-05
MA_8605604g0010	4.83855	2.36341	0.791185	2.98718	0.00281562	0.0236969
MA_10427246g0010	25.3773	2.36295	0.785929	3.00657	0.00264212	0.0226066
MA_475682g0010	26.0247	2.35712	0.524992	4.48981	7.12866e-06	0.000160314
MA_556757g0010	18.4097	2.3556	0.613229	3.84131	0.000122379	0.00175362
MA_43488g0010	34.6568	2.35198	0.405217	5.80425	6.46544e-09	4.06807e-07
MA_254635g0010	7.12841	2.35109	0.764704	3.07451	0.00210848	0.0187599
MA_121826g0010	6.45155	2.34945	0.83072	2.8282	0.00468102	0.035354
MA_213696g0010	79.8584	2.34824	0.512124	4.58529	4.53355e-06	0.000109892
MA_428227g0010	24.9443	2.34671	0.686229	3.41971	0.000626868	0.00693673
MA_477653g0010	5.40151	2.34652	0.731744	3.20675	0.00134246	0.013011
MA_35014g0010	39.9984	2.34595	0.386952	6.06263	1.33917e-09	1.07458e-07
MA_3356g0010	99.4499	2.34314	0.773818	3.02802	0.00246159	0.0213868
MA_15498g0010	3.99517	2.34191	0.814863	2.874	0.00405314	0.0316257
MA_216719g0010	4.64885	2.3405	0.827409	2.82871	0.0046736	0.035314
MA_62938g0010	3.55234	2.33955	0.738071	3.16981	0.00152536	0.014487
MA_101107g0010	44.0595	2.3391	0.496347	4.71263	2.4454e-06	6.41388e-05
MA_10433003g0020	13.4976	2.33872	0.600114	3.89712	9.73443e-05	0.00145023
MA_8765487g0010	159.895	2.3377	0.540768	4.32293	1.5397e-05	0.000307395
MA_10427828g0020	18.4647	2.33539	0.854771	2.73218	0.00629161	0.0443525
MA_874956g0010	26.9856	2.33382	0.50139	4.6547	3.24452e-06	8.19197e-05
MA_10434201g0010	1104.53	2.33247	0.653479	3.56931	0.000357927	0.00432928
MA_10426435g0010	401.289	2.33002	0.576109	4.04442	5.24529e-05	0.000868392
MA_10434912g0020	5.43169	2.32964	0.721006	3.2311	0.00123314	0.0120752
MA_27253g0010	22.9829	2.32746	0.485474	4.79421	1.63315e-06	4.52425e-05
MA_88519g0010	78.8282	2.32578	0.222175	10.4682	1.20882e-25	2.04273e-22
MA_25900g0010	24.1917	2.32419	0.542547	4.28386	1.8368e-05	0.000357654
MA_25775g0010	8.83	2.32386	0.84935	2.73605	0.00621815	0.0439788
MA_204276g0010	6.7583	2.32181	0.732645	3.16908	0.0015292	0.0145084
MA_9971131g0010	1.9395	2.32164	0.833294	2.7861	0.0053347	0.0389857
MA_477534g0010	3.25227	2.31962	0.826137	2.80779	0.00498823	0.0371339
MA_772389g0010	16.5765	2.31673	0.822592	2.81638	0.00485688	0.0363188
MA_10430554g0020	2.91383	2.31641	0.859903	2.6938	0.00706421	0.0486536
MA_64687g0010	2.845	2.31617	0.843534	2.74579	0.00603659	0.0430032
MA_3282567g0010	4.26942	2.31527	0.860981	2.68911	0.00716427	0.0491995
MA_10436594g0010	15.7116	2.31501	0.592571	3.90672	9.3558e-05	0.00140891
MA_30723g0010	174.971	2.31457	0.339419	6.81922	9.15379e-12	1.4732e-09
MA_18470g0010	238.338	2.31275	0.775841	2.98096	0.00287347	0.0240882
MA_10428892g0010	6.42843	2.31194	0.800894	2.8867	0.00389301	0.0305801
MA_110864g0010	5.57167	2.31059	0.740946	3.11843	0.00181815	0.0167434
MA_4979g0010	3.67865	2.3103	0.830635	2.78136	0.00541309	0.0394282
MA_467153g0010	3.55141	2.3097	0.767295	3.01018	0.00261092	0.022437
MA_955078g0010	11.526	2.30717	0.526498	4.38209	1.17545e-05	0.000244365
MA_10434336g0020	209.164	2.30709	0.38491	5.99384	2.04942e-09	1.50575e-07
MA_10426905g0010	3.06373	2.30373	0.860497	2.67721	0.00742386	0.0506061
MA_30903g0010	5.37987	2.30367	0.838911	2.74603	0.00603214	0.0429914
MA_10427338g0010	3.11737	2.30245	0.775983	2.96714	0.00300584	0.0250024
MA_470965g0010	63.4116	2.30239	0.492971	4.67044	3.00557e-06	7.67053e-05
MA_10434099g0020	13.2891	2.30156	0.598498	3.84557	0.000120274	0.00173105
MA_68171g0010	362.363	2.30022	0.385487	5.96705	2.41576e-09	1.72145e-07
MA_128422g0010	3.19375	2.29952	0.77657	2.96112	0.0030652	0.0253821
MA_8292402g0010	14.9458	2.29753	0.513559	4.47373	7.6865e-06	0.00017107
MA_20592g0010	2.46348	2.29738	0.856922	2.68097	0.00734098	0.0501365
MA_15278g0010	22.26	2.29694	0.551946	4.16153	3.16123e-05	0.000567869
MA_697231g0010	580.19	2.29678	0.285445	8.04631	8.53247e-16	3.42137e-13
MA_10434904g0010	108.959	2.29232	0.278365	8.23496	1.79622e-16	8.17212e-14
MA_208841g0010	19.2132	2.29149	0.771736	2.96927	0.00298509	0.0248842
MA_83505g0010	435.918	2.29008	0.840206	2.72562	0.00641801	0.0450689
MA_496691g0010	1.95034	2.28923	0.856476	2.67285	0.00752103	0.0511595
MA_2575g0010	5.07883	2.28887	0.777063	2.94554	0.00322395	0.0264185
MA_10430246g0010	6.44726	2.28885	0.760445	3.00988	0.00261355	0.0224514
MA_2449603g0010	2.55702	2.28724	0.846489	2.70203	0.00689168	0.0476776
MA_10431609g0010	71.4897	2.2855	0.621755	3.67589	0.000237023	0.00305252
MA_7428118g0010	18.0196	2.28524	0.440075	5.19285	2.071e-07	7.75248e-06
MA_5864g0010	17.0589	2.2847	0.607197	3.76269	0.000168095	0.00229607
MA_10434295g0010	83.8751	2.2844	0.338369	6.7512	1.46628e-11	2.20951e-09
MA_164923g0010	157.101	2.2841	0.327849	6.96691	3.23971e-12	5.89577e-10
MA_4505582g0010	14.3868	2.28201	0.761648	2.99615	0.00273411	0.0231758
MA_10427625g0010	215.897	2.28111	0.339521	6.7186	1.83479e-11	2.73003e-09
MA_186776g0010	5.47873	2.28097	0.771138	2.95793	0.00309714	0.0255749
MA_8872g0010	13.3173	2.28073	0.562594	4.05396	5.03575e-05	0.00084195
MA_10435887g0040	276.559	2.28039	0.264254	8.6295	6.16186e-18	3.73788e-15
MA_938243g0010	4.45363	2.27897	0.831516	2.74074	0.00613005	0.043455
MA_141486g0010	20.1987	2.27825	0.576915	3.94902	7.84702e-05	0.00121974
MA_10433998g0010	253.264	2.27768	0.243293	9.36189	7.83201e-21	7.12652e-18
MA_10433300g0010	17.3605	2.27665	0.547901	4.15523	3.24959e-05	0.000581094
MA_56308g0010	3.97565	2.27659	0.85933	2.64927	0.00806669	0.0540475
MA_52889g0010	98.2168	2.27471	0.436892	5.20658	1.9235e-07	7.27905e-06
MA_10425791g0020	63.1047	2.27224	0.461738	4.92107	8.60704e-07	2.61393e-05
MA_43325g0010	11.7593	2.27129	0.712358	3.1884	0.0014306	0.0137144
MA_10435839g0010	2.30515	2.27067	0.861019	2.63719	0.00835965	0.0556046
MA_10426304g0010	54.2158	2.2686	0.500792	4.53002	5.89786e-06	0.000136261
MA_3484g0010	13.485	2.26664	0.647857	3.49867	0.000467587	0.0054039
MA_10431641g0010	485.119	2.26654	0.301664	7.51348	5.75767e-14	1.44909e-11
MA_139193g0010	37.4358	2.26616	0.373419	6.06869	1.28957e-09	1.04125e-07
MA_101621g0020	146.576	2.26615	0.424708	5.33578	9.51358e-08	3.95558e-06
MA_10431618g0010	4.68564	2.26519	0.857398	2.64194	0.00824327	0.0550125
MA_7419640g0010	108.916	2.26457	0.342965	6.60293	4.03104e-11	5.5125e-09
MA_704466g0010	3.32142	2.26392	0.817541	2.76918	0.00561967	0.0405831
MA_840g0010	4.22861	2.26388	0.720614	3.1416	0.00168028	0.0157123
MA_939959g0010	5.38096	2.26089	0.860639	2.62699	0.00861447	0.0569436
MA_8980g0010	128.716	2.26064	0.36253	6.23572	4.49709e-10	4.41461e-08
MA_771156g0010	31.958	2.25978	0.495719	4.55858	5.14994e-06	0.00012282
MA_174378g0010	7.98992	2.25914	0.610881	3.69817	0.000217157	0.00283057
MA_357183g0010	231.259	2.25827	0.770419	2.93122	0.00337633	0.0273552
MA_9049098g0010	7.13006	2.25826	0.809881	2.78839	0.00529712	0.0387909
MA_10363858g0010	2.32243	2.25696	0.846859	2.6651	0.0076966	0.0520544
MA_7948721g0010	6.68408	2.25646	0.728064	3.09926	0.00194003	0.017646
MA_950574g0010	19.2402	2.25597	0.542857	4.15573	3.24254e-05	0.000580273
MA_186212g0020	6.16785	2.25544	0.69713	3.23532	0.00121506	0.0119228
MA_501406g0010	2.49504	2.25441	0.844065	2.6709	0.00756481	0.0513539
MA_10312981g0010	10.8245	2.25124	0.855351	2.63195	0.00848963	0.0562914
MA_113767g0010	8.77857	2.25118	0.81036	2.778	0.00546946	0.0397653
MA_14711g0020	6.05542	2.2505	0.775495	2.90202	0.00370765	0.0294634
MA_10435426g0010	2.16999	2.24974	0.85193	2.64076	0.00827201	0.0551265
MA_17966g0020	8.24827	2.24871	0.680173	3.30609	0.000946081	0.00972301
MA_126544g0010	3.62407	2.24838	0.852676	2.63685	0.00836805	0.0556412
MA_10292022g0010	2.52124	2.24773	0.847478	2.65225	0.00799565	0.0536627
MA_10040462g0010	12.6354	2.24751	0.723056	3.10835	0.00188136	0.0172116
MA_10427204g0010	7.28978	2.24517	0.721605	3.11136	0.00186229	0.0170709
MA_10427791g0010	4.63429	2.24488	0.779758	2.87895	0.00399003	0.0311744
MA_14774g0010	23.4187	2.24464	0.802588	2.79676	0.00516186	0.0381862
MA_194857g0010	3.0182	2.24398	0.858779	2.61299	0.00897536	0.0587447
MA_199823g0010	6.29302	2.24319	0.69065	3.24794	0.00116245	0.0115165
MA_125599g0010	85.7226	2.24183	0.368874	6.07749	1.22075e-09	1.01099e-07
MA_10432394g0010	30.8121	2.24146	0.626437	3.5781	0.000346098	0.00421844
MA_134886g0010	5.71355	2.24132	0.776151	2.88773	0.00388028	0.0305185
MA_126371g0010	38.787	2.24042	0.542511	4.12973	3.63187e-05	0.000642841
MA_10433569g0010	5.88724	2.23931	0.826885	2.70813	0.00676637	0.0470077
MA_741090g0010	376.811	2.23772	0.544146	4.11234	3.91669e-05	0.000685464
MA_100760g0010	117.928	2.23769	0.435816	5.13449	2.82912e-07	1.01105e-05
MA_387320g0010	10.3546	2.23572	0.850094	2.62997	0.00853921	0.0565567
MA_10436208g0010	10.172	2.23493	0.725631	3.07998	0.00207012	0.018502
MA_10379013g0010	11.5409	2.23336	0.533592	4.18551	2.84521e-05	0.000518582
MA_10436437g0010	7.55285	2.23081	0.761575	2.92921	0.00339826	0.0274764
MA_194707g0010	14.9589	2.22796	0.808575	2.75542	0.00586172	0.0419469
MA_88419g0010	4.56384	2.22378	0.767841	2.89614	0.00377778	0.0298912
MA_65548g0020	4.02815	2.22163	0.78075	2.8455	0.00443413	0.0339821
MA_10432956g0010	3.08964	2.22117	0.861294	2.57887	0.00991237	0.0633118
MA_6003900g0010	5.207	2.2188	0.764595	2.90193	0.00370877	0.0294634
MA_10430694g0010	26.3835	2.21721	0.401343	5.52447	3.30486e-08	1.5989e-06
MA_10435742g0010	2.32415	2.21619	0.84913	2.60995	0.00905555	0.0590671
MA_95448g0010	1.81347	2.21228	0.855614	2.58561	0.00972071	0.0623908
MA_103649g0010	12.4663	2.2117	0.701858	3.15121	0.00162598	0.0152709
MA_10435722g0010	41.4608	2.21157	0.545293	4.05575	4.99741e-05	0.000837314
MA_16483g0010	4.74488	2.20918	0.791568	2.79089	0.0052563	0.0386311
MA_24390g0010	51.6134	2.20876	0.500054	4.41704	1.00063e-05	0.000212696
MA_22632g0010	27.877	2.20843	0.387345	5.70145	1.18795e-08	6.85474e-07
MA_100138g0010	4.17794	2.20608	0.7852	2.80958	0.00496063	0.0369634
MA_373403g0010	7.54513	2.20451	0.806987	2.73178	0.00629936	0.0443807
MA_59401g0010	3.03017	2.20362	0.834256	2.64142	0.00825592	0.0550659
MA_7391264g0010	6.22247	2.20223	0.794996	2.77012	0.00560359	0.0405164
MA_11492g0010	12.0886	2.20218	0.591056	3.72584	0.000194666	0.00259753
MA_10434037g0020	45.6408	2.20117	0.49691	4.42972	9.43573e-06	0.000202019
MA_7448212g0010	6.56152	2.1992	0.668523	3.28963	0.00100319	0.0102079
MA_12320g0010	8.98543	2.19907	0.832702	2.64088	0.00826903	0.0551222
MA_3677g0010	4.02069	2.19707	0.861873	2.54918	0.0107977	0.0677022
MA_9371679g0010	13.2469	2.19525	0.620045	3.54047	0.000399423	0.00474374
MA_579484g0010	62.1563	2.1952	0.462643	4.74491	2.08595e-06	5.62067e-05
MA_8167263g0010	2.41246	2.19294	0.852678	2.57183	0.0101164	0.0644063
MA_10426242g0020	7.79187	2.19219	0.817554	2.6814	0.00733146	0.0501149
MA_10430435g0020	8.57529	2.19217	0.605925	3.61789	0.000297011	0.00369631
MA_8303283g0010	3.20585	2.19059	0.835751	2.62111	0.0087645	0.0577578
MA_69304g0010	11.5712	2.18973	0.668146	3.27732	0.00104796	0.010577
MA_932914g0010	32.2641	2.18909	0.576255	3.79883	0.000145383	0.00203039
MA_138434g0010	6.27929	2.18635	0.831472	2.62949	0.00855133	0.0566053
MA_10430953g0010	151.77	2.18605	0.342339	6.38565	1.70674e-10	1.90462e-08
MA_199326g0010	36.9407	2.18594	0.652313	3.35107	0.000805005	0.00855378
MA_94444g0010	61.0831	2.18428	0.430438	5.07456	3.884e-07	1.32023e-05
MA_103352g0010	4.75636	2.18227	0.835362	2.61236	0.00899194	0.0587841
MA_10435244g0010	10.1088	2.18097	0.780012	2.79607	0.00517275	0.0382328
MA_10433565g0010	6.44069	2.18012	0.750213	2.906	0.00366085	0.0291807
MA_10084754g0010	2.91602	2.17946	0.839502	2.59613	0.00942798	0.0609086
MA_845338g0010	1.70117	2.17743	0.859054	2.53468	0.0112549	0.0695942
MA_10427897g0010	1.91117	2.17718	0.855481	2.54498	0.0109285	0.0682309
MA_86438g0010	2.84608	2.17674	0.850753	2.5586	0.0105095	0.0663594
MA_89176g0010	96.8484	2.17505	0.716449	3.03587	0.00239842	0.0209071
MA_111456g0010	15.2914	2.17472	0.507312	4.28675	1.81308e-05	0.000353619
MA_10305466g0010	23.7404	2.17059	0.761331	2.85105	0.00435751	0.0334643
MA_338404g0010	13.1009	2.16893	0.648776	3.3431	0.000828469	0.00872659
MA_9336143g0010	5.143	2.16825	0.747597	2.90029	0.00372823	0.0295882
MA_92878g0010	188.863	2.16799	0.443004	4.89383	9.88915e-07	2.92082e-05
MA_6198g0010	33.6563	2.16712	0.415205	5.21939	1.79514e-07	6.87207e-06
MA_7804895g0010	5.95373	2.16615	0.846549	2.55881	0.0105032	0.066351
MA_10433267g0010	126.453	2.16583	0.422283	5.12886	2.91501e-07	1.03704e-05
MA_7104g0020	2.71457	2.16558	0.832529	2.60121	0.00928951	0.0602113
MA_274211g0010	11.59	2.16503	0.849465	2.5487	0.0108127	0.0677453
MA_10432110g0010	128.611	2.16363	0.719728	3.00618	0.00264552	0.0226275
MA_10427953g0010	158.143	2.1635	0.284031	7.61712	2.59405e-14	7.05404e-12
MA_102814g0020	5.43295	2.16339	0.665344	3.25154	0.00114782	0.0113905
MA_646164g0010	4.82659	2.16331	0.700081	3.09009	0.00200098	0.0180065
MA_134293g0010	57.0889	2.16274	0.507815	4.25892	2.05417e-05	0.000393502
MA_10429050g0010	133.561	2.16188	0.790376	2.73525	0.00623325	0.0440592
MA_35387g0010	8.82321	2.16111	0.634493	3.40605	0.000659105	0.00723242
MA_944861g0010	12.6994	2.15814	0.641937	3.36192	0.000774023	0.00830093
MA_1552801g0010	4.44851	2.15802	0.84152	2.56443	0.0103345	0.0654954
MA_766954g0010	29.9144	2.15691	0.443071	4.8681	1.12678e-06	3.27085e-05
MA_613919g0010	12.4674	2.15522	0.755973	2.85092	0.00435923	0.0334643
MA_3370g0010	32.6431	2.15498	0.553317	3.89466	9.83353e-05	0.00146132
MA_74014g0010	10.0093	2.15441	0.570947	3.77341	0.000161035	0.00221497
MA_141906g0010	5.65954	2.15439	0.79724	2.70231	0.00688596	0.0476757
MA_35999g0010	27.2254	2.15438	0.471873	4.5656	4.98067e-06	0.000119264
MA_101601g0010	38.143	2.1529	0.368487	5.84254	5.1412e-09	3.31418e-07
MA_10430583g0010	5.37209	2.15288	0.74576	2.88683	0.00389149	0.0305801
MA_33107g0010	3.83462	2.1524	0.847986	2.53824	0.0111411	0.0691072
MA_56094g0010	1.88146	2.15031	0.854871	2.51537	0.0118908	0.0724847
MA_323417g0010	16.5671	2.14827	0.785895	2.73353	0.00626585	0.0442233
MA_180744g0010	23.656	2.14798	0.480744	4.46803	7.89422e-06	0.00017487
MA_448027g0010	59.2747	2.14683	0.51417	4.17533	2.9755e-05	0.000538184
MA_4815g0010	10.8561	2.14674	0.79174	2.71143	0.00669946	0.0466439
MA_10437129g0010	31.0082	2.1467	0.41969	5.11496	3.138e-07	1.10147e-05
MA_301724g0010	3.80214	2.14512	0.835183	2.56845	0.0102155	0.0648973
MA_10429698g0010	14.8215	2.14417	0.74654	2.87214	0.00407704	0.0317296
MA_72094g0010	80.5977	2.14359	0.322374	6.64938	2.94321e-11	4.12014e-09
MA_10428811g0010	10.1539	2.14269	0.704337	3.04214	0.00234902	0.0205598
MA_708108g0010	4.04479	2.13997	0.850353	2.51657	0.0118504	0.0722805
MA_9032753g0010	21.7539	2.13955	0.559618	3.82324	0.000131712	0.00186589
MA_223372g0010	3.58744	2.13851	0.828978	2.57969	0.00988892	0.0631791
MA_22140g0010	79.5715	2.13839	0.402051	5.3187	1.04514e-07	4.27044e-06
MA_1920179g0010	68.1568	2.13829	0.365319	5.85321	4.82168e-09	3.14246e-07
MA_440808g0010	3.65144	2.13644	0.754921	2.83002	0.00465457	0.0351927
MA_70085g0010	10.0169	2.13322	0.676874	3.15158	0.0016239	0.0152574
MA_50488g0010	1.5407	2.13312	0.800763	2.66386	0.00772492	0.0521714
MA_6959535g0010	16.1788	2.13269	0.811964	2.62658	0.00862475	0.0569956
MA_6335050g0010	5.9102	2.13198	0.79754	2.6732	0.00751319	0.0511208
MA_131574g0010	16.3694	2.13148	0.860868	2.47597	0.0132875	0.0789638
MA_55307g0010	773.437	2.13038	0.356848	5.96999	2.37275e-09	1.69803e-07
MA_98315g0010	9.20649	2.12936	0.712811	2.98727	0.00281484	0.0236969
MA_10429870g0020	121.215	2.129	0.850144	2.50428	0.0122701	0.0743373
MA_10434521g0010	2.57212	2.12783	0.854432	2.49035	0.0127618	0.0766485
MA_6787326g0010	17.5993	2.12735	0.458395	4.64086	3.46954e-06	8.69547e-05
MA_15755g0030	6.71146	2.12614	0.782631	2.71665	0.00659455	0.0460354
MA_312546g0010	3.62797	2.1256	0.859526	2.473	0.0133986	0.0795463
MA_10055697g0010	21.2676	2.12518	0.582445	3.64872	0.000263549	0.00335398
MA_39405g0010	4.22015	2.12205	0.749555	2.83108	0.00463917	0.0350923
MA_10258501g0010	2.20929	2.12103	0.857785	2.47268	0.0134103	0.0795937
MA_363512g0010	4.45611	2.121	0.861389	2.4623	0.0138049	0.0811215
MA_9762678g0010	10.5799	2.12097	0.539555	3.93096	8.46065e-05	0.00129723
MA_927067g0010	2.95544	2.12052	0.857684	2.47238	0.0134217	0.0796418
MA_8851002g0010	7.07851	2.11962	0.814031	2.60386	0.00921798	0.0598625
MA_2871g0010	6.12165	2.11846	0.815833	2.59669	0.00941275	0.0608767
MA_8516716g0010	38.1306	2.11743	0.461345	4.58968	4.43927e-06	0.000107939
MA_10433869g0010	82.5076	2.11503	0.394301	5.36399	8.14024e-08	3.44511e-06
MA_63468g0010	23.2896	2.11465	0.608873	3.47306	0.00051456	0.00586391
MA_130810g0010	79.7964	2.11416	0.544976	3.87935	0.000104735	0.00153806
MA_9078956g0010	15.1984	2.11384	0.516659	4.09136	4.28847e-05	0.000738942
MA_4308823g0010	10.8058	2.11376	0.856383	2.46824	0.0135779	0.0804069
MA_6239955g0010	38.7087	2.11257	0.50431	4.18903	2.80153e-05	0.000512595
MA_230170g0010	30.9191	2.11237	0.431315	4.8975	9.70619e-07	2.87396e-05
MA_217446g0010	250.418	2.11212	0.307187	6.87568	6.16969e-12	1.05009e-09
MA_31203g0010	42.5653	2.112	0.65014	3.24854	0.00116	0.011497
MA_77700g0010	8.2621	2.11006	0.818526	2.57787	0.00994105	0.0634607
MA_11935g0010	3.49975	2.10909	0.859052	2.45514	0.0140831	0.0824496
MA_697188g0010	2.87743	2.10737	0.860274	2.44965	0.0142997	0.0834385
MA_113446g0010	1.53777	2.10552	0.847099	2.48557	0.0129344	0.0773514
MA_8763526g0010	7.63986	2.10537	0.759772	2.77106	0.00558744	0.0404244
MA_9942560g0010	1.82428	2.10385	0.859555	2.44761	0.0143809	0.0837989
MA_102223g0010	47.0933	2.10343	0.33815	6.22041	4.95849e-10	4.78808e-08
MA_3006361g0010	12.6312	2.10313	0.530836	3.96192	7.4348e-05	0.0011664
MA_104187g0010	5.55384	2.10306	0.826834	2.54351	0.0109746	0.0684073
MA_3813418g0010	2.75938	2.10162	0.841047	2.49881	0.0124611	0.0752716
MA_10123953g0010	2.10649	2.1008	0.860098	2.44252	0.0145853	0.0847186
MA_166543g0010	6.71524	2.10047	0.691663	3.03684	0.00239071	0.0208706
MA_10434053g0010	2.6728	2.09911	0.858931	2.44387	0.0145308	0.084485
MA_561496g0010	4.35319	2.09847	0.739002	2.8396	0.00451701	0.0344427
MA_37221g0020	4.68071	2.09671	0.718331	2.91887	0.00351305	0.0282405
MA_96657g0010	2.54043	2.09589	0.846301	2.47653	0.0132666	0.0788796
MA_43158g0010	17.8001	2.09525	0.62207	3.36818	0.000756652	0.00814416
MA_4894535g0010	6.59027	2.09492	0.822086	2.5483	0.010825	0.0677684
MA_38368g0010	5.33382	2.09417	0.830599	2.52128	0.0116929	0.0715545
MA_10432283g0020	8.51953	2.09363	0.816629	2.56375	0.0103549	0.0655895
MA_136804g0010	3.4567	2.09078	0.766269	2.72852	0.00636195	0.0447378
MA_742213g0010	36.393	2.08911	0.529377	3.94636	7.93479e-05	0.00123177
MA_10427248g0010	4.31195	2.08774	0.787686	2.65047	0.00803802	0.0539165
MA_297619g0010	51.5512	2.08629	0.777162	2.6845	0.00726388	0.0496673
MA_3284g0010	3.99832	2.08544	0.860156	2.42449	0.01533	0.0881996
MA_218924g0010	4.23329	2.08536	0.839216	2.48489	0.0129591	0.0774797
MA_10429053g0010	22.5112	2.08534	0.576376	3.61802	0.000296861	0.00369631
MA_11956g0010	51.8004	2.08513	0.439528	4.74402	2.09516e-06	5.63906e-05
MA_15502g0010	4.32587	2.08487	0.8418	2.47669	0.0132608	0.0788649
MA_14404g0010	9.79155	2.08357	0.716895	2.90637	0.00365643	0.0291553
MA_6188268g0010	228.076	2.08232	0.469068	4.43928	9.0261e-06	0.000195191
MA_10436920g0010	3.20961	2.08086	0.82945	2.50872	0.0121169	0.0735408
MA_10434918g0010	10.1529	2.07746	0.73092	2.84225	0.00447963	0.0342469
MA_10435256g0010	134.574	2.0768	0.543738	3.81949	0.00013373	0.00189325
MA_93085g0010	8.87729	2.07297	0.74312	2.78955	0.00527821	0.0387168
MA_25848g0010	1.55724	2.07169	0.859018	2.4117	0.0158784	0.0907472
MA_7024577g0010	17.4963	2.06751	0.515818	4.00821	6.11802e-05	0.000983957
MA_10433473g0010	6.66336	2.06672	0.810984	2.54842	0.0108213	0.0677655
MA_10426545g0010	39.2551	2.06526	0.546808	3.77693	0.00015877	0.0021966
MA_10429799g0010	4.24049	2.06521	0.815736	2.53171	0.0113507	0.0700037
MA_320320g0010	6.23868	2.06481	0.763267	2.70522	0.00682585	0.0473288
MA_201277g0010	25.3395	2.0643	0.527712	3.9118	9.16113e-05	0.001384
MA_9531215g0010	37.08	2.06399	0.479873	4.30112	1.6994e-05	0.000334201
MA_49445g0010	2.96635	2.06329	0.807811	2.55417	0.0106441	0.0669371
MA_10261412g0010	2.71794	2.06274	0.856008	2.40972	0.015965	0.0911657
MA_10429460g0020	13.221	2.06145	0.552792	3.72916	0.000192119	0.00256934
MA_10427109g0010	45.8296	2.05806	0.444252	4.63265	3.61023e-06	9.0191e-05
MA_102653g0020	75.2588	2.05688	0.340802	6.0354	1.58567e-09	1.22939e-07
MA_291432g0010	2.4397	2.0567	0.858304	2.39624	0.0165642	0.093616
MA_474338g0010	4.25461	2.0563	0.761265	2.70116	0.00690977	0.0477485
MA_928517g0010	41.781	2.05615	0.375848	5.47068	4.48302e-08	2.10018e-06
MA_18153g0010	13.7318	2.05545	0.589004	3.4897	0.000483558	0.00554802
MA_474624g0010	1.65615	2.05469	0.773312	2.657	0.00788404	0.0530189
MA_90245g0010	36.4525	2.05421	0.673653	3.04935	0.00229336	0.0201472
MA_10426597g0010	2.52292	2.05418	0.82045	2.50373	0.0122893	0.0744151
MA_10385961g0010	62.9819	2.05368	0.352848	5.82031	5.87396e-09	3.72563e-07
MA_10435736g0010	93.5544	2.05245	0.360826	5.68819	1.28392e-08	7.23211e-07
MA_831562g0010	6.60235	2.05193	0.731393	2.80551	0.00502368	0.0373273
MA_10429522g0010	231.26	2.05032	0.256508	7.99318	1.31501e-15	5.01868e-13
MA_46113g0010	25.8255	2.0462	0.471003	4.34433	1.39698e-05	0.000282471
MA_127644g0010	36.4184	2.04158	0.432898	4.71608	2.40431e-06	6.32012e-05
MA_6174661g0010	14.8128	2.0394	0.679101	3.0031	0.00267248	0.0227786
MA_189329g0010	10.4319	2.03789	0.60956	3.34322	0.000828124	0.00872659
MA_10433942g0010	1.53862	2.03598	0.85981	2.36794	0.0178874	0.0990667
MA_469601g0010	11.3531	2.03263	0.725143	2.80308	0.00506175	0.037565
MA_131805g0010	1.69633	2.03243	0.858251	2.3681	0.0178795	0.0990619
MA_5939499g0010	10.0212	2.0319	0.642207	3.16394	0.0015565	0.0147321
MA_126270g0010	28.8076	2.03143	0.353007	5.75466	8.68179e-09	5.26651e-07
MA_10431838g0030	336.695	2.03127	0.310503	6.54188	6.07514e-11	7.72767e-09
MA_10433444g0010	3.50495	2.03005	0.767342	2.64556	0.00815562	0.0545507
MA_140161g0010	10.9573	2.02922	0.589018	3.44509	0.000570868	0.00642817
MA_10433982g0020	42.7914	2.02863	0.599636	3.38311	0.000716701	0.00777429
MA_79424g0010	2.97329	2.02729	0.851495	2.38086	0.0172724	0.0965115
MA_4660g0010	34.3464	2.02626	0.796155	2.54506	0.010926	0.0682309
MA_10432173g0010	1.93683	2.02618	0.85024	2.38307	0.0171692	0.0961532
MA_10281032g0010	7.67991	2.02598	0.731921	2.76803	0.0056397	0.040678
MA_10436426g0010	24.7727	2.0259	0.457154	4.43155	9.356e-06	0.000200675
MA_637854g0010	21.378	2.02512	0.467483	4.33196	1.47789e-05	0.000297061
MA_433092g0010	3.12983	2.02468	0.82024	2.4684	0.0135719	0.0803913
MA_10425859g0020	3.21612	2.02427	0.843837	2.39889	0.0164448	0.093097
MA_10436414g0020	41.5708	2.02149	0.371333	5.44387	5.21349e-08	2.34488e-06
MA_132005g0010	12.6217	2.02128	0.494555	4.08707	4.36856e-05	0.000750155
MA_102199g0010	50.5156	2.02095	0.287934	7.01879	2.23803e-12	4.28486e-10
MA_158075g0010	3.46137	2.02044	0.748516	2.69926	0.00694944	0.0479888
MA_600517g0010	5.51531	2.01902	0.738542	2.73379	0.00626096	0.0442022
MA_14214g0010	30.2512	2.01807	0.698546	2.88896	0.00386515	0.03044
MA_636041g0010	25.5211	2.01628	0.837981	2.40612	0.0161229	0.0919215
MA_932658g0010	5.43145	2.01609	0.752851	2.67794	0.00740776	0.0505342
MA_10426216g0010	16.6981	2.01509	0.445697	4.52122	6.1485e-06	0.000141087
MA_959589g0010	3.49746	2.01409	0.81762	2.46335	0.0137644	0.0810449
MA_3421g0010	2.71934	2.01409	0.849635	2.37053	0.0177626	0.0985525
MA_158424g0020	547.698	2.01399	0.279418	7.20782	5.68561e-13	1.19035e-10
MA_4913937g0010	11.2462	2.01394	0.552543	3.64486	0.00026754	0.00339017
MA_141669g0010	18.9014	2.01243	0.625728	3.21615	0.00129924	0.0126283
MA_10430052g0010	179.486	2.00984	0.783943	2.56375	0.0103548	0.0655895
MA_1922g0010	518.479	2.0093	0.440886	4.55742	5.1787e-06	0.000123257
MA_183768g0010	14.474	2.0092	0.619328	3.24416	0.00117799	0.0116218
MA_10157133g0010	4.3808	2.0047	0.804258	2.49261	0.0126807	0.0762776
MA_4992g0010	56.0624	2.00139	0.372822	5.36822	7.95196e-08	3.37751e-06
MA_49848g0010	14.7946	2.00132	0.622931	3.21275	0.0013147	0.0127681
MA_10435468g0020	13.2404	2.00113	0.704067	2.84224	0.00447977	0.0342469
MA_459083g0010	5.81319	2.00109	0.759933	2.63325	0.00845723	0.0561395
MA_495777g0010	8.6268	2.00108	0.748751	2.67256	0.00752743	0.0511682
MA_7690233g0010	32.8417	2.00032	0.525506	3.80645	0.000140973	0.00197696
MA_18267g0010	12.8046	1.99947	0.539297	3.70754	0.000209283	0.00274915
MA_11043g0030	19.9278	1.99924	0.744404	2.6857	0.00723788	0.0495619
MA_5194090g0010	14.0762	1.99826	0.677848	2.94795	0.0031989	0.0262564
MA_10427398g0010	47.9619	1.99815	0.361985	5.51999	3.39014e-08	1.62356e-06
MA_27463g0010	7.56453	1.99804	0.803139	2.48779	0.012854	0.0770633
MA_3370g0020	146.276	1.99475	0.440426	4.52914	5.92256e-06	0.000136698
MA_10262473g0010	290.226	1.99373	0.831725	2.3971	0.0165254	0.0934633
MA_10433167g0010	8.8997	1.99343	0.646796	3.082	0.00205615	0.018405
MA_10426811g0010	8.22433	1.99291	0.786902	2.53261	0.0113218	0.0698987
MA_240476g0010	172.295	1.99142	0.365273	5.45186	4.9845e-08	2.28298e-06
MA_522972g0010	6.6121	1.98692	0.829462	2.39544	0.0166006	0.0937542
MA_135240g0010	5.50169	1.9844	0.830535	2.38931	0.0168801	0.0948123
MA_7236306g0010	2.71973	1.98344	0.805474	2.46246	0.0137989	0.0811067
MA_354684g0010	7.28901	1.98329	0.616328	3.21792	0.00129124	0.0125609
MA_11721g0010	5.3839	1.98216	0.827128	2.39644	0.0165553	0.0935994
MA_8970091g0010	34.6247	1.98164	0.557811	3.55252	0.000381555	0.00456865
MA_8969814g0010	8.21946	1.981	0.808157	2.45126	0.0142358	0.0830968
MA_228623g0010	14.0165	1.98066	0.601704	3.29175	0.000995678	0.0101533
MA_9349189g0010	6.37377	1.97968	0.761448	2.59989	0.00932529	0.0603936
MA_2487g0010	3.35117	1.9786	0.790432	2.50319	0.0123081	0.0744907
MA_7072965g0010	32.8251	1.97753	0.727156	2.71954	0.00653731	0.0457438
MA_5699g0010	3.33333	1.97748	0.830698	2.3805	0.0172889	0.0965585
MA_10009233g0010	17.8425	1.97523	0.474627	4.16164	3.15964e-05	0.000567869
MA_6207088g0010	32.3933	1.97355	0.438794	4.49767	6.87027e-06	0.000155836
MA_1147102g0010	6.09453	1.9716	0.710058	2.77667	0.00549183	0.039911
MA_34051g0010	7.18942	1.97134	0.742555	2.65481	0.00793528	0.0533199
MA_19658g0010	100.46	1.97104	0.527438	3.737	0.000186225	0.00250183
MA_8445044g0010	8.23885	1.96847	0.659529	2.98467	0.00283888	0.0238587
MA_217488g0010	24.7645	1.96792	0.579436	3.39627	0.000683102	0.00746804
MA_10427210g0030	12.6955	1.96652	0.607694	3.23604	0.001212	0.0119026
MA_7761819g0010	4.19515	1.96513	0.818625	2.40052	0.0163716	0.0928224
MA_264882g0010	14.1657	1.96432	0.684394	2.87016	0.0041026	0.031875
MA_328535g0010	11.876	1.96319	0.830206	2.3647	0.0180448	0.0996277
MA_75731g0010	3.03011	1.96312	0.781809	2.51099	0.0120393	0.0732011
MA_102457g0010	12.4831	1.96211	0.511787	3.83383	0.000126163	0.00179893
MA_16536g0010	3.4868	1.96195	0.786063	2.49592	0.0125631	0.0757435
MA_6343114g0010	2.61893	1.96183	0.817745	2.39908	0.0164364	0.0930936
MA_328353g0010	98.9317	1.96172	0.430441	4.55747	5.17742e-06	0.000123257
MA_10432285g0020	25.3447	1.96156	0.501128	3.91429	9.06709e-05	0.00137242
MA_10327265g0010	2.67581	1.96069	0.828877	2.36548	0.0180067	0.0994868
MA_124750g0010	5.51561	1.96069	0.719806	2.72391	0.00645137	0.0452495
MA_66378g0010	6.81539	1.96023	0.682914	2.87039	0.00409969	0.0318733
MA_86205g0010	35.2678	1.96013	0.426975	4.59075	4.41659e-06	0.000107498
MA_10427269g0010	13.4364	1.95913	0.781994	2.5053	0.0122346	0.0741791
MA_960362g0010	21.4551	1.95888	0.511234	3.83167	0.000127276	0.00181173
MA_118g0010	2.36502	1.95862	0.809624	2.41917	0.0155559	0.0893473
MA_827806g0010	4.00754	1.95754	0.791123	2.47438	0.0133469	0.0792968
MA_14051g0010	22.9499	1.95576	0.512749	3.81426	0.000136591	0.00192579
MA_4010068g0010	11.3972	1.95552	0.561942	3.47993	0.000501553	0.00572948
MA_72432g0010	13.9244	1.95523	0.483196	4.04645	5.20012e-05	0.000862119
MA_167628g0010	27.9117	1.95423	0.463532	4.21597	2.48708e-05	0.000460714
MA_104153g0010	3.54371	1.95388	0.782651	2.49649	0.0125429	0.0756413
MA_51890g0010	155.29	1.95381	0.259765	7.52143	5.41789e-14	1.39322e-11
MA_167343g0020	11.6154	1.95321	0.794832	2.45739	0.0139953	0.0820163
MA_10436704g0010	119.145	1.95177	0.321203	6.07646	1.22868e-09	1.01196e-07
MA_10120560g0010	527.489	1.95174	0.438243	4.45356	8.4459e-06	0.000185056
MA_960236g0010	7.64283	1.95105	0.733373	2.66037	0.00780539	0.0526248
MA_10427822g0010	10.6292	1.95088	0.584303	3.33882	0.000841362	0.00883879
MA_12220g0010	3.8726	1.94952	0.784974	2.48355	0.0130079	0.0776535
MA_863208g0010	5.79494	1.94946	0.807394	2.41451	0.0157565	0.0902368
MA_125113g0010	20.0398	1.94916	0.699777	2.7854	0.00534612	0.0390105
MA_10431917g0020	12.2298	1.949	0.616014	3.16389	0.00155678	0.0147321
MA_439703g0010	15.7543	1.94727	0.506987	3.84087	0.000122597	0.00175569
MA_10428741g0020	63.9773	1.94512	0.501815	3.87617	0.000106113	0.00155444
MA_87895g0010	6.03475	1.94446	0.693759	2.80279	0.00506627	0.0375848
MA_10432442g0010	11.1472	1.94433	0.752352	2.58434	0.00975665	0.0625706
MA_38649g0010	2.92842	1.944	0.746294	2.60487	0.00919095	0.059769
MA_10436199g0010	9.05837	1.94197	0.594106	3.26873	0.00108033	0.0108528
MA_10436986g0020	132.332	1.94154	0.411183	4.72184	2.33719e-06	6.19184e-05
MA_9278227g0010	84.7043	1.94116	0.242731	7.99717	1.27315e-15	5.01868e-13
MA_745622g0010	32.6116	1.94033	0.616065	3.14956	0.00163518	0.0153452
MA_210951g0010	61.7144	1.93794	0.392504	4.93738	7.91809e-07	2.44228e-05
MA_10435366g0010	3.5355	1.93764	0.761475	2.54459	0.0109407	0.0682543
MA_53567g0010	21.9284	1.93725	0.549365	3.52635	0.000421331	0.00496159
MA_60300g0010	11.2723	1.93702	0.621365	3.11736	0.00182476	0.0167978
MA_10182631g0010	8.85479	1.93663	0.69374	2.79158	0.00524516	0.0385732
MA_903110g0010	30.3365	1.93649	0.612957	3.15925	0.00158175	0.0149385
MA_8845025g0010	587.849	1.93621	0.299119	6.47304	9.60483e-11	1.16529e-08
MA_116129g0010	9.36453	1.93508	0.639698	3.02498	0.00248647	0.0215476
MA_30572g0010	4.91087	1.93436	0.77699	2.48956	0.0127902	0.0767801
MA_86965g0010	450.284	1.93317	0.367799	5.25605	1.47185e-07	5.80351e-06
MA_18030g0010	6.16874	1.93157	0.644148	2.99865	0.00271183	0.0230613
MA_7055g0010	12.9424	1.93119	0.546357	3.53466	0.000408296	0.00482491
MA_10427092g0030	21.3529	1.93071	0.488483	3.95246	7.73503e-05	0.00120471
MA_10243509g0010	63.8265	1.93057	0.456041	4.23334	2.30246e-05	0.000431971
MA_10436913g0010	5.03365	1.93023	0.701405	2.75195	0.0059242	0.0423556
MA_344969g0010	22.8927	1.92869	0.495004	3.89632	9.7667e-05	0.00145413
MA_10427876g0010	6.85677	1.92592	0.702401	2.74191	0.0061083	0.0433704
MA_19953g0020	3390.28	1.92515	0.719391	2.67608	0.00744879	0.0507264
MA_5432810g0010	6.87165	1.92493	0.697957	2.75795	0.00581646	0.0416861
MA_106832g0010	3.81031	1.92334	0.805842	2.38675	0.016998	0.0953159
MA_10430830g0020	4.54246	1.92224	0.743421	2.58567	0.00971895	0.0623908
MA_58010g0010	4.52705	1.92089	0.753843	2.54813	0.0108302	0.0677836
MA_828166g0010	57.2828	1.92026	0.38987	4.92539	8.41917e-07	2.56346e-05
MA_106032g0010	11.7624	1.91986	0.635877	3.01923	0.00253415	0.0218806
MA_130557g0010	111.828	1.91868	0.353494	5.42776	5.70643e-08	2.54242e-06
MA_9500580g0010	7.39472	1.91791	0.74571	2.57193	0.0101134	0.0644043
MA_18770g0010	102.975	1.91743	0.483205	3.96816	7.2431e-05	0.00113859
MA_34273g0020	15.6554	1.91573	0.56463	3.39288	0.000691611	0.00754363
MA_10432594g0020	256.878	1.91475	0.646229	2.96296	0.00304695	0.0252663
MA_10431015g0010	5.68326	1.91195	0.719801	2.65622	0.00790229	0.0531265
MA_9812198g0010	22.1437	1.90833	0.473257	4.03234	5.52246e-05	0.000905408
MA_291382g0010	65.0432	1.90708	0.406095	4.69615	2.6511e-06	6.89227e-05
MA_98760g0010	4.11569	1.90399	0.718988	2.64815	0.00809333	0.0541953
[truncated: 3,106 more rows]

## Sheet: e) Rn vs An
gene	baseMean	log2FoldChange	lfcSE	stat	pvalue	padj
[truncated: 2,314 more rows]

[truncated: 2 more sheets: f) Rn vs Bn, g) Rn vs Dn]
