# Supplementary material for: Advances in understanding Norway spruce natural resistance to needle bladder rust infection: transcriptional and secondary metabolites profiling
Source: BMC Genomics. 2022 Jun 13;23:435. doi: 10.1186/s12864-022-08661-y (PMC9190139; doi:10.1186/s12864-022-08661-y)
Supplement: Supplementary file 7 — Additional file 7: Table S4. Induced defence: KEGG Orthology (KO) assignment and proportion. [file 12864_2022_8661_MOESM7_ESM.xlsx]

## Sheet: KEGG Orthology (KO) assign
Additional file 7: Table S4. Induced defence: KEGG Orthology (KO) assignment and proportion
KO assignment to the differentially expressed genes during infection and proportion of assignments. At 38 dpi, symptomatic (S) needles were compared to non-symptomatic (NS) needles for all genotypes.
#PRA-A over			#PRA-A under			#PRA-B over			#PRA-B under			#PRA-D over			#PRA-D under			#PRA-R over			#PRA-R under
MA_100087g0010			MA_10002614g0010	K02863		MA_10019515g0010			MA_10003489g0010			MA_10009233g0010			MA_100150g0010			MA_10038097g0010			MA_10270775g0010
MA_10009233g0010			MA_10006977g0010			MA_10020141g0010			MA_10006977g0010			MA_10013136g0010			MA_10018366g0010	K02895		MA_100402g0010	K08770		MA_10426104g0010	K00799
MA_10013136g0010			MA_10045883g0010			MA_10025130g0010			MA_10018366g0010	K02895		MA_10013593g0010	K15176		MA_10020874g0010			MA_10055167g0010			MA_10428625g0010	K01051
MA_10027972g0010			MA_10048594g0010			MA_100286g0010			MA_10020874g0010			MA_100138g0010	K23343		MA_10038541g0010	K05359		MA_10074g0010			MA_10428783g0010
MA_10035305g0010	K02726		MA_100606g0010			MA_10038097g0010			MA_10028544g0010	K08869		MA_10019515g0010			MA_10041588g0010			MA_10099693g0010			MA_10428860g0010
MA_100402g0010	K08770		MA_10064935g0010			MA_100396g0010			MA_10031049g0010			MA_10020141g0010			MA_10045090g0010			MA_10103038g0010			MA_10430127g0010
MA_10042254g0010			MA_10074020g0010			MA_100402g0010	K08770		MA_10045090g0010			MA_10025286g0010			MA_10045883g0010			MA_101107g0010	K00103		MA_10434280g0010
MA_10055697g0010	K23136		MA_10076142g0010			MA_10055697g0010	K23136		MA_10045883g0010			MA_10027972g0010			MA_10046054g0010			MA_10144220g0010	K22395		MA_10435124g0010	K02328
MA_10067279g0010			MA_10085364g0010	K01845		MA_10067279g0010			MA_10046054g0010			MA_100296g0010			MA_10048552g0010	K18121		MA_10147276g0010			MA_10436257g0010
MA_10070162g0010			MA_10090427g0010	K02694		MA_10067743g0010			MA_10048552g0010	K18121		MA_10038097g0010			MA_10048594g0010			MA_10165844g0010	K23452		MA_10436632g0010
MA_10081221g0010	K00799		MA_100910g0020	K08905		MA_10069323g0010			MA_100508g0010			MA_100402g0010	K08770		MA_10050138g0010	K18213		MA_10224015g0010			MA_10436974g0010
MA_10096934g0010			MA_10144850g0010	K13081		MA_10070162g0010			MA_10064935g0010			MA_10040462g0010			MA_100508g0010			MA_10243509g0010			MA_114170g0010	K14638
MA_10103038g0010			MA_10154577g0010			MA_100749g0010			MA_100722g0010	K03453		MA_10051517g0010	K01689		MA_10052888g0010			MA_10248111g0010			MA_12188g0010
MA_10104334g0010			MA_10164206g0010			MA_10074g0010			MA_10076142g0010			MA_10055333g0010			MA_100606g0010			MA_10248626g0010			MA_16979g0020
MA_101085g0010	K07937		MA_10172523g0010	K23452		MA_100760g0010			MA_10077253g0010			MA_10055697g0010	K23136		MA_10061g0010	K06911		MA_10251013g0010	K08235		MA_21440g0010	K09422
MA_101117g0010			MA_10197498g0010	K03564		MA_10083496g0010			MA_10085364g0010	K01845		MA_10067279g0010			MA_10064935g0010			MA_10262473g0010	K01183		MA_233997g0010
MA_101258g0010			MA_10204459g0010	K02183		MA_10096934g0010			MA_10089774g0010			MA_10067743g0010			MA_10069672g0010			MA_10265000g0010			MA_372983g0010	K13993
MA_10138732g0010	K10580		MA_10208403g0010			MA_10099693g0010			MA_10090427g0010	K02694		MA_10069323g0010			MA_100722g0010	K03453		MA_102653g0020	K22419		MA_38922g0010
MA_101402g0010	K09580		MA_10231644g0010			MA_10104334g0010			MA_100910g0020	K08905		MA_100749g0010			MA_10076142g0010			MA_103240g0010	K14686		MA_40967g0010
MA_10144220g0010	K22395		MA_10232475g0010			MA_10106734g0010	K16584		MA_10091665g0010			MA_10074g0010			MA_1008030g0010			MA_10345692g0010			MA_418705g0010	K03695
MA_10144809g0010			MA_102427g0010			MA_10110465g0010	K12837		MA_10097865g0010			MA_100760g0010			MA_10082689g0010			MA_103506g0010			MA_605776g0010	K13993
MA_10147276g0010			MA_10245991g0010			MA_101107g0010	K00103		MA_10102283g0010			MA_100776g0010	K09500		MA_10085364g0010	K01845		MA_10361132g0020			MA_7404664g0010	K07408
MA_10150752g0010			MA_10267514g0010	K00036		MA_101113g0020	K01641		MA_101170g0010			MA_10084754g0010			MA_10089774g0010			MA_103636g0020	K23260		MA_7544918g0010	K01183
MA_101621g0020	K18875		MA_10268152g0010	K02904		MA_10111432g0010			MA_10117352g0010			MA_10092g0010			MA_10090427g0010	K02694		MA_103666g0020			MA_84234g0020
MA_10163020g0010	K00033		MA_10274735g0010			MA_10115902g0010			MA_10118613g0010	K06997		MA_10096934g0010			MA_100910g0020	K08905		MA_10382669g0010	K18819		MA_9186130g0010	K13449
MA_101646g0010	K01610		MA_102783g0010			MA_10120560g0010			MA_10123473g0010	K02961		MA_10103038g0010			MA_10091665g0010			MA_10383054g0010
MA_10168324g0010	K10840		MA_10280536g0010			MA_10124175g0010			MA_10124165g0020	K13448		MA_101037g0010			MA_10095402g0010			MA_104192g0010
MA_10168585g0010	K13525		MA_10287740g0010			MA_10127209g0010	K08790		MA_10131865g0010			MA_10104334g0010			MA_10097865g0010			MA_10426063g0010
MA_10177171g0010			MA_102913g0010			MA_10136758g0010			MA_10141g0010			MA_101085g0010	K07937		MA_101156g0010	K03152		MA_10426234g0010
MA_10178474g0010			MA_10293493g0010			MA_10137700g0010			MA_10153966g0010			MA_101107g0010	K00103		MA_10118613g0010	K06997		MA_10426249g0010	K00799
MA_10187060g0010			MA_10294942g0010			MA_101402g0010	K09580		MA_1015570g0010			MA_10115902g0010			MA_10123473g0010	K02961		MA_10426647g0010	K23260
MA_10189275g0010			MA_10307382g0050	K02132		MA_10144220g0010	K22395		MA_10155901g0010			MA_10120560g0010			MA_10131412g0010			MA_10426753g0020	K01785
MA_10191747g0010			MA_10307420g0020			MA_10144809g0010			MA_10158783g0010			MA_10123953g0010			MA_10131865g0010			MA_10426953g0010	K01761
MA_10194g0020	K20604		MA_10321955g0010			MA_10147276g0010			MA_10167043g0010			MA_101402g0010	K09580		MA_10135105g0010			MA_10426967g0010
MA_102057g0010	K00815		MA_10326890g0020	K18857		MA_10150752g0010			MA_10171712g0010			MA_10143671g0010	K22736		MA_10137667g0010			MA_10427096g0010	K23452
MA_10210517g0010			MA_10342g0010	K15535		MA_10151561g0010			MA_10174424g0010			MA_10144220g0010			MA_10141g0010			MA_10427246g0010
MA_10212234g0010			MA_10344118g0010	K01188		MA_101601g0010			MA_10179679g0010			MA_10144809g0010			MA_10147097g0010	K08472		MA_10427345g0010
MA_10213388g0010			MA_10352133g0010	K01528		MA_101621g0020			MA_101842g0010			MA_10147276g0010			MA_10147605g0010	K12486		MA_10427553g0010
MA_10216419g0010	K18187		MA_103523g0020			MA_10163020g0010	K00033		MA_10184926g0010			MA_10150752g0010			MA_10153966g0010			MA_10427673g0020
MA_102199g0010	K12133		MA_10356500g0030	K02690		MA_10163543g0010			MA_10187060g0010			MA_10151561g0010			MA_10155901g0010			MA_10427759g0010
MA_102205g0010			MA_10358510g0020			MA_101646g0010	K01610		MA_10192193g0010			MA_10157133g0010			MA_10156g0010	K23025		MA_10427773g0010	K07513
MA_102223g0010			MA_10372207g0010	K01051		MA_101657g0010			MA_10197498g0010	K03564		MA_10159883g0010	K17943		MA_10158783g0010			MA_10427797g0020
MA_10232436g0010			MA_10380541g0010			MA_10168324g0010	K10840		MA_10197498g0020	K03564		MA_101601g0010			MA_10164206g0010			MA_10427823g0010
MA_10243509g0010			MA_10385015g0010			MA_10168585g0010	K13525		MA_10199247g0010	K10418		MA_101621g0020	K18875		MA_10171355g0010	K10758		MA_10427872g0010
MA_10248111g0010			MA_10385375g0010			MA_10182116g0010	K13495		MA_10203758g0010			MA_10163020g0010	K00033		MA_10171712g0010			MA_10427891g0010	K03781
MA_102538g0010			MA_10388485g0010			MA_10182631g0010			MA_10207337g0010	K13448		MA_101646g0010	K01610		MA_10172523g0010			MA_10427953g0010
MA_10259759g0010			MA_10389009g0010	K03881		MA_10185829g0010			MA_10208403g0010			MA_10165844g0010			MA_10174424g0010			MA_10428143g0010
MA_10265000g0010			MA_10395034g0010			MA_10189275g0010			MA_10208488g0010	K15892		MA_10168324g0010	K10840		MA_10176945g0010	K07025		MA_10428385g0010	K19222
MA_102653g0020	K22419		MA_10425833g0010			MA_10189662g0010			MA_10209801g0010			MA_10170192g0010			MA_101776g0010			MA_10428480g0010	K13449
MA_10265423g0010	K16252		MA_10425844g0010	K16911		MA_10193025g0010			MA_10211598g0010	K19269		MA_10171045g0010			MA_10184136g0010			MA_10428567g0010
MA_102655g0010	K05759		MA_10425950g0010	K09840		MA_10194928g0010	K13459		MA_10211749g0010	K03093		MA_10177171g0010			MA_10184459g0010			MA_10428594g0010	K00432
MA_10269244g0010			MA_10426065g0010	K20667		MA_10194g0020	K20604		MA_102132g0010			MA_101777g0010	K15188		MA_10185385g0010			MA_10428927g0010	K05909
MA_102736g0010	K17255		MA_10426120g0010			MA_10195746g0010			MA_102149g0010	K00615		MA_10182631g0010			MA_10188586g0010			MA_10429137g0020
MA_10275802g0010			MA_10426156g0010			MA_101987g0010	K09422		MA_10215954g0010			MA_10185829g0010			MA_10190343g0010			MA_10429143g0010
MA_10303844g0010			MA_10426263g0010	K00574		MA_101990g0010	K03262		MA_10226519g0010			MA_101861g0010			MA_10192193g0010			MA_10429511g0010
MA_10305466g0010			MA_10426290g0020			MA_102054g0010			MA_10231644g0010			MA_10187060g0010			MA_10195165g0010	K04564		MA_10429744g0010
MA_10313114g0010	K20547		MA_10426337g0010	K05387		MA_102057g0010	K00815		MA_10237752g0010			MA_10189275g0010			MA_101965g0010			MA_10429829g0010
MA_103215g0010	K21888		MA_10426373g0010			MA_10207028g0010			MA_102427g0010			MA_10189662g0010	K14485		MA_10196643g0010			MA_10429870g0020	K15777
MA_103341g0010			MA_10426384g0010			MA_10208579g0010	K19040		MA_10249258g0010			MA_10190246g0010			MA_10197220g0010	K10781		MA_10429934g0010
MA_10337257g0010			MA_10426390g0020			MA_10210259g0010			MA_10253522g0010			MA_10194688g0010			MA_10197498g0010	K03564		MA_10430035g0010
MA_10337581g0010			MA_10426418g0010			MA_10210517g0010			MA_10257038g0010	K01512		MA_10194g0020	K20604		MA_10197498g0020	K03564		MA_10430052g0010
MA_10342253g0010			MA_10426435g0010			MA_10212234g0010			MA_10267514g0010	K00036		MA_10195746g0010			MA_10200708g0010			MA_10430220g0010	K09422
MA_10343964g0010			MA_10426553g0010			MA_10212526g0010			MA_10268926g0010	K17087		MA_10198293g0020	K00837		MA_10204459g0010	K02183		MA_10430268g0010
MA_10345191g0010			MA_10426652g0010			MA_10218065g0010			MA_10271g0010			MA_10204888g0010			MA_10207337g0010	K13448		MA_10430372g0010	K23050
MA_10350490g0010			MA_10426673g0010			MA_102199g0010	K12133		MA_10272508g0010	K19747		MA_102057g0010	K00815		MA_10208403g0010			MA_10430419g0020
MA_10362365g0010			MA_10426721g0010			MA_10221168g0010			MA_10273429g0010			MA_10212234g0010			MA_10208488g0010	K15892		MA_10430584g0010
MA_103666g0020			MA_10426766g0010			MA_102223g0010			MA_102793g0010	K01759		MA_10212526g0010			MA_10210452g0010			MA_10430876g0010
MA_103776g0010			MA_10426781g0010			MA_10232436g0010			MA_10280536g0010			MA_10213388g0010			MA_10211598g0010	K19269		MA_10430878g0010
MA_10383054g0010			MA_10426913g0010			MA_102329g0010	K00850		MA_102821g0020	K11372		MA_10216419g0010	K18187		MA_102132g0010			MA_10431043g0010	K00128
MA_10388060g0010			MA_10426914g0010	K23260		MA_10243509g0010			MA_10287740g0010			MA_102199g0010	K12133		MA_102149g0010	K00615		MA_10431045g0030
MA_10396373g0010			MA_10426940g0010	K02355		MA_10248111g0010			MA_10288547g0010			MA_102223g0010			MA_1022588g0010			MA_10431230g0020
MA_10410805g0010			MA_10426985g0010			MA_10251013g0010	K08235		MA_10289567g0010	K17108		MA_10222569g0010			MA_10226519g0010			MA_10431324g0020	K13448
MA_104192g0010			MA_10427026g0010			MA_10253298g0010			MA_102913g0010			MA_102384g0010	K12890		MA_10229399g0010			MA_10431378g0020
MA_10425791g0020			MA_10427047g0010			MA_102534g0030			MA_10293408g0010	K09419		MA_10241326g0010	K11885		MA_102312g0010	K01179		MA_10431606g0010
MA_10425800g0010	K11251		MA_10427079g0030	K14638		MA_102538g0010			MA_10293493g0010			MA_10243509g0010			MA_10231644g0010			MA_10431609g0010
MA_10425870g0010			MA_10427118g0010	K17756		MA_102552g0010			MA_10294942g0010			MA_102457g0010	K11275		MA_102330g0020			MA_10431694g0020	K03152
MA_10425915g0010			MA_10427210g0020			MA_10257270g0010	K03083		MA_10295g0010			MA_10248111g0010			MA_102427g0010			MA_10431838g0030
MA_10425949g0010			MA_10427227g0050	K20780		MA_10259759g0010			MA_10297492g0010			MA_102534g0030			MA_10245991g0010			MA_10432049g0010
MA_10425962g0010			MA_10427257g0010			MA_10261412g0010			MA_10309954g0010	K03926		MA_102538g0010			MA_10247732g0010			MA_10432094g0010	K00695
MA_10425962g0020			MA_10427281g0010	K01100		MA_10262473g0010	K01183		MA_103246g0010	K23953		MA_10257270g0010	K03083		MA_10249258g0010			MA_10432110g0010	K00083
MA_10425971g0010			MA_10427295g0010			MA_10264676g0010			MA_10331820g0010			MA_10258501g0010			MA_10253522g0010			MA_10432299g0010
MA_10426023g0020	K12385		MA_10427335g0010	K11268		MA_10265000g0010			MA_10335576g0010			MA_10259759g0010			MA_102591g0010	K02935		MA_10432594g0020	K01674
MA_10426027g0020			MA_10427346g0010			MA_102653g0020	K22419		MA_103404g0010	K20628		MA_10261412g0010			MA_10262912g0010			MA_10432629g0020
MA_10426168g0010	K00430		MA_10427444g0010			MA_10265423g0010	K16252		MA_103406g0010	K02969		MA_10262473g0010	K01183		MA_10266950g0010	K16281		MA_10432716g0020
MA_10426218g0010	K18696		MA_10427517g0010	K23050		MA_10265740g0010			MA_10342g0010	K15535		MA_10264676g0010			MA_10267514g0010	K00036		MA_10432880g0010
MA_10426240g0010			MA_10427522g0010			MA_10267018g0010	K23151		MA_10350481g0010			MA_10264739g0010	K02639		MA_10268152g0010			MA_10432943g0020
MA_10426272g0010			MA_10427607g0010			MA_102682g0010			MA_10350490g0010			MA_10265000g0010			MA_10268926g0010	K17087		MA_10432987g0020	K13066
MA_10426407g0030			MA_10427662g0010			MA_10269244g0010			MA_10351435g0010			MA_102653g0020	K22419		MA_10272508g0010	K19747		MA_10433109g0010
MA_10426472g0010			MA_10427730g0010			MA_102736g0010	K17255		MA_10356500g0030	K02690		MA_10265423g0010	K16252		MA_10274735g0010			MA_10433142g0010	K01366
MA_10426620g0020			MA_10427759g0010			MA_10274735g0010			MA_103594g0010	K08235		MA_10269244g0010			MA_10277392g0010			MA_10433356g0010
MA_10426719g0010	K12742		MA_10427827g0020			MA_10274g0010			MA_103629g0010			MA_102706g0010			MA_10277514g0010			MA_10433477g0020
MA_10426741g0010			MA_10427889g0020	K02638		MA_10280179g0010			MA_10366436g0060			MA_10270775g0010			MA_102783g0010			MA_10433497g0010	K13464
MA_10426796g0010			MA_10427903g0010	K04457		MA_10281032g0010			MA_10369032g0010			MA_10275802g0010			MA_102793g0010	K01759		MA_10433514g0010	K12471
MA_10426826g0010			MA_10428021g0010			MA_10289712g0010	K09872		MA_10370994g0010	K10581		MA_10276022g0010			MA_102797g0010			MA_10433564g0020	K00430
MA_10426833g0010			MA_10428090g0010			MA_10290828g0010			MA_10376723g0010			MA_10279796g0010			MA_102821g0020	K11372		MA_10433982g0020
MA_10426877g0010			MA_10428243g0010	K03301		MA_10292022g0010			MA_10379814g0010	K09579		MA_10280179g0010			MA_10287740g0010			MA_10434037g0010	K00799
MA_10426907g0010			MA_10428343g0010			MA_10294773g0010			MA_10381813g0010			MA_10281032g0010			MA_10288547g0010			MA_10434037g0020	K00799
MA_10426921g0010	K11971		MA_10428348g0010	K01183		MA_10305466g0010			MA_10388485g0010			MA_102814g0020			MA_102913g0010			MA_10434335g0010
MA_10427055g0010			MA_10428363g0020			MA_10307468g0010	K00108		MA_103975g0010			MA_10289256g0010	K09264		MA_10293493g0010			MA_10434352g0010
MA_10427092g0030			MA_10428386g0020			MA_1031168g0010			MA_104172g0010	K08245		MA_10292022g0010			MA_10294942g0010			MA_10434362g0010
MA_10427109g0010			MA_10428389g0010			MA_10312981g0010			MA_10425784g0010			MA_10302741g0010			MA_10301477g0010			MA_10434370g0010
MA_10427154g0010			MA_10428427g0010			MA_10313114g0010	K20547		MA_10425812g0010	K03797		MA_10305466g0010			MA_10312144g0010			MA_10434494g0010	K12742
MA_10427158g0010	K07936		MA_10428517g0020			MA_10315607g0010			MA_10425844g0010	K16911		MA_103063g0010			MA_10314890g0010			MA_10434576g0010
MA_10427218g0010	K00029		MA_10428524g0010	K03404		MA_103178g0020			MA_10425860g0010			MA_1031168g0010			MA_10316984g0010	K20291		MA_10434622g0020
MA_10427269g0010			MA_10428545g0010			MA_103240g0010	K14686		MA_10425881g0040			MA_10312981g0010			MA_10326890g0020	K18857		MA_10434729g0020	K13496
MA_10427276g0010			MA_10428566g0010			MA_10326002g0010	K08770		MA_10425884g0010			MA_10313114g0010	K20547		MA_10333127g0010	K00799		MA_10434803g0010	K03260
MA_10427280g0030	K17839		MA_10428574g0010	K00847		MA_10326890g0010			MA_10425890g0010			MA_10321051g0010			MA_10335576g0010			MA_10434864g0010	K05909
MA_10427294g0010			MA_10428619g0010			MA_103285g0010	K17506		MA_10425963g0010	K01214		MA_103215g0010	K21888		MA_103404g0010	K20628		MA_10435025g0010
MA_10427339g0010			MA_10428645g0010			MA_10330649g0010			MA_10426038g0010			MA_10326890g0010			MA_10342g0010	K15535		MA_10435256g0010	K13051
MA_10427344g0010			MA_10428735g0010			MA_10332659g0010			MA_10426049g0010	K00029		MA_10327265g0010			MA_10349694g0010			MA_10435613g0010
MA_10427469g0020			MA_10428838g0010			MA_10333127g0010	K00799		MA_10426082g0010			MA_103285g0010	K17506		MA_103523g0020			MA_10435722g0010	K01476
MA_10427496g0020			MA_10428839g0010	K09458		MA_103341g0010			MA_10426104g0010	K00799		MA_10329277g0010	K01955		MA_10356500g0030	K02690		MA_10435757g0010	K09645
MA_10427514g0010	K01183		MA_10428860g0010			MA_10336813g0010			MA_10426120g0010			MA_10332g0010			MA_10358510g0010			MA_10435797g0010
MA_10427528g0010			MA_10428945g0010			MA_10337257g0010			MA_10426185g0010	K13348		MA_103334g0010	K00968		MA_10358510g0020			MA_10435813g0010
MA_10427561g0020			MA_10428991g0010			MA_10338686g0010			MA_10426205g0010	K01188		MA_103352g0010			MA_103594g0010	K08235		MA_10435887g0040	K00031
MA_10427625g0010	K01858		MA_10429170g0010			MA_103421g0030			MA_10426212g0020			MA_10337257g0010			MA_10359605g0010			MA_10436004g0020	K16903
MA_10427678g0010			MA_10429177g0010	K10999		MA_10343964g0010			MA_10426236g0010			MA_10337581g0010			MA_10359884g0010			MA_10436014g0010
MA_10427709g0010	K14157		MA_10429284g0010	K00605		MA_103475g0010			MA_10426244g0010	K01507		MA_10341095g0020			MA_103629g0010			MA_10436108g0010
MA_10427712g0010	K00059		MA_10429332g0010			MA_103500g0020			MA_10426246g0010	K22530		MA_103421g0030			MA_10376723g0010			MA_10436115g0010	K13448
MA_10427763g0010			MA_10429356g0010			MA_103548g0010	K12873		MA_10426269g0010			MA_10342253g0010			MA_10378945g0010			MA_10436208g0010	K10664
MA_10427818g0010			MA_10429360g0010			MA_103581g0010	K03549		MA_10426290g0020			MA_10343964g0010			MA_10379445g0010			MA_10436287g0020
MA_10427823g0010			MA_10429390g0010			MA_10360046g0010			MA_10426334g0020			MA_103581g0010	K03549		MA_10381813g0010			MA_10436437g0020
MA_10427828g0010			MA_10429557g0010	K14857		MA_10360085g0010			MA_10426335g0010	K23978		MA_10362365g0010			MA_10384290g0020			MA_10436448g0020
MA_10427891g0010	K03781		MA_10429585g0010			MA_10362365g0010			MA_10426337g0010	K05387		MA_103636g0020	K23260		MA_10385375g0010			MA_10436515g0030
MA_10427895g0010			MA_10429664g0020			MA_103636g0020	K23260		MA_10426376g0010			MA_10363858g0010	K01535		MA_10388485g0010			MA_10436948g0010
MA_10427953g0010			MA_10429697g0010			MA_103649g0010			MA_10426384g0010			MA_103649g0010			MA_10389009g0010	K03881		MA_10436994g0030	K21867
MA_10428395g0010			MA_10429734g0010	K10956		MA_10366436g0030			MA_10426390g0020			MA_10366436g0030			MA_103920g0010			MA_10437038g0010	K05349
MA_10428445g0020			MA_10429736g0010			MA_103666g0020			MA_10426418g0010			MA_103666g0020			MA_10394370g0010	K01188		MA_10437145g0010
MA_10428480g0010	K13449		MA_10429786g0010	K02879		MA_103718g0010			MA_10426435g0010			MA_103726g0010			MA_10395034g0010			MA_10437233g0020
MA_10428525g0010			MA_10429833g0010			MA_10383054g0010			MA_10426444g0010			MA_10375324g0010			MA_104020g0030			MA_10437233g0040
MA_10428528g0010			MA_10429894g0010			MA_103850g0010			MA_10426464g0010			MA_10375806g0010	K10840		MA_10417695g0010			MA_105802g0010	K18980
MA_10428549g0010			MA_10429914g0010	K08472		MA_10385961g0010			MA_10426467g0010	K13680		MA_10379013g0010	K07466		MA_104176g0010			MA_106551g0010
MA_10428577g0010			MA_10430027g0010	K00432		MA_103867g0010	K14009		MA_10426487g0010			MA_10385961g0010			MA_10425784g0010			MA_10772g0010
MA_10428615g0010			MA_10430129g0010			MA_10386g0020	K14488		MA_10426505g0010			MA_10388439g0010			MA_10425833g0010			MA_11043g0030	K15718
MA_10428716g0010			MA_10430129g0020			MA_10388060g0010			MA_10426544g0020	K00134		MA_103946g0010	K14491		MA_10425844g0010	K16911		MA_111005g0010
MA_10428780g0010			MA_10430149g0020			MA_10393694g0010	K03966		MA_10426553g0010			MA_10396373g0010			MA_10425860g0010			MA_111103g0010
MA_10428902g0010			MA_10430161g0010	K04078		MA_103946g0010	K14491		MA_10426564g0020	K06215		MA_10410805g0010			MA_10425884g0010			MA_111590g0010
MA_10428947g0010	K08238		MA_10430254g0010	K05280		MA_10410805g0010			MA_10426581g0010	K02902		MA_104153g0010			MA_10425890g0010			MA_11187g0010
MA_10429029g0010			MA_10430462g0010			MA_10412955g0010	K14026		MA_10426590g0010			MA_104187g0010			MA_10426025g0010			MA_111938g0010	K15382
MA_10429279g0010	K10775		MA_10430480g0010			MA_104187g0010			MA_10426635g0010	K09874		MA_104192g0010			MA_10426084g0030			MA_112760g0010
MA_10429303g0020			MA_10430496g0010			MA_104192g0010			MA_10426641g0010	K03428		MA_10425791g0020			MA_10426096g0010	K00161		MA_113484g0010
MA_10429460g0010	K13679		MA_10430504g0030	K11498		MA_104214g0010			MA_10426673g0010			MA_10425800g0010	K11251		MA_10426106g0010			MA_113542g0010
MA_10429476g0010			MA_10430507g0020			MA_10425791g0020			MA_10426721g0010			MA_10425859g0020			MA_10426120g0010			MA_115537g0010
MA_10429522g0010	K00522		MA_10430589g0010			MA_10425793g0020			MA_10426766g0010			MA_10425865g0010			MA_10426163g0010			MA_116088g0010
MA_10429543g0010			MA_10430693g0010			MA_10425865g0010			MA_10426769g0020			MA_10425896g0020	K01762		MA_10426185g0010	K13348		MA_116552g0010
MA_10429703g0020			MA_10430893g0010	K00345		MA_10425896g0020	K01762		MA_10426781g0010			MA_10425915g0010			MA_10426205g0010	K01188		MA_117567g0010	K00799
MA_10429738g0010			MA_10431002g0010	K16296		MA_10425932g0020			MA_10426793g0010	K13348		MA_10425953g0010			MA_10426236g0010			MA_120902g0010	K01638
MA_10429742g0010			MA_10431130g0010			MA_10425962g0010			MA_10426900g0010			MA_10425962g0010			MA_10426246g0010	K22530		MA_121326g0010
MA_10429784g0010			MA_10431216g0010			MA_10425962g0020			MA_10426913g0010			MA_10425962g0020			MA_10426263g0010	K00574		MA_121533g0010	K09422
MA_10429813g0010			MA_10431239g0010			MA_10425986g0020			MA_10426914g0010	K23260		MA_10425971g0010			MA_10426264g0010			MA_12483g0010
MA_10429831g0010			MA_10431241g0010	K02952		MA_10426023g0010	K12385		MA_10426940g0010	K02355		MA_10426023g0010	K12385		MA_10426264g0020	K00660		MA_125308g0010
MA_10429866g0020	K02894		MA_10431300g0020	K08913		MA_10426033g0010			MA_10426951g0010			MA_10426027g0020			MA_10426265g0010			MA_126229g0020
MA_10429923g0030			MA_10431360g0010	K13648		MA_10426036g0010			MA_10427026g0010			MA_10426033g0010			MA_10426269g0010			MA_128146g0010
MA_10429954g0020	K00620		MA_10431532g0010	K02721		MA_10426098g0020			MA_10427043g0020	K11778		MA_10426063g0010			MA_10426290g0020			MA_128655g0010
MA_10430014g0010			MA_10431533g0010	K03768		MA_10426119g0010			MA_10427047g0010			MA_10426119g0010			MA_10426306g0010	K04487		MA_128791g0010	K14156
MA_10430052g0010			MA_10431597g0020			MA_10426218g0010	K18696		MA_10427059g0010	K00275		MA_10426216g0010			MA_10426335g0010	K23978		MA_129653g0010	K15920
MA_10430127g0010			MA_10431705g0020	K01580		MA_10426240g0010			MA_10427064g0010			MA_10426218g0010	K18696		MA_10426337g0010	K05387		MA_131574g0010	K13946
MA_10430133g0020			MA_10432069g0020	K10526		MA_10426249g0010			MA_10427079g0030	K14638		MA_10426237g0010	K02210		MA_10426373g0010			MA_132750g0010
MA_10430147g0010	K01886		MA_10432085g0010	K08869		MA_10426261g0030			MA_10427098g0010	K02929		MA_10426240g0010			MA_10426384g0010			MA_134293g0010
MA_10430155g0010	K18211		MA_10432159g0020			MA_10426264g0020	K00660		MA_10427145g0010			MA_10426242g0020	K00016		MA_10426388g0010			MA_134669g0010	K21483
MA_10430268g0010			MA_10432174g0010			MA_10426304g0010			MA_10427168g0010			MA_10426242g0030			MA_10426390g0020			MA_136449g0010	K15402
MA_10430272g0020	K14498		MA_10432310g0020			MA_10426350g0010			MA_10427181g0010	K11254		MA_10426249g0010	K00799		MA_10426418g0010			MA_137109g0010	K09753
MA_10430292g0010	K19222		MA_10432313g0010			MA_10426407g0030			MA_10427209g0020	K13447		MA_10426304g0010			MA_10426444g0010			MA_139470g0010
MA_10430409g0020			MA_10432496g0010			MA_10426472g0010			MA_10427210g0020			MA_10426308g0010	K00797		MA_10426467g0010	K13680		MA_141759g0010	K00789
MA_10430416g0010			MA_10432531g0020			MA_10426491g0010			MA_10427223g0010	K12124		MA_10426319g0010	K23953		MA_10426487g0010			MA_14214g0010	K08867
MA_10430419g0020			MA_10432583g0010	K08234		MA_10426545g0010			MA_10427251g0010	K01061		MA_10426320g0010			MA_10426490g0010	K08059		MA_14420g0010
MA_10430424g0010			MA_10432627g0010			MA_10426545g0020			MA_10427254g0010			MA_10426350g0010			MA_10426544g0020	K00134		MA_1461g0010	K01534
MA_10430435g0020	K18045		MA_10432633g0010			MA_10426549g0010			MA_10427257g0010			MA_10426357g0010			MA_10426553g0010			MA_14774g0010
MA_10430584g0010			MA_10432722g0010			MA_10426586g0010	K09286		MA_10427281g0010	K01100		MA_10426365g0010			MA_10426581g0010	K02902		MA_148447g0010
MA_10430588g0010			MA_10432735g0010			MA_10426600g0010			MA_10427295g0010			MA_10426386g0010			MA_10426603g0010	K13459		MA_1489g0010
MA_10430674g0010			MA_10432791g0010			MA_10426620g0020			MA_10427334g0010			MA_10426407g0030			MA_10426618g0010			MA_1500g0010
MA_10430694g0010	K01792		MA_10432831g0010	K02906		MA_10426701g0010			MA_10427335g0010	K11268		MA_10426435g0010			MA_10426620g0010			MA_15029g0010
MA_10430728g0010	K01285		MA_10432870g0020			MA_10426748g0010	K00850		MA_10427346g0010			MA_10426466g0010	K08866		MA_10426635g0010	K09874		MA_15278g0010
MA_10430749g0010			MA_10432896g0010			MA_10426753g0020			MA_10427376g0010	K09588		MA_10426472g0010			MA_10426641g0010	K03428		MA_15508g0010	K01915
MA_10430857g0010	K03544		MA_10432955g0010	K19032		MA_10426783g0010			MA_10427488g0010	K21867		MA_10426497g0010	K01176		MA_10426673g0010			MA_1558499g0010	K00021
MA_10430878g0010			MA_10433005g0010			MA_10426786g0010	K03809		MA_10427513g0010	K08999		MA_10426545g0010			MA_10426721g0010			MA_155940g0010
MA_10430929g0010	K00430		MA_10433010g0010			MA_10426796g0010			MA_10427515g0010	K20556		MA_10426545g0020			MA_10426766g0010			MA_158072g0010	K20623
MA_10430953g0010			MA_10433113g0010			MA_10426807g0010	K08770		MA_10427532g0010			MA_10426586g0010	K09286		MA_10426787g0010			MA_158372g0010
MA_10430963g0010	K00423		MA_10433134g0010			MA_10426811g0010	K05387		MA_10427579g0010			MA_10426597g0010	K10268		MA_10426818g0010			MA_158635g0010
MA_10430977g0010			MA_10433171g0010	K03255		MA_10426826g0010			MA_10427616g0010	K14490		MA_10426598g0020			MA_10426889g0010	K01662		MA_164016g0010	K14495
MA_10430977g0020			MA_10433318g0010	K02905		MA_10426833g0010			MA_10427662g0010			MA_10426604g0010			MA_10426891g0010	K00021		MA_166604g0010	K09753
MA_10431010g0010			MA_10433350g0010	K23869		MA_10426894g0020			MA_10427666g0020	K15032		MA_10426672g0010	K06689		MA_10426913g0010			MA_170509g0020	K10529
MA_10431043g0010	K00128		MA_10433400g0010	K02871		MA_10426905g0010			MA_10427712g0010	K00059		MA_10426701g0010			MA_10426914g0010	K23260		MA_17672g0010	K09422
MA_10431054g0010			MA_10433456g0010			MA_10426907g0010			MA_10427730g0010			MA_10426719g0010			MA_10426940g0010	K02355		MA_18328g0020	K14803
MA_10431151g0010			MA_10433499g0020			MA_10426953g0010	K01761		MA_10427759g0010			MA_10426753g0020			MA_10426941g0010	K09873		MA_183315g0010
MA_10431184g0010			MA_10433575g0010			MA_10426967g0010			MA_10427889g0020	K02638		MA_10426783g0010			MA_10426944g0020			MA_18470g0010
MA_10431197g0010			MA_10433619g0010			MA_10427039g0010	K03696		MA_10427903g0010	K04457		MA_10426786g0010	K03809		MA_10426951g0010			MA_185473g0020	K15109
MA_10431201g0020	K18875		MA_10433659g0010	K02115		MA_10427055g0010			MA_10427905g0010			MA_10426788g0030			MA_10426985g0010			MA_186091g0010
MA_10431230g0020			MA_10433687g0040	K07408		MA_10427092g0030			MA_10427935g0010			MA_10426796g0010			MA_10427036g0020			MA_18633g0010
MA_10431297g0020	K01322		MA_10433694g0010	K18980		MA_10427109g0010			MA_10427936g0010	K00430		MA_10426801g0010			MA_10427042g0010			MA_18770g0010
MA_10431324g0020	K13448		MA_10433730g0010			MA_10427177g0010	K00121		MA_10427978g0010			MA_10426811g0010	K05387		MA_10427043g0020	K11778		MA_189802g0010
MA_10431440g0010			MA_10433782g0010			MA_10427187g0010			MA_10427980g0010			MA_10426833g0010			MA_10427047g0010			MA_190560g0010
MA_10431567g0010	K05399		MA_10433934g0010			MA_10427212g0010			MA_10427992g0020			MA_10426877g0010			MA_10427108g0010			MA_19161g0010
MA_10431577g0010			MA_10433955g0020	K04035		MA_10427213g0010	K22077		MA_10428013g0010	K00873		MA_10426894g0020			MA_10427118g0010	K17756		MA_192059g0010
MA_10431597g0010			MA_10434075g0010	K11294		MA_10427218g0010	K00029		MA_10428021g0010			MA_10426905g0010			MA_10427145g0010			MA_1925g0010
MA_10431609g0010			MA_10434167g0010			MA_10427229g0010			MA_10428033g0010			MA_10426907g0010			MA_10427209g0020	K13447		MA_194736g0010
MA_10431627g0010	K00128		MA_10434239g0010			MA_10427246g0010			MA_10428049g0010	K00854		MA_10426943g0010	K11251		MA_10427210g0020			MA_19573g0010
MA_10431639g0020			MA_10434257g0010			MA_10427269g0010			MA_10428061g0010			MA_10427013g0010	K03066		MA_10427254g0010			MA_197343g0010
MA_10431641g0010			MA_10434291g0010			MA_10427275g0010			MA_10428062g0010	K08819		MA_10427017g0010			MA_10427257g0010			MA_19912g0010
MA_10431838g0020			MA_10434301g0010	K22390		MA_10427276g0010			MA_10428063g0010			MA_10427039g0010	K03696		MA_10427281g0010	K01100		MA_19953g0020
MA_10431838g0030			MA_10434413g0010			MA_10427280g0030	K17839		MA_10428063g0020			MA_10427092g0030			MA_10427295g0010			MA_203191g0010	K09286
MA_10431883g0020			MA_10434457g0010			MA_10427294g0010			MA_10428080g0010	K13420		MA_10427096g0010			MA_10427334g0010			MA_20406g0010
MA_10431920g0010			MA_10434464g0010	K14684		MA_10427319g0010	K13161		MA_10428090g0010			MA_10427109g0010			MA_10427346g0010			MA_208841g0010
MA_10431941g0010			MA_10434495g0020	K00108		MA_10427338g0020			MA_10428132g0010			MA_10427154g0010			MA_10427427g0010			MA_2093826g0010
MA_10431946g0010	K14638		MA_10434823g0010			MA_10427362g0010	K00891		MA_10428152g0020	K20714		MA_10427158g0010	K07936		MA_10427444g0010			MA_209545g0010
MA_10431966g0030			MA_10434837g0010			MA_10427393g0010			MA_10428214g0010			MA_10427177g0010	K00121		MA_10427465g0010			MA_215434g0010
MA_10432049g0010			MA_10434946g0010			MA_10427398g0010	K17756		MA_10428286g0010			MA_10427187g0010	K00975		MA_10427515g0010	K20556		MA_216440g0010
MA_10432094g0010	K00695		MA_10434962g0020			MA_10427399g0010	K09503		MA_10428317g0010			MA_10427196g0010	K11643		MA_10427517g0010	K23050		MA_21662g0010	K07088
MA_10432110g0010			MA_10434973g0010	K02350		MA_10427411g0010			MA_10428345g0020			MA_10427204g0010	K01183		MA_10427522g0010			MA_220550g0010
MA_10432137g0030			MA_10435042g0010			MA_10427429g0010			MA_10428348g0010	K01183		MA_10427210g0030	K13993		MA_10427532g0010			MA_224276g0010
MA_10432283g0010			MA_10435053g0010	K06129		MA_10427437g0010			MA_10428353g0020	K15283		MA_10427218g0010	K00029		MA_10427536g0010	K18208		MA_224412g0010
MA_10432302g0010			MA_10435074g0010	K03768		MA_10427483g0010	K11838		MA_10428363g0020			MA_10427237g0010			MA_10427579g0010	K01256		MA_23113g0010
MA_10432359g0010			MA_10435174g0010	K13161		MA_10427496g0020			MA_10428368g0020	K13691		MA_10427246g0010			MA_10427595g0010	K01061		MA_231372g0010
MA_10432360g0010	K00326		MA_10435315g0010			MA_10427500g0020			MA_10428383g0010	K16296		MA_10427248g0010	K15376		MA_10427616g0010	K14490		MA_237334g0010
MA_10432360g0020	K10534		MA_10435334g0020			MA_10427506g0020	K15718		MA_10428386g0020			MA_10427269g0010			MA_10427662g0010			MA_239561g0010
MA_10432446g0030	K20556		MA_10435451g0020			MA_10427514g0010	K01183		MA_10428389g0010			MA_10427280g0030	K17839		MA_10427712g0010	K00059		MA_24323g0010
MA_10432494g0010			MA_10435476g0020	K02878		MA_10427540g0030	K13457		MA_10428449g0010			MA_10427294g0010			MA_10427730g0010			MA_245441g0010
MA_10432502g0010	K00924		MA_10435476g0040	K02886		MA_10427553g0010	K23050		MA_10428462g0010			MA_10427338g0010			MA_10427759g0010			MA_24574g0010
MA_10432644g0010			MA_10435490g0010	K01868		MA_10427561g0020			MA_10428563g0010			MA_10427338g0020			MA_10427806g0010	K08237		MA_2477g0030
MA_10432681g0010			MA_10435550g0020	K02261		MA_10427602g0010			MA_10428582g0010			MA_10427344g0010			MA_10427806g0020			MA_24913g0010	K00318
MA_10432693g0010	K18857		MA_10435618g0010	K09838		MA_10427624g0010			MA_10428599g0010			MA_10427398g0010	K17756		MA_10427826g0010			MA_252871g0010
MA_10432716g0010			MA_10435639g0010			MA_10427625g0010	K01858		MA_10428625g0010	K01051		MA_10427399g0010	K09503		MA_10427889g0020	K02638		MA_25308g0010
MA_10432716g0020			MA_10435644g0010	K02914		MA_10427636g0010			MA_10428645g0010			MA_10427483g0010	K11838		MA_10427903g0010	K04457		MA_25900g0010	K10840
MA_10432716g0030			MA_10435706g0010	K12742		MA_10427678g0010			MA_10428671g0010			MA_10427487g0020	K12616		MA_10427905g0010			MA_261019g0010	K01674
MA_10432809g0010	K00430		MA_10435761g0010	K15398		MA_10427709g0010			MA_10428725g0010	K20165		MA_10427496g0020			MA_10427905g0020			MA_261860g0010
MA_10432818g0010	K11644		MA_10435817g0010			MA_10427743g0020			MA_10428735g0010			MA_10427514g0010	K01183		MA_10428013g0010	K00873		MA_2646g0010
MA_10432854g0010			MA_10435831g0010			MA_10427773g0010	K07513		MA_10428839g0010	K09458		MA_10427544g0020			MA_10428021g0010			MA_28098g0010	K19891
MA_10432880g0010			MA_10435850g0010	K20562		MA_10427774g0010			MA_10428860g0010			MA_10427561g0020			MA_10428061g0010			MA_281368g0010
MA_10432943g0020			MA_10435864g0010	K02834		MA_10427797g0020			MA_10428889g0010			MA_10427602g0010			MA_10428063g0010	K16297		MA_286708g0010
MA_10432951g0010			MA_10435876g0010			MA_10427810g0040			MA_10428940g0010			MA_10427625g0010	K01858		MA_10428090g0010			MA_29246g0020
MA_10432956g0020	K06995		MA_10435955g0040			MA_10427823g0010			MA_10428945g0010			MA_10427636g0010			MA_10428132g0010			MA_293357g0010
MA_10432987g0020	K13066		MA_10435985g0010	K20495		MA_10427828g0010			MA_10428974g0010	K03650		MA_10427678g0010			MA_10428152g0020			MA_304461g0010
MA_10433103g0010			MA_10436012g0010			MA_10427844g0010			MA_10429007g0010			MA_10427709g0010			MA_10428243g0010	K03301		MA_30879g0010
MA_10433109g0010			MA_10436073g0010	K01012		MA_10427865g0010			MA_10429019g0010			MA_10427746g0010			MA_10428286g0010			MA_30879g0020
MA_10433156g0010			MA_10436165g0010	K02357		MA_10427872g0010			MA_10429044g0020	K00799		MA_10427762g0010			MA_10428317g0010			MA_308999g0020
MA_10433267g0010	K01110		MA_10436191g0020			MA_10427886g0010			MA_10429170g0010			MA_10427763g0010			MA_10428343g0010			MA_31203g0010	K07198
MA_10433408g0010	K16833		MA_10436193g0010			MA_10427891g0010	K03781		MA_10429177g0010	K10999		MA_10427773g0010	K07513		MA_10428345g0020			MA_3161516g0010
MA_10433454g0020	K01251		MA_10436240g0010			MA_10427895g0010			MA_10429177g0020			MA_10427791g0010			MA_10428348g0010	K01183		MA_316698g0010
MA_10433458g0020			MA_10436249g0010	K22200		MA_10427953g0010			MA_10429255g0010	K13248		MA_10427797g0020			MA_10428363g0020			MA_323961g0010
MA_10433477g0020	K13691		MA_10436257g0010			MA_10427968g0010	K08054		MA_10429280g0010			MA_10427822g0010			MA_10428368g0020	K13691		MA_32466g0010
MA_10433486g0010			MA_10436268g0010			MA_10427982g0010			MA_10429284g0010	K00605		MA_10427823g0010			MA_10428383g0010	K16296		MA_32640g0010
MA_10433492g0010	K00814		MA_10436280g0010			MA_10427985g0010	K00083		MA_10429294g0010			MA_10427828g0010			MA_10428386g0020			MA_328353g0010	K22133
MA_10433500g0010			MA_10436330g0010			MA_10427985g0020			MA_10429301g0010			MA_10427828g0020			MA_10428389g0010			MA_329922g0010
MA_10433513g0010			MA_10436377g0010			MA_10428025g0010			MA_10429309g0020			MA_10427844g0010			MA_10428427g0010			MA_331330g0010
MA_10433564g0020	K00430		MA_10436440g0030	K11296		MA_10428113g0010	K01738		MA_10429326g0010	K02990		MA_10427865g0010			MA_10428459g0010			MA_3370g0020
MA_10433567g0010	K09531		MA_10436441g0020			MA_10428224g0010			MA_10429332g0010			MA_10427872g0010			MA_10428524g0010	K03404		MA_3405g0010	K09286
MA_10433568g0010	K01426		MA_10436457g0010	K02335		MA_10428225g0010			MA_10429356g0010			MA_10427876g0010			MA_10428559g0010			MA_341972g0010	K05658
MA_10433604g0010	K13863		MA_10436487g0010	K07024		MA_10428266g0010	K01115		MA_10429446g0010			MA_10427886g0010			MA_10428582g0010			MA_34380g0020
MA_10433631g0010	K00705		MA_10436505g0020	K22390		MA_10428281g0010	K23341		MA_10429453g0010			MA_10427891g0010	K03781		MA_10428599g0010			MA_356436g0010
MA_10433869g0010	K23260		MA_10436507g0010			MA_10428312g0010			MA_10429474g0010	K17973		MA_10427895g0010			MA_10428619g0010			MA_357183g0010
MA_10433876g0020			MA_10436520g0010			MA_10428360g0010			MA_10429483g0020			MA_10427897g0010	K20628		MA_10428619g0020			MA_35923g0010
MA_10433939g0010			MA_10436520g0020			MA_10428385g0010			MA_10429530g0010			MA_10427953g0010			MA_10428625g0010	K01051		MA_360253g0010
MA_10433982g0010			MA_10436546g0010			MA_10428386g0010			MA_10429585g0010			MA_10427968g0010	K08054		MA_10428636g0010			MA_36042g0010
MA_10433982g0020			MA_10436581g0010			MA_10428395g0010			MA_10429604g0010			MA_10427974g0010			MA_10428645g0010			MA_36141g0010	K01183
MA_10433986g0020			MA_10436651g0010			MA_10428460g0010	K18588		MA_10429630g0030			MA_10428107g0010			MA_10428671g0010			MA_367459g0010
MA_10433998g0010			MA_10436708g0010			MA_10428480g0010	K13449		MA_10429661g0010			MA_10428113g0010	K01738		MA_10428735g0010			MA_369117g0010
MA_10434015g0010			MA_10436739g0010			MA_10428525g0010			MA_10429664g0020			MA_10428138g0010	K11498		MA_10428752g0010			MA_369898g0010
MA_10434016g0010			MA_10436831g0010			MA_10428528g0010			MA_10429697g0010			MA_10428224g0010			MA_10428795g0010	K18875		MA_382378g0010
MA_10434031g0010	K01051		MA_10436966g0010			MA_10428541g0010			MA_10429712g0010	K02634		MA_10428281g0010	K23341		MA_10428838g0010			MA_38463g0010
MA_10434033g0010			MA_10436979g0010			MA_10428542g0010			MA_10429725g0010			MA_10428342g0010			MA_10428839g0010	K09458		MA_387252g0010
MA_10434037g0010			MA_10437027g0010			MA_10428549g0010			MA_10429734g0010	K10956		MA_10428360g0010			MA_10428860g0010			MA_38956g0010	K19355
MA_10434037g0020	K00799		MA_10437095g0010			MA_10428567g0010			MA_10429750g0010			MA_10428385g0010			MA_10428889g0010			MA_394067g0010
MA_10434068g0010	K03872		MA_10437147g0010	K10398		MA_10428569g0010			MA_10429761g0010			MA_10428386g0010			MA_10428919g0010	K13691		MA_394599g0010
MA_10434174g0010			MA_10437157g0020			MA_10428594g0010	K00432		MA_10429786g0010	K02879		MA_10428395g0010			MA_10428936g0010			MA_402760g0010	K13681
MA_10434223g0010	K03671		MA_10437176g0030			MA_10428616g0010			MA_10429808g0010	K14191		MA_10428407g0010			MA_10428940g0010			MA_40797g0010
MA_10434284g0010			MA_10437197g0020			MA_10428721g0020			MA_10429815g0020			MA_10428408g0010			MA_10428945g0010			MA_408078g0010
MA_10434295g0010			MA_10437203g0020			MA_10428737g0010	K22395		MA_10429821g0010			MA_10428415g0010	K08235		MA_10428960g0010			MA_4116g0010
MA_10434336g0020	K07198		MA_10437218g0020			MA_10428769g0010	K11838		MA_10429833g0010			MA_10428445g0020			MA_10428991g0010			MA_413510g0010
MA_10434382g0020	K03062		MA_10437242g0030	K01749		MA_10428780g0010			MA_10429835g0010			MA_10428446g0010			MA_10429049g0010	K13508		MA_416318g0010	K00799
MA_10434576g0010			MA_10437248g0010	K03665		MA_10428792g0010			MA_10429871g0010			MA_10428460g0010	K18588		MA_10429055g0010			MA_419572g0010	K23050
MA_10434601g0010			MA_10437269g0010	K06444		MA_10428805g0010			MA_10429872g0010	K20305		MA_10428464g0010	K16297		MA_10429068g0010			MA_424619g0010
MA_10434648g0010			MA_104409g0010	K03841		MA_10428842g0010			MA_10429894g0010			MA_10428480g0010	K13449		MA_10429072g0010			MA_4308823g0010
MA_10434669g0010	K20523		MA_10447g0010			MA_10428883g0010			MA_10429903g0010			MA_10428528g0010			MA_10429151g0010	K03545		MA_43229g0010	K01193
MA_10434671g0010	K04460		MA_105092g0010	K03527		MA_10428883g0020			MA_10429914g0010	K08472		MA_10428541g0010			MA_10429158g0010			MA_43488g0010
MA_10434673g0010			MA_105179g0010			MA_10428887g0010	K09377		MA_10429941g0010			MA_10428549g0010			MA_10429170g0010			MA_43955g0020	K08867
MA_10434729g0020	K13496		MA_10520g0010	K12898		MA_10428902g0010			MA_10429943g0030			MA_10428577g0010			MA_10429177g0010	K10999		MA_439703g0010	K15746
MA_10434750g0010			MA_107182g0010	K01535		MA_10428951g0010			MA_10429943g0040			MA_10428580g0010	K19517		MA_10429187g0010			MA_448618g0010
MA_10434796g0010			MA_10744g0010	K02113		MA_10428955g0020	K01736		MA_10429973g0020	K20556		MA_10428615g0010			MA_10429255g0010	K13248		MA_458638g0010
MA_10434918g0010	K03327		MA_108278g0010	K03403		MA_10428957g0010	K01953		MA_10429993g0010	K01593		MA_10428721g0020			MA_10429284g0010	K00605		MA_4589829g0010
MA_10435034g0020			MA_1083g0010	K15382		MA_10428969g0010			MA_10430027g0010	K00432		MA_10428741g0020			MA_10429294g0010			MA_46113g0010	K15397
MA_10435034g0030			MA_108590g0010			MA_10429029g0010			MA_10430051g0010	K20495		MA_10428811g0010			MA_10429315g0010	K23966		MA_46367g0010	K21437
MA_10435326g0010	K01183		MA_108616g0010			MA_10429050g0010			MA_10430096g0010	K00485		MA_10428842g0010			MA_10429326g0010	K02990		MA_4660g0010
MA_10435338g0010	K16275		MA_10869g0010			MA_10429053g0010			MA_10430102g0010			MA_10428892g0010			MA_10429332g0010			MA_469246g0010
MA_10435373g0010	K20102		MA_109238g0010			MA_10429140g0010			MA_10430129g0020			MA_10428902g0010			MA_10429356g0010			MA_4719g0010	K01051
MA_10435390g0010			MA_109435g0010	K14442		MA_10429144g0020			MA_10430139g0010	K07304		MA_10428981g0010	K22856		MA_10429446g0010			MA_477384g0010	K22772
MA_10435420g0040			MA_11005g0010	K08835		MA_10429279g0010	K10775		MA_10430146g0010			MA_10428986g0010			MA_10429483g0020			MA_478140g0010	K20667
MA_10435468g0020	K08900		MA_110317g0010			MA_10429303g0020			MA_10430156g0010	K13356		MA_10429009g0010	K03515		MA_10429497g0020			MA_478906g0010
MA_10435507g0010	K00763		MA_110653g0010			MA_10429341g0010	K00705		MA_10430161g0010	K04078		MA_10429029g0010			MA_10429529g0010	K20889		MA_4827640g0010	K01183
MA_10435512g0010			MA_112757g0010	K01913		MA_10429345g0010			MA_10430174g0010	K22063		MA_10429050g0010			MA_10429557g0010	K14857		MA_488148g0010	K01188
MA_10435536g0010	K00487		MA_114783g0010			MA_10429354g0010	K00927		MA_10430213g0010			MA_10429053g0010			MA_10429585g0010			MA_4910g0010
MA_10435577g0010	K13126		MA_114887g0010			MA_10429431g0020	K03030		MA_10430239g0010	K18801		MA_10429143g0010			MA_10429604g0010			MA_49332g0010	K11820
MA_10435595g0020			MA_115261g0010			MA_10429454g0010			MA_10430254g0020	K05280		MA_10429279g0010	K10775		MA_10429664g0020			MA_494876g0010
MA_10435613g0010			MA_118719g0010			MA_10429460g0010	K13679		MA_10430267g0010			MA_10429280g0020			MA_10429697g0010			MA_4984g0010
MA_10435627g0010	K00968		MA_118728g0010			MA_10429476g0010			MA_10430373g0010			MA_10429288g0020			MA_10429725g0010			MA_498632g0010
MA_10435654g0010			MA_118743g0010			MA_10429489g0010			MA_10430387g0010	K02492		MA_10429450g0010	K13525		MA_10429734g0010	K10956		MA_502153g0010	K09286
MA_10435665g0010	K22913		MA_118751g0010	K23002		MA_10429511g0010			MA_10430392g0010			MA_10429460g0010	K13679		MA_10429761g0010			MA_50g0010
MA_10435693g0020			MA_118833g0010	K05909		MA_10429522g0010	K00522		MA_10430400g0010			MA_10429460g0020			MA_10429770g0020			MA_5112537g0010
MA_10435695g0010	K13783		MA_118876g0010	K11752		MA_10429598g0010	K03029		MA_10430415g0010			MA_10429476g0010			MA_10429786g0010	K02879		MA_5115g0010
MA_10435736g0010	K19882		MA_119766g0010	K00281		MA_10429703g0020			MA_10430460g0010			MA_10429489g0010			MA_10429815g0020			MA_51661g0010
MA_10435747g0010			MA_119926g0020			MA_10429727g0010			MA_10430476g0010	K08193		MA_10429522g0010	K00522		MA_10429821g0010			MA_5170784g0010	K00799
MA_10435748g0020			MA_120662g0010			MA_10429738g0010			MA_10430480g0010			MA_10429538g0010	K14496		MA_10429833g0010			MA_5212990g0010
MA_10435775g0010	K00789		MA_120841g0010			MA_10429742g0010			MA_10430496g0010			MA_10429543g0010			MA_10429889g0010			MA_522972g0010
MA_10435790g0010			MA_121263g0010			MA_10429744g0010			MA_10430504g0030	K11498		MA_10429589g0010			MA_10429894g0010			MA_52379g0010
MA_10435797g0010			MA_12201g0010	K02723		MA_10429784g0010			MA_10430507g0020			MA_10429679g0010			MA_10429896g0010			MA_53249g0010
MA_10435875g0030	K01535		MA_122077g0010	K22520		MA_10429831g0010			MA_10430589g0010			MA_10429687g0010			MA_10429903g0010			MA_53673g0010	K13449
MA_10435887g0040	K00031		MA_122229g0010	K00215		MA_10429843g0020	K13950		MA_10430599g0010	K07910		MA_10429698g0010			MA_10429923g0010			MA_55123g0010	K09422
MA_10436004g0020			MA_122722g0010	K14638		MA_10429870g0020	K15777		MA_10430693g0010			MA_10429703g0020			MA_10429941g0010			MA_55143g0010
MA_10436042g0030			MA_122899g0010			MA_10429923g0030			MA_10430756g0010			MA_10429738g0010			MA_10429958g0010			MA_55357g0010
MA_10436076g0010			MA_122962g0010	K13946		MA_10429934g0010			MA_10430790g0010			MA_10429742g0010			MA_10429973g0010			MA_56321g0010
MA_10436080g0010	K13832		MA_123211g0010	K08238		MA_10429951g0010	K01885		MA_10430866g0010	K13545		MA_10429744g0010			MA_10429973g0020	K20556		MA_5645970g0010
MA_10436108g0010			MA_123309g0010			MA_10429986g0010	K15688		MA_10430884g0010			MA_10429757g0020	K13348		MA_10429993g0010	K01593		MA_5730007g0010	K13459
MA_10436135g0010			MA_123466g0010			MA_10429999g0020			MA_10430889g0010			MA_10429784g0010			MA_10430027g0010	K00432		MA_58098g0010
MA_10436196g0010			MA_123833g0010			MA_10430035g0010			MA_10430949g0010	K06118		MA_10429799g0010			MA_10430051g0010	K20495		MA_58143g0010
MA_10436214g0010			MA_124140g0010	K03283		MA_10430052g0010			MA_10431002g0010			MA_10429831g0010			MA_10430063g0010			MA_5885250g0010
MA_10436231g0020	K00083		MA_124714g0010			MA_10430110g0020	K00384		MA_10431081g0010			MA_10429843g0020	K13950		MA_10430096g0010	K00485		MA_588952g0010
MA_10436287g0020			MA_125465g0010			MA_10430127g0010			MA_10431162g0010			MA_10429864g0010	K18442		MA_10430129g0010			MA_5897519g0010
MA_10436322g0010	K07513		MA_125473g0010	K13356		MA_10430133g0010			MA_10431216g0010			MA_10429865g0020	K13457		MA_10430129g0020			MA_59443g0010	K22596
MA_10436344g0020			MA_126854g0010	K20623		MA_10430133g0020			MA_10431227g0020			MA_10429870g0020	K15777		MA_10430136g0010			MA_595151g0010
MA_10436414g0020	K00847		MA_126936g0010	K04371		MA_10430149g0010			MA_10431239g0010			MA_10429923g0030			MA_10430139g0010	K07304		MA_5987685g0010
MA_10436437g0020			MA_127500g0010	K09458		MA_10430149g0020			MA_10431241g0010	K02952		MA_10429951g0010	K01885		MA_10430146g0010			MA_602118g0010
MA_10436515g0030			MA_129206g0010	K08915		MA_10430155g0010	K18211		MA_10431268g0010			MA_10429999g0020			MA_10430149g0020			MA_605039g0010
MA_10436516g0030	K11252		MA_129331g0010			MA_10430192g0020	K12275		MA_10431300g0010			MA_10430005g0010			MA_10430156g0010	K13356		MA_609739g0010	K14488
MA_10436609g0010			MA_129653g0010			MA_10430200g0010	K02942		MA_10431300g0020	K08913		MA_10430050g0010	K17893		MA_10430161g0010	K04078		MA_614767g0010	K01728
MA_10436704g0010			MA_129930g0010	K01623		MA_10430220g0010	K09422		MA_10431334g0010	K15718		MA_10430052g0010			MA_10430213g0010			MA_6207758g0010
MA_10436725g0010	K10144		MA_130339g0010			MA_10430268g0010			MA_10431343g0010			MA_10430110g0020	K00384		MA_10430219g0010			MA_628392g0010	K00588
MA_10436888g0010			MA_130348g0010	K17508		MA_10430272g0020	K14498		MA_10431457g0010	K02904		MA_10430127g0010			MA_10430321g0010			MA_636041g0010	K05658
MA_10436904g0020			MA_130902g0010			MA_10430280g0010			MA_10431459g0010	K00008		MA_10430133g0020			MA_10430373g0010			MA_6456741g0010
MA_10436986g0020			MA_130918g0010	K09422		MA_10430285g0010			MA_10431493g0010	K08907		MA_10430155g0010	K18211		MA_10430387g0010	K02492		MA_648065g0010
MA_10436994g0040	K21867		MA_131587g0010	K08912		MA_10430372g0010	K23050		MA_10431532g0010	K02721		MA_10430220g0010	K09422		MA_10430392g0010			MA_6505g0010
MA_10437040g0010	K01126		MA_132558g0010			MA_10430409g0020			MA_10431533g0010	K03768		MA_10430223g0010			MA_10430415g0010			MA_6521560g0010
MA_10437042g0010	K01897		MA_133071g0010	K10666		MA_10430416g0010			MA_10431557g0010	K02356		MA_10430227g0010			MA_10430444g0010	K02909		MA_6570186g0010
MA_10437046g0010	K21398		MA_13356g0010			MA_10430419g0020			MA_10431582g0010			MA_10430246g0010			MA_10430462g0010			MA_66200g0010	K00430
MA_10437064g0010	K14611		MA_133842g0010			MA_10430424g0010			MA_10431583g0020	K23870		MA_10430261g0010			MA_10430476g0010	K08193		MA_66201g0010	K00430
MA_10437119g0010			MA_135075g0020			MA_10430428g0010			MA_10431597g0020			MA_10430268g0010			MA_10430480g0010			MA_67249g0010
MA_10437145g0010			MA_135152g0010			MA_10430451g0010			MA_10431611g0010			MA_10430272g0020	K14498		MA_10430496g0010			MA_6849g0010
MA_10437163g0010	K00827		MA_136390g0010			MA_10430458g0010			MA_10431615g0010			MA_10430277g0020			MA_10430504g0030	K11498		MA_690718g0010
MA_10437187g0010			MA_136668g0010			MA_10430492g0030			MA_10431628g0010			MA_10430346g0010			MA_10430507g0020			MA_69177g0010
MA_10437205g0010	K06689		MA_137202g0010			MA_10430494g0010	K12462		MA_10431687g0010			MA_10430372g0010	K23050		MA_10430511g0010			MA_696786g0010
MA_10437216g0010	K14638		MA_137324g0010	K11594		MA_10430553g0010			MA_10431693g0010	K21568		MA_10430409g0020			MA_10430511g0030			MA_70066g0010
MA_10437264g0010	K00382		MA_137828g0010	K00799		MA_10430555g0010	K20286		MA_10431698g0010	K21989		MA_10430416g0010			MA_10430512g0010	K12625		MA_7072965g0010
MA_10437265g0020			MA_13851g0010	K00434		MA_10430584g0010			MA_10431705g0020	K01580		MA_10430419g0020			MA_10430557g0010	K02160		MA_71004g0010
MA_10508g0010	K20867		MA_138556g0010	K14488		MA_10430592g0010	K14801		MA_10431708g0010			MA_10430424g0010			MA_10430589g0010			MA_71069g0010
MA_105240g0010			MA_139797g0010	K07198		MA_10430603g0010			MA_10431764g0010			MA_10430435g0020	K18045		MA_10430608g0010			MA_7107g0010
MA_105837g0010			MA_1400915g0010			MA_10430611g0010	K00700		MA_10431770g0010	K09487		MA_10430437g0020			MA_10430693g0010			MA_71399g0010
MA_106551g0010			MA_140292g0010	K10257		MA_10430613g0010	K00430		MA_10431810g0010			MA_10430454g0010			MA_10430750g0010			MA_719501g0010
MA_10754g0010			MA_140591g0010			MA_10430628g0010	K22390		MA_10431844g0010			MA_10430458g0010			MA_10430790g0010			MA_7233g0020	K15400
MA_10772g0010			MA_140838g0010			MA_10430649g0010	K20308		MA_10431908g0020			MA_10430492g0030			MA_10430871g0010			MA_725069g0010	K24028
MA_10840g0010	K08867		MA_1411253g0010			MA_10430683g0010			MA_10431940g0010			MA_10430554g0020	K13464		MA_10430949g0010	K06118		MA_72728g0010	K01761
MA_10844g0010			MA_142317g0010			MA_10430689g0020	K13091		MA_10431963g0010			MA_10430583g0010			MA_10430979g0010			MA_7286g0010	K00547
MA_108928g0010			MA_14663g0020			MA_10430703g0010	K14504		MA_10431982g0010			MA_10430584g0010			MA_10431002g0010			MA_728914g0010
MA_108957g0010			MA_147706g0010			MA_10430728g0010	K01285		MA_10432069g0020			MA_10430588g0010			MA_10431028g0010			MA_73034g0010	K00430
MA_109421g0010			MA_148g0020	K14504		MA_10430749g0010			MA_10432085g0010	K08869		MA_10430599g0010	K07910		MA_10431081g0010			MA_74039g0010
MA_109495g0010			MA_15064g0010			MA_10430754g0010			MA_10432111g0020			MA_10430613g0010	K00430		MA_10431122g0020			MA_745622g0010	K00927
MA_109804g0010			MA_15548g0010			MA_10430755g0010	K15292		MA_10432146g0010	K03687		MA_10430627g0010	K11718		MA_10431130g0010			MA_74762g0010
MA_111005g0010			MA_155591g0010	K02967		MA_10430771g0010	K03267		MA_10432148g0010	K02946		MA_10430679g0010			MA_10431162g0010			MA_75192g0010
MA_111188g0010			MA_158042g0010	K22771		MA_10430775g0010	K00430		MA_10432158g0010	K00939		MA_10430694g0010	K01792		MA_10431216g0010			MA_7548333g0010
MA_111590g0010			MA_1581613g0010	K02707		MA_10430793g0020	K01802		MA_10432159g0020			MA_10430708g0010			MA_10431239g0010			MA_75635g0010
MA_11175g0010			MA_15820g0010	K11517		MA_10430833g0010			MA_10432174g0010			MA_10430728g0010	K01285		MA_10431241g0010	K02952		MA_758022g0010
MA_11187g0010			MA_15876g0010	K15032		MA_10430839g0010	K10523		MA_10432225g0010			MA_10430749g0010			MA_10431268g0010			MA_766098g0010
MA_11225g0010			MA_159611g0010			MA_10430851g0020			MA_10432225g0020			MA_10430754g0010			MA_10431300g0020	K08913		MA_771156g0010	K00121
MA_113542g0010			MA_16054g0010	K02698		MA_10430857g0010	K03544		MA_10432238g0020			MA_10430793g0020	K01802		MA_10431343g0010			MA_771456g0010
MA_113573g0010			MA_16172g0010			MA_10430876g0010			MA_10432284g0020			MA_10430809g0020	K10696		MA_10431360g0010	K13648		MA_772389g0010
MA_11486g0010	K07976		MA_163154g0020			MA_10430878g0010			MA_10432288g0010	K17607		MA_10430830g0020			MA_10431364g0090			MA_77606g0010
MA_115374g0010	K02069		MA_1640g0010			MA_10430892g0010	K00864		MA_10432313g0010			MA_10430832g0010			MA_10431394g0020			MA_7831710g0010
MA_115530g0010			MA_165005g0010	K01738		MA_10430929g0010	K00430		MA_10432402g0010	K07024		MA_10430833g0010			MA_10431457g0010	K02904		MA_7843014g0010
MA_115550g0010	K13412		MA_1663g0010			MA_10430953g0010	K10999		MA_10432425g0010			MA_10430839g0010	K10523		MA_10431459g0010	K00008		MA_78696g0010	K21989
MA_116185g0010	K09286		MA_167185g0010			MA_10430963g0010			MA_10432456g0010	K15404		MA_10430851g0020	K19791		MA_10431460g0010	K00430		MA_788969g0010
MA_116478g0010			MA_16736g0010	K01206		MA_10430977g0010			MA_10432496g0010			MA_10430876g0010			MA_10431466g0010	K14565		MA_7947611g0010
MA_116716g0010			MA_167620g0010	K05391		MA_10430977g0020			MA_10432498g0010			MA_10430878g0010			MA_10431493g0010	K08907		MA_796003g0010
MA_117029g0010			MA_167711g0010			MA_10430978g0010			MA_10432555g0010	K05917		MA_10430924g0010	K14455		MA_10431500g0030			MA_79669g0010
MA_117432g0010			MA_169329g0010			MA_10431031g0010	K09487		MA_10432561g0010			MA_10430929g0010	K00430		MA_10431532g0010	K02721		MA_796805g0010
MA_117567g0010	K00799		MA_16939g0010	K22450		MA_10431043g0010	K00128		MA_10432566g0010			MA_10430933g0010			MA_10431557g0010	K02356		MA_8044933g0010
MA_11783g0010	K02437		MA_170713g0010	K05389		MA_10431045g0010			MA_10432570g0010			MA_10430953g0010			MA_10431582g0010			MA_808469g0010	K17609
MA_118671g0010			MA_171750g0010			MA_10431045g0030			MA_10432580g0010			MA_10430963g0010			MA_10431583g0020	K23870		MA_8160264g0010
MA_11956g0010			MA_172106g0010	K04708		MA_10431137g0010			MA_10432583g0010	K08234		MA_10430977g0010			MA_10431593g0010			MA_81946g0010
MA_11973g0010	K10581		MA_17217g0020			MA_10431146g0010	K02943		MA_10432592g0010			MA_10430977g0020			MA_10431597g0020			MA_8201g0010
MA_119918g0010	K10840		MA_172388g0010	K06677		MA_10431151g0010			MA_10432627g0010			MA_10430984g0020			MA_10431611g0010			MA_8291837g0010	K01583
MA_120020g0010			MA_17408g0010	K12581		MA_10431184g0010			MA_10432633g0010			MA_10430987g0010	K01595		MA_10431705g0020			MA_8303127g0010
MA_12044g0010			MA_1750g0010			MA_10431197g0010			MA_10432674g0010			MA_10431003g0010	K01354		MA_10431732g0010	K18418		MA_83505g0010	K01183
MA_120902g0010	K01638		MA_175330g0010			MA_10431201g0020			MA_10432674g0020	K02149		MA_10431015g0010			MA_10431763g0010	K01883		MA_8355655g0010	K13464
MA_1209g0010			MA_176279g0010	K08916		MA_10431224g0010	K14773		MA_10432683g0020			MA_10431018g0010			MA_10431764g0010			MA_837745g0010	K23136
MA_121031g0010			MA_176956g0010			MA_10431230g0010			MA_10432722g0010			MA_10431031g0010	K09487		MA_10431839g0010			MA_841019g0010
MA_12108g0010	K18980		MA_178744g0010			MA_10431230g0020			MA_10432733g0020			MA_10431039g0010			MA_10431844g0010			MA_8421124g0010
MA_12125g0010			MA_178953g0010	K20715		MA_10431297g0020	K01322		MA_10432748g0010			MA_10431043g0010	K00128		MA_10431927g0010			MA_8438880g0010
MA_121326g0010			MA_17919g0010	K09264		MA_10431324g0020	K13448		MA_10432791g0010			MA_10431114g0020	K15925		MA_10432038g0010			MA_8460112g0010
MA_1213520g0010			MA_181156g0010			MA_10431336g0010			MA_10432805g0020	K11253		MA_10431129g0010	K12119		MA_10432069g0020			MA_84713g0010
MA_121533g0010	K09422		MA_181338g0010	K02916		MA_10431346g0010			MA_10432831g0010	K02906		MA_10431137g0010			MA_10432085g0010	K08869		MA_851934g0010
MA_12190g0010	K03301		MA_18142g0010	K00830		MA_10431349g0010	K13412		MA_10432862g0010			MA_10431151g0010			MA_10432098g0010			MA_8597011g0010	K20890
MA_122094g0010	K17098		MA_181810g0010			MA_10431378g0010	K01183		MA_10432869g0010			MA_10431184g0010			MA_10432146g0010	K03687		MA_8606496g0010
MA_122499g0010	K20043		MA_181g0010			MA_10431378g0020			MA_10432870g0020			MA_10431197g0010			MA_10432148g0010	K02946		MA_8640242g0010	K13082
MA_123133g0010			MA_182125g0010			MA_10431388g0030			MA_10432898g0010			MA_10431230g0020			MA_10432158g0010	K00939		MA_8643639g0010	K00430
MA_123993g0020			MA_18234g0010			MA_10431397g0020			MA_10432986g0010	K08681		MA_10431324g0020	K13448		MA_10432159g0020			MA_8682761g0010
MA_124460g0010	K10999		MA_182501g0010	K06569		MA_10431414g0010			MA_10432995g0010			MA_10431346g0010			MA_10432161g0010			MA_868326g0010
MA_125120g0010	K13495		MA_18349g0010	K08903		MA_10431427g0010			MA_10433000g0020	K01698		MA_10431378g0010	K01183		MA_10432168g0010			MA_8734g0010
MA_125308g0010			MA_18401g0010	K05605		MA_10431440g0010			MA_10433005g0010			MA_10431388g0030			MA_10432174g0010			MA_875075g0010
MA_125599g0010			MA_18402g0010	K02520		MA_10431530g0010	K13066		MA_10433010g0010			MA_10431440g0010			MA_10432209g0010			MA_876100g0010
MA_126021g0010	K09338		MA_18411g0010	K20720		MA_10431543g0010	K14497		MA_10433021g0010			MA_10431530g0010	K13066		MA_10432225g0020			MA_87772g0010
MA_126270g0010			MA_184421g0010	K02639		MA_10431606g0010			MA_10433023g0010			MA_10431543g0010	K14497		MA_10432284g0020			MA_8902024g0010
MA_126273g0010			MA_184421g0020			MA_10431609g0010			MA_10433052g0010	K05894		MA_10431577g0010			MA_10432311g0010			MA_89176g0010	K13691
MA_126371g0010			MA_185098g0010			MA_10431629g0010	K17893		MA_10433174g0020			MA_10431609g0010			MA_10432313g0010			MA_8921185g0010	K20547
MA_126568g0010	K01431		MA_185611g0010	K00284		MA_10431638g0010	K04706		MA_10433177g0020			MA_10431618g0010			MA_10432460g0010	K22013		MA_892977g0010
MA_12670g0020	K06630		MA_186385g0020			MA_10431639g0010			MA_10433243g0010			MA_10431625g0010			MA_10432488g0010			MA_893141g0010
MA_126866g0010	K10144		MA_18706g0020			MA_10431639g0020			MA_10433314g0010	K03671		MA_10431627g0010	K00128		MA_10432496g0010			MA_8969814g0010
MA_126887g0010			MA_187850g0010			MA_10431641g0010			MA_10433350g0010	K23869		MA_10431629g0010	K17893		MA_10432555g0010	K05917		MA_89855g0010
MA_127220g0010			MA_187g0010			MA_10431703g0020	K02540		MA_10433355g0010			MA_10431639g0020			MA_10432566g0010			MA_900268g0010	K00432
MA_127386g0010			MA_188257g0010	K03798		MA_10431706g0010			MA_10433395g0010			MA_10431641g0010			MA_10432576g0020			MA_901889g0010
MA_127632g0010	K00472		MA_189742g0010	K10960		MA_10431712g0010			MA_10433400g0010	K02871		MA_10431705g0010	K01580		MA_10432580g0010			MA_90245g0010	K03549
MA_127753g0010			MA_189814g0010			MA_10431762g0010	K14431		MA_10433439g0010	K01870		MA_10431712g0010			MA_10432583g0010	K08234		MA_9059032g0010
MA_128387g0010			MA_190519g0010			MA_10431833g0010	K01897		MA_10433452g0010			MA_10431758g0010			MA_10432592g0010			MA_906393g0010
MA_12847g0010			MA_190532g0010			MA_10431834g0010			MA_10433456g0010			MA_10431762g0010	K14431		MA_10432627g0010			MA_90653g0010
MA_128791g0010	K14156		MA_190693g0010			MA_10431838g0030			MA_10433465g0010			MA_10431834g0010	K03262		MA_10432630g0020	K01177		MA_90921g0010
MA_128961g0020			MA_193431g0010	K02641		MA_10431881g0010			MA_10433499g0020			MA_10431838g0020			MA_10432633g0010			MA_912717g0010
MA_12995g0010			MA_193829g0010			MA_10431917g0020	K00122		MA_10433550g0010	K12501		MA_10431838g0030			MA_10432639g0010	K00766		MA_9214460g0010
MA_13020g0010	K06689		MA_19490g0010	K02899		MA_10431920g0010			MA_10433568g0010	K01426		MA_10431883g0020			MA_10432649g0020	K01142		MA_92200g0020	K09841
MA_130557g0010	K02083		MA_194998g0010	K13789		MA_10431921g0010			MA_10433575g0010			MA_10431917g0020	K00122		MA_10432674g0010	K02149		MA_9255g0010
MA_130810g0010			MA_195595g0010	K14503		MA_10431941g0010			MA_10433619g0010			MA_10431920g0010			MA_10432722g0010			MA_9272140g0010	K01166
MA_131224g0010			MA_195659g0010	K04078		MA_10431966g0030			MA_10433652g0010	K07305		MA_10431941g0010			MA_10432735g0010			MA_92862g0010
MA_13142g0010	K06620		MA_196108g0010			MA_10432016g0010			MA_10433659g0010	K02115		MA_10431941g0020			MA_10432748g0010			MA_92878g0010
MA_132265g0020			MA_196602g0010	K23362		MA_10432037g0010	K13457		MA_10433674g0010	K00627		MA_10431966g0030			MA_10432791g0010			MA_929585g0010
MA_133096g0010			MA_197119g0010	K03531		MA_10432043g0010	K00475		MA_10433687g0040	K07408		MA_10432082g0010			MA_10432802g0010			MA_92961g0010
MA_133206g0010	K12795		MA_201112g0010			MA_10432046g0010			MA_10433694g0010	K18980		MA_10432094g0010	K00695		MA_10432831g0010	K02906		MA_9333705g0010
MA_13350g0010	K03063		MA_203441g0010	K08695		MA_10432082g0010			MA_10433730g0010			MA_10432097g0010	K17301		MA_10432862g0010			MA_9356713g0010
MA_133864g0010			MA_20495g0020			MA_10432086g0010	K14504		MA_10433782g0010			MA_10432101g0010	K11885		MA_10432867g0010	K11982		MA_9363g0010	K03294
MA_133g0010			MA_205286g0010	K12373		MA_10432094g0010	K00695		MA_10433782g0020			MA_10432110g0010	K00083		MA_10432870g0020			MA_9395g0010
MA_134293g0010			MA_205329g0010			MA_10432097g0010	K17301		MA_10433789g0010	K01880		MA_10432112g0010			MA_10432896g0010			MA_939959g0010
MA_134669g0010	K21483		MA_20641g0020			MA_10432103g0010	K12190		MA_10433821g0010	K03110		MA_10432137g0030			MA_10432898g0010			MA_94070g0010
MA_13536g0010	K07904		MA_207439g0010			MA_10432106g0010	K00276		MA_10433825g0010			MA_10432173g0010			MA_10432955g0010			MA_9407888g0010
MA_13545g0010			MA_2086189g0010			MA_10432110g0010			MA_10433842g0010	K15744		MA_10432187g0010	K15889		MA_10432969g0020			MA_94144g0010
MA_135835g0010			MA_21478g0010			MA_10432137g0030			MA_10433849g0020	K20303		MA_10432202g0010			MA_10432986g0010	K08681		MA_9417966g0010
MA_136021g0010			MA_21574g0010			MA_10432202g0010			MA_10433855g0010			MA_10432210g0010			MA_10432995g0010			MA_9486g0010
MA_136075g0010			MA_21580g0010			MA_10432210g0010			MA_10433955g0020	K04035		MA_10432230g0010			MA_10433005g0010	K00284		MA_9490559g0010	K05658
MA_136233g0010	K00878		MA_218328g0010			MA_10432213g0010			MA_10434044g0010			MA_10432283g0010			MA_10433010g0010			MA_949447g0010
MA_136308g0010			MA_218996g0010	K08901		MA_10432230g0010			MA_10434075g0010	K11294		MA_10432283g0020			MA_10433023g0010			MA_951514g0010	K08070
MA_136601g0010			MA_219331g0010			MA_10432276g0010			MA_10434087g0010			MA_10432285g0020			MA_10433052g0010	K05894		MA_954240g0010
MA_136705g0010			MA_224992g0010			MA_10432283g0020			MA_10434104g0010			MA_10432299g0010			MA_10433081g0010			MA_95715g0010
MA_137604g0010	K10525		MA_22939g0010			MA_10432285g0010			MA_10434168g0010	K09651		MA_10432301g0010			MA_10433113g0010			MA_96120g0010	K16297
MA_137874g0010			MA_23242g0010	K09422		MA_10432285g0020			MA_10434213g0010			MA_10432342g0010			MA_10433134g0010			MA_96441g0010
MA_137887g0010	K08286		MA_232471g0010	K19035		MA_10432299g0010			MA_10434226g0010			MA_10432359g0010			MA_10433171g0010	K03255		MA_98236g0010
MA_138049g0020	K01489		MA_234750g0010			MA_10432310g0020			MA_10434238g0010			MA_10432360g0010	K00326		MA_10433174g0020			MA_9877g0010
MA_138441g0010	K01052		MA_23554g0010			MA_10432342g0010			MA_10434239g0010			MA_10432379g0020	K00430		MA_10433177g0020			MA_9957372g0010
MA_138523g0010	K03686		MA_238418g0010			MA_10432342g0020			MA_10434280g0010			MA_10432394g0010			MA_10433314g0010	K03671		MA_9960869g0010	K15403
MA_138932g0010			MA_238844g0010			MA_10432359g0010			MA_10434291g0010			MA_10432399g0010			MA_10433318g0010	K02905		MA_9966741g0010
MA_13901g0010	K01597		MA_2420g0020			MA_10432360g0010	K10534		MA_10434301g0010	K22390		MA_10432435g0010			MA_10433319g0010	K23618		MA_9989648g0010
MA_139148g0010	K00606		MA_24252g0010			MA_10432379g0020	K00430		MA_10434402g0010	K00001		MA_10432442g0010			MA_10433324g0010	K15400		MA_999418g0010
MA_139193g0010	K01188		MA_246142g0010	K09422		MA_10432394g0010			MA_10434413g0010			MA_10432446g0030	K20556		MA_10433350g0010	K23869
MA_139640g0010	K19996		MA_248471g0010			MA_10432413g0020	K14487		MA_10434422g0010	K22074		MA_10432494g0010	K16055		MA_10433395g0010
MA_139873g0010			MA_24916g0010			MA_10432435g0010			MA_10434424g0010	K21995		MA_10432502g0010			MA_10433400g0010	K02871
MA_140297g0010	K12196		MA_249305g0010			MA_10432446g0030	K20556		MA_10434455g0010			MA_10432594g0020	K01674		MA_10433452g0010
MA_14051g0010	K06617		MA_251870g0010	K01875		MA_10432494g0010	K16055		MA_10434495g0020	K00108		MA_10432649g0010			MA_10433456g0010
MA_140616g0010			MA_251894g0010	K14794		MA_10432502g0010			MA_10434506g0010			MA_10432681g0010			MA_10433481g0010
MA_140715g0010	K14709		MA_25325g0010	K01673		MA_10432594g0010	K01674		MA_10434536g0010			MA_10432693g0010	K18857		MA_10433484g0020
MA_140980g0010			MA_254868g0010	K12856		MA_10432594g0020	K01674		MA_10434670g0010	K10255		MA_10432716g0010			MA_10433499g0020
MA_140995g0010			MA_255406g0010			MA_10432631g0010			MA_10434753g0010	K07399		MA_10432716g0020			MA_10433550g0010	K12501
MA_141445g0010	K10046		MA_258624g0010	K01673		MA_10432644g0010			MA_10434762g0010			MA_10432716g0030			MA_10433568g0010	K01426
MA_14148g0010	K06630		MA_26087g0010	K02867		MA_10432657g0010	K14314		MA_10434807g0010	K14664		MA_10432780g0010			MA_10433575g0010
MA_141669g0010	K15639		MA_26159g0010			MA_10432681g0010			MA_10434819g0010	K00660		MA_10432809g0010	K00430		MA_10433613g0010
MA_14317g0010	K02910		MA_26630g0010			MA_10432693g0010	K18857		MA_10434823g0010			MA_10432818g0010			MA_10433619g0010
MA_1431939g0010			MA_26783g0010			MA_10432716g0010			MA_10434836g0010			MA_10432854g0010			MA_10433659g0010	K02115
MA_14333g0020	K14638		MA_268175g0010			MA_10432716g0020			MA_10434837g0010			MA_10432880g0010			MA_10433687g0040	K07408
MA_14611g0020			MA_2734383g0010			MA_10432716g0030			MA_10434897g0010	K03147		MA_10432894g0010			MA_10433694g0010	K18980
MA_1461g0010	K01534		MA_27706g0010			MA_10432784g0010			MA_10434905g0010	K14686		MA_10432943g0020			MA_10433730g0010
MA_14786g0010			MA_282g0010	K03541		MA_10432787g0010			MA_10434977g0010	K22390		MA_10432951g0010			MA_10433747g0010
MA_1481g0010	K01937		MA_283144g0010			MA_10432809g0010			MA_10435053g0010	K06129		MA_10432956g0010	K06995		MA_10433747g0020
MA_14836g0010	K14485		MA_28447g0010			MA_10432854g0010			MA_10435071g0010			MA_10432956g0020	K06995		MA_10433774g0010
MA_148921g0010			MA_28601g0010			MA_10432856g0030			MA_10435102g0010	K00284		MA_10432987g0020	K13066		MA_10433782g0010
MA_1489g0010			MA_287168g0010			MA_10432880g0010			MA_10435112g0010			MA_10433003g0020			MA_10433782g0020
MA_14971g0010			MA_290469g0010			MA_10432943g0020			MA_10435178g0020			MA_10433103g0010			MA_10433841g0010	K15078
MA_150049g0010	K13449		MA_2908g0010			MA_10432951g0010			MA_10435191g0020	K15332		MA_10433109g0010			MA_10433842g0010	K15744
MA_15149g0010			MA_291756g0010			MA_10432956g0010	K06995		MA_10435193g0010			MA_10433115g0020			MA_10433855g0010
MA_15278g0010			MA_292200g0010			MA_10432956g0020	K06995		MA_10435233g0020			MA_10433156g0010			MA_10433885g0020	K07964
MA_152803g0010			MA_29361g0010	K03671		MA_10432987g0020	K13066		MA_10435278g0010	K09015		MA_10433167g0010			MA_10433955g0020	K04035
MA_153080g0010			MA_297200g0010			MA_10432989g0030			MA_10435302g0010			MA_10433254g0010			MA_10433968g0030
MA_1531973g0010			MA_3000363g0010	K01807		MA_10433003g0020			MA_10435334g0020	K04120		MA_10433267g0010	K01110		MA_10433987g0010
MA_15438g0010			MA_3005g0010	K02717		MA_10433057g0010			MA_10435335g0010			MA_10433288g0010			MA_10433991g0020
MA_154457g0010			MA_30073g0010	K01433		MA_10433109g0010			MA_10435364g0010	K01517		MA_10433300g0010			MA_10434023g0010
MA_15502g0010			MA_301927g0010			MA_10433156g0010			MA_10435385g0010			MA_10433311g0010			MA_10434044g0010
MA_15508g0010	K01915		MA_30312g0010			MA_10433267g0010	K01110		MA_10435433g0010	K23538		MA_10433356g0010			MA_10434075g0010	K11294
MA_1552801g0010	K16465		MA_30352g0010	K22772		MA_10433282g0010			MA_10435476g0020	K02878		MA_10433367g0010			MA_10434089g0010
MA_15546g0010			MA_30402g0010	K03146		MA_10433305g0010	K15084		MA_10435476g0030	K02890		MA_10433398g0020			MA_10434104g0010
MA_1558069g0010			MA_30565g0010			MA_10433333g0010			MA_10435492g0010	K00434		MA_10433408g0010	K16833		MA_10434213g0010
MA_1558499g0010			MA_30632g0020			MA_10433352g0010	K00327		MA_10435501g0020			MA_10433417g0010			MA_10434215g0010	K18443
MA_15683g0010			MA_307070g0010			MA_10433367g0010			MA_10435541g0010			MA_10433444g0010			MA_10434222g0010	K15711
MA_158072g0010	K20623		MA_307938g0010			MA_10433384g0010			MA_10435566g0010	K17262		MA_10433454g0020	K01251		MA_10434226g0010
MA_158372g0010			MA_309699g0010			MA_10433398g0020			MA_10435618g0010	K09838		MA_10433458g0020			MA_10434238g0010
MA_158424g0020			MA_3098799g0010			MA_10433408g0010	K16833		MA_10435626g0040	K01807		MA_10433473g0010			MA_10434239g0010
MA_158635g0010			MA_310797g0010	K02863		MA_10433417g0010			MA_10435639g0010			MA_10433477g0020			MA_10434257g0010	K09458
MA_158988g0010			MA_31136g0010			MA_10433454g0020	K01251		MA_10435639g0020			MA_10433486g0010			MA_10434291g0010
MA_159244g0020	K01183		MA_31151g0010			MA_10433458g0010			MA_10435644g0010	K02914		MA_10433492g0010	K00814		MA_10434301g0010	K22390
MA_159389g0020			MA_313496g0010			MA_10433458g0020			MA_10435674g0010	K21456		MA_10433497g0010	K13464		MA_10434373g0010	K08237
MA_161458g0010	K05298		MA_317435g0010			MA_10433477g0020	K13691		MA_10435710g0010			MA_10433513g0010			MA_10434402g0010	K00001
MA_161971g0010			MA_3198310g0010			MA_10433486g0010			MA_10435712g0010			MA_10433514g0010	K12471		MA_10434413g0010
MA_1627931g0010			MA_320479g0010	K11294		MA_10433494g0010	K23966		MA_10435737g0010			MA_10433517g0010			MA_10434422g0010	K22074
MA_162930g0010			MA_328340g0010	K08235		MA_10433497g0010	K13464		MA_10435764g0010			MA_10433565g0010			MA_10434424g0010	K21995
MA_164016g0010	K14495		MA_33034g0010			MA_10433500g0010			MA_10435802g0010			MA_10433567g0010	K09531		MA_10434434g0010
MA_16474g0010			MA_33040g0010	K19861		MA_10433514g0010	K12471		MA_10435817g0010			MA_10433569g0010	K13082		MA_10434456g0010	K08176
MA_16483g0010	K14803		MA_33567g0010	K09458		MA_10433564g0020	K00430		MA_10435831g0010			MA_10433604g0010	K13863		MA_10434461g0010
MA_164923g0010			MA_33603g0010			MA_10433569g0010			MA_10435866g0010			MA_10433607g0010	K23562		MA_10434466g0010
MA_16525g0010			MA_337980g0010	K00051		MA_10433592g0010	K05359		MA_10435867g0010	K18857		MA_10433631g0010	K00705		MA_10434494g0010
MA_165604g0010	K18787		MA_33855g0010			MA_10433621g0020			MA_10435876g0010			MA_10433671g0010			MA_10434495g0020	K00108
MA_167343g0020			MA_340194g0010			MA_10433631g0010	K00705		MA_10435896g0010			MA_10433700g0010			MA_10434544g0010	K15422
MA_168219g0010			MA_3403026g0010	K02699		MA_10433687g0010			MA_10435897g0010			MA_10433732g0030	K03327		MA_10434580g0010
MA_168804g0010	K20726		MA_34035g0010			MA_10433700g0010			MA_10435933g0010			MA_10433735g0010	K13431		MA_10434670g0010	K10255
MA_169305g0010	K09338		MA_34359g0010			MA_10433717g0010			MA_10435955g0010	K15803		MA_10433746g0010	K00558		MA_10434676g0010
MA_169317g0010			MA_347045g0010			MA_10433735g0010	K13431		MA_10435955g0020			MA_10433759g0010			MA_10434707g0010	K14852
MA_169758g0010			MA_34807g0010			MA_10433746g0010	K00558		MA_10435955g0030	K14173		MA_10433767g0010			MA_10434721g0010
MA_16979g0020			MA_348255g0010	K02701		MA_10433767g0010			MA_10435966g0030	K05544		MA_10433802g0010	K12195		MA_10434762g0010
MA_17135g0010			MA_34924g0010	K18045		MA_10433779g0010			MA_10435975g0010			MA_10433869g0010	K23260		MA_10434792g0010
MA_172193g0010			MA_353910g0010	K13464		MA_10433799g0010	K08956		MA_10435992g0010			MA_10433876g0020			MA_10434807g0010	K14664
MA_172276g0010			MA_36244g0010	K10875		MA_10433802g0010	K12195		MA_10436030g0010			MA_10433909g0010			MA_10434823g0010
MA_17334g0010	K01363		MA_36305g0010	K15893		MA_10433815g0020	K17609		MA_10436045g0010	K17756		MA_10433942g0010	K14379		MA_10434837g0010
MA_17339g0040	K19893		MA_36686g0010			MA_10433815g0030	K17609		MA_10436056g0010			MA_10433964g0010			MA_10434852g0010	K00231
MA_17373g0010			MA_37355g0010	K22644		MA_10433868g0010			MA_10436068g0010	K00025		MA_10433982g0010			MA_10434897g0010	K03147
MA_17430g0010			MA_375561g0020			MA_10433869g0010	K23260		MA_10436088g0010	K08869		MA_10433982g0020			MA_10434946g0010
MA_174731g0010			MA_3766934g0010			MA_10433876g0020			MA_10436145g0010			MA_10433986g0020			MA_10434950g0020
MA_17523g0010			MA_3767g0010			MA_10433939g0010			MA_10436186g0010	K01772		MA_10433992g0010			MA_10434954g0010	K23260
MA_17536g0010	K04713		MA_381538g0010			MA_10433982g0010			MA_10436188g0010	K00858		MA_10433998g0010			MA_10434958g0010
MA_175750g0010			MA_3845g0010	K14379		MA_10433982g0020			MA_10436193g0010			MA_10433999g0010			MA_10434960g0010
MA_175873g0010			MA_388691g0010	K08902		MA_10433986g0020			MA_10436223g0010			MA_10434015g0010			MA_10434977g0010	K22390
MA_175884g0010	K00787		MA_38949g0020	K04683		MA_10433992g0010			MA_10436232g0010			MA_10434016g0010			MA_10435013g0020
MA_17708g0010	K08867		MA_39164g0010			MA_10433998g0010			MA_10436240g0010			MA_10434028g0020	K00430		MA_10435028g0010
MA_177562g0020			MA_3928409g0010			MA_10433999g0010			MA_10436249g0010	K22200		MA_10434031g0010	K01051		MA_10435030g0020
MA_1780171g0010			MA_4039058g0010			MA_10434015g0010			MA_10436257g0010			MA_10434037g0010			MA_10435042g0010
MA_178902g0010			MA_405871g0010			MA_10434031g0010	K01051		MA_10436260g0010	K01209		MA_10434037g0020	K00799		MA_10435053g0010	K06129
MA_179641g0010			MA_405932g0010	K01792		MA_10434037g0010			MA_10436268g0010			MA_10434042g0010	K14709		MA_10435071g0010
MA_180174g0010			MA_406529g0010			MA_10434037g0020	K00799		MA_10436282g0010	K17732		MA_10434053g0010			MA_10435112g0010
MA_18042g0010			MA_4075787g0010			MA_10434042g0010	K14709		MA_10436362g0020			MA_10434068g0010	K03872		MA_10435145g0010	K00103
MA_18054g0010	K13448		MA_41114g0010	K03841		MA_10434077g0010	K14564		MA_10436368g0010			MA_10434099g0020			MA_10435148g0010	K15803
MA_180744g0010	K19307		MA_413355g0010			MA_10434132g0010			MA_10436377g0010			MA_10434174g0010			MA_10435178g0020
MA_180857g0010	K18798		MA_4154579g0010			MA_10434163g0030			MA_10436385g0010			MA_10434187g0020	K05929		MA_10435191g0020	K15332
MA_18153g0010			MA_416833g0010			MA_10434174g0010			MA_10436405g0010	K01872		MA_10434201g0010			MA_10435304g0010	K00475
MA_181915g0010			MA_417207g0010	K14379		MA_10434184g0010	K14327		MA_10436408g0010			MA_10434211g0010			MA_10435334g0020
MA_18237g0010			MA_42151g0010	K02904		MA_10434201g0010			MA_10436440g0030	K11296		MA_10434223g0010	K03671		MA_10435335g0010
MA_183768g0010	K10268		MA_422522g0010			MA_10434210g0010			MA_10436441g0020			MA_10434227g0010			MA_10435433g0010	K23538
MA_18396g0010	K19784		MA_42427g0020			MA_10434284g0010			MA_10436457g0010	K02335		MA_10434295g0010			MA_10435476g0020	K02878
MA_18417g0010			MA_4340g0010	K02519		MA_10434295g0010			MA_10436461g0010	K09835		MA_10434336g0020			MA_10435476g0030	K02890
MA_18470g0010			MA_4370g0010			MA_10434335g0010			MA_10436464g0010			MA_10434340g0010			MA_10435476g0040	K02886
MA_185360g0010	K00430		MA_441100g0010			MA_10434351g0010			MA_10436469g0010			MA_10434351g0010			MA_10435477g0010
MA_18674g0010	K13447		MA_45157g0010	K15397		MA_10434357g0020			MA_10436486g0010			MA_10434359g0010	K23343		MA_10435489g0010	K02988
MA_18770g0010			MA_451633g0010			MA_10434361g0010	K03108		MA_10436489g0010			MA_10434382g0020	K03062		MA_10435490g0010	K01868
MA_18818g0010			MA_45377g0010	K03327		MA_10434414g0010			MA_10436505g0020			MA_10434386g0010	K18655		MA_10435497g0010
MA_18870g0010			MA_453913g0010	K15032		MA_10434420g0010			MA_10436520g0010			MA_10434421g0010			MA_10435570g0010
MA_188810g0010	K00799		MA_456304g0010			MA_10434421g0010			MA_10436520g0020			MA_10434435g0010	K11592		MA_10435596g0020
MA_188833g0010	K00232		MA_456359g0010	K03834		MA_10434469g0010	K13950		MA_10436581g0010			MA_10434463g0010			MA_10435618g0010	K09838
MA_18942g0010	K09264		MA_45658g0010			MA_10434476g0010			MA_10436606g0010	K17686		MA_10434490g0010			MA_10435626g0040	K01807
MA_18947g0010			MA_456907g0010			MA_10434478g0010			MA_10436615g0020	K00616		MA_10434521g0010	K05387		MA_10435639g0010
MA_189802g0010			MA_4586g0010			MA_10434521g0010	K05387		MA_10436663g0010			MA_10434542g0010	K12742		MA_10435643g0010	K02897
MA_19090g0010			MA_45931g0010			MA_10434527g0010	K21604		MA_10436683g0010			MA_10434574g0010	K06630		MA_10435644g0010	K02914
MA_19101g0010			MA_460253g0010	K22450		MA_10434542g0010	K12742		MA_10436687g0010			MA_10434576g0010			MA_10435688g0010
MA_191989g0010	K08360		MA_461627g0010			MA_10434576g0010			MA_10436708g0010			MA_10434600g0010	K03809		MA_10435706g0010	K12742
MA_1920179g0010			MA_46269g0010			MA_10434613g0010			MA_10436713g0020	K00423		MA_10434601g0010			MA_10435712g0010
MA_192059g0010			MA_464043g0010			MA_10434613g0020			MA_10436739g0010			MA_10434613g0010			MA_10435737g0010
MA_1922g0010			MA_4652333g0010			MA_10434624g0020			MA_10436768g0010			MA_10434618g0010	K14652		MA_10435761g0010	K15398
MA_193904g0010			MA_470032g0010			MA_10434649g0010			MA_10436789g0010			MA_10434651g0010			MA_10435764g0010
MA_19453g0040	K09338		MA_4705687g0010			MA_10434651g0010			MA_10436816g0010	K01551		MA_10434709g0010	K20623		MA_10435802g0010
MA_1948g0010			MA_4711g0010	K05278		MA_10434677g0010			MA_10436826g0010	K13051		MA_10434729g0020	K13496		MA_10435817g0010
MA_194g0030	K06689		MA_473578g0010	K00786		MA_10434681g0010	K08852		MA_10436831g0010			MA_10434735g0010			MA_10435831g0010
MA_19604g0010			MA_474293g0010			MA_10434709g0010	K20623		MA_10436840g0010			MA_10434750g0010			MA_10435845g0020	K03138
MA_19604g0020			MA_474330g0010			MA_10434729g0020	K13496		MA_10436847g0010			MA_10434784g0020			MA_10435864g0010	K02834
MA_19658g0010	K03686		MA_47626g0010	K01602		MA_10434735g0010			MA_10436891g0010			MA_10434785g0010			MA_10435866g0010
MA_197097g0010			MA_478140g0010			MA_10434784g0020			MA_10436923g0010			MA_10434796g0010			MA_10435867g0010	K18857
MA_19732g0010			MA_478623g0010			MA_10434904g0010			MA_10436979g0010			MA_10434797g0010			MA_10435876g0010
MA_197343g0010			MA_479907g0010			MA_10434918g0010	K03327		MA_10437027g0010			MA_10434812g0010	K10770		MA_10435897g0010
MA_1985g0010			MA_480797g0010	K00430		MA_10434951g0010			MA_10437032g0010	K04569		MA_10434824g0010			MA_10435917g0010	K05277
MA_19927g0010			MA_48250g0010	K03405		MA_10434953g0010			MA_10437044g0040			MA_10434855g0010			MA_10435917g0020
MA_19942g0010			MA_483364g0010	K02864		MA_10434959g0010	K09494		MA_10437070g0020	K01755		MA_10434886g0010	K03521		MA_10435932g0010	K00465
MA_19953g0020			MA_487837g0010	K10908		MA_10434976g0010			MA_10437095g0010			MA_10434904g0010			MA_10435933g0010
MA_19954g0010			MA_4893566g0010			MA_10434988g0010	K00940		MA_10437105g0010	K01262		MA_10434912g0020			MA_10435935g0010	K13338
MA_199561g0010			MA_491379g0010	K02716		MA_10435015g0010	K01373		MA_10437115g0010			MA_10434918g0010	K03327		MA_10435955g0020
MA_20010g0010	K15275		MA_492206g0010			MA_10435024g0010			MA_10437122g0020			MA_10434953g0010			MA_10435955g0030
MA_200725g0010			MA_4943g0010	K10999		MA_10435025g0010			MA_10437148g0010	K03781		MA_10434959g0010	K09494		MA_10435958g0010
MA_20117g0010			MA_495935g0010			MA_10435098g0010	K08819		MA_10437179g0010			MA_10434967g0010	K07976		MA_10435985g0010
MA_201277g0010			MA_495939g0010			MA_10435115g0010			MA_10437191g0010	K02836		MA_10434976g0010			MA_10435988g0010
MA_20197g0010	K19042		MA_500401g0010			MA_10435118g0010			MA_10437197g0020			MA_10434988g0010	K00940		MA_10435992g0010
MA_20205g0020	K14500		MA_500887g0010			MA_10435137g0010			MA_10437203g0020			MA_10435015g0010			MA_10436015g0030
MA_202096g0010			MA_502125g0010	K06972		MA_10435152g0010			MA_10437223g0020			MA_10435015g0020			MA_10436017g0010
MA_20230g0010	K00921		MA_503287g0010			MA_10435155g0010			MA_10437236g0010			MA_10435024g0010			MA_10436017g0020
MA_202591g0010			MA_50379g0010	K21362		MA_10435204g0010			MA_10437246g0020			MA_10435025g0010			MA_10436017g0030
MA_2027g0010			MA_504598g0010			MA_10435256g0010	K13051		MA_10437260g0010			MA_10435034g0020			MA_10436030g0010
MA_202816g0010	K08794		MA_509140g0010	K01869		MA_10435293g0010			MA_10437269g0010	K06444		MA_10435034g0030			MA_10436059g0010
MA_203191g0010	K09286		MA_509g0010	K20495		MA_10435326g0010	K01183		MA_10437278g0030	K00786		MA_10435135g0010	K09422		MA_10436068g0010	K00025
MA_20384g0010			MA_51088g0010			MA_10435333g0010	K17361		MA_104409g0010	K03841		MA_10435152g0020			MA_10436110g0020
MA_20406g0010			MA_5176g0010	K01858		MA_10435338g0010	K16275		MA_10447g0010			MA_10435244g0010			MA_10436129g0010	K19613
MA_20437g0010			MA_51782g0010			MA_10435420g0040			MA_10520g0010	K12898		MA_10435256g0010	K13051		MA_10436165g0010	K02357
MA_204527g0010			MA_52449g0010	K02183		MA_10435428g0020			MA_105321g0010			MA_10435293g0010			MA_10436186g0010	K01772
MA_20506g0010			MA_524595g0010			MA_10435432g0010			MA_106749g0010	K16297		MA_10435321g0020			MA_10436191g0020
MA_20561g0020	K00306		MA_52620g0020	K08695		MA_10435450g0010			MA_10735g0010	K11876		MA_10435326g0010	K01183		MA_10436193g0010
MA_205823g0010			MA_526829g0010			MA_10435468g0020	K08900		MA_10743g0010	K00696		MA_10435338g0010	K16275		MA_10436223g0010
MA_207601g0010			MA_52853g0020			MA_10435482g0010			MA_10744g0010	K02113		MA_10435339g0010			MA_10436240g0010
MA_2093826g0010			MA_5296g0010			MA_10435485g0010	K21596		MA_108007g0020	K09022		MA_10435366g0010	K15193		MA_10436244g0010
MA_214498g0010			MA_5323630g0010	K03798		MA_10435520g0010	K08835		MA_108278g0010	K03403		MA_10435373g0010	K20102		MA_10436249g0010	K22200
MA_214829g0010			MA_5327146g0010			MA_10435536g0010	K00487		MA_108439g0010	K14297		MA_10435390g0010			MA_10436257g0010
MA_215266g0020	K19613		MA_53795g0010			MA_10435552g0010			MA_108616g0010			MA_10435419g0010			MA_10436268g0010
MA_216440g0010			MA_5428g0020	K06617		MA_10435565g0010			MA_10922g0010	K10526		MA_10435420g0040			MA_10436269g0020
MA_21662g0010	K07088		MA_54628g0010	K02933		MA_10435595g0020			MA_109238g0010			MA_10435426g0010			MA_10436278g0010
MA_216772g0010			MA_54864g0010	K01626		MA_10435598g0010	K03035		MA_109451g0010			MA_10435428g0020			MA_10436280g0010
MA_21726g0010	K13113		MA_5506097g0010			MA_10435613g0010			MA_109497g0010			MA_10435468g0020			MA_10436323g0020
MA_217446g0010	K01114		MA_55344g0010			MA_10435654g0010			MA_10994g0010			MA_10435471g0020			MA_10436330g0010
MA_217755g0010			MA_555205g0010			MA_10435691g0010			MA_110029g0010	K11982		MA_10435510g0010	K19882		MA_10436335g0010
MA_217935g0010			MA_560534g0010	K05658		MA_10435693g0020			MA_110053g0010			MA_10435552g0010			MA_10436351g0020
MA_218345g0010			MA_56269g0010	K15400		MA_10435707g0040	K18875		MA_110270g0010	K00434		MA_10435592g0010			MA_10436362g0020
MA_2185811g0010			MA_571554g0010	K03542		MA_10435722g0010	K01476		MA_110306g0010	K08511		MA_10435602g0010			MA_10436374g0010
MA_219456g0010			MA_575444g0010	K03542		MA_10435736g0010	K19882		MA_110317g0010			MA_10435613g0010			MA_10436377g0010
MA_220041g0010			MA_58118g0010			MA_10435742g0010	K14157		MA_110653g0010			MA_10435654g0010			MA_10436385g0010
MA_22012g0010			MA_58127g0010			MA_10435748g0020			MA_11074g0010			MA_10435693g0020			MA_10436440g0030	K11296
MA_220550g0010			MA_58442g0010	K08193		MA_10435757g0010	K09645		MA_111003g0010	K13126		MA_10435695g0010			MA_10436441g0020
MA_22140g0010	K09422		MA_58652g0010			MA_10435774g0010			MA_111254g0010	K16054		MA_10435722g0010	K01476		MA_10436457g0010	K02335
MA_22384g0010			MA_58704g0010			MA_10435784g0010	K14018		MA_111912g0010			MA_10435736g0010	K19882		MA_10436486g0010
MA_2255g0010			MA_5874804g0010			MA_10435788g0010			MA_112645g0010	K15032		MA_10435742g0010	K14157		MA_10436505g0020
MA_226001g0010	K03320		MA_588610g0010			MA_10435790g0010			MA_112694g0010			MA_10435754g0010			MA_10436507g0010
MA_226275g0010	K01191		MA_5932g0010	K02069		MA_10435797g0010			MA_112757g0010	K01913		MA_10435757g0010	K09645		MA_10436520g0010
MA_22632g0010	K00029		MA_593g0010			MA_10435800g0010			MA_113047g0010			MA_10435768g0010			MA_10436520g0020
MA_230170g0010			MA_59693g0010			MA_10435809g0020			MA_11322g0010			MA_10435790g0010			MA_10436531g0010	K05643
MA_230904g0010			MA_59950g0010			MA_10435813g0010			MA_1137731g0020			MA_10435797g0010			MA_10436581g0010
MA_230960g0010			MA_60075g0010			MA_10435875g0010			MA_11380g0030	K11294		MA_10435800g0010			MA_10436606g0010	K17686
MA_233121g0010	K17471		MA_6076895g0010			MA_10435875g0030			MA_114154g0010			MA_10435839g0010	K11699		MA_10436632g0010
MA_233898g0010			MA_6089g0010	K07088		MA_10435878g0010			MA_114452g0010			MA_10435875g0010			MA_10436651g0010
MA_234311g0010			MA_61158g0010			MA_10435882g0010			MA_114511g0010			MA_10435875g0030			MA_10436663g0010
MA_2351567g0010	K08065		MA_62006g0010			MA_10435887g0040	K00031		MA_114608g0010			MA_10435887g0040	K00031		MA_10436664g0010	K06672
MA_23656g0010	K19366		MA_625323g0010	K01723		MA_10435889g0020			MA_114783g0010			MA_10435894g0010			MA_10436687g0010
MA_237144g0010			MA_625571g0010	K01723		MA_10435905g0020	K13422		MA_115208g0010	K08266		MA_10435905g0020	K13422		MA_10436708g0010
MA_237434g0010			MA_62671g0010			MA_10435905g0030	K00058		MA_115261g0010			MA_10435911g0010			MA_10436739g0010
MA_239561g0010			MA_6306g0010	K08511		MA_10435939g0010			MA_115734g0010			MA_10435911g0020			MA_10436740g0010	K05359
MA_241806g0010	K15455		MA_63231g0010	K05298		MA_10436004g0020			MA_11594g0010			MA_10436004g0020			MA_10436783g0020	K03118
MA_24219g0010			MA_633198g0010			MA_10436004g0030	K00940		MA_1163813g0010			MA_10436028g0020			MA_10436816g0010	K01551
MA_24539g0010	K20562		MA_64641g0010			MA_10436037g0010			MA_11645g0010	K18857		MA_10436037g0010			MA_10436826g0010	K13051
MA_24574g0010			MA_649817g0010			MA_10436072g0030	K23618		MA_116809g0010			MA_10436042g0030			MA_10436831g0010
MA_24872g0010			MA_6518436g0010	K13459		MA_10436076g0010			MA_117901g0010			MA_10436069g0010			MA_10436847g0010
MA_248791g0010			MA_6521g0010	K10717		MA_10436080g0010	K13832		MA_118216g0010	K13648		MA_10436076g0010			MA_10436854g0010
MA_2487g0010			MA_65259g0010	K02695		MA_10436085g0010	K15289		MA_118674g0010	K20867		MA_10436080g0010	K13832		MA_10436891g0010
MA_251404g0010	K07375		MA_65346g0010	K08910		MA_10436108g0010			MA_118702g0010	K00487		MA_10436085g0010	K15289		MA_10436923g0010
MA_2519783g0010			MA_6550228g0010	K20305		MA_10436134g0010	K07151		MA_118719g0010			MA_10436108g0010			MA_10436966g0010
MA_25308g0010			MA_657833g0010			MA_10436135g0010			MA_118743g0010			MA_10436134g0010	K07151		MA_10436975g0020
MA_253867g0010			MA_657g0010	K02113		MA_10436152g0020			MA_118815g0010	K00162		MA_10436135g0010			MA_10436986g0010
MA_25710g0010			MA_65800g0010	K06941		MA_10436199g0010	K01874		MA_11912g0010			MA_10436182g0010			MA_10437027g0010
MA_25862g0010			MA_66902g0010			MA_10436205g0010			MA_119766g0010	K00281		MA_10436199g0010	K01874		MA_10437036g0020
MA_25900g0010	K10840		MA_66942g0010			MA_10436206g0020	K22390		MA_119926g0020			MA_10436205g0020			MA_10437070g0010	K01755
MA_25927g0010			MA_672797g0010	K13356		MA_10436214g0010			MA_12000g0010	K02865		MA_10436206g0020	K22390		MA_10437095g0010
MA_264971g0010			MA_67505g0010			MA_10436215g0020	K13691		MA_120336g0020			MA_10436208g0010	K10664		MA_10437097g0040
MA_26738g0010	K04125		MA_6771199g0010	K09839		MA_10436227g0010	K01354		MA_120628g0010			MA_10436214g0010			MA_10437102g0010
MA_267888g0010			MA_681896g0010	K00588		MA_10436242g0020			MA_120779g0010			MA_10436228g0010			MA_10437122g0020
MA_26842g0010			MA_68257g0010	K17525		MA_10436254g0020	K10400		MA_120841g0010			MA_10436259g0020	K02900		MA_10437148g0010	K03781
MA_26896g0010			MA_683665g0010			MA_10436259g0020	K02900		MA_121026g0010			MA_10436269g0010			MA_10437179g0010
MA_27253g0010			MA_68372g0010			MA_10436269g0010			MA_12107g0010	K01889		MA_10436287g0020			MA_10437191g0010	K02836
MA_27352g0010	K00207		MA_6911g0010	K01952		MA_10436305g0010	K11314		MA_121263g0010			MA_10436294g0010			MA_10437197g0020
MA_27463g0010			MA_69335g0010			MA_10436311g0010	K11807		MA_12201g0010	K02723		MA_10436305g0010	K11314		MA_10437199g0010	K09842
MA_27541g0010			MA_6934973g0010	K19040		MA_10436313g0010			MA_122077g0010	K22520		MA_10436322g0010			MA_10437203g0020
MA_276143g0010	K20716		MA_69627g0010			MA_10436322g0010			MA_122179g0010	K03500		MA_10436406g0010	K00161		MA_10437223g0020
MA_27638g0010			MA_696298g0010	K15032		MA_10436398g0010			MA_122492g0010	K23025		MA_10436411g0010			MA_10437242g0030	K01749
MA_277805g0010			MA_69698g0010			MA_10436406g0010	K00161		MA_122505g0010			MA_10436414g0020	K00847		MA_10437246g0030
MA_27987g0010	K14496		MA_69727g0010	K05298		MA_10436414g0020	K00847		MA_122661g0010			MA_10436426g0010			MA_10437260g0010
MA_28035g0010	K02575		MA_69922g0010			MA_10436426g0010			MA_122722g0010			MA_10436437g0010			MA_10437269g0010	K06444
MA_28098g0010			MA_70100g0010			MA_10436434g0010			MA_122962g0010	K13946		MA_10436437g0020			MA_10437279g0010	K11752
MA_281368g0010			MA_71034g0010	K22985		MA_10436447g0020			MA_123046g0010	K14484		MA_10436494g0010	K10843		MA_104409g0010	K03841
MA_282139g0010			MA_711045g0010	K07025		MA_10436458g0010			MA_123309g0010			MA_10436515g0030			MA_10447g0010
MA_28222g0010	K05280		MA_711712g0010			MA_10436482g0010			MA_123360g0010			MA_10436572g0010	K12818		MA_105092g0010	K03527
MA_28638g0010			MA_717929g0010			MA_10436515g0030			MA_123466g0010			MA_10436594g0010			MA_105179g0010
MA_28841g0010	K03809		MA_71816g0010	K03320		MA_10436555g0010	K09646		MA_123833g0010			MA_10436609g0010			MA_10520g0010	K12898
MA_29029g0010			MA_71865g0010	K17710		MA_10436565g0010	K13126		MA_124056g0010	K23050		MA_10436633g0010			MA_105610g0010
MA_291382g0010			MA_7294007g0010			MA_10436571g0010			MA_12408g0010			MA_10436701g0020			MA_1063600g0010
MA_293357g0010			MA_7310191g0010			MA_10436572g0010	K12818		MA_124140g0010	K03283		MA_10436704g0010			MA_10655g0010
MA_295001g0010	K09843		MA_7404664g0010			MA_10436594g0010			MA_124714g0010			MA_10436796g0010			MA_106654g0010
MA_295712g0010	K01183		MA_741159g0010			MA_10436601g0010	K22063		MA_124887g0010	K09422		MA_10436877g0010			MA_106792g0010
MA_2974g0010	K10579		MA_74188g0010			MA_10436609g0010			MA_124947g0010	K23719		MA_10436888g0010			MA_107182g0010	K01535
MA_3016g0010	K00161		MA_754361g0010			MA_10436615g0010	K20826		MA_125282g0010			MA_10436904g0020			MA_10744g0010	K02113
MA_304461g0010			MA_7545917g0010	K07574		MA_10436626g0020			MA_125473g0010			MA_10436913g0010			MA_107683g0020
MA_306494g0010			MA_757065g0010			MA_10436646g0010	K01772		MA_125677g0010			MA_10436920g0010			MA_107917g0010
MA_30723g0010			MA_7611249g0010			MA_10436701g0010			MA_125830g0010			MA_10436968g0010	K17302		MA_108007g0020	K09022
MA_30833g0010			MA_76209g0010	K00605		MA_10436704g0010			MA_126188g0010			MA_10436984g0050			MA_108278g0010	K03403
MA_30833g0020	K01176		MA_764368g0010			MA_10436753g0030			MA_127632g0020			MA_10436986g0020			MA_1083g0010	K15382
MA_30848g0010	K09422		MA_7652300g0010			MA_10436795g0010			MA_127799g0010			MA_10436988g0010			MA_108401g0020	K08286
MA_3099234g0010			MA_770476g0010			MA_10436843g0020			MA_1279046g0010			MA_10436994g0030			MA_108616g0010
MA_315574g0010			MA_7732g0010			MA_10436860g0030			MA_127981g0010			MA_10436994g0040	K21867		MA_10869g0010
MA_320571g0010	K20660		MA_77698g0010	K07964		MA_10436877g0010			MA_128164g0010			MA_10437006g0010			MA_10922g0010	K10526
MA_321571g0010			MA_779516g0010	K01893		MA_10436888g0010			MA_128169g0010	K02109		MA_10437030g0010	K15326		MA_109238g0010
MA_32466g0010			MA_7797822g0010			MA_10436896g0010			MA_129206g0010	K08915		MA_10437031g0010			MA_109497g0010
MA_325926g0010			MA_780013g0010	K10258		MA_10436904g0020			MA_129451g0010	K19073		MA_10437040g0010	K01126		MA_10994g0010
MA_3262g0010	K07199		MA_7833066g0010			MA_10436930g0020	K14508		MA_129653g0010	K15920		MA_10437042g0010	K01897		MA_11005g0010	K08835
MA_32640g0010			MA_785227g0010			MA_10436984g0050			MA_129930g0010	K01623		MA_10437066g0010	K00858		MA_110306g0010	K08511
MA_327445g0010			MA_7875831g0010			MA_10436986g0020			MA_129980g0010			MA_10437119g0010			MA_110317g0010
MA_32823g0010			MA_7888090g0010			MA_10436994g0030			MA_130303g0010			MA_10437129g0010	K00688		MA_110954g0010
MA_328353g0010	K22133		MA_7892135g0010			MA_10436994g0040	K21867		MA_130334g0010			MA_10437145g0010			MA_111003g0010	K13126
MA_3294g0010			MA_79075g0010	K08237		MA_10437020g0010	K14512		MA_130348g0010	K17508		MA_10437163g0010	K00827		MA_111018g0010	K02947
MA_331330g0010			MA_791871g0010			MA_10437031g0010			MA_130415g0010	K10255		MA_10437164g0020			MA_113048g0010	K10733
MA_33140g0010			MA_79203g0010			MA_10437035g0050			MA_13061g0010	K13210		MA_10437187g0010			MA_113173g0010	K01897
MA_334306g0010			MA_795128g0010			MA_10437038g0010	K05349		MA_131067g0010			MA_10437188g0010	K14802		MA_11322g0010
MA_33479g0010			MA_7978614g0010			MA_10437046g0010	K21398		MA_131460g0010	K03940		MA_10437213g0010	K14944		MA_11380g0030	K11294
MA_3370g0010			MA_7980641g0010			MA_10437049g0010	K01115		MA_131587g0010	K08912		MA_10437216g0010	K14638		MA_114154g0010
MA_337982g0010	K01115		MA_799401g0010			MA_10437064g0010	K14611		MA_131607g0010			MA_10437224g0010	K18875		MA_114452g0010
MA_3380g0010	K19040		MA_8052136g0010			MA_10437066g0010	K00858		MA_132027g0010			MA_10437258g0010	K01427		MA_114456g0010
MA_338551g0010			MA_805240g0010	K15032		MA_10437133g0010			MA_132558g0010			MA_10437265g0020			MA_114783g0010
MA_34216g0010			MA_806g0010	K01358		MA_10437145g0010			MA_132921g0010			MA_10437268g0010			MA_114887g0010
MA_343701g0010			MA_807821g0010			MA_10437146g0020			MA_133071g0010	K10666		MA_10508g0010	K20867		MA_115202g0010
MA_3443g0010			MA_81330g0010	K13427		MA_10437164g0020			MA_13307g0020			MA_105202g0030	K08332		MA_115261g0010
MA_344969g0010	K08900		MA_81514g0010			MA_10437183g0010			MA_133089g0010			MA_105216g0020			MA_115457g0010
MA_3450116g0010			MA_815900g0010	K08909		MA_10437186g0010			MA_133474g0010			MA_105240g0010			MA_115570g0010
MA_345915g0010			MA_8177242g0010			MA_10437187g0010			MA_13356g0010			MA_10530g0010	K00103		MA_115734g0010
MA_3460g0010			MA_827389g0010			MA_10437188g0010	K14802		MA_134078g0010	K03798		MA_105629g0010			MA_11632g0010	K02705
MA_346810g0010			MA_8286794g0010			MA_10437194g0020			MA_134492g0010	K14156		MA_105837g0010			MA_1163813g0010
MA_34981g0010			MA_8292491g0010	K05657		MA_10437216g0010	K14638		MA_135369g0010			MA_106032g0010			MA_11645g0010	K18857
MA_35014g0010			MA_831591g0010	K08360		MA_10437217g0010			MA_13557g0010			MA_10604g0010			MA_11699g0020	K00968
MA_3507354g0010	K12373		MA_8350g0010			MA_10437233g0020			MA_135670g0010			MA_106166g0010			MA_117808g0010	K00913
MA_35169g0010			MA_8371325g0010	K13459		MA_10437256g0010	K00232		MA_136188g0010			MA_106167g0010			MA_117901g0010
MA_35233g0010			MA_8404570g0010			MA_10437268g0010			MA_1364759g0010			MA_106297g0010	K20716		MA_118216g0010	K13648
MA_35352g0010			MA_84103g0010	K20890		MA_104449g0010			MA_136773g0010			MA_106428g0010			MA_118662g0010
MA_3550g0020			MA_845170g0010	K12271		MA_104694g0010			MA_137111g0010			MA_106551g0010			MA_118702g0010	K00487
MA_356418g0010			MA_846168g0010	K02863		MA_10489g0010			MA_137202g0010			MA_106573g0010	K13065		MA_118719g0010
MA_357183g0010			MA_84624g0010			MA_105017g0010			MA_137389g0010			MA_106832g0010			MA_118728g0010
MA_35894g0010	K23678		MA_8498125g0010			MA_10508g0010	K20867		MA_138099g0010			MA_107025g0010			MA_118743g0010
MA_3688g0010	K09338		MA_8561048g0010	K11153		MA_105093g0010			MA_13851g0010			MA_10702g0010			MA_118809g0010	K01859
MA_37077g0020			MA_8567504g0010	K18482		MA_105216g0010			MA_138556g0010	K14488		MA_107468g0010			MA_118833g0010	K05909
MA_372199g0010	K13463		MA_8619937g0010			MA_105216g0020			MA_139200g0010			MA_10754g0010			MA_118904g0010
MA_37221g0020			MA_8629045g0010			MA_105240g0010			MA_139514g0010	K03083		MA_10772g0010			MA_11912g0010
MA_3745g0010			MA_86404g0010	K02931		MA_105802g0010			MA_139754g0010	K06617		MA_107950g0010			MA_119297g0010
MA_375520g0010			MA_86584g0010			MA_106167g0010			MA_139797g0010	K07198		MA_108306g0010			MA_119766g0010	K00281
MA_3796100g0010			MA_87134g0010	K02876		MA_1063600g0010			MA_139857g0010	K01714		MA_10844g0010			MA_119926g0020
MA_381265g0010			MA_8727806g0010	K01285		MA_106428g0010			MA_140292g0010	K10257		MA_108928g0010			MA_12000g0010	K02865
MA_3821g0010			MA_873302g0010			MA_106551g0010			MA_140731g0010			MA_108957g0010			MA_120184g0010	K03177
MA_38463g0010			MA_87409g0010			MA_106573g0010	K13065		MA_140838g0010			MA_109131g0010	K08332		MA_120628g0010
MA_387320g0010			MA_87479g0010			MA_10677g0020			MA_140852g0010	K01358		MA_109271g0010			MA_120662g0010
MA_38801g0010			MA_8765665g0010			MA_10693g0010			MA_1411253g0010			MA_109421g0010			MA_120841g0010
MA_3882590g0010			MA_8779645g0010	K23260		MA_10702g0010			MA_141466g0010	K10268		MA_109428g0010	K13249		MA_121026g0010
MA_389505g0010			MA_87937g0010	K00026		MA_107468g0010			MA_141642g0010			MA_109495g0010			MA_12107g0010	K01889
MA_3901g0010	K10577		MA_8815984g0010			MA_10754g0010			MA_141g0010			MA_109677g0010			MA_121263g0010
MA_390667g0010			MA_882647g0010			MA_107594g0010			MA_142317g0010			MA_109804g0010			MA_121267g0010
MA_39107g0020			MA_88307g0010			MA_1076042g0020			MA_14445g0010			MA_10990g0010	K09874		MA_121302g0010
MA_3920672g0010			MA_88334g0020	K23280		MA_107643g0010	K13447		MA_1460g0010	K13195		MA_11043g0030	K15718		MA_121500g0010	K01366
MA_394353g0010	K14157		MA_8858201g0010			MA_10772g0010			MA_14663g0020	K20562		MA_11057g0010			MA_121663g0010	K14709
MA_39840g0010			MA_886549g0010			MA_107838g0010	K02939		MA_14692g0010	K14820		MA_110864g0010			MA_12201g0010	K02723
MA_40048g0010			MA_8876374g0010			MA_10844g0010			MA_14711g0030	K02992		MA_111005g0010			MA_122077g0010	K22520
MA_40151g0020			MA_890502g0010	K00764		MA_10845g0010			MA_148g0020	K14504		MA_111138g0010			MA_122415g0010	K10908
MA_4030165g0010			MA_89511g0010	K15718		MA_108672g0020			MA_15073g0010			MA_111188g0010			MA_122492g0010
MA_403263g0010			MA_895977g0010			MA_108727g0010			MA_151075g0010			MA_111456g0010			MA_122505g0010
MA_40406g0010	K14488		MA_8981804g0010			MA_108928g0010			MA_15370g0010			MA_111590g0010			MA_122661g0010
MA_40653g0010			MA_901134g0010			MA_109402g0010			MA_15408g0010			MA_111840g0010			MA_122700g0010
MA_40797g0010			MA_9033878g0010			MA_109421g0010			MA_155591g0010	K02967		MA_11187g0010			MA_122722g0010
MA_408078g0010			MA_9056193g0010	K12821		MA_109428g0010	K13249		MA_15646g0010	K02433		MA_111971g0020			MA_122962g0010	K13946
MA_408628g0010			MA_907189g0010			MA_10945g0010			MA_158054g0010	K01177		MA_11214g0010	K00703		MA_122993g0010
MA_40909g0010			MA_9084923g0010			MA_109495g0010			MA_158153g0010			MA_11225g0010			MA_123211g0010	K08238
MA_41021g0010			MA_9085257g0010			MA_109548g0010	K09754		MA_1581613g0010	K02707		MA_112360g0010			MA_123249g0020
MA_4125493g0010			MA_910281g0010			MA_109804g0010			MA_15820g0010	K11517		MA_11258g0010	K15113		MA_123360g0010
MA_41289g0010			MA_9145140g0010			MA_10990g0010	K09874		MA_15821g0010			MA_11273g0010			MA_123466g0010
MA_41988g0010			MA_9153293g0010	K00001		MA_11019g0010			MA_158434g0010			MA_112760g0010			MA_123833g0010
MA_427242g0010			MA_9159528g0010			MA_11043g0030			MA_158595g0010			MA_11315g0010	K00640		MA_12408g0010
MA_4284024g0010			MA_9168g0010			MA_11057g0010			MA_158671g0010			MA_113446g0010			MA_124140g0010	K03283
MA_4284756g0010			MA_91691g0010			MA_110587g0010	K09419		MA_15876g0010	K15032		MA_113484g0010			MA_124714g0010
MA_432009g0010			MA_91782g0010	K00218		MA_110864g0010			MA_159069g0010	K03404		MA_113542g0010			MA_124869g0010	K00430
MA_4324817g0010			MA_9199701g0010	K01915		MA_111005g0010			MA_159115g0010			MA_113767g0010			MA_124887g0010	K09422
MA_4334g0010	K00588		MA_9212404g0010			MA_111039g0020			MA_159453g0010	K19040		MA_114475g0010	K19042		MA_12518g0010
MA_43488g0010			MA_92274g0010			MA_111103g0010			MA_159611g0010			MA_1147102g0010			MA_12527g0010
MA_43896g0010	K09419		MA_92393g0010			MA_111188g0010			MA_159904g0010	K09837		MA_11486g0010	K07976		MA_125282g0010
MA_439703g0010	K15746		MA_92421g0010	K00927		MA_111590g0010			MA_159974g0010	K19613		MA_11492g0010			MA_125473g0010
MA_44078g0010	K11975		MA_92473g0020	K00020		MA_111840g0010			MA_160355g0010			MA_115173g0010			MA_125488g0010
MA_44287g0010			MA_926365g0010			MA_11187g0010			MA_160544g0010			MA_115283g0010	K04043		MA_125507g0010
MA_44394g0020			MA_9267g0020	K03327		MA_11214g0010	K00703		MA_16054g0010	K02698		MA_115581g0010			MA_125601g0010	K21989
MA_445017g0010	K21568		MA_9287008g0010			MA_11225g0010			MA_160677g0010			MA_11574g0010			MA_125830g0010
MA_4460g0020	K14802		MA_929727g0010			MA_11258g0010	K15113		MA_16089g0010	K10573		MA_11600g0010			MA_126936g0010	K04371
MA_4477g0010			MA_9307243g0010	K15400		MA_112760g0010			MA_16118g0010	K18835		MA_116011g0010	K08057		MA_127632g0020
MA_4501g0010			MA_931212g0010			MA_113413g0010			MA_161458g0010			MA_116129g0010			MA_127799g0010
MA_4505582g0010			MA_93555g0010			MA_113417g0010			MA_16172g0010			MA_116185g0010	K09286		MA_128169g0010	K02109
MA_453630g0010	K03294		MA_93816g0010			MA_113484g0010			MA_161778g0010	K01778		MA_116478g0010			MA_129206g0010	K08915
MA_454112g0010	K00021		MA_940685g0010			MA_113542g0010			MA_16292g0010			MA_116648g0020			MA_129451g0010	K19073
MA_45528g0010	K13448		MA_940843g0010	K18823		MA_11372g0010			MA_163198g0030	K13789		MA_117029g0010			MA_12965g0010
MA_458638g0010			MA_9428230g0010			MA_114301g0010	K03327		MA_163467g0010			MA_117157g0010			MA_129930g0010	K01623
MA_45897g0010	K03236		MA_94496g0010			MA_114320g0010	K22803		MA_163659g0010			MA_11721g0010			MA_129980g0010
MA_4602g0020			MA_94546g0010	K03671		MA_114475g0010	K19042		MA_1640g0010			MA_117227g0010	K15032		MA_130348g0010	K17508
MA_460877g0010			MA_9456315g0010			MA_115015g0010			MA_164160g0010	K03671		MA_117432g0010			MA_130415g0010	K10255
MA_46113g0010	K15397		MA_9458287g0010	K02221		MA_115855g0010			MA_16425g0010	K01703		MA_117567g0010	K00799		MA_130422g0010
MA_46121g0010			MA_9472752g0010			MA_11600g0010			MA_164722g0010			MA_11783g0010	K02437		MA_130482g0010
MA_461761g0010			MA_9473697g0010			MA_116011g0010	K08057		MA_1651086g0010			MA_11847g0020			MA_13061g0010	K13210
MA_467252g0010			MA_94821g0010			MA_116185g0010	K09286		MA_165666g0020	K14272		MA_11862g0010	K20855		MA_130902g0010
MA_46902g0010	K05387		MA_948289g0010			MA_116478g0010			MA_165943g0020			MA_118671g0010			MA_130918g0010	K09422
MA_469246g0010			MA_95003g0010			MA_116719g0010			MA_166295g0010	K06995		MA_11882g0010			MA_131067g0010
MA_46972g0010	K07213		MA_9512902g0010			MA_116760g0010			MA_167141g0010	K14638		MA_118g0010			MA_131460g0010	K03940
MA_47071g0010			MA_9529545g0010			MA_117029g0010			MA_167185g0010	K12742		MA_119175g0010			MA_131587g0010	K08912
MA_474922g0010			MA_955366g0010			MA_117108g0020			MA_16736g0010	K01206		MA_11935g0010			MA_131g0010
MA_475809g0010			MA_9567992g0010			MA_11721g0010			MA_167620g0010	K05391		MA_11956g0010			MA_132098g0020
MA_477384g0010	K22772		MA_9568697g0010			MA_117432g0010			MA_168754g0010			MA_119796g0010	K00430		MA_132163g0010	K24028
MA_479818g0010			MA_9576050g0010			MA_117567g0010	K00799		MA_16939g0010	K22450		MA_119918g0010	K10840		MA_13216g0010	K17098
MA_48038g0010			MA_958339g0010			MA_117698g0010	K14521		MA_169947g0010	K16281		MA_119996g0010	K00434		MA_132558g0010
MA_4803g0010	K18995		MA_9608589g0010			MA_117863g0010			MA_170496g0010			MA_120020g0010			MA_132921g0010
MA_48114g0010	K16055		MA_961115g0010	K03152		MA_11792g0010			MA_170713g0010	K05389		MA_120084g0010			MA_133071g0010	K10666
MA_4815g0010	K15102		MA_96369g0010			MA_11862g0010	K20855		MA_170724g0010	K03216		MA_120222g0010			MA_13307g0020
MA_48202g0010	K13459		MA_9641858g0010			MA_118671g0010			MA_1711651g0010			MA_120329g0010			MA_133089g0010
MA_482647g0010			MA_96498g0010			MA_118970g0010			MA_171376g0010			MA_120403g0010	K07025		MA_133160g0010	K00020
MA_48747g0010	K10840		MA_9657514g0010			MA_119175g0010			MA_171506g0010			MA_12044g0010			MA_13356g0010
MA_4894535g0010			MA_97011g0010			MA_11935g0010			MA_17181g0010			MA_120471g0010			MA_13397g0020
MA_489467g0010			MA_9736731g0010			MA_119405g0010	K14638		MA_171942g0020			MA_120684g0010	K17785		MA_134436g0010	K09422
MA_491606g0010	K08288		MA_9751563g0010			MA_11956g0010			MA_172084g0010	K13566		MA_1209g0010			MA_134492g0010	K14156
MA_49332g0010	K13691		MA_9833971g0010			MA_119720g0010			MA_172106g0010	K04708		MA_121001g0010			MA_134595g0010	K20562
MA_493782g0010			MA_98654g0010	K01623		MA_119918g0010	K10840		MA_17217g0020			MA_121031g0010			MA_134613g0010	K01850
MA_49382g0010	K16297		MA_98656g0010			MA_120020g0010			MA_172388g0010	K06677		MA_12108g0010	K18980		MA_135075g0020
MA_49467g0010			MA_99276g0010	K00600		MA_120222g0010			MA_172950g0010			MA_121161g0010			MA_136209g0010	K15601
MA_495777g0010			MA_9959852g0010			MA_120403g0010	K07025		MA_172971g0010			MA_12125g0010			MA_136390g0010
MA_49677g0010			MA_9973625g0010	K22683		MA_120434g0010	K03163		MA_173021g0010			MA_121326g0010			MA_1364759g0010
MA_498632g0010			MA_99789g0010			MA_120471g0010			MA_173127g0010			MA_1213520g0010			MA_136668g0010
MA_498957g0010			MA_9982g0010			MA_120684g0010	K17785		MA_173264g0010			MA_121533g0010	K09422		MA_136975g0010
MA_4992g0010	K16297					MA_1209g0010			MA_174635g0010			MA_121826g0010			MA_137202g0010
MA_500227g0010						MA_121001g0010			MA_17500g0010	K02938		MA_122094g0010	K17098		MA_137828g0010	K00799
MA_5011649g0010						MA_121031g0010			MA_175184g0010			MA_12220g0010	K20858		MA_13800g0010
MA_502530g0010	K00430					MA_12108g0010	K18980		MA_175194g0010			MA_12242g0010	K09584		MA_138047g0010
MA_502836g0010						MA_12125g0010			MA_175330g0010			MA_122499g0010	K20043		MA_138107g0010
MA_5029466g0010						MA_121326g0010			MA_176279g0010	K08916		MA_123133g0010			MA_138486g0010	K00279
MA_50378g0010	K03257					MA_121428g0010			MA_17639g0020	K20115		MA_123150g0010	K11593		MA_13851g0010	K00434
MA_50550g0010						MA_12144g0010			MA_17658g0010			MA_12320g0010			MA_138556g0010	K14488
MA_50g0010						MA_121466g0010			MA_17674g0010	K00811		MA_123242g0010			MA_138810g0010	K06207
MA_5112g0010	K14638					MA_121533g0010	K09422		MA_17754g0010			MA_123682g0010	K13280		MA_139200g0010
MA_5115g0010						MA_121534g0010			MA_17853g0010	K05356		MA_123993g0020			MA_139433g0010
MA_5118g0020						MA_12191g0010	K04079		MA_17913g0010			MA_124460g0010	K10999		MA_139514g0010	K03083
MA_5131941g0010						MA_122233g0010			MA_17919g0010	K09264		MA_124514g0010	K01177		MA_139754g0010	K06617
MA_51451g0010						MA_122499g0010			MA_179977g0010	K04773		MA_124563g0010	K08237		MA_139797g0010	K07198
MA_5170784g0010	K00799					MA_12301g0010			MA_18053g0010	K19968		MA_124608g0010			MA_140046g0010	K15777
MA_51733g0010	K18624					MA_123133g0010			MA_18061g0010			MA_124703g0010			MA_1400915g0010
MA_5177503g0010						MA_123298g0010			MA_18125g0010			MA_124750g0010			MA_140098g0010	K13119
MA_51890g0010						MA_123631g0010			MA_181338g0010	K02916		MA_12483g0010			MA_140124g0010	K15920
MA_522972g0010						MA_123993g0020			MA_18142g0010	K00830		MA_125113g0010			MA_140292g0010	K10257
MA_52440g0010						MA_1249g0010	K09540		MA_181559g0010			MA_125308g0010			MA_140838g0010
MA_52661g0010						MA_125308g0010			MA_181810g0010			MA_125599g0010			MA_140852g0010	K01358
MA_52889g0010	K02183					MA_125599g0010			MA_181884g0010			MA_126021g0010	K09338		MA_140902g0010	K01662
MA_53043g0010	K12158					MA_126229g0020			MA_181986g0010			MA_126229g0020			MA_141060g0010	K00655
MA_531422g0010						MA_126270g0010			MA_181g0010			MA_126270g0010			MA_1411253g0010
MA_53252g0020						MA_126273g0010			MA_182125g0010			MA_126273g0010			MA_141665g0010
MA_5342438g0010						MA_126300g0010			MA_18234g0010			MA_126371g0010			MA_141g0010
MA_53496g0010						MA_126371g0010			MA_18236g0010			MA_126399g0010			MA_142317g0010
MA_53673g0010	K13449					MA_12637g0010	K07937		MA_18273g0010			MA_126544g0010			MA_14242g0010
MA_536922g0010						MA_126399g0010			MA_1829g0020	K00784		MA_126568g0010	K01431		MA_14389g0010
MA_5374g0010	K09419					MA_12670g0020	K06630		MA_183130g0010			MA_12670g0020	K06630		MA_144634g0010
MA_538167g0010	K07025					MA_126866g0010	K10144		MA_183150g0010	K08331		MA_126866g0010	K10144		MA_1460g0010	K13195
MA_5395g0030	K01537					MA_126887g0010			MA_18349g0010	K08903		MA_127355g0010	K00850		MA_14663g0020	K09755
MA_53961g0010	K08150					MA_127355g0010	K00850		MA_18349g0020	K02996		MA_127644g0010	K23869		MA_14707g0010	K03798
MA_53991g0010						MA_127644g0010	K23869		MA_18401g0010	K05605		MA_127883g0010			MA_14711g0030	K02992
MA_54204g0010						MA_127753g0010			MA_18402g0010	K02520		MA_12790g0010			MA_147706g0010
MA_54783g0010						MA_12782g0010			MA_184421g0010	K02639		MA_12790g0040	K07195		MA_148g0020	K14504
MA_54954g0010						MA_12782g0020			MA_184421g0020			MA_128084g0010			MA_14925g0010	K00799
MA_55097g0010						MA_128084g0010			MA_184655g0010			MA_128387g0010			MA_14958g0010	K15033
MA_5513g0010						MA_128387g0010			MA_184872g0010	K13606		MA_128422g0010			MA_15064g0010
MA_55307g0010						MA_12853g0010	K02150		MA_185166g0020			MA_128791g0010	K14156		MA_152088g0010
MA_55379g0010						MA_128791g0010	K14156		MA_185349g0010			MA_128961g0020			MA_15374g0010	K08176
MA_55514g0010						MA_128961g0020			MA_185611g0010	K00284		MA_129465g0010			MA_153816g0010
MA_556757g0010						MA_12917g0010			MA_185772g0010			MA_130026g0010			MA_15408g0010
MA_56018g0010						MA_129330g0010			MA_185815g0010			MA_130180g0010	K18749		MA_15537g0010
MA_5603g0010						MA_129465g0010			MA_18619g0010			MA_13020g0010	K06689		MA_155591g0010	K02967
MA_5611g0010	K07877					MA_129755g0010	K19995		MA_186385g0020			MA_130300g0010			MA_15646g0010	K02433
MA_56255g0010	K10688					MA_12984g0010	K00850		MA_18665g0010			MA_130557g0010	K02083		MA_15670g0010	K00006
MA_56308g0010						MA_130180g0010	K18749		MA_187850g0010			MA_130810g0010			MA_158054g0010
MA_56416g0010	K17278					MA_13020g0010	K06689		MA_188257g0010	K03798		MA_130948g0020	K09284		MA_158153g0010
MA_5645970g0010						MA_130300g0010			MA_18829g0010	K20870		MA_131024g0010	K06617		MA_1581613g0010	K02707
MA_56566g0010						MA_13044g0010	K14009		MA_188576g0010			MA_131224g0010			MA_15820g0010	K11517
MA_57399g0020						MA_130557g0010	K02083		MA_188861g0010			MA_131343g0010			MA_158233g0010
MA_5748192g0010	K09287					MA_130810g0010			MA_189608g0010			MA_131574g0010	K13946		MA_158319g0010	K09422
MA_57732g0010						MA_130835g0010	K00134		MA_189742g0010	K10960		MA_131805g0010			MA_158595g0010
MA_579296g0010						MA_130855g0010			MA_18999g0010			MA_132005g0010			MA_158671g0010
MA_579484g0010						MA_131343g0010			MA_190693g0010			MA_132265g0020			MA_15876g0010	K15032
MA_57988g0010	K08770					MA_13141g0010	K02898		MA_191916g0010			MA_132750g0010			MA_159115g0010
MA_580238g0010						MA_131574g0010	K13946		MA_191994g0010			MA_132897g0010	K14514		MA_159611g0010
MA_5803g0010						MA_132265g0020			MA_1925779g0010			MA_132916g0010			MA_15972g0010	K23490
MA_58143g0010						MA_132354g0010			MA_193431g0010	K02641		MA_133096g0010			MA_159904g0010	K09837
MA_5816145g0010						MA_132750g0010			MA_193829g0010			MA_133240g0010			MA_160117g0010
MA_58275g0010						MA_133206g0010	K12795		MA_19490g0010	K02899		MA_133359g0030			MA_16054g0010	K02698
MA_5838759g0010						MA_133240g0010			MA_195659g0010	K04078		MA_13350g0010	K03063		MA_16057g0010	K14948
MA_58851g0010						MA_133421g0010			MA_195735g0010			MA_13360g0010			MA_160677g0010
MA_5885250g0010						MA_133537g0010			MA_196108g0010			MA_133864g0010			MA_16089g0010	K10573
MA_5887889g0010						MA_13360g0010			MA_196209g0010			MA_133g0010			MA_16118g0010	K18835
MA_588952g0010						MA_133864g0010			MA_19638g0010			MA_1341909g0010			MA_16172g0010
MA_5897519g0010						MA_133g0010			MA_196645g0010	K18678		MA_134293g0010			MA_162076g0020
MA_59283g0010						MA_134293g0010			MA_19691g0010			MA_134483g0010	K15276		MA_162550g0010
MA_59638g0010	K23136					MA_134411g0010			MA_19719g0010			MA_134669g0010	K21483		MA_162731g0010
MA_5963g0010	K07374					MA_134635g0010			MA_197352g0010			MA_13470g0010			MA_163154g0020
MA_5987685g0010						MA_134669g0010	K21483		MA_19782g0010	K00857		MA_134886g0010			MA_163198g0030
MA_601610g0010						MA_134886g0010			MA_19834g0010	K19032		MA_134919g0010			MA_163467g0010
MA_604159g0010	K08176					MA_134919g0010			MA_199402g0010			MA_135240g0010			MA_163659g0010
MA_60543g0010						MA_135183g0010			MA_199905g0010			MA_135328g0010			MA_1640g0010
MA_60892g0010	K17108					MA_135240g0010			MA_200169g0010			MA_13536g0010	K07904		MA_16420g0020	K20858
MA_6148761g0010	K01054					MA_135328g0010			MA_201284g0010			MA_13545g0010			MA_16445g0010
MA_61492g0010						MA_13573g0010			MA_2017g0010			MA_135963g0010			MA_164660g0010	K08869
MA_6174661g0010						MA_136021g0010			MA_20242g0010			MA_136021g0010			MA_164722g0010
MA_6177568g0010						MA_136075g0010			MA_20252g0010			MA_136075g0010			MA_1651086g0010
MA_6198g0010	K00975					MA_13618g0010			MA_202598g0010	K19033		MA_136308g0010			MA_165666g0020	K14272
MA_6207088g0010						MA_136308g0010			MA_20265g0010	K02437		MA_136601g0010			MA_165926g0020
MA_62264g0010	K17609					MA_13647g0010			MA_203441g0010	K08695		MA_136705g0010			MA_165943g0020
MA_625682g0010						MA_13648g0020	K11292		MA_203633g0010	K01738		MA_136804g0010			MA_166295g0010	K06995
MA_629244g0010	K05666					MA_136601g0010			MA_20408g0020	K13083		MA_136885g0020			MA_167141g0010	K14638
MA_63468g0010						MA_13697g0010	K03680		MA_20425g0010			MA_137604g0010	K10525		MA_167185g0010
MA_63516g0020						MA_137109g0010			MA_20436g0010			MA_137887g0010	K08286		MA_167370g0010
MA_637854g0010	K15287					MA_137415g0010			MA_204624g0010			MA_137982g0010			MA_167620g0010	K05391
MA_63850g0010						MA_137887g0010	K08286		MA_20495g0020			MA_138397g0010			MA_168754g0010
MA_64059g0010						MA_138360g0010	K00844		MA_205209g0010	K13065		MA_138434g0010			MA_169329g0010
MA_6407574g0010						MA_138441g0010	K01052		MA_205329g0010			MA_138441g0010	K01052		MA_169367g0010
MA_6409g0010	K11275					MA_13849g0010			MA_20565g0010			MA_13849g0010			MA_16939g0010	K22450
MA_648065g0010						MA_138523g0010			MA_205964g0010			MA_138523g0010			MA_169947g0010	K16281
MA_65035g0010						MA_138679g0010	K00472		MA_206206g0010			MA_138932g0010			MA_170302g0010
MA_6505g0010						MA_13901g0010	K01597		MA_20622g0010			MA_139148g0010	K00606		MA_170496g0010
MA_6556803g0010						MA_139086g0010	K08057		MA_20641g0020			MA_139193g0010	K01188		MA_170724g0010	K03216
MA_65570g0010	K00012					MA_139193g0010	K01188		MA_206805g0010			MA_139640g0010	K19996		MA_171506g0010
MA_6570186g0010						MA_139470g0010			MA_207070g0010	K18980		MA_139873g0010			MA_172084g0010	K13566
MA_6585286g0010						MA_139640g0010	K19996		MA_207439g0010			MA_139896g0010			MA_172106g0010	K04708
MA_6588g0010	K17943					MA_139801g0010			MA_207797g0010			MA_140161g0010	K10268		MA_172152g0010
MA_66201g0010	K00430					MA_139873g0010			MA_2086189g0010			MA_14051g0010	K06617		MA_17217g0020
MA_6626016g0010						MA_139896g0010			MA_20909g0010	K01652		MA_140585g0010	K19985		MA_172950g0010
MA_663295g0010						MA_140297g0010	K12196		MA_210464g0010	K00465		MA_140616g0010			MA_173127g0010
MA_66524g0010	K01530					MA_140616g0010			MA_210555g0010	K00855		MA_140715g0010	K14709		MA_17349g0010
MA_67006g0010						MA_14068g0010	K00264		MA_210881g0010			MA_140843g0010			MA_173695g0010	K00279
MA_6713093g0010						MA_140700g0010	K19045		MA_210947g0010			MA_140980g0010			MA_173733g0010
MA_6751g0010						MA_14076g0010			MA_210976g0010			MA_140984g0010			MA_1737g0020
MA_6787326g0010						MA_14085g0010			MA_211782g0010			MA_140995g0010			MA_173882g0010
MA_68152g0010						MA_140980g0010			MA_211817g0010			MA_141445g0010	K10046		MA_17408g0010	K12581
MA_68171g0010						MA_140984g0010			MA_212137g0010	K15919		MA_141486g0010			MA_174635g0010
MA_6824769g0010						MA_140995g0010			MA_212458g0010			MA_14148g0010	K06630		MA_175194g0010
MA_68567g0010						MA_141029g0010			MA_213142g0010			MA_141669g0010	K15639		MA_175330g0010
MA_6857105g0010						MA_141486g0010			MA_21319g0010			MA_141906g0010	K20553		MA_176279g0010	K08916
MA_6870g0010	K05658					MA_14174g0010			MA_213630g0010			MA_14214g0010	K08867		MA_17658g0010
MA_6875874g0010	K00640					MA_14214g0010	K08867		MA_214033g0010			MA_14318g0010			MA_17674g0010	K00811
MA_690718g0010						MA_1431939g0010			MA_21465g0020			MA_1432g0010			MA_176956g0010
MA_69304g0010						MA_14333g0020			MA_21478g0010			MA_14333g0020	K14638		MA_177306g0010	K01051
MA_69378g0010	K14488					MA_14420g0010			MA_215523g0010	K12502		MA_14404g0010	K00850		MA_177568g0010
MA_69407g0010	K09422					MA_14427g0010			MA_215727g0010			MA_14480g0020			MA_17763g0010
MA_6955816g0010						MA_14480g0020			MA_21574g0010			MA_14534g0010			MA_1784178g0010
MA_69583g0010						MA_14534g0010			MA_2157g0010	K11584		MA_14581g0010	K00688		MA_17853g0010	K05356
MA_69602g0010						MA_1461g0010	K01534		MA_21627g0010			MA_1461g0010			MA_178628g0010
MA_6960g0020						MA_14639g0010			MA_217733g0010			MA_1461g0020	K01534		MA_17913g0010
MA_696786g0010						MA_14667g0010			MA_217899g0010	K08176		MA_14667g0010			MA_17919g0010	K09264
MA_69695g0010						MA_14711g0020			MA_218996g0010	K08901		MA_14711g0020			MA_179977g0010	K04773
MA_697231g0010						MA_14774g0010			MA_219331g0010			MA_14774g0010			MA_18053g0010
MA_69872g0010						MA_1481g0010	K01937		MA_222324g0010			MA_14786g0010			MA_181156g0010
MA_6997643g0010						MA_14836g0010	K14485		MA_222427g0010			MA_1481g0010	K01937		MA_181338g0010	K02916
MA_7024577g0010						MA_148447g0010			MA_22375g0010			MA_1489g0010			MA_18142g0010	K00830
MA_704702g0010						MA_14851g0010			MA_224992g0010			MA_149136g0010			MA_18165g0010
MA_7072965g0010						MA_14876g0010			MA_2272g0020			MA_149438g0010			MA_181810g0010
MA_70859g0010						MA_1489g0010			MA_228369g0010			MA_14971g0010			MA_181g0010
MA_71275g0010						MA_14925g0010	K00799		MA_22939g0010			MA_151992g0010			MA_182125g0010
MA_716242g0010						MA_14935g0010	K22069		MA_229452g0010			MA_15224g0010	K03260		MA_182248g0010	K15277
MA_7170570g0010						MA_149595g0010			MA_229590g0010			MA_15278g0010			MA_18234g0010
MA_717g0010	K11855					MA_14986g0010			MA_230072g0010	K00826		MA_15311g0010	K16281		MA_18273g0010
MA_71850g0010						MA_150049g0010	K13449		MA_2315568g0010	K02926		MA_1531973g0010			MA_1829g0020	K00784
MA_72094g0010	K22013					MA_1500g0010			MA_23242g0010	K09422		MA_154457g0010			MA_18349g0010	K08903
MA_722404g0010						MA_15132g0010			MA_232471g0010	K19035		MA_15445g0010			MA_18401g0010	K05605
MA_72395g0010	K09872					MA_151992g0010			MA_232982g0010			MA_15462g0010			MA_18402g0010	K02520
MA_7263500g0010	K08770					MA_15203g0010			MA_233997g0010			MA_15498g0010			MA_184192g0010	K07374
MA_7283265g0010						MA_15224g0010	K03260		MA_234238g0010			MA_15502g0010			MA_184352g0010
MA_7299373g0010						MA_152803g0010			MA_23554g0010			MA_15508g0010	K01915		MA_184421g0010	K02639
MA_7302483g0010						MA_15308g0010			MA_23604g0010			MA_1552801g0010	K16465		MA_184421g0020
MA_73034g0010	K00430					MA_15311g0010	K16281		MA_237866g0010			MA_15546g0010			MA_184655g0010
MA_730356g0010						MA_1531973g0010			MA_238038g0010			MA_1558499g0010			MA_184872g0010	K13606
MA_73179g0010	K21568					MA_15398g0010	K07393		MA_238418g0010			MA_15650g0010	K21989		MA_185156g0010
MA_7394g0010						MA_153g0020	K00454		MA_238844g0010			MA_156769g0010			MA_185166g0020
MA_74014g0010						MA_1541g0010			MA_23994g0010			MA_15683g0010			MA_185349g0010
MA_7419640g0010						MA_15445g0010			MA_24024g0020	K16296		MA_15755g0030			MA_185772g0010
MA_742213g0010						MA_15462g0010			MA_2402g0010			MA_158072g0010	K20623		MA_185815g0010
MA_7451479g0010						MA_15472g0010			MA_24093g0010			MA_158075g0010	K14165		MA_187g0010
MA_74545g0010	K01674					MA_15502g0010			MA_24252g0010			MA_158372g0010			MA_188257g0010	K03798
MA_745622g0010	K00927					MA_155034g0010			MA_242725g0010			MA_158424g0020			MA_18829g0010	K20870
MA_74605g0010	K15979					MA_15508g0010	K01915		MA_245199g0010			MA_158437g0010			MA_188576g0010
MA_74873g0010						MA_15543g0010			MA_245237g0010			MA_158513g0010	K03083		MA_188861g0010
MA_751511g0010	K01647					MA_15546g0010			MA_245850g0010			MA_15852g0010	K10775		MA_189742g0010	K10960
MA_7544918g0010						MA_15548g0010			MA_248471g0010			MA_158635g0010			MA_18999g0010
MA_7548333g0010						MA_15650g0010	K21989		MA_24916g0010			MA_158988g0010			MA_19015g0010	K12823
MA_75520g0010	K05863					MA_15683g0010			MA_249305g0010			MA_159244g0020	K01183		MA_190532g0010
MA_75635g0010						MA_15689g0010	K12486		MA_2494168g0010			MA_159389g0020			MA_190693g0010
MA_758022g0010						MA_158072g0010	K20623		MA_250413g0010			MA_159974g0010			MA_19075g0010	K03943
MA_7584530g0010						MA_158424g0020			MA_250925g0010	K08101		MA_16066g0010			MA_191994g0010
MA_763646g0010	K01681					MA_158445g0010			MA_2511606g0010			MA_161562g0010			MA_19229g0020
MA_7644g0010						MA_15852g0010	K10775		MA_251870g0010	K01875		MA_161583g0010	K16281		MA_1925779g0010
MA_765915g0010						MA_158635g0010			MA_2523592g0010			MA_161971g0010			MA_19342g0010
MA_76641g0010	K05765					MA_15884g0010			MA_253196g0010	K04565		MA_16234g0010	K00021		MA_193431g0010	K02641
MA_766954g0010						MA_159389g0020			MA_25325g0010	K01673		MA_1627931g0010			MA_193829g0010
MA_76780g0010						MA_15943g0010	K01785		MA_254625g0010			MA_16314g0010	K00924		MA_19490g0010	K02899
MA_771156g0010	K00121					MA_15991g0010	K20891		MA_255406g0010			MA_163387g0010			MA_194998g0010	K13789
MA_771456g0010						MA_160159g0010			MA_256575g0010			MA_164016g0010	K14495		MA_195373g0010	K10808
MA_7721101g0010						MA_16066g0010			MA_257738g0010	K06675		MA_16402g0010	K10534		MA_195659g0010	K04078
MA_775305g0010						MA_160810g0010	K01648		MA_258624g0010	K01673		MA_1641g0010			MA_19580g0010
MA_7761819g0010						MA_161552g0010			MA_26087g0010	K02867		MA_164373g0010	K19525		MA_196108g0010
MA_77628g0010						MA_162298g0020	K00059		MA_262g0010			MA_16444g0010			MA_196209g0010
MA_7766880g0010	K18819					MA_16234g0010	K00021		MA_263166g0010			MA_16483g0010			MA_19638g0010
MA_77852g0010	K08472					MA_1627931g0010			MA_263724g0010	K07456		MA_164923g0010			MA_19691g0010
MA_7785813g0010						MA_162930g0010			MA_268175g0010			MA_16536g0010	K20027		MA_197089g0010
MA_78410g0010	K13082					MA_163198g0010			MA_273360g0010	K07374		MA_165604g0010	K18787		MA_197165g0010
MA_786911g0010						MA_163387g0010			MA_2734383g0010			MA_16619g0020			MA_197305g0010
MA_7906475g0010						MA_164016g0010	K14495		MA_27435g0010	K02221		MA_166505g0010			MA_19834g0010	K19032
MA_7929538g0010						MA_1641g0010			MA_275250g0010	K15382		MA_166543g0010			MA_199402g0010
MA_796003g0010	K13691					MA_16444g0010			MA_275653g0010	K03768		MA_166968g0010			MA_200169g0010
MA_796543g0010						MA_164598g0010			MA_275751g0010			MA_1672269g0010			MA_20056g0010
MA_7991915g0010	K01373					MA_16483g0010	K14803		MA_277563g0010	K01930		MA_167307g0010	K13699		MA_201112g0010
MA_7993g0010	K00819					MA_164923g0010			MA_28151g0010			MA_167343g0020			MA_20157g0010	K23490
MA_80035g0010	K08237					MA_16525g0010			MA_281794g0010	K23452		MA_167603g0010	K23452		MA_20216g0010
MA_801328g0010						MA_165515g0010	K02331		MA_282013g0010			MA_167628g0010			MA_20242g0010	K00434
MA_8027600g0010						MA_165604g0010	K18787		MA_282261g0010			MA_168626g0010			MA_20252g0010
MA_8044933g0010						MA_165978g0010			MA_28251g0010			MA_16875g0010			MA_202598g0010	K19033
MA_8054208g0010	K01307					MA_16619g0020			MA_282627g0010			MA_168804g0010	K20726		MA_20265g0010	K02437
MA_8061716g0010						MA_166367g0020	K01193		MA_282g0010	K03541		MA_169305g0010	K09338		MA_203441g0010	K08695
MA_8063418g0010						MA_166753g0010			MA_283144g0010			MA_169317g0010			MA_204624g0010
MA_80729g0030						MA_1672269g0010			MA_28336g0010			MA_169512g0010			MA_204656g0010
MA_808469g0010	K17609					MA_167343g0020	K08472		MA_283992g0010	K13342		MA_169758g0010			MA_20495g0020
MA_808776g0010	K01953					MA_16752g0030			MA_28597g0010			MA_170383g0010			MA_205209g0010
MA_80935g0010	K15102					MA_167628g0010			MA_28601g0020			MA_170671g0030	K14488		MA_205329g0010
MA_810002g0010						MA_168276g0010	K24028		MA_287168g0010			MA_17135g0010			MA_205344g0010
MA_81001g0010	K05894					MA_168626g0010			MA_288146g0010			MA_172193g0010			MA_20565g0010
MA_815561g0010						MA_168680g0010			MA_29161g0010			MA_172627g0020			MA_206241g0010
MA_8156728g0010						MA_168804g0010	K20726		MA_291756g0010			MA_17334g0010	K01363		MA_20641g0020
MA_8160264g0010						MA_169305g0010	K09338		MA_29361g0010	K03671		MA_17339g0040	K19893		MA_206473g0010
MA_81771g0010						MA_169317g0010			MA_293844g0010	K00966		MA_17373g0010			MA_206805g0010
MA_8180539g0010						MA_169541g0010			MA_297533g0010			MA_17429g0010			MA_207070g0010	K18980
MA_8195264g0010	K01762					MA_16979g0020			MA_29855g0010			MA_174378g0010			MA_20718g0010
MA_81952g0010						MA_16984g0010	K08867		MA_2998g0020			MA_175001g0010			MA_207439g0010
MA_82295g0010						MA_170055g0010	K21483		MA_3000363g0010			MA_17523g0010			MA_20764g0010	K00660
MA_82407g0020						MA_170383g0010			MA_3005g0010	K02717		MA_17536g0010	K04713		MA_207797g0010
MA_8256450g0010						MA_170460g0010			MA_3006103g0010			MA_175750g0010			MA_208149g0010	K14689
MA_82585g0010						MA_170509g0020	K10529		MA_30073g0010	K01433		MA_175870g0010			MA_2086189g0010
MA_82642g0010						MA_170598g0010			MA_301927g0010			MA_175873g0010			MA_20909g0010	K01652
MA_82669g0010	K03517					MA_170671g0030	K14488		MA_30252g0010	K01881		MA_175884g0010	K00787		MA_209488g0010
MA_8274615g0010	K22698					MA_171070g0010	K17498		MA_30312g0010			MA_176124g0010			MA_210555g0010	K00855
MA_828166g0010						MA_17135g0010			MA_30352g0010	K22772		MA_17708g0010	K08867		MA_210881g0010
MA_83109g0010	K03347					MA_171460g0010			MA_30402g0010	K03146		MA_177143g0010			MA_211817g0010
MA_8353g0010						MA_172193g0010			MA_305950g0010			MA_17721g0010			MA_213142g0010
MA_8368223g0010						MA_172276g0010			MA_30667g0010			MA_177399g0010			MA_213630g0010
MA_837745g0010						MA_17339g0040	K19893		MA_307070g0010			MA_177562g0010			MA_21440g0010	K09422
MA_83793g0010	K09480					MA_1735658g0010			MA_307938g0010			MA_177562g0020			MA_21465g0020
MA_8380g0010						MA_173871g0010			MA_309430g0010			MA_17768g0010			MA_21574g0010
MA_8396203g0010						MA_174903g0010			MA_310797g0010	K02863		MA_17791g0010	K12355		MA_216190g0010	K03122
MA_83g0010						MA_17523g0010			MA_31151g0010			MA_177990g0020			MA_216359g0010
MA_841019g0010						MA_17530g0010	K20716		MA_3117g0010			MA_17801g0020			MA_217135g0010
MA_84154g0010						MA_17536g0010	K04713		MA_31299g0010			MA_179641g0010			MA_217899g0010
MA_84310g0010	K04688					MA_17539g0010	K13448		MA_31322g0010			MA_17966g0010	K00276		MA_218328g0010
MA_8443026g0010						MA_175530g0010			MA_313496g0010			MA_17966g0020			MA_218507g0010	K03949
MA_84563g0010	K06901					MA_175750g0010			MA_31479g0010	K05275		MA_180044g0010	K05658		MA_218996g0010	K08901
MA_8460112g0010						MA_175870g0010			MA_3169780g0010			MA_180174g0010			MA_219331g0010
MA_84660g0010	K07297					MA_175884g0010	K00787		MA_31719g0010			MA_18030g0010			MA_219828g0010
MA_84713g0010						MA_175913g0010			MA_317435g0010			MA_18042g0010			MA_220296g0010
MA_84846g0010	K01244					MA_176964g0010	K12850		MA_318903g0010			MA_18054g0010	K13448		MA_221495g0010
MA_8498773g0010						MA_17708g0010	K08867		MA_318922g0010			MA_180744g0010	K19307		MA_22170g0010	K17867
MA_8516716g0010	K22395					MA_177143g0010			MA_31952g0020			MA_180857g0010	K18798		MA_222410g0010	K06127
MA_8519251g0010						MA_177562g0010			MA_3198310g0010	K02886		MA_18092g0010			MA_223201g0010	K09422
MA_851934g0010						MA_177562g0020			MA_320479g0010	K11294		MA_180963g0010			MA_224016g0020
MA_8532701g0010						MA_177990g0010			MA_322676g0010	K01853		MA_181061g0010	K09517		MA_224992g0010
MA_8554g0010						MA_1780171g0010			MA_322724g0010			MA_181139g0010			MA_22562g0010
MA_855574g0010	K14493					MA_17826g0020	K00831		MA_3240g0020			MA_18127g0010			MA_22695g0010
MA_8560890g0010						MA_178479g0010	K18875		MA_32523g0010	K02636		MA_18153g0010			MA_22755g0010
MA_8606g0010	K22390					MA_17924g0010	K16911		MA_326174g0010			MA_181748g0010	K00626		MA_228369g0010
MA_86162g0020						MA_17958g0010			MA_32670g0010	K02960		MA_181799g0010			MA_22839g0010	K14442
MA_86205g0010	K01369					MA_179641g0010			MA_3268g0010	K02183		MA_181915g0010			MA_22939g0010
MA_86256g0010						MA_17966g0010	K00276		MA_327083g0010			MA_18237g0010			MA_229452g0010
MA_862767g0010						MA_17966g0020			MA_327467g0010			MA_18241g0010	K11644		MA_229590g0010
MA_8640242g0010						MA_179829g0010			MA_328340g0010			MA_182489g0010			MA_23160g0010	K07025
MA_86598g0010						MA_179987g0010			MA_33040g0010	K19861		MA_18267g0010			MA_23242g0010	K09422
MA_86965g0010						MA_18002g0010			MA_33055g0010	K01176		MA_183273g0010			MA_232471g0010	K19035
MA_87184g0030						MA_180044g0010	K05658		MA_33248g0010	K01586		MA_18343g0010			MA_232982g0010
MA_872728g0010						MA_18005g0010	K13126		MA_332596g0010			MA_183474g0010			MA_23324g0010
MA_87590g0010						MA_18046g0020			MA_3327054g0010			MA_183768g0010	K10268		MA_233997g0010
MA_876100g0010						MA_180744g0010	K19307		MA_33582g0010			MA_18417g0010			MA_234203g0010
MA_8763526g0010						MA_180857g0010	K18798		MA_337512g0010			MA_184464g0010	K09286		MA_234238g0010
MA_8772866g0010						MA_18092g0010			MA_337980g0010			MA_18454g0020	K09286		MA_23554g0010
MA_8787g0010	K16296					MA_181139g0010			MA_33854g0010			MA_18470g0010			MA_237334g0010
MA_87899g0010						MA_18127g0010			MA_33855g0010			MA_185473g0020	K15109		MA_238038g0010
MA_8791031g0010	K03152					MA_18139g0010			MA_3403026g0010	K02699		MA_185497g0010	K14803		MA_238418g0010
MA_881825g0010	K23050					MA_18153g0010			MA_34035g0010			MA_18571g0010	K04354		MA_238844g0010
MA_8845025g0010						MA_181799g0010			MA_341574g0010			MA_186212g0020			MA_239569g0010
MA_8851002g0010						MA_18237g0010			MA_343069g0010			MA_186351g0010	K02889		MA_23994g0010
MA_88519g0010						MA_18241g0010	K11644		MA_34359g0010			MA_18674g0010	K13447		MA_24024g0020	K16296
MA_8861640g0010	K17479					MA_1824g0020	K05658		MA_34807g0010			MA_186776g0010			MA_2402g0010
MA_886307g0010						MA_18269g0010			MA_348255g0010	K02701		MA_18770g0010			MA_24093g0010
MA_8872g0010						MA_183086g0010	K17098		MA_3489843g0010			MA_18818g0010			MA_2420g0020
MA_8877544g0010	K00938					MA_18316g0010	K19476		MA_35183g0010	K01006		MA_188810g0010	K00799		MA_24252g0010
MA_8879638g0010						MA_18317g0010	K06617		MA_35275g0010			MA_189329g0010			MA_245199g0010
MA_88963g0010	K21398					MA_18343g0010			MA_3527g0010			MA_18942g0010	K09264		MA_245237g0010	K11717
MA_8902024g0010						MA_183474g0010			MA_353910g0010	K13464		MA_18947g0010			MA_24584g0010
MA_8921185g0010						MA_184054g0010	K15718		MA_35531g0020			MA_189637g0010			MA_246142g0010	K09422
MA_892977g0010						MA_18417g0010			MA_357296g0010	K03106		MA_18969g0010			MA_24622g0010	K11153
MA_892990g0010						MA_18454g0020	K09286		MA_3574425g0010			MA_1897g0010	K00951		MA_248471g0010
MA_894367g0010						MA_18462g0010			MA_36030g0010			MA_189802g0010			MA_24916g0010
MA_8948319g0010	K02866					MA_18470g0010			MA_36123g0010	K01880		MA_19005g0010			MA_249305g0010
MA_8950g0010	K10143					MA_185473g0020	K15109		MA_364631g0010			MA_19090g0010			MA_250036g0010
MA_8964512g0010						MA_185520g0010			MA_364759g0010			MA_19102g0010			MA_250413g0010
MA_89683g0010	K09422					MA_18571g0010	K04354		MA_365160g0010			MA_19127g0010			MA_2511606g0010	K03320
MA_897311g0010	K18592					MA_185735g0010			MA_368887g0010	K02867		MA_191308g0010	K01183		MA_251870g0010	K01875
MA_8980g0010						MA_186091g0010			MA_3691395g0010			MA_191372g0010			MA_2523592g0010
MA_898626g0010						MA_18615g0020			MA_37100g0010			MA_191396g0020	K22048		MA_25325g0010	K01673
MA_902407g0010						MA_186212g0020			MA_3720313g0010			MA_191916g0010			MA_254136g0010
MA_90245g0010	K03549					MA_186351g0010	K02889		MA_37496g0010	K03531		MA_1920179g0010			MA_255406g0010
MA_90285g0010						MA_186639g0010	K19366		MA_375561g0020			MA_192059g0010			MA_255552g0010
MA_9032753g0010						MA_18667g0010			MA_375589g0010			MA_19229g0010	K16296		MA_2555g0010
MA_903825g0010						MA_18674g0010	K13447		MA_376557g0010			MA_1922g0010			MA_25596g0010	K01285
MA_9049098g0010						MA_18738g0010			MA_3766934g0010			MA_19242g0010	K21248		MA_256013g0010
MA_9055473g0010	K01087					MA_18770g0010			MA_376714g0010			MA_19316g0010	K14498		MA_256397g0010
MA_906240g0010						MA_18818g0010			MA_3767g0010			MA_19370g0010	K01535		MA_2575415g0010
MA_906393g0010						MA_188532g0010	K13094		MA_37709g0010			MA_193904g0010			MA_258333g0010
MA_91155g0010						MA_18870g0010			MA_377460g0010	K01893		MA_194437g0010	K15382		MA_258624g0010	K01673
MA_9119408g0010						MA_188810g0010	K00799		MA_37826g0010			MA_19453g0040	K09338		MA_2590254g0010
MA_912717g0010						MA_18942g0010	K09264		MA_38313g0020			MA_194707g0010	K16281		MA_260744g0010	K01802
MA_913862g0010						MA_18947g0010			MA_387226g0010	K02959		MA_194857g0010			MA_26087g0010	K02867
MA_91617g0010	K09490					MA_189802g0010			MA_387876g0010			MA_1948g0010			MA_263703g0010
MA_91749g0010						MA_189927g0010	K17499		MA_388124g0010			MA_194g0030	K06689		MA_263724g0010	K07456
MA_9182156g0010	K21398					MA_19005g0010			MA_388691g0010	K08902		MA_19604g0010			MA_26584g0010
MA_921344g0010	K11375					MA_19008g0020			MA_39066g0010	K05396		MA_1960g0010			MA_26585g0010
MA_922379g0010						MA_19090g0010			MA_391059g0010			MA_19658g0010			MA_266173g0010
MA_922597g0010						MA_19102g0010			MA_391390g0010	K14652		MA_197097g0010			MA_26630g0010
MA_9243887g0010						MA_19127g0010			MA_39164g0010			MA_197343g0010			MA_266310g0010
MA_9263807g0010						MA_191308g0010	K01183		MA_393193g0010	K00228		MA_19739g0010			MA_26803g0010
MA_92651g0010						MA_19131g0010			MA_39658g0010			MA_19757g0010			MA_268175g0010
MA_9266178g0010	K11254					MA_1913629g0010			MA_399736g0010	K03841		MA_1985g0010			MA_269415g0010	K13448
MA_9278227g0010						MA_191396g0020	K22048		MA_40055g0010			MA_19861g0010			MA_269999g0010
MA_9278416g0010						MA_191989g0010	K08360		MA_401848g0010			MA_19912g0010			MA_270265g0010
MA_92836g0010	K14495					MA_1920179g0010			MA_402811g0010	K20523		MA_19916g0010			MA_2713011g0010
MA_928517g0010	K09286					MA_192059g0010			MA_4028g0010			MA_19927g0010			MA_271639g0010
MA_92878g0010						MA_1922g0010			MA_4039058g0010			MA_199326g0010			MA_273360g0010	K07374
MA_9293g0010						MA_19242g0010	K21248		MA_40443g0010			MA_19953g0020			MA_2734383g0010
MA_929480g0010						MA_19316g0010	K14498		MA_40458g0010			MA_19954g0010			MA_275584g0010
MA_92989g0010						MA_19342g0010			MA_405871g0010			MA_199561g0010			MA_275653g0010	K03768
MA_9304g0020	K09286					MA_193687g0010			MA_407022g0010			MA_199823g0010			MA_276439g0010
MA_9308767g0010						MA_19370g0010	K01535		MA_407780g0010			MA_200041g0010			MA_277563g0010	K01930
MA_9333705g0010						MA_193904g0010			MA_408741g0010			MA_20010g0010	K15275		MA_281794g0010	K23452
MA_93445g0010						MA_194302g0020			MA_409389g0010			MA_200725g0010			MA_282013g0010
MA_9347801g0010						MA_194692g0010			MA_40967g0010			MA_20072g0010			MA_28211g0010
MA_935655g0010						MA_194736g0010			MA_4107548g0010	K03542		MA_2008g0010	K09422		MA_28218g0010	K12741
MA_93670g0010	K13354					MA_194857g0010			MA_41114g0010	K03841		MA_20117g0010			MA_282261g0010
MA_9370809g0010	K01054					MA_1948g0010			MA_411597g0010			MA_201277g0010			MA_28251g0010
MA_93825g0010	K09874					MA_195017g0010			MA_41194g0010	K09422		MA_20176g0010	K01810		MA_282g0010	K03541
MA_9401507g0010						MA_19604g0010			MA_412126g0010			MA_20197g0010	K19042		MA_283144g0010
MA_9401581g0010	K04120					MA_19607g0010	K12872		MA_4125382g0010			MA_20205g0020	K14500		MA_28336g0010
MA_94070g0010						MA_1960g0010			MA_41294g0010			MA_202096g0010			MA_28601g0010
MA_94077g0010						MA_197343g0010			MA_413355g0010			MA_20230g0010	K00921		MA_287168g0010
MA_94092g0010						MA_198319g0010			MA_4154579g0010			MA_20231g0010			MA_288146g0010
MA_94144g0010						MA_198577g0010			MA_41556g0010			MA_20247g0020	K00234		MA_2912g0010
MA_941729g0010						MA_1985g0010			MA_417207g0010	K14379		MA_2027g0010			MA_29161g0010
MA_9421410g0010						MA_19866g0010	K12200		MA_41727g0010			MA_202816g0010	K08794		MA_291756g0010
MA_94328g0020	K11251					MA_19912g0010			MA_417453g0010			MA_203191g0010	K09286		MA_292200g0010
MA_944861g0010						MA_19927g0010			MA_418705g0010	K03695		MA_20384g0010			MA_292606g0010
MA_9476g0020						MA_19953g0020			MA_4203g0010			MA_203859g0010	K13993		MA_29361g0010	K03671
MA_9477177g0010						MA_19954g0010			MA_422522g0010			MA_203977g0010			MA_293807g0010
MA_94870g0010						MA_199561g0010			MA_42427g0020			MA_20406g0010			MA_2948g0010
MA_9494855g0010						MA_200071g0010			MA_4245347g0010			MA_204088g0010	K00430		MA_29855g0010
MA_9506636g0010	K13248					MA_20010g0010	K15275		MA_424619g0010			MA_20409g0010			MA_2998g0020
MA_951514g0010	K08070					MA_200725g0010			MA_4248g0010			MA_204276g0010			MA_3000363g0010
MA_952271g0010						MA_201277g0010			MA_425483g0010			MA_204448g0020			MA_300502g0010	K21407
MA_9531039g0010						MA_20157g0020	K23490		MA_4273216g0010			MA_204527g0010			MA_3005g0010	K02717
MA_9531215g0010						MA_20197g0010	K19042		MA_427851g0010	K01184		MA_20506g0010			MA_30073g0010	K01433
MA_954240g0010						MA_20205g0020	K14500		MA_430956g0010			MA_20551g0010	K10256		MA_301927g0010
MA_9544752g0010						MA_202096g0010			MA_431919g0010			MA_20567g0010			MA_30252g0010	K01881
MA_955078g0010	K19355					MA_20230g0010	K00921		MA_433779g0010	K12845		MA_205722g0010	K17499		MA_30352g0010	K22772
MA_95638g0020						MA_20248g0010			MA_43405g0010	K17790		MA_20572g0010			MA_30402g0010	K03146
MA_95662g0010						MA_2027g0010			MA_434510g0010			MA_205823g0010			MA_30565g0010
MA_958274g0010						MA_202816g0010			MA_436257g0010	K03844		MA_20592g0010			MA_30699g0010	K08341
MA_9594015g0010						MA_20287g0010	K01723		MA_4370g0010			MA_207261g0010			MA_307070g0010
MA_959414g0010						MA_203191g0010	K09286		MA_4399472g0010			MA_207601g0010			MA_307938g0010
MA_96029g0010						MA_20384g0010			MA_441100g0010			MA_208841g0010			MA_31005g0010
MA_9603551g0010						MA_20406g0010			MA_442399g0010			MA_209684g0010			MA_310797g0010	K02863
MA_9607306g0010						MA_204088g0010	K00430		MA_443647g0010	K01872		MA_209702g0010			MA_31136g0010
MA_96077g0020						MA_204276g0010			MA_4438g0010			MA_210951g0010			MA_31151g0010
MA_96110g0010	K12191					MA_20437g0010			MA_444701g0010			MA_2120g0020	K16903		MA_312221g0010
MA_961150g0010						MA_204527g0010			MA_445908g0010			MA_212100g0010			MA_31299g0010
MA_96120g0010	K16297					MA_20506g0010			MA_453436g0010			MA_21256g0010	K09493		MA_313496g0010
MA_96367g0010	K15718					MA_20516g0010			MA_45377g0010	K03327		MA_213696g0010			MA_31479g0010	K05275
MA_96441g0010						MA_20551g0010	K10256		MA_453913g0010	K15032		MA_214031g0010			MA_3162g0020	K11975
MA_96717g0010						MA_20567g0010			MA_454299g0010	K20660		MA_214498g0010			MA_3169780g0010
MA_96757g0010						MA_20572g0010			MA_456304g0010			MA_214829g0010			MA_317435g0010
MA_9711944g0010						MA_205823g0010			MA_456359g0010	K03834		MA_215362g0010			MA_318086g0010
MA_9734g0010	K14016					MA_20592g0010			MA_45931g0010			MA_215434g0010			MA_3180g0010
MA_9739622g0010						MA_20596g0020	K20179		MA_4600858g0010			MA_216144g0010			MA_318903g0010
MA_9762311g0010						MA_206524g0010			MA_46020g0010	K00817		MA_216572g0010	K01179		MA_318922g0010
MA_9762678g0010						MA_207601g0010			MA_460253g0010	K22450		MA_216575g0010			MA_3198310g0010
MA_9777560g0010	K12581					MA_20764g0010	K00660		MA_460348g0010	K13459		MA_21662g0010	K07088		MA_320479g0010	K11294
MA_9790207g0010						MA_20804g0010			MA_460362g0010			MA_216719g0010	K00924		MA_32060g0010
MA_98236g0010						MA_208841g0010			MA_461627g0010			MA_216772g0010			MA_3206652g0010
MA_98378g0010						MA_20g0030			MA_462059g0010			MA_217030g0010			MA_3218g0010
MA_98483g0010						MA_210951g0010			MA_464043g0010			MA_21726g0010	K13113		MA_322724g0010
MA_98760g0010						MA_211183g0010			MA_4652333g0010			MA_217446g0010	K01114		MA_32400g0010
MA_98858g0010	K17434					MA_214829g0010			MA_4674g0010	K00588		MA_217472g0010			MA_32523g0010	K02636
MA_9892336g0010						MA_215039g0010			MA_470032g0010			MA_217488g0010			MA_327467g0010
MA_9895888g0010						MA_215266g0020			MA_470996g0010			MA_217554g0010			MA_328340g0010
MA_99015g0010						MA_215362g0010			MA_4711g0010	K05278		MA_217755g0010			MA_33034g0010
MA_99024g0010	K16904					MA_215434g0010			MA_47308g0010	K13496		MA_217935g0010			MA_33040g0010	K20240
MA_99177g0010						MA_216440g0010			MA_473578g0010	K00786		MA_218345g0010			MA_33248g0010	K01586
MA_99538g0010						MA_21662g0010	K07088		MA_474303g0010	K03671		MA_2185811g0010			MA_332596g0010
MA_9989648g0010						MA_216719g0010	K00924		MA_474396g0010	K11294		MA_218732g0010			MA_333124g0010
MA_99935g0010						MA_216772g0010			MA_474901g0010			MA_218924g0010			MA_334338g0010
MA_9997092g0010						MA_21726g0010	K13113		MA_475289g0010			MA_2193g0020	K09284		MA_334610g0010
						MA_217446g0010	K01114		MA_475630g0010			MA_219456g0010			MA_33603g0010
						MA_217472g0010			MA_476097g0010			MA_21957g0010	K17879		MA_337980g0010
						MA_217511g0010			MA_47626g0010	K01602		MA_22012g0010			MA_33855g0010
						MA_21753g0010			MA_477513g0010			MA_220550g0010			MA_338721g0010	K22390
						MA_217755g0010			MA_4784801g0010			MA_22084g0010			MA_33941g0010	K16578
						MA_21775g0010			MA_478610g0020			MA_22140g0010	K09422		MA_3403026g0010	K02699
						MA_217935g0010			MA_478623g0010			MA_223372g0010			MA_34035g0010
						MA_218345g0010			MA_479907g0010			MA_22397g0010			MA_34236g0010
						MA_2185811g0010			MA_480797g0010	K00430		MA_224276g0010			MA_342580g0010
						MA_2193g0020	K09284		MA_482249g0010			MA_22510g0010	K00366		MA_343069g0010
						MA_219456g0010			MA_48250g0010	K03405		MA_225933g0010	K00705		MA_34359g0010
						MA_21957g0010	K17879		MA_482951g0010			MA_226001g0010	K03320		MA_347045g0010
						MA_220041g0010			MA_482994g0010			MA_22632g0010	K00029		MA_34807g0010
						MA_22012g0010			MA_483364g0010	K02864		MA_226827g0010			MA_348255g0010	K02701
						MA_22044g0010	K14638		MA_488853g0010			MA_227482g0010			MA_3489843g0010
						MA_220550g0010			MA_48898g0010	K00799		MA_228623g0010			MA_3498719g0010
						MA_2208g0010			MA_4893566g0010			MA_2297g0010	K05933		MA_350032g0010	K11253
						MA_22140g0010	K09422		MA_489360g0010			MA_230170g0010			MA_3501g0020	K15718
						MA_221777g0010	K00685		MA_49129g0010			MA_230904g0010			MA_351286g0010
						MA_223372g0010			MA_491379g0010	K02716		MA_230960g0010			MA_3527g0010
						MA_224276g0010			MA_492206g0010			MA_23113g0010			MA_353889g0010
						MA_225923g0010			MA_49222g0010	K01366		MA_23116g0010	K15026		MA_35632g0010
						MA_225933g0010	K00705		MA_492465g0010			MA_2311g0010			MA_356784g0010	K01661
						MA_226001g0010	K03320		MA_493817g0010			MA_2313535g0010			MA_356813g0010
						MA_226275g0010	K01191		MA_494797g0010	K00016		MA_233121g0010	K17471		MA_35797g0010
						MA_22632g0010	K00029		MA_495649g0010	K23260		MA_2332g0020			MA_358727g0010
						MA_2280g0010	K14488		MA_495935g0010			MA_23415g0010			MA_360626g0010	K17710
						MA_230170g0010			MA_495939g0010			MA_234311g0010			MA_364198g0010	K10703
						MA_230612g0010			MA_496667g0010			MA_2351567g0010	K08065		MA_364631g0010
						MA_230904g0010			MA_49812g0010			MA_23656g0010	K19366		MA_364759g0010
						MA_23113g0010			MA_498943g0010			MA_236830g0010			MA_366642g0010
						MA_2311g0010			MA_49905g0010			MA_237144g0010			MA_368887g0010	K02867
						MA_2313535g0010			MA_499471g0010			MA_237379g0010			MA_36909g0010
						MA_2328g0010	K11858		MA_500401g0010			MA_239561g0010			MA_36944g0020
						MA_2329g0010			MA_50141g0010	K01867		MA_240476g0010	K03283		MA_371064g0010
						MA_23415g0010			MA_501670g0010			MA_2407064g0010			MA_372753g0010	K01934
						MA_2347546g0010			MA_502125g0010	K06972		MA_2409g0010			MA_375561g0020
						MA_2351567g0010	K08065		MA_503287g0010			MA_24183g0010	K01537		MA_376530g0010
						MA_236830g0010			MA_50379g0010			MA_2434g0010			MA_376557g0010
						MA_236980g0010			MA_50450g0010	K16732		MA_24390g0010			MA_376714g0010
						MA_237379g0010			MA_504598g0010			MA_2449603g0010			MA_3767g0010
						MA_239561g0010			MA_5069103g0010			MA_24539g0010	K20562		MA_37709g0010
						MA_240476g0010	K03283		MA_509140g0010	K01869		MA_246628g0010			MA_37826g0010
						MA_241663g0010			MA_509g0010			MA_2477g0030			MA_37890g0010	K08099
						MA_2420391g0010			MA_51088g0010			MA_248619g0010			MA_38064g0010
						MA_24219g0010			MA_5168g0010	K15901		MA_248791g0010			MA_38431g0020	K11262
						MA_2427g0010	K18999		MA_51694g0010			MA_2487g0010			MA_3845g0010	K14379
						MA_24323g0010			MA_5176g0010	K01858		MA_251785g0010			MA_385322g0010
						MA_24390g0010			MA_51820g0010			MA_252158g0010			MA_385826g0010
						MA_243g0020	K23452		MA_519042g0010			MA_25308g0010			MA_386690g0010
						MA_24476g0010	K09458		MA_5229g0010			MA_25311g0010			MA_387226g0010	K02959
						MA_2450g0010	K13963		MA_524595g0010			MA_253867g0010			MA_387252g0010
						MA_24539g0010	K20562		MA_526086g0010	K15196		MA_254635g0010			MA_387876g0010
						MA_245441g0010			MA_52620g0020	K08695		MA_25624g0020			MA_388691g0010	K08902
						MA_24574g0010			MA_526829g0010			MA_256679g0010			MA_390290g0010
						MA_247180g0010			MA_52853g0020			MA_25710g0010			MA_391059g0010
						MA_2477g0030			MA_5289g0010			MA_2575g0010			MA_39164g0010
						MA_248619g0010			MA_5295058g0010			MA_25775g0010			MA_391725g0010
						MA_248791g0010			MA_5320g0010			MA_25848g0010			MA_3928409g0010
						MA_24913g0010	K00318		MA_5327146g0010			MA_25862g0010			MA_3942g0010
						MA_250841g0010	K00851		MA_53385g0010			MA_25900g0010	K10840		MA_39567g0020	K01962
						MA_2513g0010			MA_53390g0010			MA_259881g0010			MA_3956837g0010
						MA_25142g0010			MA_53397g0010			MA_26001g0020			MA_395770g0010	K01462
						MA_25308g0010			MA_537118g0010			MA_26260g0010			MA_39658g0010
						MA_25309g0010	K04683		MA_53795g0010			MA_26324g0010			MA_399243g0010
						MA_254635g0010			MA_538282g0010			MA_264506g0010			MA_40103g0010	K11426
						MA_255g0010	K00856		MA_53835g0010	K05928		MA_2646g0010			MA_40195g0010
						MA_25646g0010	K18848		MA_54017g0010			MA_264882g0010			MA_402811g0010	K20523
						MA_25710g0010			MA_542629g0010	K01256		MA_264971g0010			MA_4039058g0010
						MA_25733g0010			MA_54473g0010			MA_26738g0010	K04125		MA_40443g0010
						MA_2575g0010			MA_54502g0010			MA_26842g0010			MA_4056g0010
						MA_25775g0010			MA_5451492g0010			MA_26896g0010			MA_405719g0010
						MA_25897g0010			MA_54628g0010	K02933		MA_2692g0010			MA_405871g0010
						MA_25900g0010	K10840		MA_5468g0010	K03626		MA_27021g0010			MA_405932g0010	K01792
						MA_25927g0010			MA_54864g0010	K01626		MA_27253g0010			MA_406529g0010
						MA_26001g0020			MA_549065g0010			MA_27352g0010	K00207		MA_4075787g0010
						MA_261g0010	K13110		MA_55006g0010			MA_274211g0010			MA_407780g0010
						MA_262201g0020			MA_5501467g0010			MA_27451g0010	K14376		MA_408691g0010
						MA_264506g0010			MA_55344g0010			MA_27454g0010	K13436		MA_409389g0010
						MA_2646g0010			MA_55437g0010	K15382		MA_27463g0010			MA_40960g0010
						MA_264971g0010			MA_555205g0010			MA_276143g0010	K20716		MA_409714g0010
						MA_26501g0010			MA_55622g0010			MA_27638g0010			MA_4107548g0010	K03542
						MA_26738g0010	K04125		MA_558352g0010			MA_277805g0010			MA_41114g0010	K03841
						MA_26842g0010			MA_55906g0010	K01358		MA_27968g0010			MA_41132g0010
						MA_268463g0010	K03859		MA_5595342g0010			MA_279739g0010	K12349		MA_412126g0010
						MA_26896g0010			MA_560534g0010	K05658		MA_28035g0010	K02575		MA_41244g0010
						MA_2694724g0010			MA_56689g0010			MA_28098g0010			MA_41294g0010
						MA_2713011g0010			MA_5692971g0010			MA_281368g0010			MA_413355g0010
						MA_272181g0010	K07025		MA_570941g0010			MA_282139g0010			MA_41476g0010
						MA_27253g0010			MA_571554g0010	K03542		MA_282911g0010			MA_4154579g0010
						MA_27352g0010	K00207		MA_572791g0010	K03969		MA_286258g0010			MA_41556g0010
						MA_27408g0010			MA_57298g0010	K03013		MA_28638g0010			MA_417207g0010	K14379
						MA_274211g0010			MA_57501g0010			MA_28683g0010			MA_418221g0010	K02717
						MA_27441g0010			MA_575444g0010	K03542		MA_2871g0010			MA_418913g0010
						MA_27456g0030	K11131		MA_575g0010			MA_28841g0010	K03809		MA_42151g0010
						MA_276701g0010			MA_57716g0010			MA_28894g0010			MA_42169g0010	K15746
						MA_27772g0010			MA_577712g0010	K03527		MA_28961g0010	K08486		MA_422522g0010
						MA_277805g0010			MA_5781602g0010	K01870		MA_2896391g0010			MA_422924g0010	K14842
						MA_278486g0010			MA_5789309g0010	K03113		MA_289808g0010			MA_423315g0010
						MA_28098g0010			MA_57899g0010	K00700		MA_29029g0010			MA_42427g0020
						MA_281368g0010			MA_58127g0010			MA_291382g0010			MA_4245347g0010
						MA_281422g0010			MA_5845013g0010			MA_291432g0010			MA_425483g0010
						MA_282139g0010			MA_5849416g0010			MA_291980g0010			MA_43064g0010	K14488
						MA_282911g0010			MA_58518g0010			MA_293357g0010			MA_430956g0010
						MA_284873g0010			MA_58536g0010			MA_29364g0010			MA_432105g0010	K20714
						MA_286258g0010			MA_5859g0010	K11717		MA_29448g0010			MA_433610g0010
						MA_286272g0010			MA_58652g0010			MA_295001g0010	K09843		MA_433673g0010
						MA_28638g0010			MA_5872796g0010			MA_295106g0010			MA_43405g0010	K17790
						MA_28841g0010	K03809		MA_58890g0010	K15535		MA_29523g0010	K01338		MA_4340g0010	K02519
						MA_289156g0010			MA_58974g0010			MA_295712g0010	K01183		MA_43509g0010
						MA_28961g0010	K08486		MA_59148g0010			MA_29591g0010			MA_43595g0010
						MA_289g0020	K03243		MA_5932g0010	K02069		MA_297619g0010			MA_436789g0010
						MA_29029g0010			MA_593679g0010	K10047		MA_29812g0010	K20102		MA_4370g0010
						MA_291382g0010			MA_593g0010			MA_3006361g0010			MA_4399472g0010
						MA_292549g0010			MA_59693g0010			MA_301324g0010			MA_440182g0010
						MA_293357g0010			MA_598152g0010			MA_301724g0010			MA_441100g0010
						MA_29364g0010			MA_599784g0010	K18045		MA_302210g0010			MA_44185g0010
						MA_29400g0010	K10088		MA_60075g0010			MA_30312g0010			MA_442130g0010	K01580
						MA_295712g0010	K01183		MA_60257g0010	K01770		MA_304461g0010			MA_442399g0010
						MA_2962573g0010			MA_602g0010			MA_30471g0010			MA_4438g0010
						MA_297325g0010			MA_604033g0010			MA_30531g0010	K00616		MA_44561g0010	K10775
						MA_29812g0010	K20102		MA_6067836g0010			MA_30572g0010			MA_445908g0010
						MA_301324g0010			MA_6076895g0010			MA_306494g0010			MA_44599g0010
						MA_301324g0020			MA_6089g0010	K07088		MA_306749g0010			MA_44944g0010	K07025
						MA_3016g0010	K00161		MA_61158g0010			MA_30723g0010			MA_45102g0010
						MA_302210g0010			MA_61272g0010	K18726		MA_30833g0010			MA_45157g0010	K15397
						MA_30401g0010			MA_6168g0010			MA_30833g0020	K01176		MA_45377g0010	K03327
						MA_304461g0010			MA_6172876g0010			MA_30848g0010	K09422		MA_453913g0010	K15032
						MA_30471g0010			MA_62006g0010			MA_30903g0010			MA_454299g0010	K20660
						MA_30531g0010	K00616		MA_6205g0020	K11000		MA_3099234g0010			MA_456304g0010
						MA_306494g0010			MA_62361g0010	K09422		MA_30999g0010			MA_456359g0010	K03834
						MA_30723g0010			MA_625571g0010	K01723		MA_310012g0010	K13691		MA_45658g0010
						MA_30833g0010			MA_62601g0010			MA_31203g0010	K07198		MA_45692g0010	K03327
						MA_30833g0020	K01176		MA_6268g0020	K11436		MA_3124288g0010			MA_4574g0020	K01673
						MA_30848g0010	K09422		MA_62759g0010			MA_312546g0010			MA_4578449g0010
						MA_308999g0020			MA_62853g0010	K22912		MA_314812g0010			MA_45786g0010
						MA_30903g0010			MA_62890g0010	K01897		MA_315574g0010			MA_4586106g0010
						MA_30999g0010			MA_629485g0010	K15707		MA_315755g0010			MA_4586g0010
						MA_31023g0010			MA_6300g0010			MA_316698g0010			MA_4588656g0010
						MA_3108g0010			MA_63040g0010	K12900		MA_318625g0010			MA_45931g0010
						MA_31203g0010	K07198		MA_630721g0010			MA_320320g0010			MA_460253g0010	K22450
						MA_3139g0010	K17569		MA_63231g0010	K05298		MA_320571g0010	K20660		MA_46102g0010
						MA_31432g0010			MA_63321g0020			MA_321571g0010			MA_461217g0010
						MA_315574g0010			MA_63558g0010			MA_323417g0010			MA_462184g0010
						MA_315755g0010			MA_6388939g0010			MA_32466g0010			MA_463504g0010
						MA_316698g0010			MA_644153g0010			MA_3262g0010	K07199		MA_464043g0010
						MA_31993g0010			MA_64498g0010	K15746		MA_32640g0010			MA_4652333g0010
						MA_321571g0010			MA_6461228g0010	K03797		MA_32668g0010			MA_46848g0010
						MA_323961g0010			MA_64641g0010			MA_32769g0010			MA_4705687g0010
						MA_32466g0010			MA_65144g0010			MA_3282567g0010			MA_470996g0010
						MA_3262g0010	K07199		MA_65183g0010	K13126		MA_328353g0010	K22133		MA_4711g0010	K05278
						MA_32640g0010			MA_6518436g0010	K13459		MA_3284g0010			MA_472579g0010
						MA_3282567g0010			MA_65259g0010	K02695		MA_328535g0010			MA_473307g0010
						MA_328353g0010			MA_65346g0010	K08910		MA_3294g0010			MA_473578g0010	K00786
						MA_3284g0010			MA_65500g0010			MA_32961g0010			MA_473939g0010
						MA_328535g0010			MA_657397g0010			MA_3308940g0010			MA_474293g0010
						MA_3294g0010			MA_657535g0010			MA_33107g0010			MA_474303g0010	K03671
						MA_32961g0010			MA_657g0010	K02113		MA_331330g0010			MA_474396g0010	K11294
						MA_33107g0010			MA_65800g0010	K06941		MA_33140g0010			MA_474746g0010	K00799
						MA_331201g0010			MA_658172g0010	K08237		MA_3328146g0010			MA_475630g0010
						MA_331330g0010			MA_65948g0010			MA_33469g0010			MA_47626g0010	K01602
						MA_33140g0010			MA_659551g0010	K07390		MA_33479g0010			MA_4765g0010
						MA_331768g0010			MA_66179g0010			MA_335111g0010			MA_4784801g0010
						MA_3328146g0010			MA_6620288g0010			MA_3356g0010	K18848		MA_478623g0010
						MA_33469g0010			MA_6668g0010			MA_3366g0010			MA_479907g0010
						MA_33471g0020			MA_6689013g0010			MA_3370g0010			MA_480797g0010	K00430
						MA_33479g0010			MA_66897g0010	K14270		MA_3370g0020			MA_482255g0010
						MA_336019g0010			MA_66902g0010			MA_3380g0010	K19040		MA_48250g0010	K03405
						MA_336248g0010	K20989		MA_67052g0010	K12196		MA_338404g0010			MA_482994g0010
						MA_3366g0010			MA_6712g0010	K01115		MA_338551g0010			MA_483364g0010	K02864
						MA_3370g0010			MA_67245g0010			MA_34051g0010			MA_48348g0010
						MA_3370g0020			MA_67246g0010			MA_3405g0010	K09286		MA_484105g0010
						MA_3372633g0010			MA_672797g0010			MA_341329g0010	K11517		MA_488017g0010
						MA_33776g0010			MA_673025g0010			MA_34155g0010			MA_488853g0010
						MA_338119g0010			MA_67331g0010	K18819		MA_341972g0010			MA_4893566g0010
						MA_338404g0010			MA_67346g0010			MA_34216g0010			MA_48983g0010
						MA_338480g0010			MA_673728g0010			MA_3421g0010			MA_49129g0010
						MA_338551g0010			MA_67552g0010			MA_34273g0020	K14043		MA_491302g0010
						MA_33908g0020			MA_6763g0010			MA_34364g0010			MA_491379g0010	K02716
						MA_3393g0010			MA_6771199g0010	K09839		MA_34414g0010	K19307		MA_492206g0010
						MA_3405g0010	K09286		MA_67805g0010			MA_3443g0010			MA_492465g0010
						MA_341329g0010	K11517		MA_6787038g0010			MA_344969g0010	K08900		MA_49347g0010
						MA_34155g0010			MA_681896g0010			MA_3450116g0010			MA_493817g0010
						MA_341767g0010			MA_68401g0010	K15109		MA_3452533g0010			MA_494148g0010	K00103
						MA_341972g0010			MA_6842g0010			MA_345915g0010			MA_4943g0010	K10999
						MA_34216g0010			MA_6891g0010			MA_34653g0010			MA_494509g0010
						MA_34266g0010			MA_6921525g0010			MA_346810g0010			MA_495649g0010	K23260
						MA_34273g0020	K14043		MA_69262g0010			MA_347612g0010	K20891		MA_495935g0010
						MA_3443g0010			MA_69335g0010			MA_348099g0010	K19761		MA_495939g0010
						MA_344969g0010	K08900		MA_69352g0010			MA_3484g0010			MA_497004g0010
						MA_3452533g0010			MA_693782g0010			MA_34916g0010			MA_49812g0010
						MA_345316g0010			MA_694512g0010	K02945		MA_3493194g0010			MA_498229g0010	K22207
						MA_34653g0010			MA_69620g0010	K03265		MA_35014g0010			MA_498808g0010
						MA_34709g0010			MA_69643g0010			MA_35037g0010			MA_498943g0010
						MA_348099g0010	K19761		MA_69727g0010	K05298		MA_350380g0010			MA_500401g0010
						MA_3484g0010			MA_69922g0010			MA_35169g0010			MA_501670g0010
						MA_3495259g0010			MA_70160g0010			MA_35233g0010			MA_502125g0010	K06972
						MA_35003g0010			MA_704868g0010			MA_35352g0010			MA_502949g0010	K01859
						MA_35014g0010			MA_705500g0010			MA_35387g0010			MA_503287g0010
						MA_350380g0010			MA_70588g0010			MA_354589g0010			MA_5033g0010	K15111
						MA_350848g0010			MA_7063g0010			MA_354684g0010	K08900		MA_50379g0010
						MA_35169g0010			MA_71034g0010	K22985		MA_3550g0020			MA_504598g0010
						MA_35233g0010			MA_711045g0010	K07025		MA_356114g0010			MA_5069103g0010
						MA_352346g0010			MA_711804g0010	K16281		MA_356418g0010			MA_509140g0010	K01869
						MA_3550g0020			MA_7149014g0010			MA_356436g0010			MA_509g0010
						MA_356114g0010			MA_717958g0010	K13195		MA_357183g0010			MA_51088g0010
						MA_356354g0010			MA_71816g0010	K03320		MA_35894g0010	K23678		MA_5168g0010	K15901
						MA_356418g0010			MA_7185g0010			MA_35923g0010			MA_5176g0010	K01858
						MA_356436g0010			MA_719117g0010			MA_35999g0010	K01193		MA_519482g0010	K03978
						MA_357183g0010			MA_719166g0010			MA_360165g0010			MA_52055g0010	K10406
						MA_357706g0010			MA_7192798g0010			MA_360253g0010			MA_5229g0010
						MA_360253g0010			MA_7198626g0010			MA_36042g0010			MA_523740g0010
						MA_36031g0010			MA_7200g0010			MA_36086g0010			MA_524595g0010
						MA_360807g0010	K08070		MA_72175g0010	K08851		MA_363512g0010			MA_52620g0020	K08695
						MA_36086g0010			MA_7221775g0010			MA_365001g0010			MA_5289g0010
						MA_36134g0010			MA_72565g0010			MA_3652531g0010			MA_5296g0010
						MA_36342g0010			MA_726207g0010			MA_367459g0010			MA_52987g0020
						MA_363512g0010			MA_7262687g0010			MA_3677g0010			MA_5323630g0010	K03798
						MA_365001g0010			MA_728362g0010	K02469		MA_3688g0010	K09338		MA_5327146g0010
						MA_3652531g0010			MA_72886g0010			MA_369117g0010			MA_53373g0010	K09422
						MA_36568g0010			MA_7294007g0010			MA_370618g0010	K14488		MA_53390g0010
						MA_366445g0010			MA_729922g0010			MA_37077g0020			MA_5350942g0010
						MA_366520g0010			MA_73032g0010	K09567		MA_37221g0020			MA_537118g0010
						MA_367459g0010			MA_7323667g0010			MA_373403g0010			MA_5372344g0010	K15925
						MA_3677g0010			MA_73384g0010			MA_3739695g0010			MA_53795g0010
						MA_3682g0010			MA_734074g0010			MA_374419g0010			MA_53835g0010	K05928
						MA_3688g0010	K09338		MA_734271g0010			MA_3745g0010			MA_5401g0010
						MA_369117g0010			MA_734459g0010			MA_375343g0010			MA_5428g0020	K06617
						MA_370166g0010			MA_736980g0010			MA_379082g0010			MA_5439169g0010
						MA_37077g0020			MA_7404664g0010			MA_3795g0010			MA_5451492g0010
						MA_371748g0010			MA_741838g0010			MA_3796100g0010			MA_54628g0010	K02933
						MA_371891g0010	K14689		MA_74360g0010			MA_381265g0010			MA_54666g0010
						MA_3719g0010			MA_7452g0010	K00951		MA_3813418g0010			MA_54821g0010
						MA_373403g0010			MA_746158g0010			MA_3821g0010			MA_54864g0010	K01626
						MA_3739695g0010			MA_7466g0010			MA_382378g0010			MA_55006g0010
						MA_375343g0010			MA_7482063g0010			MA_38368g0010	K03038		MA_5501467g0010
						MA_37588g0020			MA_7491460g0010	K01534		MA_383796g0010			MA_550626g0010
						MA_378842g0010			MA_74926g0010	K03797		MA_38416g0020			MA_55073g0010	K12175
						MA_37913g0010	K12811		MA_75023g0010			MA_38451g0010			MA_551352g0010
						MA_3796100g0010			MA_7515994g0010			MA_38463g0010			MA_552950g0010
						MA_381265g0010			MA_75255g0010			MA_38518g0010			MA_55344g0010
						MA_3821g0010			MA_75417g0010	K11296		MA_38565g0010	K11252		MA_555205g0010
						MA_382378g0010			MA_7545917g0010	K07574		MA_3860g0010			MA_5559566g0010
						MA_38260g0010	K14948		MA_7553g0010	K16281		MA_38649g0010			MA_55622g0010
						MA_383796g0010			MA_75636g0010			MA_387320g0010			MA_5581g0010
						MA_38416g0020			MA_7567986g0010	K03232		MA_38801g0010			MA_558352g0010
						MA_3844g0010	K15191		MA_75685g0010			MA_3882590g0010			MA_55906g0010	K01358
						MA_38463g0010			MA_75702g0010			MA_38978g0020			MA_5595342g0010
						MA_385382g0010	K05016		MA_757065g0010			MA_3901g0010	K10577		MA_560534g0010	K05658
						MA_38565g0010	K11252		MA_75925g0010	K21444		MA_390667g0010			MA_56128g0010
						MA_38821g0010			MA_760594g0010			MA_39107g0020			MA_56689g0010
						MA_390667g0010			MA_7611249g0010			MA_391257g0010	K03841		MA_56714g0010
						MA_3920672g0010			MA_762004g0010	K15210		MA_3920672g0010			MA_56916g0010	K08967
						MA_394067g0010			MA_762051g0010			MA_393147g0010			MA_5692971g0010
						MA_394353g0010	K14157		MA_76209g0010	K00605		MA_393624g0010			MA_57103g0010	K04121
						MA_394599g0010			MA_76221g0010			MA_39405g0010	K17362		MA_571554g0010	K03542
						MA_395590g0010			MA_7623015g0010			MA_394353g0010	K14157		MA_572791g0010	K03969
						MA_39733g0010			MA_76248g0020			MA_394599g0010			MA_57501g0010
						MA_40048g0010			MA_76296g0010			MA_39829g0020	K01590		MA_575444g0010	K03542
						MA_4010068g0010			MA_764368g0010			MA_39877g0020			MA_57716g0010
						MA_402760g0010	K13681		MA_7653147g0010			MA_40048g0010			MA_5781602g0010	K01870
						MA_4030165g0010			MA_766311g0010	K01866		MA_4010068g0010			MA_5786376g0010
						MA_403263g0010			MA_76686g0010			MA_40151g0020			MA_58127g0010
						MA_40406g0010	K14488		MA_76825g0010			MA_402760g0010	K13681		MA_5845013g0010
						MA_405016g0010			MA_7687529g0010			MA_402874g0010			MA_5849416g0010
						MA_40639g0010	K20714		MA_7732837g0010			MA_4030165g0010			MA_58518g0010
						MA_40679g0010	K12795		MA_7732g0010			MA_403263g0010			MA_58536g0010
						MA_407468g0010			MA_773806g0010			MA_40406g0010	K14488		MA_58652g0010
						MA_40796g0010	K03327		MA_77480g0010			MA_40499g0010			MA_5874804g0010
						MA_40797g0010			MA_77701g0010			MA_405016g0010			MA_58855g0010
						MA_408078g0010			MA_777801g0010			MA_406151g0010	K03036		MA_588610g0010
						MA_40811g0010			MA_77969g0010			MA_40653g0010			MA_58974g0010
						MA_4084805g0010			MA_780013g0010	K10258		MA_407468g0010			MA_593288g0010	K15032
						MA_408628g0010			MA_780476g0010			MA_40797g0010			MA_5932g0010	K02069
						MA_409075g0020			MA_78196g0010	K15032		MA_408078g0010			MA_593g0010
						MA_40909g0010			MA_7833066g0010			MA_40811g0010			MA_594526g0010
						MA_41021g0010			MA_7844926g0010			MA_4084805g0010			MA_594g0010	K11593
						MA_411136g0010			MA_7887662g0010			MA_408628g0010			MA_5950g0010
						MA_4116g0010			MA_7892135g0010			MA_40909g0010			MA_59693g0010
						MA_41212g0010			MA_789584g0010	K07052		MA_410141g0010			MA_598152g0010
						MA_4125493g0010			MA_791871g0010			MA_41021g0010			MA_59883g0010
						MA_41289g0010			MA_79559g0010			MA_4116g0010			MA_59984g0010	K22207
						MA_413510g0010			MA_797579g0010			MA_41212g0010			MA_60075g0010
						MA_41397g0010			MA_79766g0010			MA_4122248g0010			MA_60296g0010
						MA_415017g0010			MA_7978614g0010			MA_4125493g0010			MA_6067836g0010
						MA_4160g0010	K03635		MA_7986898g0010			MA_41289g0010			MA_6076895g0010
						MA_41988g0010			MA_79886g0010			MA_41308g0010	K07407		MA_6089g0010	K07088
						MA_42020g0010	K15083		MA_802289g0010			MA_4143g0010			MA_609412g0010
						MA_4206506g0010			MA_80306g0010			MA_4160g0010	K03635		MA_61158g0010
						MA_42108g0010	K10576		MA_8033g0010	K05350		MA_41988g0010			MA_6128248g0010
						MA_423127g0010	K00222		MA_80376g0010			MA_4206506g0010			MA_61321g0010
						MA_42327g0010			MA_80427g0010			MA_42108g0010	K10576		MA_6168g0010
						MA_42406g0010	K19001		MA_8047450g0010			MA_42276g0020	K01254		MA_6172876g0010
						MA_42423g0010			MA_805205g0020			MA_42327g0010			MA_6183884g0010
						MA_42545g0010	K15216		MA_8052136g0010			MA_42423g0010			MA_6186558g0010
						MA_426743g0010			MA_80564g0010			MA_425410g0010	K09286		MA_62006g0010
						MA_426944g0010			MA_806g0010	K01358		MA_427242g0010			MA_62314g0010	K09874
						MA_427242g0010			MA_8074171g0010			MA_428227g0010			MA_625323g0010	K01723
						MA_42830g0010			MA_8075895g0010			MA_42830g0010			MA_625571g0010	K01723
						MA_4284756g0010			MA_811036g0010	K07555		MA_4284756g0010			MA_62601g0010
						MA_42847g0010	K12842		MA_8110498g0010			MA_42861g0010	K02639		MA_62613g0010
						MA_4292002g0010			MA_811906g0010			MA_4292002g0010			MA_6268g0020	K11436
						MA_42929g0010			MA_81231g0010			MA_430684g0030			MA_629271g0010	K09872
						MA_429654g0010			MA_81237g0010	K08202		MA_430722g0010			MA_629485g0010	K15707
						MA_430722g0010			MA_81330g0010	K13427		MA_4308823g0010			MA_629576g0010
						MA_4308823g0010	K01183		MA_81388g0010			MA_43145g0010			MA_6300g0010
						MA_43229g0010	K01193		MA_81514g0010			MA_43158g0010			MA_6306g0010
						MA_43296g0010	K23344		MA_815900g0010	K08909		MA_43201g0010			MA_63231g0010	K05298
						MA_43488g0010			MA_8161870g0010			MA_43229g0010	K01193		MA_633198g0010	K13083
						MA_436123g0010			MA_817408g0010	K03283		MA_43296g0010	K23344		MA_634902g0010
						MA_4379g0010			MA_8177242g0010			MA_433092g0010			MA_64033g0010
						MA_438173g0010			MA_817741g0010	K02335		MA_43325g0010			MA_64083g0010
						MA_43955g0020	K08867		MA_8210355g0010	K05909		MA_4334g0010			MA_644153g0010
						MA_439703g0010	K15746		MA_821302g0010			MA_43488g0010			MA_6445g0010
						MA_440031g0010	K13448		MA_82169g0010			MA_43503g0010			MA_64498g0010	K15746
						MA_44013g0010			MA_8219061g0010			MA_436039g0010	K01051		MA_6461228g0010	K03797
						MA_441188g0010			MA_82191g0010	K02957		MA_4379g0010			MA_64641g0010
						MA_44157g0010	K09517		MA_8227330g0010	K11643		MA_439703g0010	K15746		MA_646962g0010
						MA_442130g0010	K01580		MA_8228669g0010			MA_440031g0010	K13448		MA_6487g0010	K12639
						MA_44218g0010	K11666		MA_82334g0010			MA_44013g0010			MA_648g0010	K02876
						MA_442695g0010			MA_82405g0010			MA_44078g0010	K11975		MA_649817g0010
						MA_44394g0020			MA_82735g0010	K20293		MA_440808g0010	K00685		MA_65144g0010
						MA_444134g0010			MA_8286794g0010			MA_441188g0010			MA_651632g0010
						MA_444738g0010			MA_8286g0020			MA_441447g0010			MA_65183g0010	K13126
						MA_444738g0020	K14497		MA_8292491g0010	K05657		MA_44157g0010	K09517		MA_65259g0010	K02695
						MA_445017g0010	K21568		MA_830154g0010			MA_442695g0010			MA_65346g0010	K08910
						MA_44504g0020			MA_83118g0010	K09286		MA_44287g0010			MA_6544363g0010
						MA_445192g0010			MA_831591g0010	K08360		MA_444738g0010			MA_656046g0010	K01183
						MA_4460g0020	K14802		MA_832501g0010	K00588		MA_444738g0020	K14497		MA_657535g0010
						MA_44734g0010			MA_8342908g0010	K01719		MA_445017g0010	K21568		MA_657g0010	K02113
						MA_4477g0010			MA_834680g0010			MA_44565g0010	K00451		MA_65800g0010	K06941
						MA_447987g0010			MA_8350g0010			MA_4460g0020	K14802		MA_658172g0010	K13495
						MA_448027g0010			MA_8377447g0010	K01011		MA_44734g0010			MA_6587388g0010
						MA_4502g0010			MA_8404570g0010			MA_4477g0010			MA_66179g0010
						MA_4505582g0010			MA_84105g0010			MA_448027g0010			MA_6626g0010	K13217
						MA_453182g0010			MA_842546g0010			MA_4501g0010			MA_6668g0010
						MA_453630g0010	K03294		MA_84414g0010			MA_4505582g0010			MA_66902g0010
						MA_453825g0010			MA_8443131g0010			MA_453182g0010			MA_6712g0010	K01115
						MA_454112g0010	K00021		MA_8449684g0010			MA_453630g0010	K03294		MA_67246g0010
						MA_45528g0010	K13448		MA_845170g0010	K12271		MA_454078g0010			MA_672797g0010
						MA_45581g0020			MA_845211g0010			MA_454112g0010	K00021		MA_67331g0010	K18819
						MA_456498g0010	K13448		MA_8482688g0010			MA_45528g0010	K13448		MA_67346g0010
						MA_458638g0010			MA_850932g0010			MA_45536g0010			MA_673728g0010
						MA_45897g0010	K03236		MA_8529424g0010			MA_45581g0020			MA_6746950g0010
						MA_4589829g0010			MA_8540271g0010			MA_456127g0010	K12493		MA_67505g0010
						MA_4590835g0010			MA_8540458g0010			MA_458638g0010			MA_6763g0010
						MA_460450g0010			MA_8545799g0010			MA_4589829g0010			MA_6771199g0010	K09839
						MA_460877g0010			MA_8561048g0010	K11153		MA_4590835g0010			MA_6776087g0010
						MA_46113g0010	K15397		MA_8582958g0010	K08244		MA_459083g0010			MA_6787038g0010
						MA_46121g0010			MA_8588674g0010	K13789		MA_4602g0020			MA_68084g0010
						MA_46231g0010			MA_8599676g0010	K12486		MA_460450g0010			MA_681548g0010	K04708
						MA_465816g0010	K18469		MA_8605697g0010			MA_460877g0010			MA_681896g0010
						MA_4660774g0010			MA_8607972g0010			MA_46113g0010	K15397		MA_68372g0010
						MA_4660g0010			MA_86228g0010			MA_46121g0010			MA_68401g0010	K15109
						MA_466251g0010			MA_8629045g0010			MA_462351g0010			MA_68461g0010	K09753
						MA_4671g0010	K03252		MA_86404g0010	K02931		MA_463214g0010			MA_68521g0010	K03242
						MA_467252g0010	K14638		MA_8643028g0010	K01599		MA_46605g0010			MA_68645g0010
						MA_467548g0010			MA_86450g0010	K21888		MA_4660774g0010			MA_68707g0010
						MA_46769g0010	K12492		MA_86494g0010	K02291		MA_4660g0010			MA_687922g0010
						MA_467756g0010			MA_86628g0010			MA_467153g0010			MA_6891g0010
						MA_467865g0010	K09873		MA_8665517g0010			MA_467252g0010	K14638		MA_69027g0010	K01358
						MA_46900g0010			MA_867338g0010			MA_467865g0010	K09873		MA_69152g0010
						MA_469021g0010			MA_8681077g0010			MA_4683607g0010			MA_6921525g0010
						MA_469246g0010			MA_87134g0010	K02876		MA_46900g0010			MA_69262g0010
						MA_469g0010	K00820		MA_8723088g0010	K10418		MA_469246g0010			MA_692g0010	K22519
						MA_470517g0010			MA_873850g0010			MA_469601g0010	K13464		MA_69335g0010
						MA_470517g0020			MA_87409g0010			MA_46972g0010	K07213		MA_6934973g0010	K19040
						MA_47071g0010			MA_87456g0010	K18635		MA_469g0010	K00820		MA_69352g0010
						MA_470965g0010			MA_87479g0010			MA_4704g0010	K09422		MA_694512g0010	K02945
						MA_47150g0020			MA_8748023g0010	K07575		MA_470517g0010			MA_69627g0010
						MA_472684g0010			MA_87491g0010	K07375		MA_47071g0010			MA_696298g0010	K15032
						MA_47367g0010			MA_876548g0010	K17795		MA_4709233g0010			MA_69643g0010
						MA_474922g0010			MA_8765665g0010			MA_470965g0010			MA_69727g0010	K05298
						MA_474985g0010			MA_8767694g0010	K02939		MA_472945g0010	K13448		MA_699224g0010
						MA_47548g0010	K02937		MA_8779645g0010	K23260		MA_47367g0010			MA_69922g0010
						MA_475809g0010			MA_8789383g0010			MA_474079g0010	K02728		MA_6995113g0010
						MA_477384g0010	K22772		MA_879270g0010	K10529		MA_474338g0010	K11982		MA_704868g0010
						MA_478919g0010			MA_87937g0010	K00026		MA_474624g0010	K20628		MA_70588g0010
						MA_479818g0010			MA_879423g0010			MA_474922g0010			MA_7063g0010
						MA_480016g0010	K23050		MA_8807841g0010			MA_475682g0010			MA_707199g0010
						MA_48007g0010	K02152		MA_8814410g0010			MA_475809g0010			MA_70877g0010	K00083
						MA_48038g0010			MA_881548g0010	K12823		MA_476106g0010			MA_710226g0010
						MA_4803g0010	K18995		MA_8824317g0010			MA_476625g0010	K01728		MA_71034g0010	K22985
						MA_4804919g0010	K00384		MA_88337g0010			MA_477384g0010	K22772		MA_711045g0010
						MA_4815g0010	K15102		MA_884361g0010			MA_477534g0010			MA_711712g0010
						MA_482771g0010			MA_885264g0010			MA_477653g0010			MA_717929g0010
						MA_483893g0010			MA_885565g0010	K03007		MA_479818g0010			MA_717958g0010	K13195
						MA_484639g0010			MA_8858201g0010			MA_48007g0010	K02152		MA_719117g0010
						MA_48532g0010			MA_886549g0010			MA_48038g0010			MA_719166g0010
						MA_486312g0010	K13696		MA_8868156g0010			MA_4815g0010	K15102		MA_7192798g0010
						MA_487257g0010			MA_8874g0010	K10395		MA_48202g0010	K13459		MA_7200g0010
						MA_48747g0010	K10840		MA_8876374g0010	K15920		MA_482247g0010			MA_720108g0010
						MA_4877063g0010			MA_88787g0010	K07277		MA_482647g0010			MA_72126g0010
						MA_488658g0010			MA_8889264g0010			MA_482771g0010			MA_7221775g0010
						MA_488925g0010			MA_890502g0010	K00764		MA_48532g0010			MA_72644g0010
						MA_489467g0010			MA_8925g0010			MA_48747g0010	K10840		MA_72689g0010	K03965
						MA_4897440g0010			MA_893g0010	K14332		MA_4881g0010	K10526		MA_7274365g0010
						MA_490176g0010			MA_894439g0010			MA_488925g0010			MA_72886g0010
						MA_490690g0010			MA_89503g0010	K01303		MA_4894535g0010			MA_7294007g0010
						MA_491606g0010	K08288		MA_8953275g0010			MA_489467g0010			MA_729922g0010
						MA_49332g0010	K13691		MA_895977g0010			MA_4897440g0010			MA_73032g0010	K09567
						MA_493782g0010			MA_8968310g0010			MA_490229g0010	K14190		MA_730617g0010	K00600
						MA_49382g0010	K16297		MA_8983981g0010			MA_4913937g0010			MA_7310191g0010
						MA_49445g0010			MA_8985g0010	K10258		MA_491606g0010	K08288		MA_7323667g0010
						MA_49467g0010			MA_901134g0010			MA_49332g0010	K11820		MA_73384g0010
						MA_495461g0010	K00079		MA_904218g0010			MA_49445g0010			MA_734271g0010
						MA_496564g0010			MA_9049816g0010			MA_49467g0010			MA_736502g0010	K00895
						MA_49773g0010	K19861		MA_90573g0010	K09840		MA_495461g0010	K00079		MA_7404664g0010
						MA_49848g0010			MA_9057581g0010			MA_495777g0010			MA_7414543g0010
						MA_49854g0010			MA_906445g0010			MA_496564g0010			MA_741838g0010
						MA_498590g0010			MA_9068902g0010			MA_496691g0010			MA_7452g0010	K00951
						MA_498957g0010			MA_907189g0010			MA_49773g0010	K19861		MA_74624g0010	K01051
						MA_4992g0010	K16297		MA_907319g0010			MA_4979g0010	K20628		MA_7466g0010
						MA_500227g0010			MA_90807g0010	K15893		MA_49848g0010			MA_7472844g0010
						MA_501223g0010			MA_90810g0010			MA_49854g0010			MA_74756g0010	K15360
						MA_501572g0010	K13449		MA_9081761g0010	K00852		MA_498632g0010			MA_74823g0010
						MA_50175g0010			MA_909559g0010			MA_498957g0010			MA_748776g0010
						MA_502013g0010			MA_9095739g0010			MA_4992g0010	K16297		MA_74881g0010
						MA_502530g0010	K00430		MA_909864g0010	K12355		MA_499604g0020	K20799		MA_74926g0010	K03797
						MA_502836g0010			MA_910281g0010			MA_500227g0010			MA_74958g0010	K14799
						MA_5029466g0010			MA_910768g0010	K17872		MA_500960g0010			MA_75004g0010
						MA_5038g0010			MA_91136g0010	K01802		MA_5011649g0010			MA_75023g0010
						MA_50550g0010			MA_9118113g0010			MA_501220g0010			MA_75157g0010
						MA_5057931g0010			MA_9120657g0010	K01176		MA_501223g0010			MA_7515994g0010
						MA_50745g0010	K09522		MA_9121164g0010	K02881		MA_501406g0010			MA_75204g0010
						MA_507769g0010	K03869		MA_91212g0010			MA_501572g0010	K13449		MA_75297g0020
						MA_509169g0010			MA_912541g0010			MA_502767g0010			MA_75417g0010	K11296
						MA_50g0010			MA_9136g0010			MA_502836g0010			MA_7545917g0010	K07574
						MA_51087g0010	K22683		MA_9143730g0010			MA_5029466g0010			MA_75636g0010
						MA_5112537g0010			MA_9145140g0010			MA_50378g0010	K03257		MA_7567986g0010	K03232
						MA_5115g0010			MA_9152660g0010			MA_50488g0010			MA_75685g0010
						MA_5118g0020			MA_9152890g0010			MA_50550g0010			MA_757065g0010
						MA_513089g0010	K14565		MA_915294g0010			MA_50908g0010			MA_759171g0010
						MA_5131941g0010			MA_9153293g0010	K00001		MA_50931g0010			MA_75925g0010	K21444
						MA_51451g0010			MA_9155188g0010			MA_50g0010			MA_7597000g0010
						MA_51661g0010			MA_9157g0010	K18875		MA_5112g0010	K14638		MA_7611249g0010
						MA_5170784g0010			MA_9159908g0010			MA_5115g0010			MA_762051g0010
						MA_5177503g0010			MA_9169733g0010	K02692		MA_5118g0020			MA_76209g0010	K00605
						MA_51890g0010			MA_9170359g0010			MA_5131941g0010			MA_7623015g0010
						MA_52027g0010			MA_9171285g0010			MA_51358g0010			MA_76296g0010
						MA_5205812g0010	K21483		MA_91782g0010	K00218		MA_51451g0010			MA_764368g0010	K07573
						MA_521233g0010	K19222		MA_91885g0010	K18635		MA_51661g0010			MA_7652300g0010
						MA_522972g0010			MA_91896g0010	K11593		MA_5170784g0010	K00799		MA_766311g0010	K01866
						MA_52379g0010			MA_9193288g0010			MA_517130g0010			MA_76686g0010
						MA_52439g0010	K11884		MA_91949g0010	K20667		MA_5177503g0010			MA_76825g0010
						MA_52440g0010			MA_919815g0010			MA_51890g0010			MA_768428g0010
						MA_52511g0010			MA_9199701g0010	K01915		MA_519042g0010			MA_7687529g0010
						MA_526197g0010			MA_9212404g0010			MA_5194090g0010			MA_7732837g0010
						MA_52634g0010			MA_9214342g0010			MA_521233g0010	K19222		MA_7732g0010
						MA_52661g0010			MA_9222157g0010	K14819		MA_5220g0010			MA_773806g0010
						MA_52889g0010	K02183		MA_922304g0010			MA_522972g0010			MA_77429g0010
						MA_52928g0010			MA_92274g0010			MA_523278g0010	K00787		MA_778510g0010
						MA_53004g0010	K14514		MA_923430g0010			MA_52440g0010			MA_77917g0010
						MA_530154g0010	K00430		MA_92393g0010			MA_52468g0010			MA_77969g0010
						MA_531422g0010			MA_923978g0010			MA_52511g0010			MA_780013g0010	K10258
						MA_53147g0010			MA_92421g0010	K00927		MA_52661g0010			MA_7833066g0010
						MA_53249g0010			MA_92473g0020	K00020		MA_5267g0010			MA_7852126g0010	K18667
						MA_53252g0020			MA_9251669g0020	K03070		MA_52889g0010	K02183		MA_7864625g0010
						MA_53302g0010	K00058		MA_9253178g0010			MA_52928g0010			MA_7887662g0010
						MA_5336485g0010			MA_92546g0010	K03386		MA_52972g0010	K00083		MA_7892135g0010
						MA_534242g0010	K05759		MA_925722g0010			MA_53004g0010	K14514		MA_78952g0010
						MA_5342438g0010			MA_9257937g0010			MA_531047g0010			MA_789584g0010	K07052
						MA_53496g0010			MA_926091g0010			MA_531422g0010			MA_79075g0010	K12356
						MA_535844g0010			MA_92615g0010			MA_53147g0010			MA_791664g0010
						MA_53673g0010	K13449		MA_9263088g0010	K11111		MA_53252g0020			MA_791871g0010
						MA_5374g0010	K09419		MA_926365g0010			MA_5342438g0010			MA_7922096g0010
						MA_53796g0010			MA_927062g0010			MA_53496g0010			MA_7931826g0010
						MA_5395g0010	K01537		MA_927761g0010			MA_53567g0010	K03283		MA_795128g0010
						MA_53961g0010	K08150		MA_92792g0010	K23050		MA_53673g0010	K13449		MA_79766g0010
						MA_53991g0010			MA_92814g0010	K01783		MA_5374g0010	K09419		MA_7978614g0010
						MA_5433154g0010			MA_9287008g0010			MA_53796g0010			MA_79886g0010
						MA_54348g0020			MA_929727g0010			MA_538093g0010			MA_799401g0010
						MA_5437056g0010			MA_9301766g0010			MA_538167g0010			MA_802289g0010
						MA_54783g0010			MA_930239g0010	K00891		MA_5395g0010	K01537		MA_8025229g0010
						MA_54876g0010			MA_93025g0010			MA_5395g0030			MA_8033g0010	K05350
						MA_54954g0010			MA_931212g0010			MA_53961g0010	K08150		MA_80427g0010
						MA_55097g0010			MA_93411g0010			MA_53991g0010			MA_8047450g0010
						MA_5513g0010			MA_9346021g0010	K07071		MA_54204g0010			MA_8051608g0010
						MA_55307g0010			MA_934713g0010	K01074		MA_542261g0010			MA_805205g0020
						MA_55357g0010			MA_93495g0010	K08770		MA_5432810g0010			MA_8052136g0010
						MA_55379g0010			MA_93555g0010			MA_5434g0010	K24028		MA_8052156g0010	K11168
						MA_5548g0020	K13459		MA_935836g0010	K17506		MA_54659g0010			MA_80564g0010
						MA_55514g0010			MA_93776g0010			MA_54783g0010			MA_8066163g0010
						MA_5570827g0010	K03245		MA_937923g0010			MA_54876g0010			MA_80683g0010
						MA_5588g0010			MA_9381437g0010			MA_54954g0010			MA_806g0010	K01358
						MA_56018g0010			MA_93816g0010			MA_55097g0010			MA_806g0020
						MA_56103g0010			MA_93945g0010	K09872		MA_5528g0010	K02738		MA_8074171g0010
						MA_5611g0010	K07877		MA_93977g0010			MA_55307g0010			MA_807504g0010
						MA_561496g0010			MA_93993g0010	K02519		MA_553359g0010			MA_809g0010
						MA_5624293g0010			MA_940685g0010			MA_55357g0010			MA_810522g0010
						MA_56308g0010			MA_940843g0010	K18823		MA_55379g0010			MA_81112g0010	K00297
						MA_56416g0010	K17278		MA_9415255g0010	K00051		MA_55439g0010	K07375		MA_81230g0010
						MA_564355g0010			MA_942991g0010	K02358		MA_5548g0020			MA_81231g0010
						MA_5645970g0010			MA_9437597g0010			MA_55514g0010			MA_81237g0010	K08202
						MA_5647722g0010			MA_94496g0010			MA_556337g0010	K05666		MA_81330g0010	K13427
						MA_56566g0010			MA_9454422g0010	K15032		MA_556510g0010			MA_8137092g0010	K20660
						MA_5676077g0010			MA_94546g0010			MA_556757g0010			MA_8140147g0010
						MA_5693g0010	K03254		MA_9458287g0010	K02221		MA_5570827g0010	K03245		MA_815900g0010	K08909
						MA_5701g0010			MA_9462140g0010	K06062		MA_559029g0010	K14488		MA_81731g0010
						MA_573521g0010	K16278		MA_94664g0010			MA_56018g0010			MA_81735g0010	K08235
						MA_5735g0010	K00660		MA_947116g0010			MA_5603g0010			MA_817408g0010	K03283
						MA_57437g0010			MA_9472752g0010			MA_56094g0010	K08232		MA_8177242g0010
						MA_5748192g0010	K09287		MA_9473697g0010			MA_5611g0010	K07877		MA_81780g0010	K15382
						MA_5751448g0010			MA_947876g0010	K02884		MA_561496g0010			MA_8194534g0010	K00799
						MA_5781354g0010			MA_94821g0010			MA_56308g0010			MA_8195591g0010
						MA_57932g0010	K00430		MA_948289g0010			MA_56412g0010	K16732		MA_8210355g0010
						MA_579484g0010			MA_94840g0010			MA_56416g0010	K17278		MA_821302g0010
						MA_57988g0010	K08770		MA_94911g0010			MA_564355g0010			MA_8214778g0010
						MA_580238g0010			MA_95157g0010			MA_5645970g0010			MA_82169g0010
						MA_5803g0010			MA_95261g0010			MA_56566g0010			MA_8219061g0010
						MA_58159g0010			MA_952732g0010	K01188		MA_5676077g0010			MA_82238g0020
						MA_5816145g0010			MA_952818g0010			MA_5699g0010			MA_822417g0010
						MA_5821182g0010			MA_953274g0010	K19355		MA_5701g0010			MA_8228669g0010
						MA_58275g0010			MA_95356g0010	K00261		MA_57429g0010	K14778		MA_82405g0010
						MA_5838759g0010			MA_95364g0010	K14488		MA_57437g0010			MA_825860g0010
						MA_5838g0020	K13422		MA_9538474g0010			MA_5748192g0010	K09287		MA_82655g0010	K17278
						MA_5853g0010	K13118		MA_9540939g0010	K00430		MA_5751448g0010			MA_827389g0010
						MA_5864g0010	K14488		MA_954906g0010			MA_57703g0010	K04688		MA_82777g0010
						MA_58704g0010			MA_955366g0010			MA_5781354g0010			MA_8286794g0010
						MA_58789g0010	K01054		MA_9554730g0010			MA_579296g0010			MA_8292491g0010	K05657
						MA_5882773g0010			MA_9561g0010	K18886		MA_57932g0010	K00430		MA_83110g0010
						MA_5885250g0010			MA_9567992g0010			MA_579484g0010			MA_83118g0010	K09286
						MA_5887272g0010			MA_9568697g0010			MA_57964g0010	K23260		MA_831591g0010	K08360
						MA_58875g0010			MA_957637g0010	K02111		MA_57988g0010	K08770		MA_832501g0010	K00588
						MA_5887889g0010			MA_958339g0010			MA_58010g0010			MA_83329g0010
						MA_588952g0010			MA_95898g0010			MA_580238g0010			MA_8334805g0010	K11808
						MA_5897519g0010			MA_9596439g0010			MA_58143g0010			MA_8342908g0010	K01719
						MA_589906g0010			MA_9606879g0010			MA_5816145g0010			MA_834680g0010
						MA_592495g0010	K05894		MA_9608589g0010			MA_5821182g0010			MA_8350g0010
						MA_5925983g0010			MA_961483g0010			MA_58275g0010			MA_8404570g0010
						MA_59283g0010			MA_96165g0010			MA_5838759g0010			MA_84105g0010
						MA_59309g0010			MA_962142g0010	K00948		MA_5838g0020	K13422		MA_84113g0010
						MA_5939499g0010			MA_96369g0010			MA_585924g0010			MA_84234g0020
						MA_59401g0010			MA_9645753g0010			MA_5864g0010	K14488		MA_842546g0010
						MA_595151g0010			MA_9657514g0010			MA_58789g0010	K01054		MA_842965g0020	K03027
						MA_59638g0010	K23136		MA_96682g0010			MA_58851g0010			MA_84414g0010
						MA_5963g0010	K07374		MA_96968g0010			MA_5885250g0010			MA_8443131g0010
						MA_5965492g0010			MA_97011g0010			MA_5887272g0010			MA_844622g0010
						MA_600956g0010			MA_97021g0010			MA_5887889g0010			MA_8446265g0010
						MA_601610g0010			MA_97059g0010			MA_588952g0010			MA_8449684g0010
						MA_6023807g0010			MA_97126g0010			MA_58914g0010			MA_845170g0010	K12271
						MA_60383g0010			MA_9718623g0010			MA_5897519g0010			MA_845211g0010	K12502
						MA_604159g0010	K08176		MA_97274g0010			MA_589906g0010	K00844		MA_84624g0010
						MA_60457g0010	K09338		MA_9736731g0010			MA_5925983g0010			MA_84751g0010
						MA_605039g0010	K18819		MA_9751563g0010			MA_59283g0010			MA_8485418g0010
						MA_6064g0010	K03549		MA_97574g0010			MA_5939499g0010			MA_8498125g0010
						MA_6084994g0010	K14824		MA_9776g0010			MA_59401g0010			MA_8529424g0010
						MA_60892g0010	K17108		MA_9782398g0010	K08994		MA_595151g0010			MA_8540271g0010
						MA_6119g0010	K08486		MA_97909g0010			MA_59638g0010	K23136		MA_8541427g0010
						MA_61359g0010			MA_9791754g0010			MA_5963g0010	K07374		MA_8545799g0010
						MA_6141836g0010			MA_98203g0010	K03798		MA_59733g0010			MA_8561048g0010
						MA_61434g0010	K19985		MA_9833971g0010			MA_5987685g0010			MA_8599676g0010	K12486
						MA_6146025g0010			MA_9847429g0010			MA_6003900g0010			MA_86241g0010
						MA_614767g0010	K01728		MA_98515g0010	K01426		MA_600517g0010			MA_8629045g0010
						MA_6148761g0010			MA_9851609g0010	K14564		MA_601610g0010			MA_8633814g0010
						MA_61492g0010			MA_98654g0010	K01623		MA_60222g0010			MA_86404g0010	K02931
						MA_6160g0010			MA_9887482g0010			MA_60300g0010	K03320		MA_8643028g0010	K01599
						MA_616192g0010			MA_9916158g0010			MA_6031002g0010			MA_86450g0010	K21888
						MA_616355g0010			MA_9918531g0010			MA_604159g0010	K08176		MA_8655764g0010	K06173
						MA_6174661g0010			MA_99207g0010			MA_60543g0010			MA_8661303g0010
						MA_6188268g0010			MA_99276g0010	K00600		MA_6064g0010	K03549		MA_86628g0010
						MA_619108g0010			MA_99302g0010			MA_607627g0010			MA_867338g0010
						MA_6198g0010			MA_9941245g0010			MA_60892g0010	K17108		MA_8681077g0010
						MA_6199g0020	K02896		MA_9942220g0010	K08867		MA_6119g0010	K08486		MA_8686g0010
						MA_6207088g0010			MA_99496g0010			MA_61359g0010			MA_8687g0010	K00326
						MA_6207758g0010			MA_9955898g0010			MA_613919g0010	K22395		MA_86963g0010	K03253
						MA_62264g0010	K17609		MA_9963699g0010			MA_614592g0010			MA_87134g0010	K02876
						MA_624061g0010			MA_9972323g0010			MA_614767g0010			MA_872543g0010
						MA_62806g0010			MA_9973625g0010	K22683		MA_6148761g0010			MA_8727806g0010	K01285
						MA_63095g0010			MA_9975981g0010			MA_61492g0010			MA_8734016g0010
						MA_631760g0010			MA_9982g0010			MA_6160g0010			MA_8735g0010	K03505
						MA_6322496g0010						MA_6174661g0010			MA_873850g0010
						MA_63468g0010						MA_61874g0010	K00703		MA_87409g0010
						MA_635466g0010	K05666					MA_6188268g0010			MA_87456g0010	K18635
						MA_636041g0010						MA_619108g0010			MA_87479g0010
						MA_6364927g0010						MA_6198g0010	K00975		MA_87491g0010	K07375
						MA_637854g0010	K15287					MA_6199g0020	K02896		MA_87584g0010	K15139
						MA_63850g0010						MA_6207088g0010			MA_8765665g0010
						MA_63860g0010						MA_62112g0010			MA_8767694g0010	K02939
						MA_6389744g0010						MA_62264g0010	K17609		MA_8779645g0010	K23260
						MA_6393g0010	K09422					MA_6234790g0010			MA_879270g0010	K10529
						MA_642298g0010	K20495					MA_6239955g0010			MA_87937g0010	K00026
						MA_6432898g0010						MA_625682g0010			MA_879423g0010
						MA_645236g0010						MA_62806g0010			MA_88006g0010	K03526
						MA_64566g0010	K14724					MA_62938g0010	K03137		MA_8824317g0010
						MA_6456741g0010						MA_630042g0010	K02603		MA_88307g0010
						MA_646164g0010						MA_63056g0010			MA_88337g0010
						MA_647307g0010	K05359					MA_63095g0010			MA_884361g0010
						MA_648065g0010						MA_631234g0010			MA_8846747g0010
						MA_64969g0010	K09527					MA_631760g0010			MA_885264g0010
						MA_6505g0010						MA_63342g0010	K14512		MA_88535g0010
						MA_65113g0010						MA_6335050g0010			MA_8858201g0010
						MA_653463g0010	K11718					MA_6343114g0010			MA_8861171g0010	K03671
						MA_65404g0010						MA_63468g0010			MA_886549g0010
						MA_65496g0010						MA_6357g0010			MA_8868156g0010
						MA_6556803g0010						MA_636041g0010			MA_8876374g0010
						MA_65580g0010						MA_637854g0010	K15287		MA_8889264g0010
						MA_656652g0010						MA_63850g0010			MA_8892683g0010
						MA_6570186g0010						MA_63860g0010			MA_890502g0010	K00764
						MA_6585286g0010						MA_64059g0010			MA_89233g0010
						MA_6589329g0010						MA_6407574g0010			MA_893g0010	K14332
						MA_6618g0020						MA_6409g0010	K11275		MA_894439g0010
						MA_66201g0010	K00430					MA_642298g0010	K20495		MA_89527g0010
						MA_6626016g0010						MA_643484g0010	K13148		MA_8953275g0010
						MA_6634g0010	K03164					MA_646164g0010			MA_895977g0010
						MA_663612g0010	K00820					MA_64687g0010			MA_896563g0010
						MA_663956g0010						MA_648065g0010			MA_89751g0010	K17824
						MA_6644365g0010	K20628					MA_6483g0010			MA_8981804g0010
						MA_66524g0010	K01530					MA_6505g0010			MA_8983981g0010
						MA_666523g0010						MA_65113g0010			MA_8985g0010	K10258
						MA_66772g0020						MA_6521560g0010			MA_8989g0010
						MA_66988g0010						MA_65404g0010			MA_8992423g0010
						MA_67006g0010						MA_654296g0010			MA_900190g0010	K09286
						MA_670206g0010						MA_6548160g0010			MA_9004405g0010
						MA_6723g0010						MA_65548g0020	K14411		MA_901134g0010
						MA_6732g0010						MA_6556803g0010			MA_902224g0010
						MA_67464g0010						MA_65580g0010			MA_902507g0010
						MA_6749g0010						MA_6570186g0010			MA_9033878g0010
						MA_67531g0010	K14509					MA_6585286g0010			MA_904218g0010
						MA_6789958g0010						MA_6589329g0010			MA_9049816g0010
						MA_68152g0010						MA_6618g0020			MA_90573g0010	K09840
						MA_68171g0010						MA_66201g0010	K00430		MA_905984g0010
						MA_6824769g0010						MA_6626016g0010			MA_9063120g0010	K02955
						MA_68433g0010						MA_663295g0010			MA_9065834g0010	K00588
						MA_6870g0010	K05658					MA_663612g0010	K00820		MA_9066127g0010
						MA_6875874g0010	K00640					MA_66378g0010			MA_907189g0010
						MA_689724g0010						MA_663956g0010			MA_90807g0010	K15893
						MA_690718g0010						MA_666523g0010			MA_90810g0010
						MA_691439g0010						MA_6681g0010	K13783		MA_9091390g0010	K11498
						MA_69177g0010						MA_66900g0010			MA_909559g0010
						MA_69304g0010						MA_67006g0010			MA_909864g0010	K12355
						MA_6931g0010	K00588					MA_670206g0010			MA_910170g0010	K23335
						MA_69324g0010						MA_6713093g0010			MA_910768g0010	K17872
						MA_69345g0010	K01179					MA_6732g0010			MA_9121164g0010	K02881
						MA_69407g0010	K09422					MA_6753815g0010			MA_912541g0010
						MA_6945116g0010						MA_6787326g0010			MA_9136g0010
						MA_6959535g0010						MA_6800g0010			MA_9145140g0010
						MA_696786g0010						MA_68146g0020			MA_91504g0010
						MA_69695g0010						MA_68152g0010			MA_9152890g0010
						MA_697231g0010						MA_68171g0010			MA_9153293g0010	K00121
						MA_69872g0010						MA_6817366g0010			MA_9155188g0010
						MA_6997643g0010						MA_6824769g0010			MA_9159908g0010
						MA_6998273g0010						MA_68307g0010	K17479		MA_9168890g0010
						MA_70127g0010	K13496					MA_6849g0010			MA_9169733g0010	K02692
						MA_7024577g0010						MA_6875874g0010	K00640		MA_91782g0010	K00218
						MA_7031g0010	K03327					MA_6898551g0010			MA_9184422g0010
						MA_703456g0010						MA_690718g0010			MA_91949g0010	K20667
						MA_704702g0010						MA_69167g0010			MA_919636g0010	K05857
						MA_7051211g0010						MA_69304g0010			MA_919695g0010
						MA_705145g0010						MA_6931g0010	K00588		MA_9199701g0010	K01915
						MA_7062120g0010						MA_69345g0010	K01179		MA_9212404g0010
						MA_7072965g0010						MA_69378g0010	K14488		MA_92161g0010
						MA_708108g0010						MA_69434g0020			MA_9216248g0010
						MA_70859g0010						MA_6945116g0010			MA_9222157g0010	K14819
						MA_709182g0010						MA_6955816g0010			MA_922304g0010
						MA_709182g0020						MA_6959535g0010			MA_92274g0010
						MA_7100218g0010						MA_69602g0010			MA_923430g0010
						MA_71027g0010						MA_696786g0010			MA_92393g0010
						MA_71038g0010						MA_69695g0010			MA_9239567g0010	K00799
						MA_71275g0010						MA_697188g0010	K01179		MA_923978g0010
						MA_712978g0010						MA_697231g0010			MA_92421g0010	K00927
						MA_71398g0010						MA_6978073g0010			MA_92473g0020
						MA_71399g0010						MA_69872g0010			MA_92473g0030	K00020
						MA_716242g0010						MA_6997643g0010			MA_924906g0010
						MA_717888g0010						MA_7007329g0010			MA_9251669g0020	K03070
						MA_717g0010	K11855					MA_70085g0010	K01054		MA_92546g0010	K03386
						MA_71850g0010						MA_70127g0010	K13496		MA_925722g0010
						MA_7191611g0010						MA_7024577g0010			MA_92610g0010
						MA_71979g0010						MA_7031g0010	K03327		MA_926365g0010
						MA_72094g0010	K22013					MA_703384g0010			MA_9267g0020	K03327
						MA_72126g0010	K01626					MA_704466g0010			MA_927062g0010
						MA_72198g0010						MA_704702g0010			MA_9273744g0010
						MA_722404g0010						MA_7051211g0010			MA_9277019g0010
						MA_722981g0010						MA_7055g0010	K09422		MA_927736g0010	K13082
						MA_72460g0010	K00895					MA_7066548g0010			MA_92792g0010	K23050
						MA_7263500g0010	K08770					MA_7072965g0010			MA_92814g0010	K01783
						MA_72639g0010						MA_708108g0010			MA_9287008g0010
						MA_72728g0010	K01761					MA_70859g0010			MA_92933g0020	K17964
						MA_72754g0010						MA_708950g0010			MA_929727g0010
						MA_72828g0010	K02991					MA_7100218g0010			MA_9301766g0010
						MA_7283265g0010						MA_71004g0010			MA_9307243g0010	K15400
						MA_7299373g0010						MA_71027g0010			MA_931212g0010
						MA_7302483g0010						MA_71038g0010			MA_93134g0010
						MA_73034g0010	K00430					MA_7104g0020			MA_93221g0010	K18810
						MA_730356g0010						MA_71275g0010			MA_9332662g0010
						MA_73179g0010	K21568					MA_7128555g0010			MA_9332669g0010	K00001
						MA_7351645g0010						MA_716242g0010			MA_9346021g0010	K07071
						MA_73785g0010						MA_716827g0010			MA_93495g0010	K08770
						MA_73800g0010						MA_71850g0010			MA_93555g0010
						MA_7381817g0010						MA_71886g0010			MA_935836g0010	K17506
						MA_73870g0010						MA_72094g0010	K22013		MA_9373191g0010
						MA_7391264g0010						MA_722404g0010			MA_937923g0010
						MA_7392805g0010						MA_722981g0010			MA_9381437g0010
						MA_7394g0010						MA_7236306g0010			MA_93816g0010
						MA_74014g0010						MA_72395g0010	K09872		MA_9398463g0010
						MA_741090g0010						MA_7241g0010			MA_93993g0010
						MA_7419640g0010						MA_72432g0010			MA_940685g0010
						MA_74199g0010						MA_724g0010			MA_940843g0010	K18823
						MA_742213g0010						MA_7262687g0010			MA_9412g0010
						MA_74264g0010						MA_7263500g0010	K08770		MA_9415255g0010	K00051
						MA_74264g0020	K20283					MA_72754g0010			MA_94165g0010
						MA_74274g0010						MA_728213g0010			MA_9424008g0010
						MA_7451479g0010						MA_7283265g0010			MA_9428230g0010
						MA_745622g0010	K00927					MA_728885g0010			MA_942954g0010	K00432
						MA_74605g0010	K15979					MA_728914g0010			MA_942991g0010	K02358
						MA_7464g0010						MA_7292g0010			MA_9431484g0010
						MA_7469g0010	K01681					MA_7293340g0010			MA_94496g0010
						MA_747193g0010	K00763					MA_7299373g0010			MA_94537g0010
						MA_74873g0010						MA_7302483g0010			MA_9454422g0010	K15032
						MA_7489059g0010						MA_73034g0010	K00430		MA_94546g0010	K03671
						MA_7514745g0010						MA_730356g0010			MA_9456315g0010
						MA_751511g0010	K01647					MA_7317986g0010			MA_9458287g0010	K02221
						MA_75192g0010						MA_732066g0010			MA_9472752g0010
						MA_7527325g0010						MA_734639g0010			MA_9473697g0010
						MA_7544918g0010						MA_7351645g0010			MA_94821g0010
						MA_7548333g0010						MA_7366g0010			MA_948289g0010
						MA_75520g0010	K05863					MA_73785g0010			MA_9501678g0010	K01873
						MA_75626g0010						MA_73800g0010			MA_950571g0010
						MA_75635g0010						MA_738434g0010			MA_9514701g0010	K23452
						MA_75734g0010						MA_7391264g0010			MA_951510g0010
						MA_758022g0010						MA_7392805g0010			MA_95157g0010
						MA_7584530g0010						MA_7394g0010			MA_9524248g0010
						MA_7584676g0010						MA_74014g0010			MA_9526639g0010
						MA_75861g0010	K05909					MA_741090g0010	K00799		MA_95356g0010	K00261
						MA_7586809g0010	K13459					MA_7419640g0010			MA_95364g0010	K14488
						MA_7597689g0010						MA_742213g0010			MA_9538474g0010
						MA_760150g0010	K20562					MA_74264g0010			MA_95522g0010	K03239
						MA_7616952g0010						MA_74264g0020	K20283		MA_955366g0010
						MA_76330g0010						MA_7428118g0010			MA_9554730g0010
						MA_766098g0010						MA_7439660g0010			MA_955764g0010
						MA_76641g0010	K05765					MA_7448212g0010			MA_9561g0010	K18886
						MA_766954g0010						MA_7451479g0010			MA_9567992g0010
						MA_76780g0010						MA_745622g0010	K00927		MA_9568697g0010
						MA_768g0010	K14404					MA_74605g0010	K15979		MA_9569g0010
						MA_7690233g0010						MA_7469g0010	K01681		MA_9571224g0010
						MA_7703g0010						MA_747193g0010	K00763		MA_9576050g0010
						MA_771156g0010						MA_74762g0010			MA_957637g0010	K02111
						MA_771456g0010						MA_7482819g0010			MA_95818g0010	K13495
						MA_7721101g0010						MA_74873g0010			MA_958339g0010
						MA_772389g0010						MA_7489059g0010			MA_958384g0010
						MA_7727763g0010						MA_749314g0010			MA_958397g0010
						MA_775305g0010						MA_751511g0010	K01647		MA_95898g0010
						MA_77606g0010						MA_75192g0010			MA_9596439g0010
						MA_77628g0010						MA_7544918g0010			MA_960698g0010
						MA_77810g0010	K02727					MA_7548333g0010			MA_9608589g0010
						MA_7785813g0010						MA_75520g0010	K05863		MA_961483g0010
						MA_778884g0010						MA_75626g0010			MA_962142g0010	K00948
						MA_7793925g0010						MA_75635g0010			MA_96369g0010
						MA_780267g0010						MA_75731g0010			MA_9641858g0010
						MA_7806008g0010						MA_75734g0010			MA_9657514g0010
						MA_78157g0020						MA_758022g0010			MA_96682g0010
						MA_78306g0010	K10258					MA_75861g0010	K05909		MA_96968g0010
						MA_7831710g0010						MA_7597689g0010			MA_9698193g0010
						MA_7837893g0010						MA_76199g0010	K00521		MA_97011g0010
						MA_78410g0010						MA_76229g0010	K15277		MA_9721034g0010
						MA_7843014g0010						MA_763985g0010	K00475		MA_97315g0010	K08912
						MA_786911g0010						MA_765915g0010			MA_9736731g0010
						MA_78696g0010						MA_766098g0010			MA_9751563g0010
						MA_787567g0010						MA_7662652g0010			MA_9758g0010
						MA_7887903g0010						MA_76641g0010	K05765		MA_9770591g0010
						MA_7898849g0010						MA_7668829g0010			MA_97909g0010
						MA_79000g0010						MA_766954g0010			MA_9791754g0010
						MA_7906475g0010						MA_76780g0010			MA_9805g0010	K03676
						MA_79254g0010						MA_768g0010	K14404		MA_98203g0010	K03798
						MA_7929538g0010						MA_7690233g0010			MA_98211g0010
						MA_792979g0010						MA_769g0010	K16297		MA_9822402g0010
						MA_79411g0010						MA_77075g0010	K21867		MA_9833971g0010
						MA_79424g0010						MA_771156g0010	K00121		MA_9861293g0010
						MA_79460g0010	K13082					MA_771456g0010			MA_98654g0010	K01623
						MA_7947611g0010						MA_771783g0010			MA_98656g0010
						MA_79495g0010						MA_7721101g0010			MA_98678g0010
						MA_795943g0010						MA_772389g0010			MA_98696g0010
						MA_796003g0010	K13691					MA_775305g0010			MA_9887482g0010
						MA_79644g0020	K17991					MA_77606g0010			MA_98916g0010
						MA_79669g0010						MA_7761819g0010			MA_98979g0010	K01803
						MA_796805g0010						MA_77628g0010			MA_9916158g0010
						MA_79741g0010	K00434					MA_77652g0010			MA_9918531g0010
						MA_7993g0010	K00819					MA_7766880g0010	K18819		MA_99207g0010
						MA_799401g0010						MA_77700g0010			MA_9923010g0010
						MA_80035g0010	K08237					MA_77852g0010	K08472		MA_99276g0010	K00600
						MA_8008099g0010	K11592					MA_7785813g0010			MA_9950702g0010
						MA_80084g0010						MA_7804895g0010			MA_9963699g0010
						MA_801328g0010						MA_7821g0010	K09828		MA_99688g0010
						MA_8022386g0010						MA_78306g0010	K10258		MA_9973625g0010	K22683
						MA_8027600g0010						MA_7837893g0010			MA_99789g0010
						MA_803538g0010						MA_78410g0010	K13082		MA_9979779g0010
						MA_8035959g0010						MA_7853134g0010
						MA_803749g0010						MA_786911g0010
						MA_8044933g0010						MA_7887903g0010
						MA_804724g0010						MA_7898849g0010
						MA_8055948g0010	K01760					MA_79021g0010
						MA_8061716g0010						MA_7906475g0010
						MA_8062g0010						MA_7929538g0010
						MA_8063418g0010						MA_79424g0010
						MA_807172g0010						MA_7945239g0010
						MA_80729g0030						MA_7948721g0010
						MA_808469g0010						MA_79519g0010
						MA_8085699g0010	K10840					MA_795943g0010
						MA_8087333g0010						MA_796003g0010
						MA_80935g0010	K15102					MA_796543g0010
						MA_81029g0010	K09286					MA_7991915g0010
						MA_8135787g0010						MA_7993g0010	K00819
						MA_81470g0010						MA_800170g0010
						MA_8147g0020	K09422					MA_80033g0010	K09422
						MA_815561g0010						MA_80049g0010
						MA_8160264g0010						MA_80084g0010
						MA_81771g0010						MA_801328g0010
						MA_8180539g0010						MA_8027600g0010
						MA_8182812g0010						MA_8035959g0010
						MA_81874g0010						MA_8044933g0010
						MA_8192g0010	K22381					MA_804676g0010
						MA_8195264g0010	K01762					MA_804724g0010
						MA_81952g0010						MA_8055948g0010	K01761
						MA_8198096g0010						MA_8061716g0010
						MA_81991g0010						MA_8063418g0010
						MA_8203657g0010						MA_8067753g0010
						MA_8206949g0010	K09422					MA_80729g0030
						MA_8222690g0010						MA_8077827g0010	K01581
						MA_82295g0010						MA_808469g0010	K17609
						MA_82361g0020						MA_80935g0010	K15102
						MA_82407g0020						MA_810002g0010
						MA_824803g0010						MA_81047g0010
						MA_8256450g0010						MA_8143101g0010
						MA_82585g0010						MA_81470g0010
[truncated: 329 more rows]

## Sheet: Proportion of KO assignments
Genotype*	Performance	Genes	KO assignments	Proportion
PRA-A	over-expressed	1173	382	0.325661
	under-expressed	796	308	0.386935
PRA-B	over-expressed	2326	688	0.295787
	under-expressed	1744	625	0.358372
PRA-D	over-expressed	2322	668	0.287683
	under-expressed	1959	658	0.335886
PRA-D	over-expressed	444	139	0.313063
	under-expressed	25	11	0.44
*Symptomatic vs Non-Symptomatic contrast was performed for each genotype
