# Supplementary material for: Advances in understanding Norway spruce natural resistance to needle bladder rust infection: transcriptional and secondary metabolites profiling
Source: BMC Genomics. 2022 Jun 13;23:435. doi: 10.1186/s12864-022-08661-y (PMC9190139; doi:10.1186/s12864-022-08661-y)
Supplement: Supplementary file 8 — Additional file 8: Table S5. Induced defence: KEGG pathways of differentially expressed genes by P. abies infected by C. rhododendri at 38 dpi. [file 12864_2022_8661_MOESM8_ESM.xlsx]

## Sheet: Methabolic Pathways
Additional file 8: Table S5. Induced defence: KEGG pathways of differentially expressed genes by P. abies infected by C. rhododendri at 38 dpi.
Metabolic pathway and orthology-oriented functional annotations of the protein sequences were performed against the KEGG database using the KEGG Automatic Annotation Server. KEGG Orthology (KO) assignment was applied using the Bi-directional Best Hit (BBH) method. Numbers refer to enzymes represented by P. abies KAAS assigned orthologous. Symptomatic needles were compared to non-symptomatic needl…
Metabolism	PRA-A over	PRA-A under	PRA-B over	PRA-B under	PRA-D over	PRA-D under	PRA-R over	PRA-R under
Carbohydrate metabolism
00010 Glycolysis / Gluconeogenesis	8	7	12	11	14	12	4
00020 Citrate cycle (TCA cycle)	6	1	6	4	6	3	1
00030 Pentose phosphate pathway	1	4	5	9	5	8
00040 Pentose and glucuronate interconversions	2	1	2	5	2	3	2	1
00051 Fructose and mannose metabolism	2	3	5	5	5	5	1
00052 Galactose metabolism	2	1	6	2	7	2	3
00053 Ascorbate and aldarate metabolism	5	1	3	4	7	3	2
00500 Starch and sucrose metabolism	10	3	16	8	17	4	5
00520 Amino sugar and nucleotide sugar metabolism	8	4	6	6	10	5	3	1
00620 Pyruvate metabolism	6	3	4	12	7	9	2
00630 Glyoxylate and dicarboxylate metabolism	8	12	7	19	9	17	4
00640 Propanoate metabolism	2	1	1	2	2	4
00650 Butanoate metabolism		2	2	4	2	3
00660 C5-Branched dibasic acid metabolism			1	2	1	1
00562 Inositol phosphate metabolism	5	1	4	2	5	5
Energy metabolism
00190 Oxidative phosphorylation	1	6	5	7	4	11
00195 Photosynthesis		22		28	1	28
00196 Photosynthesis - antenna proteins		6		7		7
00710 Carbon fixation in photosynthetic organisms	5	9	4	17	7	16	1
00910 Nitrogen metabolism	4	3	4	4	5	4	2
00920 Sulfur metabolism	1	1	2	2	2	1
Lipid metabolism
00061 Fatty acid biosynthesis	2	1	3	3	2	7
00062 Fatty acid elongation	1	2	2	2	2	3	1
00071 Fatty acid degradation	6	3	9	4	7	5	3
00072 Synthesis and degradation of ketone bodies			1		1
00073 Cutin, suberine and wax biosynthesis		4	2	3	1	4	3
00100 Steroid biosynthesis	1		2	2	2	1
00561 Glycerolipid metabolism	3	1	5	1	4	3	1
00564 Glycerophospholipid metabolism	6	1	5	4	6	7	1
00565 Ether lipid metabolism	2		2	1	1	1
00600 Sphingolipid metabolism	2	1	2	2	4	1
00590 Arachidonic acid metabolism	1	1	3	1	4	1	1
00591 Linoleic acid metabolism	1	1	2	1	1	1	1
00592 alpha-Linolenic acid metabolism	5	3	8	5	4	5	2
01040 Biosynthesis of unsaturated fatty acids	2	1	4	1	3	2	1
Nucleotide metabolism
00230 Purine metabolism	1	2	3	6	5	7
00240 Pyrimidine metabolism	5		4	1	5	1
Amino acid metabolism
00250 Alanine, aspartate and glutamate metabolism	4	4	7	10	9	10	2
00260 Glycine, serine and threonine metabolism	4	6	4	9	3	8
00270 Cysteine and methionine metabolism	7	2	11	10	14	5	3
00280 Valine, leucine and isoleucine degradation	4	2	3	3	5	2	2
00290 Valine, leucine and isoleucine biosynthesis			1	3	1	1
00300 Lysine biosynthesis		1		3		1
00310 Lysine degradation	4		2		3	1	1
00220 Arginine biosynthesis	3	2	2	6	5	6	2
00330 Arginine and proline metabolism	5	1	7	3	8	3	4
00340 Histidine metabolism	1		2	1	2		1
00350 Tyrosine metabolism	3	2	6	5	6	5	1
00360 Phenylalanine metabolism	3		4	4	4	4
00380 Tryptophan metabolism	4	2	2	5	6	5	4	1
00400 Phenylalanine, tyrosine and tryptophan biosynthesis	2	1	7	4	4	5
Metabolism of other amino acids
00410 beta-Alanine metabolism	5	2	6	2	6	2	1
00430 Taurine and hypotaurine metabolism	1	1	2	1	2	1
00440 Phosphonate and phosphinate metabolism	1				1	1
00450 Selenocompound metabolism			4	1	3	1	1
00460 Cyanoamino acid metabolism	2	2	4	4	3	4	3
00480 Glutathione metabolism	5	4	6	7	9	7	4	1
Glycan biosynthesis and metabolism
00510 N-Glycan biosynthesis			1	1	1
00515 Mannose type O-glycan biosynthesis
00514 Other types of O-glycan biosynthesis
00531 Glycosaminoglycan degradation	1	2				1
00563 Glycosylphosphatidylinositol (GPI)-anchor biosynthesis			1
00601 Glycosphingolipid biosynthesis - lacto and neolacto series
00603 Glycosphingolipid biosynthesis - globo and isoglobo series	1	1			1
00604 Glycosphingolipid biosynthesis - ganglio series	1	1
00511 Other glycan degradation	3	2	2	2	1
Metabolism of cofactors and vitamins
00730 Thiamine metabolism	1	1		3		5
00740 Riboflavin metabolism		2		3	2	2
00750 Vitamin B6 metabolism	1		2	5	1	3
00760 Nicotinate and nicotinamide metabolism	2		4	1	4
00770 Pantothenate and CoA biosynthesis	3		1	2	3	1
00780 Biotin metabolism	1	2	2	2		2
00785 Lipoic acid metabolism
00790 Folate biosynthesis	1	1	3	2	5	1
00670 One carbon pool by folate		3		3		5
00860 Porphyrin and chlorophyll metabolism	1	8	3	18	2	18
00130 Ubiquinone and other terpenoid-quinone biosynthesis	4		4	5	3	7	1
Metabolism of terpenoids and polyketides
00900 Terpenoid backbone biosynthesis	5	4	6	8	7	10	2
00902 Monoterpenoid biosynthesis
00909 Sesquiterpenoid and triterpenoid biosynthesis				2		1
00904 Diterpenoid biosynthesis	2		2	1	2	1
00906 Carotenoid biosynthesis	2	4	3	9	2	8	2
00905 Brassinosteroid biosynthesis	2	1	1	1	2	1	1
00908 Zeatin biosynthesis	2	2	3	2	2	3	2
Biosynthesis of other secondary metabolites
00940 Phenylpropanoid biosynthesis	9	4	13	8	11	12	9
00945 Stilbenoid, diarylheptanoid and gingerol biosynthesis	2	1	4	3	2	2	1
00941 Flavonoid biosynthesis	4	5	8	8	4	10	2
00944 Flavone and flavonol biosynthesis	2	3	1	3	1	2	1
00942 Anthocyanin biosynthesis
00901 Indole alkaloid biosynthesis				1		1
00901 Indole alkaloid biosynthesis				1		1
00950 Isoquinoline alkaloid biosynthesis	1		3	2	3	2
00960 Tropane, piperidine and pyridine alkaloid biosynthesis	1		3	2	3	1
01058 Acridone alkaloid biosynthesis
00232 Caffeine metabolism
00965 Betalain biosynthesis			1	1	1	2	1
00966 Glucosinolate biosynthesis				2	1		1
00402 Benzoxazinoid biosynthesis
00261 Monobactam biosynthesis		1		1
00999 Biosynthesis of secondary metabolites - unclassified
Genetic Information Processing
Transcription
03020 RNA polymerase				2		1
03022 Basal transcription factors					2	2
03040 Spliceosome		3	9	5	5	5
Translation
03010 Ribosome	3	18	10	37	3	36
00970 Aminoacyl-tRNA biosynthesis	1	4	2	11	2	10
03013 RNA transport	5		12	4	6	6	1
03015 mRNA surveillance pathway	1		5	3	4	1
03008 Ribosome biogenesis in eukaryotes	1		4	2	1	1
Folding, sorting and degradation
03060 Protein export	1	1	4	4	3	3
04141 Protein processing in endoplasmic reticulum	7	3	22	4	16	3		1
04130 SNARE interactions in vesicular transport			1		1
04120 Ubiquitin mediated proteolysis	10		6	2	6	1
04122 Sulfur relay system			1	1	1	1
03050 Proteasome	3		4		7
03018 RNA degradation	2	2	3	1	5	5
Replication and repair
03030 DNA replication		1	2	1	4	2		1
03410 Base excision repair		1	1	1	2	3		1
03420 Nucleotide excision repair	1	1	2	1	5	2	1	1
03430 Mismatch repair			1	1	2	2		1
03440 Homologous recombination		2		1	1	2		1
03450 Non-homologous end-joining					1
Environmental Information Processing
Membrane transport
02010 ABC transporters	2	2	2	2	2	3	1
Signal transduction
04016 MAPK signaling pathway - plant	10	1	17	6	16	5	3	1
04070 Phosphatidylinositol signaling system	3	1	4	2	3	4
04075 Plant hormone signal transduction	9	5	19	6	16	4	5	1
Cellular Processes
Transport and catabolism
04144 Endocytosis	6	2	14	4	9	4	1
04145 Phagosome	3	1	6	4	6	4
04146 Peroxisome	7	3	9	8	9	8	3
04136 Autophagy - other				2		1
Organismal Systems
Environmental adaptation
04712 Circadian rhythm - plant	2		3	2	3	1
04626 Plant-pathogen interaction	10	5	15	11	12	10	4	1
Human Diseases
Endocrine and metabolic diseases
04933 AGE-RAGE signaling pathway in diabetic complications		1				2
Drug resistance: Antimicrobial
01502 Vancomycin resistance
