# Supplementary material for: Advances in understanding Norway spruce natural resistance to needle bladder rust infection: transcriptional and secondary metabolites profiling
Source: BMC Genomics. 2022 Jun 13;23:435. doi: 10.1186/s12864-022-08661-y (PMC9190139; doi:10.1186/s12864-022-08661-y)
Supplement: Supplementary file 9 — Additional file 9: Table S6. Induced defence: KEGG Orthology (KO) detailed output. [file 12864_2022_8661_MOESM9_ESM.xlsx]

## Sheet: PRA-A over
Additional file 9: Table S6. Induced defence: KEGG Orthology (KO) detailed output
This analysis was applied to each genotype at 38 dpi for differentially over- and under-expressed genes (symptomatic needles compared to non-symptomatic needles). Resulting hierarchical text (Htext) was converted to a tabulated excel file.
Hierarchy	Pathway / Picea abies gene (MA_XgX)	KO	Name	Definition
A	09100 Metabolism
B
B	09101 Carbohydrate metabolism
C	00010 Glycolysis / Gluconeogenesis [PATH:ko00010]
D	MA_745622g0010	K00927	PGK, pgk	phosphoglycerate kinase [EC:2.7.2.3]
D	MA_3016g0010	K00161	PDHA, pdhA	pyruvate dehydrogenase E1 component alpha subunit [EC:1.2.4.1]
D	MA_10437264g0010	K00382	DLD, lpd, pdhD	dihydrolipoamide dehydrogenase [EC:1.8.1.4]
D	MA_771156g0010	K00121	frmA, ADH5, adhC	S-(hydroxymethyl)glutathione dehydrogenase / alcohol dehydrogenase [EC:1.1.1.284 1.1.1.1]
D	MA_10432693g0010	K18857	ADH1	alcohol dehydrogenase class-P [EC:1.1.1.1]
D	MA_10431043g0010	K00128	ALDH	aldehyde dehydrogenase (NAD+) [EC:1.2.1.3]
D	MA_10431627g0010	K00128	ALDH	aldehyde dehydrogenase (NAD+) [EC:1.2.1.3]
D	MA_10430694g0010	K01792	E5.1.3.15	glucose-6-phosphate 1-epimerase [EC:5.1.3.15]
D	MA_101646g0010	K01610	E4.1.1.49, pckA	phosphoenolpyruvate carboxykinase (ATP) [EC:4.1.1.49]
C	00020 Citrate cycle (TCA cycle) [PATH:ko00020]
D	MA_751511g0010	K01647	CS, gltA	citrate synthase [EC:2.3.3.1]
D	MA_763646g0010	K01681	ACO, acnA	aconitate hydratase [EC:4.2.1.3]
D	MA_10435887g0040	K00031	IDH1, IDH2, icd	isocitrate dehydrogenase [EC:1.1.1.42]
D	MA_10437264g0010	K00382	DLD, lpd, pdhD	dihydrolipoamide dehydrogenase [EC:1.8.1.4]
D	MA_101646g0010	K01610	E4.1.1.49, pckA	phosphoenolpyruvate carboxykinase (ATP) [EC:4.1.1.49]
D	MA_3016g0010	K00161	PDHA, pdhA	pyruvate dehydrogenase E1 component alpha subunit [EC:1.2.4.1]
C	00030 Pentose phosphate pathway [PATH:ko00030]
D	MA_10163020g0010	K00033	PGD, gnd, gntZ	6-phosphogluconate dehydrogenase [EC:1.1.1.44 1.1.1.343]
C	00040 Pentose and glucuronate interconversions [PATH:ko00040]
D	MA_10434031g0010	K01051	E3.1.1.11	pectinesterase [EC:3.1.1.11]
D	MA_65570g0010	K00012	UGDH, ugd	UDPglucose 6-dehydrogenase [EC:1.1.1.22]
C	00051 Fructose and mannose metabolism [PATH:ko00051]
D	MA_955078g0010	K19355	MAN	mannan endo-1,4-beta-mannosidase [EC:3.2.1.78]
D	MA_10436414g0020	K00847	E2.7.1.4, scrK	fructokinase [EC:2.7.1.4]
C	00052 Galactose metabolism [PATH:ko00052]
D	MA_7766880g0010	K18819	GOLS	inositol 3-alpha-galactosyltransferase [EC:2.4.1.123]
D	MA_14051g0010	K06617	E2.4.1.82	raffinose synthase [EC:2.4.1.82]
C	00053 Ascorbate and aldarate metabolism [PATH:ko00053]
D	MA_65570g0010	K00012	UGDH, ugd	UDPglucose 6-dehydrogenase [EC:1.1.1.22]
D	MA_141445g0010	K10046	GME	GDP-D-mannose 3', 5'-epimerase [EC:5.1.3.18 5.1.3.-]
D	MA_103215g0010	K21888	DHAR	glutathione dehydrogenase/transferase [EC:1.8.5.1 2.5.1.18]
D	MA_10430963g0010	K00423	E1.10.3.3	L-ascorbate oxidase [EC:1.10.3.3]
D	MA_10431043g0010	K00128	ALDH	aldehyde dehydrogenase (NAD+) [EC:1.2.1.3]
D	MA_10431627g0010	K00128	ALDH	aldehyde dehydrogenase (NAD+) [EC:1.2.1.3]
C	00500 Starch and sucrose metabolism [PATH:ko00500]
D	MA_10432094g0010	K00695	E2.4.1.13	sucrose synthase [EC:2.4.1.13]
D	MA_17339g0040	K19893	GN5_6	glucan endo-1,3-beta-glucosidase 5/6 [EC:3.2.1.39]
D	MA_139193g0010	K01188	E3.2.1.21	beta-glucosidase [EC:3.2.1.21]
D	MA_6198g0010	K00975	glgC	glucose-1-phosphate adenylyltransferase [EC:2.7.7.27]
D	MA_10429460g0010	K13679	WAXY	granule-bound starch synthase [EC:2.4.1.242]
D	MA_30833g0020	K01176	AMY, amyA, malS	alpha-amylase [EC:3.2.1.1]
D	MA_10433631g0010	K00705	malQ	4-alpha-glucanotransferase [EC:2.4.1.25]
D	MA_9055473g0010	K01087	otsB	trehalose 6-phosphate phosphatase [EC:3.1.3.12]
D	MA_48114g0010	K16055	TPS	trehalose 6-phosphate synthase/phosphatase [EC:2.4.1.15 3.1.3.12]
D	MA_10436414g0020	K00847	E2.7.1.4, scrK	fructokinase [EC:2.7.1.4]
C	00520 Amino sugar and nucleotide sugar metabolism [PATH:ko00520]
D	MA_10427514g0010	K01183	E3.2.1.14	chitinase [EC:3.2.1.14]
D	MA_10435326g0010	K01183	E3.2.1.14	chitinase [EC:3.2.1.14]
D	MA_159244g0020	K01183	E3.2.1.14	chitinase [EC:3.2.1.14]
D	MA_295712g0010	K01183	E3.2.1.14	chitinase [EC:3.2.1.14]
D	MA_10313114g0010	K20547	CHIB	basic endochitinase B [EC:3.2.1.14]
D	MA_3507354g0010	K12373	HEXA_B	hexosaminidase [EC:3.2.1.52]
D	MA_10432360g0010	K00326	E1.6.2.2	cytochrome-b5 reductase [EC:1.6.2.2]
D	MA_10436414g0020	K00847	E2.7.1.4, scrK	fructokinase [EC:2.7.1.4]
D	MA_65570g0010	K00012	UGDH, ugd	UDPglucose 6-dehydrogenase [EC:1.1.1.22]
D	MA_141445g0010	K10046	GME	GDP-D-mannose 3', 5'-epimerase [EC:5.1.3.18 5.1.3.-]
D	MA_6198g0010	K00975	glgC	glucose-1-phosphate adenylyltransferase [EC:2.7.7.27]
C	00620 Pyruvate metabolism [PATH:ko00620]
D	MA_3016g0010	K00161	PDHA, pdhA	pyruvate dehydrogenase E1 component alpha subunit [EC:1.2.4.1]
D	MA_10437264g0010	K00382	DLD, lpd, pdhD	dihydrolipoamide dehydrogenase [EC:1.8.1.4]
D	MA_10431043g0010	K00128	ALDH	aldehyde dehydrogenase (NAD+) [EC:1.2.1.3]
D	MA_10431627g0010	K00128	ALDH	aldehyde dehydrogenase (NAD+) [EC:1.2.1.3]
D	MA_10427218g0010	K00029	E1.1.1.40, maeB	malate dehydrogenase (oxaloacetate-decarboxylating)(NADP+) [EC:1.1.1.40]
D	MA_22632g0010	K00029	E1.1.1.40, maeB	malate dehydrogenase (oxaloacetate-decarboxylating)(NADP+) [EC:1.1.1.40]
D	MA_101646g0010	K01610	E4.1.1.49, pckA	phosphoenolpyruvate carboxykinase (ATP) [EC:4.1.1.49]
D	MA_120902g0010	K01638	aceB, glcB	malate synthase [EC:2.3.3.9]
C	00630 Glyoxylate and dicarboxylate metabolism [PATH:ko00630]
D	MA_120902g0010	K01638	aceB, glcB	malate synthase [EC:2.3.3.9]
D	MA_751511g0010	K01647	CS, gltA	citrate synthase [EC:2.3.3.1]
D	MA_763646g0010	K01681	ACO, acnA	aconitate hydratase [EC:4.2.1.3]
D	MA_10427891g0010	K03781	katE, CAT, catB, srpA	catalase [EC:1.11.1.6]
D	MA_15508g0010	K01915	glnA, GLUL	glutamine synthetase [EC:6.3.1.2]
D	MA_10437264g0010	K00382	DLD, lpd, pdhD	dihydrolipoamide dehydrogenase [EC:1.8.1.4]
D	MA_11783g0010	K02437	gcvH, GCSH	glycine cleavage system H protein
D	MA_328353g0010	K22133	AAE3	oxalate---CoA ligase [EC:6.2.1.8]
C	00640 Propanoate metabolism [PATH:ko00640]
D	MA_10437264g0010	K00382	DLD, lpd, pdhD	dihydrolipoamide dehydrogenase [EC:1.8.1.4]
D	MA_188833g0010	K00232	E1.3.3.6, ACOX1, ACOX3	acyl-CoA oxidase [EC:1.3.3.6]
C	00650 Butanoate metabolism [PATH:ko00650]
C	00660 C5-Branched dibasic acid metabolism [PATH:ko00660]
C	00562 Inositol phosphate metabolism [PATH:ko00562]
D	MA_10433267g0010	K01110	PTEN	phosphatidylinositol-3,4,5-trisphosphate 3-phosphatase and dual-specificity protein phosphatase PTEN [EC:3.1.3.16 3.1.3.48 3.1.3.67]
D	MA_20230g0010	K00921	PIKFYVE, FAB1	1-phosphatidylinositol-3-phosphate 5-kinase [EC:2.7.1.150]
D	MA_10435665g0010	K22913	FIG4	phosphatidylinositol 3,5-bisphosphate 5-phosphatase [EC:3.1.3.-]
D	MA_217446g0010	K01114	plc	phospholipase C [EC:3.1.4.3]
D	MA_10427625g0010	K01858	INO1, ISYNA1	myo-inositol-1-phosphate synthase [EC:5.5.1.4]
B
B	09102 Energy metabolism
C	00190 Oxidative phosphorylation [PATH:ko00190]
D	MA_10435875g0030	K01535	PMA1, PMA2	H+-transporting ATPase [EC:7.1.2.1]
C	00195 Photosynthesis [PATH:ko00195]
C	00196 Photosynthesis - antenna proteins [PATH:ko00196]
C	00710 Carbon fixation in photosynthetic organisms [PATH:ko00710]
D	MA_745622g0010	K00927	PGK, pgk	phosphoglycerate kinase [EC:2.7.2.3]
D	MA_161458g0010	K05298	GAPA	glyceraldehyde-3-phosphate dehydrogenase (NADP+) (phosphorylating) [EC:1.2.1.13]
D	MA_101646g0010	K01610	E4.1.1.49, pckA	phosphoenolpyruvate carboxykinase (ATP) [EC:4.1.1.49]
D	MA_10433492g0010	K00814	GPT, ALT	alanine transaminase [EC:2.6.1.2]
D	MA_10427218g0010	K00029	E1.1.1.40, maeB	malate dehydrogenase (oxaloacetate-decarboxylating)(NADP+) [EC:1.1.1.40]
D	MA_22632g0010	K00029	E1.1.1.40, maeB	malate dehydrogenase (oxaloacetate-decarboxylating)(NADP+) [EC:1.1.1.40]
C	00720 Carbon fixation pathways in prokaryotes [PATH:ko00720]
D	MA_10435887g0040	K00031	IDH1, IDH2, icd	isocitrate dehydrogenase [EC:1.1.1.42]
D	MA_763646g0010	K01681	ACO, acnA	aconitate hydratase [EC:4.2.1.3]
C	00680 Methane metabolism [PATH:ko00680]
D	MA_771156g0010	K00121	frmA, ADH5, adhC	S-(hydroxymethyl)glutathione dehydrogenase / alcohol dehydrogenase [EC:1.1.1.284 1.1.1.1]
C	00910 Nitrogen metabolism [PATH:ko00910]
D	MA_28035g0010	K02575	NRT, narK, nrtP, nasA	MFS transporter, NNP family, nitrate/nitrite transporter
D	MA_10432360g0020	K10534	NR	nitrate reductase (NAD(P)H) [EC:1.7.1.1 1.7.1.2 1.7.1.3]
D	MA_15508g0010	K01915	glnA, GLUL	glutamine synthetase [EC:6.3.1.2]
D	MA_74545g0010	K01674	cah	carbonic anhydrase [EC:4.2.1.1]
C	00920 Sulfur metabolism [PATH:ko00920]
D	MA_6875874g0010	K00640	cysE	serine O-acetyltransferase [EC:2.3.1.30]
B
B	09103 Lipid metabolism
C	00061 Fatty acid biosynthesis [PATH:ko00061]
D	MA_10427712g0010	K00059	fabG, OAR1	3-oxoacyl-[acyl-carrier protein] reductase [EC:1.1.1.100]
D	MA_10437042g0010	K01897	ACSL, fadD	long-chain acyl-CoA synthetase [EC:6.2.1.3]
C	00062 Fatty acid elongation [PATH:ko00062]
D	MA_46113g0010	K15397	KCS	3-ketoacyl-CoA synthase [EC:2.3.1.199]
C	00071 Fatty acid degradation [PATH:ko00071]
D	MA_10436322g0010	K07513	ACAA1	acetyl-CoA acyltransferase 1 [EC:2.3.1.16]
D	MA_188833g0010	K00232	E1.3.3.6, ACOX1, ACOX3	acyl-CoA oxidase [EC:1.3.3.6]
D	MA_10437042g0010	K01897	ACSL, fadD	long-chain acyl-CoA synthetase [EC:6.2.1.3]
D	MA_771156g0010	K00121	frmA, ADH5, adhC	S-(hydroxymethyl)glutathione dehydrogenase / alcohol dehydrogenase [EC:1.1.1.284 1.1.1.1]
D	MA_10432693g0010	K18857	ADH1	alcohol dehydrogenase class-P [EC:1.1.1.1]
D	MA_10431043g0010	K00128	ALDH	aldehyde dehydrogenase (NAD+) [EC:1.2.1.3]
D	MA_10431627g0010	K00128	ALDH	aldehyde dehydrogenase (NAD+) [EC:1.2.1.3]
C	00072 Synthesis and degradation of ketone bodies [PATH:ko00072]
C	00073 Cutin, suberine and wax biosynthesis [PATH:ko00073]
C	00100 Steroid biosynthesis [PATH:ko00100]
D	MA_138441g0010	K01052	LIPA	lysosomal acid lipase/cholesteryl ester hydrolase [EC:3.1.1.13]
C	00120 Primary bile acid biosynthesis [PATH:ko00120]
C	00121 Secondary bile acid biosynthesis [PATH:ko00121]
C	00140 Steroid hormone biosynthesis [PATH:ko00140]
C	00561 Glycerolipid metabolism [PATH:ko00561]
D	MA_10431043g0010	K00128	ALDH	aldehyde dehydrogenase (NAD+) [EC:1.2.1.3]
D	MA_10431627g0010	K00128	ALDH	aldehyde dehydrogenase (NAD+) [EC:1.2.1.3]
D	MA_6148761g0010	K01054	MGLL	acylglycerol lipase [EC:3.1.1.23]
D	MA_9370809g0010	K01054	MGLL	acylglycerol lipase [EC:3.1.1.23]
D	MA_83793g0010	K09480	DGD	digalactosyldiacylglycerol synthase [EC:2.4.1.241]
C	00564 Glycerophospholipid metabolism [PATH:ko00564]
D	MA_217446g0010	K01114	plc	phospholipase C [EC:3.1.4.3]
D	MA_337982g0010	K01115	PLD1_2	phospholipase D1/2 [EC:3.1.4.4]
D	MA_10426218g0010	K18696	GDE1	glycerophosphodiester phosphodiesterase [EC:3.1.4.46]
D	MA_10437040g0010	K01126	E3.1.4.46, glpQ, ugpQ	glycerophosphoryl diester phosphodiesterase [EC:3.1.4.46]
D	MA_128791g0010	K14156	CHK	choline/ethanolamine kinase [EC:2.7.1.32 2.7.1.82]
D	MA_10435627g0010	K00968	PCYT1	choline-phosphate cytidylyltransferase [EC:2.7.7.15]
C	00565 Ether lipid metabolism [PATH:ko00565]
D	MA_217446g0010	K01114	plc	phospholipase C [EC:3.1.4.3]
D	MA_337982g0010	K01115	PLD1_2	phospholipase D1/2 [EC:3.1.4.4]
C	00600 Sphingolipid metabolism [PATH:ko00600]
D	MA_17536g0010	K04713	SUR2	sphinganine C4-monooxygenase [EC:1.14.18.5]
D	MA_60892g0010	K17108	GBA2	non-lysosomal glucosylceramidase [EC:3.2.1.45]
C	00590 Arachidonic acid metabolism [PATH:ko00590]
D	MA_897311g0010	K18592	GGT1_5, CD224	gamma-glutamyltranspeptidase / glutathione hydrolase / leukotriene-C4 hydrolase [EC:2.3.2.2 3.4.19.13 3.4.19.14]
C	00591 Linoleic acid metabolism [PATH:ko00591]
D	MA_96367g0010	K15718	LOX1_5	linoleate 9S-lipoxygenase [EC:1.13.11.58]
C	00592 alpha-Linolenic acid metabolism [PATH:ko00592]
D	MA_137604g0010	K10525	AOC	allene oxide cyclase [EC:5.3.99.6]
D	MA_81001g0010	K05894	OPR	12-oxophytodienoic acid reductase [EC:1.3.1.42]
D	MA_188833g0010	K00232	E1.3.3.6, ACOX1, ACOX3	acyl-CoA oxidase [EC:1.3.3.6]
D	MA_10436322g0010	K07513	ACAA1	acetyl-CoA acyltransferase 1 [EC:2.3.1.16]
D	MA_10432693g0010	K18857	ADH1	alcohol dehydrogenase class-P [EC:1.1.1.1]
C	01040 Biosynthesis of unsaturated fatty acids [PATH:ko01040]
D	MA_188833g0010	K00232	E1.3.3.6, ACOX1, ACOX3	acyl-CoA oxidase [EC:1.3.3.6]
D	MA_10436322g0010	K07513	ACAA1	acetyl-CoA acyltransferase 1 [EC:2.3.1.16]
B
B	09104 Nucleotide metabolism
C	00230 Purine metabolism [PATH:ko00230]
D	MA_130557g0010	K02083	allC	allantoate deiminase [EC:3.5.3.9]
C	00240 Pyrimidine metabolism [PATH:ko00240]
D	MA_1481g0010	K01937	pyrG, CTPS	CTP synthase [EC:6.3.4.2]
D	MA_27352g0010	K00207	DPYD	dihydropyrimidine dehydrogenase (NADP+) [EC:1.3.1.2]
D	MA_126568g0010	K01431	UPB1, pydC	beta-ureidopropionase [EC:3.5.1.6]
D	MA_99024g0010	K16904	DCTPP1	dCTP diphosphatase [EC:3.6.1.12]
D	MA_138049g0020	K01489	cdd, CDA	cytidine deaminase [EC:3.5.4.5]
B
B	09105 Amino acid metabolism
C	00250 Alanine, aspartate and glutamate metabolism [PATH:ko00250]
D	MA_808776g0010	K01953	asnB, ASNS	asparagine synthase (glutamine-hydrolysing) [EC:6.3.5.4]
D	MA_10433492g0010	K00814	GPT, ALT	alanine transaminase [EC:2.6.1.2]
D	MA_10437163g0010	K00827	AGXT2	alanine-glyoxylate transaminase / (R)-3-amino-2-methylpropionate-pyruvate transaminase [EC:2.6.1.44 2.6.1.40]
D	MA_15508g0010	K01915	glnA, GLUL	glutamine synthetase [EC:6.3.1.2]
C	00260 Glycine, serine and threonine metabolism [PATH:ko00260]
D	MA_10437264g0010	K00382	DLD, lpd, pdhD	dihydrolipoamide dehydrogenase [EC:1.8.1.4]
D	MA_11783g0010	K02437	gcvH, GCSH	glycine cleavage system H protein
D	MA_10437163g0010	K00827	AGXT2	alanine-glyoxylate transaminase / (R)-3-amino-2-methylpropionate-pyruvate transaminase [EC:2.6.1.44 2.6.1.40]
D	MA_20561g0020	K00306	PIPOX	sarcosine oxidase / L-pipecolate oxidase [EC:1.5.3.1 1.5.3.7]
C	00270 Cysteine and methionine metabolism [PATH:ko00270]
D	MA_6875874g0010	K00640	cysE	serine O-acetyltransferase [EC:2.3.1.30]
D	MA_10435775g0010	K00789	metK	S-adenosylmethionine synthetase [EC:2.5.1.6]
D	MA_84846g0010	K01244	MTN	5'-methylthioadenosine nucleosidase [EC:3.2.2.16]
D	MA_102057g0010	K00815	TAT	tyrosine aminotransferase [EC:2.6.1.5]
D	MA_10433454g0020	K01251	E3.3.1.1, ahcY	adenosylhomocysteinase [EC:3.3.1.1]
D	MA_8195264g0010	K01762	ACS	1-aminocyclopropane-1-carboxylate synthase [EC:4.4.1.14]
D	MA_10437163g0010	K00827	AGXT2	alanine-glyoxylate transaminase / (R)-3-amino-2-methylpropionate-pyruvate transaminase [EC:2.6.1.44 2.6.1.40]
C	00280 Valine, leucine and isoleucine degradation [PATH:ko00280]
D	MA_10437264g0010	K00382	DLD, lpd, pdhD	dihydrolipoamide dehydrogenase [EC:1.8.1.4]
D	MA_10436322g0010	K07513	ACAA1	acetyl-CoA acyltransferase 1 [EC:2.3.1.16]
D	MA_10431043g0010	K00128	ALDH	aldehyde dehydrogenase (NAD+) [EC:1.2.1.3]
D	MA_10431627g0010	K00128	ALDH	aldehyde dehydrogenase (NAD+) [EC:1.2.1.3]
D	MA_10437163g0010	K00827	AGXT2	alanine-glyoxylate transaminase / (R)-3-amino-2-methylpropionate-pyruvate transaminase [EC:2.6.1.44 2.6.1.40]
C	00290 Valine, leucine and isoleucine biosynthesis [PATH:ko00290]
C	00300 Lysine biosynthesis [PATH:ko00300]
C	00310 Lysine degradation [PATH:ko00310]
D	MA_10427709g0010	K14157	AASS	alpha-aminoadipic semialdehyde synthase [EC:1.5.1.8 1.5.1.9]
D	MA_394353g0010	K14157	AASS	alpha-aminoadipic semialdehyde synthase [EC:1.5.1.8 1.5.1.9]
D	MA_10437264g0010	K00382	DLD, lpd, pdhD	dihydrolipoamide dehydrogenase [EC:1.8.1.4]
D	MA_20561g0020	K00306	PIPOX	sarcosine oxidase / L-pipecolate oxidase [EC:1.5.3.1 1.5.3.7]
D	MA_10431043g0010	K00128	ALDH	aldehyde dehydrogenase (NAD+) [EC:1.2.1.3]
D	MA_10431627g0010	K00128	ALDH	aldehyde dehydrogenase (NAD+) [EC:1.2.1.3]
C	00220 Arginine biosynthesis [PATH:ko00220]
D	MA_15508g0010	K01915	glnA, GLUL	glutamine synthetase [EC:6.3.1.2]
D	MA_10433492g0010	K00814	GPT, ALT	alanine transaminase [EC:2.6.1.2]
D	MA_10429954g0020	K00620	argJ	glutamate N-acetyltransferase / amino-acid N-acetyltransferase [EC:2.3.1.35 2.3.1.1]
C	00330 Arginine and proline metabolism [PATH:ko00330]
D	MA_10427280g0030	K17839	PAO4, PAO3, PAO2	polyamine oxidase [EC:1.5.3.17 1.5.3.-]
D	MA_10431043g0010	K00128	ALDH	aldehyde dehydrogenase (NAD+) [EC:1.2.1.3]
D	MA_10431627g0010	K00128	ALDH	aldehyde dehydrogenase (NAD+) [EC:1.2.1.3]
D	MA_10433568g0010	K01426	E3.5.1.4, amiE	amidase [EC:3.5.1.4]
D	MA_7993g0010	K00819	rocD, OAT	ornithine--oxo-acid transaminase [EC:2.6.1.13]
D	MA_127632g0010	K00472	P4HA	prolyl 4-hydroxylase [EC:1.14.11.2]
C	00340 Histidine metabolism [PATH:ko00340]
D	MA_10431043g0010	K00128	ALDH	aldehyde dehydrogenase (NAD+) [EC:1.2.1.3]
D	MA_10431627g0010	K00128	ALDH	aldehyde dehydrogenase (NAD+) [EC:1.2.1.3]
C	00350 Tyrosine metabolism [PATH:ko00350]
D	MA_102057g0010	K00815	TAT	tyrosine aminotransferase [EC:2.6.1.5]
D	MA_771156g0010	K00121	frmA, ADH5, adhC	S-(hydroxymethyl)glutathione dehydrogenase / alcohol dehydrogenase [EC:1.1.1.284 1.1.1.1]
D	MA_10432693g0010	K18857	ADH1	alcohol dehydrogenase class-P [EC:1.1.1.1]
C	00360 Phenylalanine metabolism [PATH:ko00360]
D	MA_102057g0010	K00815	TAT	tyrosine aminotransferase [EC:2.6.1.5]
D	MA_10433568g0010	K01426	E3.5.1.4, amiE	amidase [EC:3.5.1.4]
D	MA_10429279g0010	K10775	PAL	phenylalanine ammonia-lyase [EC:4.3.1.24]
C	00380 Tryptophan metabolism [PATH:ko00380]
D	MA_10437264g0010	K00382	DLD, lpd, pdhD	dihydrolipoamide dehydrogenase [EC:1.8.1.4]
D	MA_10431043g0010	K00128	ALDH	aldehyde dehydrogenase (NAD+) [EC:1.2.1.3]
D	MA_10431627g0010	K00128	ALDH	aldehyde dehydrogenase (NAD+) [EC:1.2.1.3]
D	MA_10433568g0010	K01426	E3.5.1.4, amiE	amidase [EC:3.5.1.4]
D	MA_10427891g0010	K03781	katE, CAT, catB, srpA	catalase [EC:1.11.1.6]
C	00400 Phenylalanine, tyrosine and tryptophan biosynthesis [PATH:ko00400]
D	MA_10436080g0010	K13832	aroDE, DHQ-SDH	3-dehydroquinate dehydratase / shikimate dehydrogenase [EC:4.2.1.10 1.1.1.25]
D	MA_102057g0010	K00815	TAT	tyrosine aminotransferase [EC:2.6.1.5]
B
B	09106 Metabolism of other amino acids
C	00410 beta-Alanine metabolism [PATH:ko00410]
D	MA_10427280g0030	K17839	PAO4, PAO3, PAO2	polyamine oxidase [EC:1.5.3.17 1.5.3.-]
D	MA_10431043g0010	K00128	ALDH	aldehyde dehydrogenase (NAD+) [EC:1.2.1.3]
D	MA_10431627g0010	K00128	ALDH	aldehyde dehydrogenase (NAD+) [EC:1.2.1.3]
D	MA_27352g0010	K00207	DPYD	dihydropyrimidine dehydrogenase (NADP+) [EC:1.3.1.2]
D	MA_126568g0010	K01431	UPB1, pydC	beta-ureidopropionase [EC:3.5.1.6]
D	MA_188833g0010	K00232	E1.3.3.6, ACOX1, ACOX3	acyl-CoA oxidase [EC:1.3.3.6]
C	00430 Taurine and hypotaurine metabolism [PATH:ko00430]
D	MA_897311g0010	K18592	GGT1_5, CD224	gamma-glutamyltranspeptidase / glutathione hydrolase / leukotriene-C4 hydrolase [EC:2.3.2.2 3.4.19.13 3.4.19.14]
C	00440 Phosphonate and phosphinate metabolism [PATH:ko00440]
D	MA_10435627g0010	K00968	PCYT1	choline-phosphate cytidylyltransferase [EC:2.7.7.15]
C	00450 Selenocompound metabolism [PATH:ko00450]
C	00460 Cyanoamino acid metabolism [PATH:ko00460]
D	MA_139193g0010	K01188	E3.2.1.21	beta-glucosidase [EC:3.2.1.21]
D	MA_897311g0010	K18592	GGT1_5, CD224	gamma-glutamyltranspeptidase / glutathione hydrolase / leukotriene-C4 hydrolase [EC:2.3.2.2 3.4.19.13 3.4.19.14]
C	00471 D-Glutamine and D-glutamate metabolism [PATH:ko00471]
C	00472 D-Arginine and D-ornithine metabolism [PATH:ko00472]
C	00473 D-Alanine metabolism [PATH:ko00473]
C	00480 Glutathione metabolism [PATH:ko00480]
D	MA_897311g0010	K18592	GGT1_5, CD224	gamma-glutamyltranspeptidase / glutathione hydrolase / leukotriene-C4 hydrolase [EC:2.3.2.2 3.4.19.13 3.4.19.14]
D	MA_10081221g0010	K00799	GST, gst	glutathione S-transferase [EC:2.5.1.18]
D	MA_10434037g0020	K00799	GST, gst	glutathione S-transferase [EC:2.5.1.18]
D	MA_117567g0010	K00799	GST, gst	glutathione S-transferase [EC:2.5.1.18]
D	MA_188810g0010	K00799	GST, gst	glutathione S-transferase [EC:2.5.1.18]
D	MA_5170784g0010	K00799	GST, gst	glutathione S-transferase [EC:2.5.1.18]
D	MA_103215g0010	K21888	DHAR	glutathione dehydrogenase/transferase [EC:1.8.5.1 2.5.1.18]
D	MA_10435887g0040	K00031	IDH1, IDH2, icd	isocitrate dehydrogenase [EC:1.1.1.42]
D	MA_10163020g0010	K00033	PGD, gnd, gntZ	6-phosphogluconate dehydrogenase [EC:1.1.1.44 1.1.1.343]
B
B	09107 Glycan biosynthesis and metabolism
C	00510 N-Glycan biosynthesis [PATH:ko00510]
C	00513 Various types of N-glycan biosynthesis [PATH:ko00513]
D	MA_3507354g0010	K12373	HEXA_B	hexosaminidase [EC:3.2.1.52]
C	00512 Mucin type O-glycan biosynthesis [PATH:ko00512]
C	00515 Mannose type O-glycan biosynthesis [PATH:ko00515]
C	00514 Other types of O-glycan biosynthesis [PATH:ko00514]
C	00532 Glycosaminoglycan biosynthesis - chondroitin sulfate / dermatan sulfate [PATH:ko00532]
C	00534 Glycosaminoglycan biosynthesis - heparan sulfate / heparin [PATH:ko00534]
C	00533 Glycosaminoglycan biosynthesis - keratan sulfate [PATH:ko00533]
C	00531 Glycosaminoglycan degradation [PATH:ko00531]
D	MA_3507354g0010	K12373	HEXA_B	hexosaminidase [EC:3.2.1.52]
C	00563 Glycosylphosphatidylinositol (GPI)-anchor biosynthesis [PATH:ko00563]
C	00601 Glycosphingolipid biosynthesis - lacto and neolacto series [PATH:ko00601]
C	00603 Glycosphingolipid biosynthesis - globo and isoglobo series [PATH:ko00603]
D	MA_3507354g0010	K12373	HEXA_B	hexosaminidase [EC:3.2.1.52]
C	00604 Glycosphingolipid biosynthesis - ganglio series [PATH:ko00604]
D	MA_3507354g0010	K12373	HEXA_B	hexosaminidase [EC:3.2.1.52]
C	00540 Lipopolysaccharide biosynthesis [PATH:ko00540]
C	00550 Peptidoglycan biosynthesis [PATH:ko00550]
C	00511 Other glycan degradation [PATH:ko00511]
D	MA_3507354g0010	K12373	HEXA_B	hexosaminidase [EC:3.2.1.52]
D	MA_226275g0010	K01191	MAN2C1	alpha-mannosidase [EC:3.2.1.24]
D	MA_60892g0010	K17108	GBA2	non-lysosomal glucosylceramidase [EC:3.2.1.45]
C	00571 Lipoarabinomannan (LAM) biosynthesis [PATH:ko00571]
C	00572 Arabinogalactan biosynthesis - Mycobacterium [PATH:ko00572]
B
B	09108 Metabolism of cofactors and vitamins
C	00730 Thiamine metabolism [PATH:ko00730]
D	MA_136233g0010	K00878	thiM	hydroxyethylthiazole kinase [EC:2.7.1.50]
C	00740 Riboflavin metabolism [PATH:ko00740]
C	00750 Vitamin B6 metabolism [PATH:ko00750]
D	MA_9506636g0010	K13248	PHOSPHO2	pyridoxal phosphate phosphatase PHOSPHO2 [EC:3.1.3.74]
C	00760 Nicotinate and nicotinamide metabolism [PATH:ko00760]
D	MA_82669g0010	K03517	nadA	quinolinate synthase [EC:2.5.1.72]
D	MA_10435507g0010	K00763	pncB, NAPRT1	nicotinate phosphoribosyltransferase [EC:6.3.4.21]
C	00770 Pantothenate and CoA biosynthesis [PATH:ko00770]
D	MA_139148g0010	K00606	panB	3-methyl-2-oxobutanoate hydroxymethyltransferase [EC:2.1.2.11]
D	MA_27352g0010	K00207	DPYD	dihydropyrimidine dehydrogenase (NADP+) [EC:1.3.1.2]
D	MA_126568g0010	K01431	UPB1, pydC	beta-ureidopropionase [EC:3.5.1.6]
C	00780 Biotin metabolism [PATH:ko00780]
D	MA_10427712g0010	K00059	fabG, OAR1	3-oxoacyl-[acyl-carrier protein] reductase [EC:1.1.1.100]
C	00785 Lipoic acid metabolism [PATH:ko00785]
C	00790 Folate biosynthesis [PATH:ko00790]
D	MA_8054208g0010	K01307	GGH	gamma-glutamyl hydrolase [EC:3.4.19.9]
C	00670 One carbon pool by folate [PATH:ko00670]
C	00830 Retinol metabolism [PATH:ko00830]
D	MA_771156g0010	K00121	frmA, ADH5, adhC	S-(hydroxymethyl)glutathione dehydrogenase / alcohol dehydrogenase [EC:1.1.1.284 1.1.1.1]
C	00860 Porphyrin and chlorophyll metabolism [PATH:ko00860]
D	MA_72094g0010	K22013	SGR, SGRL	magnesium dechelatase [EC:4.99.1.10]
C	00130 Ubiquinone and other terpenoid-quinone biosynthesis [PATH:ko00130]
D	MA_102057g0010	K00815	TAT	tyrosine aminotransferase [EC:2.6.1.5]
D	MA_10435536g0010	K00487	CYP73A	trans-cinnamate 4-monooxygenase [EC:1.14.14.91]
D	MA_10430292g0010	K19222	menI, DHNAT	1,4-dihydroxy-2-naphthoyl-CoA hydrolase [EC:3.1.2.28]
D	MA_28841g0010	K03809	wrbA	NAD(P)H dehydrogenase (quinone) [EC:1.6.5.2]
B
B	09109 Metabolism of terpenoids and polyketides
C	00900 Terpenoid backbone biosynthesis [PATH:ko00900]
D	MA_454112g0010	K00021	HMGCR	hydroxymethylglutaryl-CoA reductase (NADPH) [EC:1.1.1.34]
D	MA_8877544g0010	K00938	E2.7.4.2, mvaK2	phosphomevalonate kinase [EC:2.7.4.2]
D	MA_13901g0010	K01597	MVD, mvaD	diphosphomevalonate decarboxylase [EC:4.1.1.33]
D	MA_175884g0010	K00787	FDPS	farnesyl diphosphate synthase [EC:2.5.1.1 2.5.1.10]
D	MA_10426719g0010	K12742	ispS	isoprene synthase [EC:4.2.3.27]
C	00902 Monoterpenoid biosynthesis [PATH:ko00902]
C	00909 Sesquiterpenoid and triterpenoid biosynthesis [PATH:ko00909]
C	00904 Diterpenoid biosynthesis [PATH:ko00904]
D	MA_9401581g0010	K04120	E5.5.1.13	ent-copalyl diphosphate synthase [EC:5.5.1.13]
D	MA_26738g0010	K04125	E1.14.11.13	gibberellin 2beta-dioxygenase [EC:1.14.11.13]
C	00906 Carotenoid biosynthesis [PATH:ko00906]
D	MA_439703g0010	K15746	crtZ	beta-carotene 3-hydroxylase [EC:1.14.15.24]
D	MA_295001g0010	K09843	CYP707A	(+)-abscisic acid 8'-hydroxylase [EC:1.14.14.137]
C	00905 Brassinosteroid biosynthesis [PATH:ko00905]
D	MA_158072g0010	K20623	CYP92A6	typhasterol/6-deoxotyphasterol 2alpha-hydroxylase
D	MA_141669g0010	K15639	CYP734A1, BAS1	PHYB activation tagged suppressor 1 [EC:1.14.-.-]
C	00981 Insect hormone biosynthesis [PATH:ko00981]
D	MA_10431043g0010	K00128	ALDH	aldehyde dehydrogenase (NAD+) [EC:1.2.1.3]
D	MA_10431627g0010	K00128	ALDH	aldehyde dehydrogenase (NAD+) [EC:1.2.1.3]
C	00908 Zeatin biosynthesis [PATH:ko00908]
D	MA_10434729g0020	K13496	UGT73C	UDP-glucosyltransferase 73C [EC:2.4.1.-]
D	MA_125120g0010	K13495	CISZOG	cis-zeatin O-glucosyltransferase [EC:2.4.1.215]
C	00903 Limonene and pinene degradation [PATH:ko00903]
D	MA_10431043g0010	K00128	ALDH	aldehyde dehydrogenase (NAD+) [EC:1.2.1.3]
D	MA_10431627g0010	K00128	ALDH	aldehyde dehydrogenase (NAD+) [EC:1.2.1.3]
C	00281 Geraniol degradation [PATH:ko00281]
C	01052 Type I polyketide structures [PATH:ko01052]
C	00522 Biosynthesis of 12-, 14- and 16-membered macrolides [PATH:ko00522]
C	01051 Biosynthesis of ansamycins [PATH:ko01051]
C	01059 Biosynthesis of enediyne antibiotics [PATH:ko01059]
C	01056 Biosynthesis of type II polyketide backbone [PATH:ko01056]
C	01057 Biosynthesis of type II polyketide products [PATH:ko01057]
C	00253 Tetracycline biosynthesis [PATH:ko00253]
C	00523 Polyketide sugar unit biosynthesis [PATH:ko00523]
C	01054 Nonribosomal peptide structures [PATH:ko01054]
C	01053 Biosynthesis of siderophore group nonribosomal peptides [PATH:ko01053]
C	01055 Biosynthesis of vancomycin group antibiotics [PATH:ko01055]
B
B	09110 Biosynthesis of other secondary metabolites
C	00940 Phenylpropanoid biosynthesis [PATH:ko00940]
D	MA_10429279g0010	K10775	PAL	phenylalanine ammonia-lyase [EC:4.3.1.24]
D	MA_10435536g0010	K00487	CYP73A	trans-cinnamate 4-monooxygenase [EC:1.14.14.91]
D	MA_4334g0010	K00588	E2.1.1.104	caffeoyl-CoA O-methyltransferase [EC:2.1.1.104]
D	MA_10432987g0020	K13066	E2.1.1.68, COMT	caffeic acid 3-O-methyltransferase [EC:2.1.1.68]
D	MA_10436231g0020	K00083	CAD	cinnamyl-alcohol dehydrogenase [EC:1.1.1.195]
D	MA_10144220g0010	K22395	K22395	cinnamyl-alcohol dehydrogenase [EC:1.1.1.195]
D	MA_8516716g0010	K22395	K22395	cinnamyl-alcohol dehydrogenase [EC:1.1.1.195]
D	MA_10426168g0010	K00430	E1.11.1.7	peroxidase [EC:1.11.1.7]
D	MA_10430929g0010	K00430	E1.11.1.7	peroxidase [EC:1.11.1.7]
D	MA_10432809g0010	K00430	E1.11.1.7	peroxidase [EC:1.11.1.7]
D	MA_10433564g0020	K00430	E1.11.1.7	peroxidase [EC:1.11.1.7]
D	MA_185360g0010	K00430	E1.11.1.7	peroxidase [EC:1.11.1.7]
D	MA_502530g0010	K00430	E1.11.1.7	peroxidase [EC:1.11.1.7]
D	MA_66201g0010	K00430	E1.11.1.7	peroxidase [EC:1.11.1.7]
D	MA_73034g0010	K00430	E1.11.1.7	peroxidase [EC:1.11.1.7]
D	MA_139193g0010	K01188	E3.2.1.21	beta-glucosidase [EC:3.2.1.21]
D	MA_10433869g0010	K23260	TOGT1	scopoletin glucosyltransferase [EC:2.4.1.128]
C	00945 Stilbenoid, diarylheptanoid and gingerol biosynthesis [PATH:ko00945]
D	MA_10435536g0010	K00487	CYP73A	trans-cinnamate 4-monooxygenase [EC:1.14.14.91]
D	MA_4334g0010	K00588	E2.1.1.104	caffeoyl-CoA O-methyltransferase [EC:2.1.1.104]
C	00941 Flavonoid biosynthesis [PATH:ko00941]
D	MA_10435536g0010	K00487	CYP73A	trans-cinnamate 4-monooxygenase [EC:1.14.14.91]
D	MA_28222g0010	K05280	CYP75B1	flavonoid 3'-monooxygenase [EC:1.14.14.82]
D	MA_78410g0010	K13082	DFR	bifunctional dihydroflavonol 4-reductase/flavanone 4-reductase [EC:1.1.1.219 1.1.1.234]
D	MA_4334g0010	K00588	E2.1.1.104	caffeoyl-CoA O-methyltransferase [EC:2.1.1.104]
C	00944 Flavone and flavonol biosynthesis [PATH:ko00944]
D	MA_28222g0010	K05280	CYP75B1	flavonoid 3'-monooxygenase [EC:1.14.14.82]
D	MA_477384g0010	K22772	FG2	flavonol-3-O-glucoside L-rhamnosyltransferase [EC:2.4.1.159]
C	00942 Anthocyanin biosynthesis [PATH:ko00942]
C	00943 Isoflavonoid biosynthesis [PATH:ko00943]
C	00901 Indole alkaloid biosynthesis [PATH:ko00901]
C	00403 Indole diterpene alkaloid biosynthesis [PATH:ko00403]
C	00950 Isoquinoline alkaloid biosynthesis [PATH:ko00950]
D	MA_102057g0010	K00815	TAT	tyrosine aminotransferase [EC:2.6.1.5]
C	00960 Tropane, piperidine and pyridine alkaloid biosynthesis [PATH:ko00960]
D	MA_102057g0010	K00815	TAT	tyrosine aminotransferase [EC:2.6.1.5]
C	01058 Acridone alkaloid biosynthesis [PATH:ko01058]
C	00232 Caffeine metabolism [PATH:ko00232]
C	00965 Betalain biosynthesis [PATH:ko00965]
C	00966 Glucosinolate biosynthesis [PATH:ko00966]
C	00402 Benzoxazinoid biosynthesis [PATH:ko00402]
C	00311 Penicillin and cephalosporin biosynthesis [PATH:ko00311]
C	00332 Carbapenem biosynthesis [PATH:ko00332]
C	00261 Monobactam biosynthesis [PATH:ko00261]
C	00331 Clavulanic acid biosynthesis [PATH:ko00331]
C	00521 Streptomycin biosynthesis [PATH:ko00521]
D	MA_10427625g0010	K01858	INO1, ISYNA1	myo-inositol-1-phosphate synthase [EC:5.5.1.4]
C	00524 Neomycin, kanamycin and gentamicin biosynthesis [PATH:ko00524]
C	00525 Acarbose and validamycin biosynthesis [PATH:ko00525]
C	00401 Novobiocin biosynthesis [PATH:ko00401]
D	MA_102057g0010	K00815	TAT	tyrosine aminotransferase [EC:2.6.1.5]
C	00404 Staurosporine biosynthesis [PATH:ko00404]
C	00405 Phenazine biosynthesis [PATH:ko00405]
C	00333 Prodigiosin biosynthesis [PATH:ko00333]
D	MA_10427712g0010	K00059	fabG, OAR1	3-oxoacyl-[acyl-carrier protein] reductase [EC:1.1.1.100]
C	00254 Aflatoxin biosynthesis [PATH:ko00254]
C	00999 Biosynthesis of various secondary metabolites - part 1 [PATH:ko00999]
C	00998 Biosynthesis of various secondary metabolites - part 2 [PATH:ko00998]
D	MA_445017g0010	K21568	PLR	pinoresinol/lariciresinol reductase [EC:1.23.1.1 1.23.1.2 1.23.1.3 1.23.1.4]
D	MA_73179g0010	K21568	PLR	pinoresinol/lariciresinol reductase [EC:1.23.1.1 1.23.1.2 1.23.1.3 1.23.1.4]
C	00997 Biosynthesis of various secondary metabolites - part 3 [PATH:ko00997]
B
B	09111 Xenobiotics biodegradation and metabolism
C	00362 Benzoate degradation [PATH:ko00362]
C	00627 Aminobenzoate degradation [PATH:ko00627]
D	MA_10433568g0010	K01426	E3.5.1.4, amiE	amidase [EC:3.5.1.4]
C	00364 Fluorobenzoate degradation [PATH:ko00364]
C	00625 Chloroalkane and chloroalkene degradation [PATH:ko00625]
D	MA_771156g0010	K00121	frmA, ADH5, adhC	S-(hydroxymethyl)glutathione dehydrogenase / alcohol dehydrogenase [EC:1.1.1.284 1.1.1.1]
D	MA_10431043g0010	K00128	ALDH	aldehyde dehydrogenase (NAD+) [EC:1.2.1.3]
D	MA_10431627g0010	K00128	ALDH	aldehyde dehydrogenase (NAD+) [EC:1.2.1.3]
C	00361 Chlorocyclohexane and chlorobenzene degradation [PATH:ko00361]
C	00623 Toluene degradation [PATH:ko00623]
C	00622 Xylene degradation [PATH:ko00622]
C	00633 Nitrotoluene degradation [PATH:ko00633]
C	00642 Ethylbenzene degradation [PATH:ko00642]
C	00643 Styrene degradation [PATH:ko00643]
D	MA_10433568g0010	K01426	E3.5.1.4, amiE	amidase [EC:3.5.1.4]
C	00791 Atrazine degradation [PATH:ko00791]
C	00930 Caprolactam degradation [PATH:ko00930]
C	00363 Bisphenol degradation [PATH:ko00363]
C	00621 Dioxin degradation [PATH:ko00621]
C	00626 Naphthalene degradation [PATH:ko00626]
D	MA_771156g0010	K00121	frmA, ADH5, adhC	S-(hydroxymethyl)glutathione dehydrogenase / alcohol dehydrogenase [EC:1.1.1.284 1.1.1.1]
C	00624 Polycyclic aromatic hydrocarbon degradation [PATH:ko00624]
C	00365 Furfural degradation [PATH:ko00365]
C	00984 Steroid degradation [PATH:ko00984]
C	00980 Metabolism of xenobiotics by cytochrome P450 [PATH:ko00980]
D	MA_10081221g0010	K00799	GST, gst	glutathione S-transferase [EC:2.5.1.18]
D	MA_10434037g0020	K00799	GST, gst	glutathione S-transferase [EC:2.5.1.18]
D	MA_117567g0010	K00799	GST, gst	glutathione S-transferase [EC:2.5.1.18]
D	MA_188810g0010	K00799	GST, gst	glutathione S-transferase [EC:2.5.1.18]
D	MA_5170784g0010	K00799	GST, gst	glutathione S-transferase [EC:2.5.1.18]
D	MA_771156g0010	K00121	frmA, ADH5, adhC	S-(hydroxymethyl)glutathione dehydrogenase / alcohol dehydrogenase [EC:1.1.1.284 1.1.1.1]
C	00982 Drug metabolism - cytochrome P450 [PATH:ko00982]
D	MA_10081221g0010	K00799	GST, gst	glutathione S-transferase [EC:2.5.1.18]
D	MA_10434037g0020	K00799	GST, gst	glutathione S-transferase [EC:2.5.1.18]
D	MA_117567g0010	K00799	GST, gst	glutathione S-transferase [EC:2.5.1.18]
D	MA_188810g0010	K00799	GST, gst	glutathione S-transferase [EC:2.5.1.18]
D	MA_5170784g0010	K00799	GST, gst	glutathione S-transferase [EC:2.5.1.18]
D	MA_771156g0010	K00121	frmA, ADH5, adhC	S-(hydroxymethyl)glutathione dehydrogenase / alcohol dehydrogenase [EC:1.1.1.284 1.1.1.1]
C	00983 Drug metabolism - other enzymes [PATH:ko00983]
D	MA_138049g0020	K01489	cdd, CDA	cytidine deaminase [EC:3.5.4.5]
D	MA_27352g0010	K00207	DPYD	dihydropyrimidine dehydrogenase (NADP+) [EC:1.3.1.2]
D	MA_126568g0010	K01431	UPB1, pydC	beta-ureidopropionase [EC:3.5.1.6]
D	MA_10081221g0010	K00799	GST, gst	glutathione S-transferase [EC:2.5.1.18]
D	MA_10434037g0020	K00799	GST, gst	glutathione S-transferase [EC:2.5.1.18]
D	MA_117567g0010	K00799	GST, gst	glutathione S-transferase [EC:2.5.1.18]
D	MA_188810g0010	K00799	GST, gst	glutathione S-transferase [EC:2.5.1.18]
D	MA_5170784g0010	K00799	GST, gst	glutathione S-transferase [EC:2.5.1.18]
B
B	09112 Not included in regular maps
C	09113 Global maps only
#
A	09120 Genetic Information Processing
B
B	09121 Transcription
C	03020 RNA polymerase [PATH:ko03020]
C	03022 Basal transcription factors [PATH:ko03022]
C	03040 Spliceosome [PATH:ko03040]
B
B	09122 Translation
C	03010 Ribosome [PATH:ko03010]
D	MA_8948319g0010	K02866	RP-L10e, RPL10	large subunit ribosomal protein L10e
D	MA_10429866g0020	K02894	RP-L23e, RPL23	large subunit ribosomal protein L23e
D	MA_14317g0010	K02910	RP-L31e, RPL31	large subunit ribosomal protein L31e
C	00970 Aminoacyl-tRNA biosynthesis [PATH:ko00970]
D	MA_10430147g0010	K01886	QARS, glnS	glutaminyl-tRNA synthetase [EC:6.1.1.18]
C	03013 RNA transport [PATH:ko03013]
D	MA_10427158g0010	K07936	RAN	GTP-binding nuclear protein Ran
D	MA_3901g0010	K10577	UBE2I, UBC9	ubiquitin-conjugating enzyme E2 I
D	MA_45897g0010	K03236	EIF1A	translation initiation factor 1A
D	MA_50378g0010	K03257	EIF4A	translation initiation factor 4A
D	MA_10435577g0010	K13126	PABPC	polyadenylate-binding protein
C	03015 mRNA surveillance pathway [PATH:ko03015]
D	MA_10435577g0010	K13126	PABPC	polyadenylate-binding protein
C	03008 Ribosome biogenesis in eukaryotes [PATH:ko03008]
D	MA_10427158g0010	K07936	RAN	GTP-binding nuclear protein Ran
B
B	09123 Folding, sorting and degradation
C	03060 Protein export [PATH:ko03060]
D	MA_91617g0010	K09490	HSPA5, BIP	heat shock 70kDa protein 5
C	04141 Protein processing in endoplasmic reticulum [PATH:ko04141]
D	MA_91617g0010	K09490	HSPA5, BIP	heat shock 70kDa protein 5
D	MA_491606g0010	K08288	PRKCSH	protein kinase C substrate 80K-H
D	MA_101402g0010	K09580	PDIA1, P4HB	protein disulfide-isomerase A1 [EC:5.3.4.1]
D	MA_10168585g0010	K13525	VCP, CDC48	transitional endoplasmic reticulum ATPase
D	MA_9734g0010	K14016	UFD1	ubiquitin fusion degradation protein 1
D	MA_10437205g0010	K06689	UBE2D, UBC4, UBC5	ubiquitin-conjugating enzyme E2 D [EC:2.3.2.23]
D	MA_13020g0010	K06689	UBE2D, UBC4, UBC5	ubiquitin-conjugating enzyme E2 D [EC:2.3.2.23]
D	MA_194g0030	K06689	UBE2D, UBC4, UBC5	ubiquitin-conjugating enzyme E2 D [EC:2.3.2.23]
D	MA_83109g0010	K03347	CUL1, CDC53	cullin 1
C	04130 SNARE interactions in vesicular transport [PATH:ko04130]
C	04120 Ubiquitin mediated proteolysis [PATH:ko04120]
D	MA_10437205g0010	K06689	UBE2D, UBC4, UBC5	ubiquitin-conjugating enzyme E2 D [EC:2.3.2.23]
D	MA_13020g0010	K06689	UBE2D, UBC4, UBC5	ubiquitin-conjugating enzyme E2 D [EC:2.3.2.23]
D	MA_194g0030	K06689	UBE2D, UBC4, UBC5	ubiquitin-conjugating enzyme E2 D [EC:2.3.2.23]
D	MA_3901g0010	K10577	UBE2I, UBC9	ubiquitin-conjugating enzyme E2 I
D	MA_2974g0010	K10579	UBE2M, UBC12	ubiquitin-conjugating enzyme E2 M
D	MA_10138732g0010	K10580	UBE2N, BLU, UBC13	ubiquitin-conjugating enzyme E2 N [EC:2.3.2.23]
D	MA_11973g0010	K10581	UBE2O	ubiquitin-conjugating enzyme E2 O [EC:2.3.2.24]
D	MA_56255g0010	K10688	UBE2W, UBC16	ubiquitin-conjugating enzyme E2 W [EC:2.3.2.25]
D	MA_8950g0010	K10143	RFWD2, COP1	E3 ubiquitin-protein ligase RFWD2 [EC:2.3.2.27]
D	MA_10436725g0010	K10144	RCHY1, PIRH2	RING finger and CHY zinc finger domain-containing protein 1 [EC:2.3.2.27]
D	MA_126866g0010	K10144	RCHY1, PIRH2	RING finger and CHY zinc finger domain-containing protein 1 [EC:2.3.2.27]
D	MA_83109g0010	K03347	CUL1, CDC53	cullin 1
D	MA_10434068g0010	K03872	ELOC, TCEB1	elongin-C
C	04122 Sulfur relay system [PATH:ko04122]
C	03050 Proteasome [PATH:ko03050]
D	MA_10434382g0020	K03062	PSMC1, RPT2	26S proteasome regulatory subunit T2
D	MA_13350g0010	K03063	PSMC4, RPT3	26S proteasome regulatory subunit T3
D	MA_10035305g0010	K02726	PSMA2	20S proteasome subunit alpha 2 [EC:3.4.25.1]
C	03018 RNA degradation [PATH:ko03018]
D	MA_9777560g0010	K12581	CNOT7_8, CAF1, POP2	CCR4-NOT transcription complex subunit 7/8
D	MA_10435577g0010	K13126	PABPC	polyadenylate-binding protein
B
B	09124 Replication and repair
C	03030 DNA replication [PATH:ko03030]
C	03410 Base excision repair [PATH:ko03410]
C	03420 Nucleotide excision repair [PATH:ko03420]
D	MA_10168324g0010	K10840	CETN2	centrin-2
D	MA_119918g0010	K10840	CETN2	centrin-2
D	MA_25900g0010	K10840	CETN2	centrin-2
D	MA_48747g0010	K10840	CETN2	centrin-2
C	03430 Mismatch repair [PATH:ko03430]
C	03440 Homologous recombination [PATH:ko03440]
C	03450 Non-homologous end-joining [PATH:ko03450]
C	03460 Fanconi anemia pathway [PATH:ko03460]
#
A	09130 Environmental Information Processing
B
B	09131 Membrane transport
C	02010 ABC transporters [PATH:ko02010]
D	MA_6870g0010	K05658	ABCB1, CD243	ATP-binding cassette, subfamily B (MDR/TAP), member 1 [EC:7.6.2.2]
D	MA_629244g0010	K05666	ABCC2	ATP-binding cassette, subfamily C (CFTR/MRP), member 2
C	02060 Phosphotransferase system (PTS) [PATH:ko02060]
C	03070 Bacterial secretion system [PATH:ko03070]
B
B	09132 Signal transduction
C	02020 Two-component system [PATH:ko02020]
D	MA_15508g0010	K01915	glnA, GLUL	glutamine synthetase [EC:6.3.1.2]
D	MA_10434031g0010	K01051	E3.1.1.11	pectinesterase [EC:3.1.1.11]
C	04014 Ras signaling pathway [PATH:ko04014]
D	MA_52889g0010	K02183	CALM	calmodulin
D	MA_215266g0020	K19613	SHOC2, SUR8	leucine-rich repeat protein SHOC2
D	MA_337982g0010	K01115	PLD1_2	phospholipase D1/2 [EC:3.1.4.4]
C	04015 Rap1 signaling pathway [PATH:ko04015]
D	MA_52889g0010	K02183	CALM	calmodulin
D	MA_102655g0010	K05759	PFN	profilin
C	04010 MAPK signaling pathway [PATH:ko04010]
D	MA_10434671g0010	K04460	PPP5C	serine/threonine-protein phosphatase 5 [EC:3.1.3.16]
C	04013 MAPK signaling pathway - fly [PATH:ko04013]
D	MA_10437205g0010	K06689	UBE2D, UBC4, UBC5	ubiquitin-conjugating enzyme E2 D [EC:2.3.2.23]
D	MA_13020g0010	K06689	UBE2D, UBC4, UBC5	ubiquitin-conjugating enzyme E2 D [EC:2.3.2.23]
D	MA_194g0030	K06689	UBE2D, UBC4, UBC5	ubiquitin-conjugating enzyme E2 D [EC:2.3.2.23]
D	MA_102655g0010	K05759	PFN	profilin
C	04016 MAPK signaling pathway - plant [PATH:ko04016]
D	MA_10428480g0010	K13449	PR1	pathogenesis-related protein 1
D	MA_150049g0010	K13449	PR1	pathogenesis-related protein 1
D	MA_53673g0010	K13449	PR1	pathogenesis-related protein 1
D	MA_168804g0010	K20726	TMEM222	transmembrane protein 222
D	MA_10194g0020	K20604	MKK9	mitogen-activated protein kinase kinase 9 [EC:2.7.12.2]
D	MA_10313114g0010	K20547	CHIB	basic endochitinase B [EC:3.2.1.14]
D	MA_27987g0010	K14496	PYL	abscisic acid receptor PYR/PYL family
D	MA_10430272g0020	K14498	SNRK2	serine/threonine-protein kinase SRK2 [EC:2.7.11.1]
D	MA_276143g0010	K20716	MAPKKK17_18	mitogen-activated protein kinase kinase kinase 17/18
D	MA_10427891g0010	K03781	katE, CAT, catB, srpA	catalase [EC:1.11.1.6]
D	MA_52889g0010	K02183	CALM	calmodulin
D	MA_18674g0010	K13447	RBOH	respiratory burst oxidase [EC:1.6.3.- 1.11.1.-]
C	04011 MAPK signaling pathway - yeast [PATH:ko04011]
D	MA_10427891g0010	K03781	katE, CAT, catB, srpA	catalase [EC:1.11.1.6]
D	MA_12670g0020	K06630	YWHAE	14-3-3 protein epsilon
D	MA_14148g0010	K06630	YWHAE	14-3-3 protein epsilon
C	04012 ErbB signaling pathway [PATH:ko04012]
D	MA_84310g0010	K04688	RPS6KB	ribosomal protein S6 kinase beta [EC:2.7.11.1]
C	04310 Wnt signaling pathway [PATH:ko04310]
D	MA_10435736g0010	K19882	NOTUM	O-palmitoleoyl-L-serine hydrolase [EC:3.1.1.98]
D	MA_83109g0010	K03347	CUL1, CDC53	cullin 1
C	04330 Notch signaling pathway [PATH:ko04330]
C	04340 Hedgehog signaling pathway [PATH:ko04340]
D	MA_83109g0010	K03347	CUL1, CDC53	cullin 1
C	04341 Hedgehog signaling pathway - fly [PATH:ko04341]
D	MA_83109g0010	K03347	CUL1, CDC53	cullin 1
C	04350 TGF-beta signaling pathway [PATH:ko04350]
D	MA_83109g0010	K03347	CUL1, CDC53	cullin 1
D	MA_84310g0010	K04688	RPS6KB	ribosomal protein S6 kinase beta [EC:2.7.11.1]
C	04390 Hippo signaling pathway [PATH:ko04390]
D	MA_12670g0020	K06630	YWHAE	14-3-3 protein epsilon
D	MA_14148g0010	K06630	YWHAE	14-3-3 protein epsilon
C	04391 Hippo signaling pathway - fly [PATH:ko04391]
D	MA_12670g0020	K06630	YWHAE	14-3-3 protein epsilon
D	MA_14148g0010	K06630	YWHAE	14-3-3 protein epsilon
C	04392 Hippo signaling pathway - multiple species [PATH:ko04392]
C	04370 VEGF signaling pathway [PATH:ko04370]
C	04371 Apelin signaling pathway [PATH:ko04371]
D	MA_52889g0010	K02183	CALM	calmodulin
D	MA_84310g0010	K04688	RPS6KB	ribosomal protein S6 kinase beta [EC:2.7.11.1]
D	MA_10434336g0020	K07198	PRKAA, AMPK	5'-AMP-activated protein kinase, catalytic alpha subunit [EC:2.7.11.11]
D	MA_3262g0010	K07199	PRKAB	5'-AMP-activated protein kinase, regulatory beta subunit
C	04630 Jak-STAT signaling pathway [PATH:ko04630]
C	04064 NF-kappa B signaling pathway [PATH:ko04064]
D	MA_10431567g0010	K05399	LBP	lipopolysaccharide-binding protein
D	MA_3901g0010	K10577	UBE2I, UBC9	ubiquitin-conjugating enzyme E2 I
C	04668 TNF signaling pathway [PATH:ko04668]
C	04066 HIF-1 signaling pathway [PATH:ko04066]
D	MA_84310g0010	K04688	RPS6KB	ribosomal protein S6 kinase beta [EC:2.7.11.1]
D	MA_10434068g0010	K03872	ELOC, TCEB1	elongin-C
D	MA_745622g0010	K00927	PGK, pgk	phosphoglycerate kinase [EC:2.7.2.3]
D	MA_3016g0010	K00161	PDHA, pdhA	pyruvate dehydrogenase E1 component alpha subunit [EC:1.2.4.1]
C	04068 FoxO signaling pathway [PATH:ko04068]
D	MA_10434336g0020	K07198	PRKAA, AMPK	5'-AMP-activated protein kinase, catalytic alpha subunit [EC:2.7.11.11]
D	MA_3262g0010	K07199	PRKAB	5'-AMP-activated protein kinase, regulatory beta subunit
D	MA_10433267g0010	K01110	PTEN	phosphatidylinositol-3,4,5-trisphosphate 3-phosphatase and dual-specificity protein phosphatase PTEN [EC:3.1.3.16 3.1.3.48 3.1.3.67]
D	MA_10427891g0010	K03781	katE, CAT, catB, srpA	catalase [EC:1.11.1.6]
C	04020 Calcium signaling pathway [PATH:ko04020]
D	MA_75520g0010	K05863	SLC25A4S, ANT	solute carrier family 25 (mitochondrial adenine nucleotide translocator), member 4/5/6/31
D	MA_52889g0010	K02183	CALM	calmodulin
D	MA_202816g0010	K08794	CAMK1	calcium/calmodulin-dependent protein kinase I [EC:2.7.11.17]
C	04070 Phosphatidylinositol signaling system [PATH:ko04070]
D	MA_10433267g0010	K01110	PTEN	phosphatidylinositol-3,4,5-trisphosphate 3-phosphatase and dual-specificity protein phosphatase PTEN [EC:3.1.3.16 3.1.3.48 3.1.3.67]
D	MA_20230g0010	K00921	PIKFYVE, FAB1	1-phosphatidylinositol-3-phosphate 5-kinase [EC:2.7.1.150]
D	MA_52889g0010	K02183	CALM	calmodulin
C	04072 Phospholipase D signaling pathway [PATH:ko04072]
D	MA_101085g0010	K07937	ARF1_2	ADP-ribosylation factor 1/2
D	MA_337982g0010	K01115	PLD1_2	phospholipase D1/2 [EC:3.1.4.4]
C	04071 Sphingolipid signaling pathway [PATH:ko04071]
D	MA_337982g0010	K01115	PLD1_2	phospholipase D1/2 [EC:3.1.4.4]
D	MA_10433267g0010	K01110	PTEN	phosphatidylinositol-3,4,5-trisphosphate 3-phosphatase and dual-specificity protein phosphatase PTEN [EC:3.1.3.16 3.1.3.48 3.1.3.67]
C	04024 cAMP signaling pathway [PATH:ko04024]
D	MA_52889g0010	K02183	CALM	calmodulin
D	MA_337982g0010	K01115	PLD1_2	phospholipase D1/2 [EC:3.1.4.4]
D	MA_188833g0010	K00232	E1.3.3.6, ACOX1, ACOX3	acyl-CoA oxidase [EC:1.3.3.6]
C	04022 cGMP-PKG signaling pathway [PATH:ko04022]
D	MA_52889g0010	K02183	CALM	calmodulin
D	MA_75520g0010	K05863	SLC25A4S, ANT	solute carrier family 25 (mitochondrial adenine nucleotide translocator), member 4/5/6/31
C	04151 PI3K-Akt signaling pathway [PATH:ko04151]
D	MA_10434336g0020	K07198	PRKAA, AMPK	5'-AMP-activated protein kinase, catalytic alpha subunit [EC:2.7.11.11]
D	MA_84310g0010	K04688	RPS6KB	ribosomal protein S6 kinase beta [EC:2.7.11.1]
D	MA_10433267g0010	K01110	PTEN	phosphatidylinositol-3,4,5-trisphosphate 3-phosphatase and dual-specificity protein phosphatase PTEN [EC:3.1.3.16 3.1.3.48 3.1.3.67]
D	MA_12670g0020	K06630	YWHAE	14-3-3 protein epsilon
D	MA_14148g0010	K06630	YWHAE	14-3-3 protein epsilon
C	04152 AMPK signaling pathway [PATH:ko04152]
D	MA_84660g0010	K07297	ADIPOR	adiponectin receptor
D	MA_10434336g0020	K07198	PRKAA, AMPK	5'-AMP-activated protein kinase, catalytic alpha subunit [EC:2.7.11.11]
D	MA_3262g0010	K07199	PRKAB	5'-AMP-activated protein kinase, regulatory beta subunit
D	MA_454112g0010	K00021	HMGCR	hydroxymethylglutaryl-CoA reductase (NADPH) [EC:1.1.1.34]
D	MA_5611g0010	K07877	RAB2A	Ras-related protein Rab-2A
D	MA_84310g0010	K04688	RPS6KB	ribosomal protein S6 kinase beta [EC:2.7.11.1]
C	04150 mTOR signaling pathway [PATH:ko04150]
D	MA_84310g0010	K04688	RPS6KB	ribosomal protein S6 kinase beta [EC:2.7.11.1]
D	MA_10434336g0020	K07198	PRKAA, AMPK	5'-AMP-activated protein kinase, catalytic alpha subunit [EC:2.7.11.11]
D	MA_10433267g0010	K01110	PTEN	phosphatidylinositol-3,4,5-trisphosphate 3-phosphatase and dual-specificity protein phosphatase PTEN [EC:3.1.3.16 3.1.3.48 3.1.3.67]
C	04075 Plant hormone signal transduction [PATH:ko04075]
D	MA_14836g0010	K14485	TIR1	transport inhibitor response 1
D	MA_40406g0010	K14488	SAUR	SAUR family protein
D	MA_69378g0010	K14488	SAUR	SAUR family protein
D	MA_855574g0010	K14493	GID1	gibberellin receptor GID1 [EC:3.-.-.-]
D	MA_164016g0010	K14495	GID2, SLY1	F-box protein GID2
D	MA_92836g0010	K14495	GID2, SLY1	F-box protein GID2
D	MA_27987g0010	K14496	PYL	abscisic acid receptor PYR/PYL family
D	MA_10430272g0020	K14498	SNRK2	serine/threonine-protein kinase SRK2 [EC:2.7.11.1]
D	MA_20205g0020	K14500	BSK	BR-signaling kinase [EC:2.7.11.1]
D	MA_372199g0010	K13463	COI-1	coronatine-insensitive protein 1
D	MA_10428480g0010	K13449	PR1	pathogenesis-related protein 1
D	MA_150049g0010	K13449	PR1	pathogenesis-related protein 1
D	MA_53673g0010	K13449	PR1	pathogenesis-related protein 1
B
B	09133 Signaling molecules and interaction
C	04080 Neuroactive ligand-receptor interaction [PATH:ko04080]
C	04060 Cytokine-cytokine receptor interaction [PATH:ko04060]
C	04061 Viral protein interaction with cytokine and cytokine receptor [PATH:ko04061]
C	04512 ECM-receptor interaction [PATH:ko04512]
C	04514 Cell adhesion molecules (CAMs) [PATH:ko04514]
#
A	09140 Cellular Processes
B
B	09141 Transport and catabolism
C	04144 Endocytosis [PATH:ko04144]
D	MA_337982g0010	K01115	PLD1_2	phospholipase D1/2 [EC:3.1.4.4]
D	MA_23656g0010	K19366	SPG20	spartin
D	MA_96110g0010	K12191	CHMP2A	charged multivesicular body protein 2A
D	MA_140297g0010	K12196	VPS4	vacuolar protein-sorting-associated protein 4
D	MA_13536g0010	K07904	RAB11A	Ras-related protein Rab-11A
D	MA_101085g0010	K07937	ARF1_2	ADP-ribosylation factor 1/2
C	04145 Phagosome [PATH:ko04145]
D	MA_5963g0010	K07374	TUBA	tubulin alpha
D	MA_251404g0010	K07375	TUBB	tubulin beta
D	MA_20230g0010	K00921	PIKFYVE, FAB1	1-phosphatidylinositol-3-phosphate 5-kinase [EC:2.7.1.150]
C	04142 Lysosome [PATH:ko04142]
D	MA_17334g0010	K01363	CTSB	cathepsin B [EC:3.4.22.1]
D	MA_7991915g0010	K01373	CTSF	cathepsin F [EC:3.4.22.41]
D	MA_86205g0010	K01369	LGMN	legumain [EC:3.4.22.34]
D	MA_3507354g0010	K12373	HEXA_B	hexosaminidase [EC:3.2.1.52]
D	MA_138441g0010	K01052	LIPA	lysosomal acid lipase/cholesteryl ester hydrolase [EC:3.1.1.13]
D	MA_10426023g0020	K12385	NPC1	Niemann-Pick C1 protein
D	MA_10437046g0010	K21398	SLC11A2, DMT1, NRAMP2	natural resistance-associated macrophage protein 2
D	MA_88963g0010	K21398	SLC11A2, DMT1, NRAMP2	natural resistance-associated macrophage protein 2
D	MA_9182156g0010	K21398	SLC11A2, DMT1, NRAMP2	natural resistance-associated macrophage protein 2
C	04146 Peroxisome [PATH:ko04146]
D	MA_93670g0010	K13354	SLC25A17, PMP34	solute carrier family 25 (peroxisomal adenine nucleotide transporter), member 17
D	MA_188833g0010	K00232	E1.3.3.6, ACOX1, ACOX3	acyl-CoA oxidase [EC:1.3.3.6]
D	MA_10436322g0010	K07513	ACAA1	acetyl-CoA acyltransferase 1 [EC:2.3.1.16]
D	MA_10437042g0010	K01897	ACSL, fadD	long-chain acyl-CoA synthetase [EC:6.2.1.3]
D	MA_10435887g0040	K00031	IDH1, IDH2, icd	isocitrate dehydrogenase [EC:1.1.1.42]
D	MA_20561g0020	K00306	PIPOX	sarcosine oxidase / L-pipecolate oxidase [EC:1.5.3.1 1.5.3.7]
D	MA_10427891g0010	K03781	katE, CAT, catB, srpA	catalase [EC:1.11.1.6]
C	04140 Autophagy - animal [PATH:ko04140]
D	MA_10433267g0010	K01110	PTEN	phosphatidylinositol-3,4,5-trisphosphate 3-phosphatase and dual-specificity protein phosphatase PTEN [EC:3.1.3.16 3.1.3.48 3.1.3.67]
D	MA_84310g0010	K04688	RPS6KB	ribosomal protein S6 kinase beta [EC:2.7.11.1]
D	MA_10434336g0020	K07198	PRKAA, AMPK	5'-AMP-activated protein kinase, catalytic alpha subunit [EC:2.7.11.11]
D	MA_17334g0010	K01363	CTSB	cathepsin B [EC:3.4.22.1]
C	04138 Autophagy - yeast [PATH:ko04138]
C	04136 Autophagy - other [PATH:ko04136]
C	04137 Mitophagy - animal [PATH:ko04137]
C	04139 Mitophagy - yeast [PATH:ko04139]
D	MA_10432818g0010	K11644	SIN3A	paired amphipathic helix protein Sin3a
B
B	09143 Cell growth and death
C	04110 Cell cycle [PATH:ko04110]
D	MA_13142g0010	K06620	E2F3	transcription factor E2F3
D	MA_83109g0010	K03347	CUL1, CDC53	cullin 1
D	MA_12670g0020	K06630	YWHAE	14-3-3 protein epsilon
D	MA_14148g0010	K06630	YWHAE	14-3-3 protein epsilon
C	04111 Cell cycle - yeast [PATH:ko04111]
D	MA_83109g0010	K03347	CUL1, CDC53	cullin 1
C	04112 Cell cycle - Caulobacter [PATH:ko04112]
D	MA_10430857g0010	K03544	clpX, CLPX	ATP-dependent Clp protease ATP-binding subunit ClpX
C	04113 Meiosis - yeast [PATH:ko04113]
C	04114 Oocyte meiosis [PATH:ko04114]
D	MA_12670g0020	K06630	YWHAE	14-3-3 protein epsilon
D	MA_14148g0010	K06630	YWHAE	14-3-3 protein epsilon
D	MA_83109g0010	K03347	CUL1, CDC53	cullin 1
D	MA_52889g0010	K02183	CALM	calmodulin
C	04210 Apoptosis [PATH:ko04210]
D	MA_5963g0010	K07374	TUBA	tubulin alpha
D	MA_17334g0010	K01363	CTSB	cathepsin B [EC:3.4.22.1]
D	MA_7991915g0010	K01373	CTSF	cathepsin F [EC:3.4.22.41]
C	04214 Apoptosis - fly [PATH:ko04214]
C	04215 Apoptosis - multiple species [PATH:ko04215]
C	04216 Ferroptosis [PATH:ko04216]
D	MA_10437042g0010	K01897	ACSL, fadD	long-chain acyl-CoA synthetase [EC:6.2.1.3]
D	MA_10437046g0010	K21398	SLC11A2, DMT1, NRAMP2	natural resistance-associated macrophage protein 2
D	MA_88963g0010	K21398	SLC11A2, DMT1, NRAMP2	natural resistance-associated macrophage protein 2
D	MA_9182156g0010	K21398	SLC11A2, DMT1, NRAMP2	natural resistance-associated macrophage protein 2
D	MA_10429522g0010	K00522	FTH1	ferritin heavy chain [EC:1.16.3.2]
C	04217 Necroptosis [PATH:ko04217]
D	MA_75520g0010	K05863	SLC25A4S, ANT	solute carrier family 25 (mitochondrial adenine nucleotide translocator), member 4/5/6/31
D	MA_15508g0010	K01915	glnA, GLUL	glutamine synthetase [EC:6.3.1.2]
D	MA_10429522g0010	K00522	FTH1	ferritin heavy chain [EC:1.16.3.2]
D	MA_96110g0010	K12191	CHMP2A	charged multivesicular body protein 2A
D	MA_140297g0010	K12196	VPS4	vacuolar protein-sorting-associated protein 4
D	MA_10425800g0010	K11251	H2A	histone H2A
D	MA_94328g0020	K11251	H2A	histone H2A
C	04115 p53 signaling pathway [PATH:ko04115]
D	MA_10433267g0010	K01110	PTEN	phosphatidylinositol-3,4,5-trisphosphate 3-phosphatase and dual-specificity protein phosphatase PTEN [EC:3.1.3.16 3.1.3.48 3.1.3.67]
D	MA_8950g0010	K10143	RFWD2, COP1	E3 ubiquitin-protein ligase RFWD2 [EC:2.3.2.27]
D	MA_10436725g0010	K10144	RCHY1, PIRH2	RING finger and CHY zinc finger domain-containing protein 1 [EC:2.3.2.27]
D	MA_126866g0010	K10144	RCHY1, PIRH2	RING finger and CHY zinc finger domain-containing protein 1 [EC:2.3.2.27]
C	04218 Cellular senescence [PATH:ko04218]
D	MA_13142g0010	K06620	E2F3	transcription factor E2F3
D	MA_10433267g0010	K01110	PTEN	phosphatidylinositol-3,4,5-trisphosphate 3-phosphatase and dual-specificity protein phosphatase PTEN [EC:3.1.3.16 3.1.3.48 3.1.3.67]
D	MA_52889g0010	K02183	CALM	calmodulin
D	MA_75520g0010	K05863	SLC25A4S, ANT	solute carrier family 25 (mitochondrial adenine nucleotide translocator), member 4/5/6/31
B
B	09144 Cellular community - eukaryotes
C	04510 Focal adhesion [PATH:ko04510]
D	MA_10433267g0010	K01110	PTEN	phosphatidylinositol-3,4,5-trisphosphate 3-phosphatase and dual-specificity protein phosphatase PTEN [EC:3.1.3.16 3.1.3.48 3.1.3.67]
C	04520 Adherens junction [PATH:ko04520]
C	04530 Tight junction [PATH:ko04530]
D	MA_10434336g0020	K07198	PRKAA, AMPK	5'-AMP-activated protein kinase, catalytic alpha subunit [EC:2.7.11.11]
D	MA_3262g0010	K07199	PRKAB	5'-AMP-activated protein kinase, regulatory beta subunit
D	MA_5963g0010	K07374	TUBA	tubulin alpha
C	04540 Gap junction [PATH:ko04540]
D	MA_5963g0010	K07374	TUBA	tubulin alpha
D	MA_251404g0010	K07375	TUBB	tubulin beta
C	04550 Signaling pathways regulating pluripotency of stem cells [PATH:ko04550]
B
B	09145 Cellular community - prokaryotes
C	02024 Quorum sensing [PATH:ko02024]
D	MA_10437042g0010	K01897	ACSL, fadD	long-chain acyl-CoA synthetase [EC:6.2.1.3]
D	MA_217446g0010	K01114	plc	phospholipase C [EC:3.1.4.3]
C	05111 Biofilm formation - Vibrio cholerae [PATH:ko05111]
D	MA_6875874g0010	K00640	cysE	serine O-acetyltransferase [EC:2.3.1.30]
C	02025 Biofilm formation - Pseudomonas aeruginosa [PATH:ko02025]
C	02026 Biofilm formation - Escherichia coli [PATH:ko02026]
D	MA_6198g0010	K00975	glgC	glucose-1-phosphate adenylyltransferase [EC:2.7.7.27]
B
B	09142 Cell motility
C	02030 Bacterial chemotaxis [PATH:ko02030]
C	02040 Flagellar assembly [PATH:ko02040]
C	04810 Regulation of actin cytoskeleton [PATH:ko04810]
D	MA_20230g0010	K00921	PIKFYVE, FAB1	1-phosphatidylinositol-3-phosphate 5-kinase [EC:2.7.1.150]
D	MA_102655g0010	K05759	PFN	profilin
D	MA_76641g0010	K05765	CFL	cofilin
#
A	09150 Organismal Systems
B
B	09151 Immune system
C	04640 Hematopoietic cell lineage [PATH:ko04640]
C	04610 Complement and coagulation cascades [PATH:ko04610]
C	04611 Platelet activation [PATH:ko04611]
C	04620 Toll-like receptor signaling pathway [PATH:ko04620]
D	MA_10431567g0010	K05399	LBP	lipopolysaccharide-binding protein
C	04624 Toll and Imd signaling pathway [PATH:ko04624]
D	MA_10437205g0010	K06689	UBE2D, UBC4, UBC5	ubiquitin-conjugating enzyme E2 D [EC:2.3.2.23]
D	MA_13020g0010	K06689	UBE2D, UBC4, UBC5	ubiquitin-conjugating enzyme E2 D [EC:2.3.2.23]
D	MA_194g0030	K06689	UBE2D, UBC4, UBC5	ubiquitin-conjugating enzyme E2 D [EC:2.3.2.23]
D	MA_10138732g0010	K10580	UBE2N, BLU, UBC13	ubiquitin-conjugating enzyme E2 N [EC:2.3.2.23]
C	04621 NOD-like receptor signaling pathway [PATH:ko04621]
D	MA_133206g0010	K12795	SUGT1, SGT1	suppressor of G2 allele of SKP1
D	MA_17334g0010	K01363	CTSB	cathepsin B [EC:3.4.22.1]
D	MA_10434223g0010	K03671	trxA	thioredoxin 1
D	MA_12670g0020	K06630	YWHAE	14-3-3 protein epsilon
D	MA_14148g0010	K06630	YWHAE	14-3-3 protein epsilon
C	04622 RIG-I-like receptor signaling pathway [PATH:ko04622]
C	04623 Cytosolic DNA-sensing pathway [PATH:ko04623]
C	04625 C-type lectin receptor signaling pathway [PATH:ko04625]
D	MA_52889g0010	K02183	CALM	calmodulin
C	04650 Natural killer cell mediated cytotoxicity [PATH:ko04650]
C	04612 Antigen processing and presentation [PATH:ko04612]
D	MA_86205g0010	K01369	LGMN	legumain [EC:3.4.22.34]
D	MA_17334g0010	K01363	CTSB	cathepsin B [EC:3.4.22.1]
D	MA_2351567g0010	K08065	NFYB, HAP3	nuclear transcription Y subunit beta
C	04660 T cell receptor signaling pathway [PATH:ko04660]
C	04658 Th1 and Th2 cell differentiation [PATH:ko04658]
C	04659 Th17 cell differentiation [PATH:ko04659]
C	04657 IL-17 signaling pathway [PATH:ko04657]
C	04662 B cell receptor signaling pathway [PATH:ko04662]
C	04664 Fc epsilon RI signaling pathway [PATH:ko04664]
C	04666 Fc gamma R-mediated phagocytosis [PATH:ko04666]
D	MA_84310g0010	K04688	RPS6KB	ribosomal protein S6 kinase beta [EC:2.7.11.1]
D	MA_337982g0010	K01115	PLD1_2	phospholipase D1/2 [EC:3.1.4.4]
D	MA_76641g0010	K05765	CFL	cofilin
C	04670 Leukocyte transendothelial migration [PATH:ko04670]
C	04672 Intestinal immune network for IgA production [PATH:ko04672]
C	04062 Chemokine signaling pathway [PATH:ko04062]
B
B	09152 Endocrine system
C	04911 Insulin secretion [PATH:ko04911]
D	MA_10430155g0010	K18211	SNAP25	synaptosomal-associated protein 25
C	04910 Insulin signaling pathway [PATH:ko04910]
D	MA_52889g0010	K02183	CALM	calmodulin
D	MA_10434336g0020	K07198	PRKAA, AMPK	5'-AMP-activated protein kinase, catalytic alpha subunit [EC:2.7.11.11]
D	MA_3262g0010	K07199	PRKAB	5'-AMP-activated protein kinase, regulatory beta subunit
D	MA_84310g0010	K04688	RPS6KB	ribosomal protein S6 kinase beta [EC:2.7.11.1]
C	04922 Glucagon signaling pathway [PATH:ko04922]
D	MA_52889g0010	K02183	CALM	calmodulin
D	MA_10434336g0020	K07198	PRKAA, AMPK	5'-AMP-activated protein kinase, catalytic alpha subunit [EC:2.7.11.11]
D	MA_3262g0010	K07199	PRKAB	5'-AMP-activated protein kinase, regulatory beta subunit
D	MA_3016g0010	K00161	PDHA, pdhA	pyruvate dehydrogenase E1 component alpha subunit [EC:1.2.4.1]
C	04923 Regulation of lipolysis in adipocytes [PATH:ko04923]
D	MA_6148761g0010	K01054	MGLL	acylglycerol lipase [EC:3.1.1.23]
D	MA_9370809g0010	K01054	MGLL	acylglycerol lipase [EC:3.1.1.23]
C	04920 Adipocytokine signaling pathway [PATH:ko04920]
D	MA_10437042g0010	K01897	ACSL, fadD	long-chain acyl-CoA synthetase [EC:6.2.1.3]
D	MA_10434336g0020	K07198	PRKAA, AMPK	5'-AMP-activated protein kinase, catalytic alpha subunit [EC:2.7.11.11]
D	MA_3262g0010	K07199	PRKAB	5'-AMP-activated protein kinase, regulatory beta subunit
D	MA_84660g0010	K07297	ADIPOR	adiponectin receptor
C	03320 PPAR signaling pathway [PATH:ko03320]
D	MA_10427218g0010	K00029	E1.1.1.40, maeB	malate dehydrogenase (oxaloacetate-decarboxylating)(NADP+) [EC:1.1.1.40]
D	MA_22632g0010	K00029	E1.1.1.40, maeB	malate dehydrogenase (oxaloacetate-decarboxylating)(NADP+) [EC:1.1.1.40]
D	MA_10437042g0010	K01897	ACSL, fadD	long-chain acyl-CoA synthetase [EC:6.2.1.3]
D	MA_10436322g0010	K07513	ACAA1	acetyl-CoA acyltransferase 1 [EC:2.3.1.16]
D	MA_188833g0010	K00232	E1.3.3.6, ACOX1, ACOX3	acyl-CoA oxidase [EC:1.3.3.6]
D	MA_100402g0010	K08770	UBC	ubiquitin C
D	MA_57988g0010	K08770	UBC	ubiquitin C
D	MA_7263500g0010	K08770	UBC	ubiquitin C
C	04929 GnRH secretion [PATH:ko04929]
C	04912 GnRH signaling pathway [PATH:ko04912]
D	MA_52889g0010	K02183	CALM	calmodulin
D	MA_337982g0010	K01115	PLD1_2	phospholipase D1/2 [EC:3.1.4.4]
C	04913 Ovarian steroidogenesis [PATH:ko04913]
C	04915 Estrogen signaling pathway [PATH:ko04915]
D	MA_52889g0010	K02183	CALM	calmodulin
C	04914 Progesterone-mediated oocyte maturation [PATH:ko04914]
C	04917 Prolactin signaling pathway [PATH:ko04917]
C	04921 Oxytocin signaling pathway [PATH:ko04921]
D	MA_52889g0010	K02183	CALM	calmodulin
D	MA_10434336g0020	K07198	PRKAA, AMPK	5'-AMP-activated protein kinase, catalytic alpha subunit [EC:2.7.11.11]
D	MA_3262g0010	K07199	PRKAB	5'-AMP-activated protein kinase, regulatory beta subunit
D	MA_202816g0010	K08794	CAMK1	calcium/calmodulin-dependent protein kinase I [EC:2.7.11.17]
C	04926 Relaxin signaling pathway [PATH:ko04926]
C	04935 Growth hormone synthesis, secretion and action [PATH:ko04935]
C	04918 Thyroid hormone synthesis [PATH:ko04918]
D	MA_91617g0010	K09490	HSPA5, BIP	heat shock 70kDa protein 5
C	04919 Thyroid hormone signaling pathway [PATH:ko04919]
D	MA_10432818g0010	K11644	SIN3A	paired amphipathic helix protein Sin3a
D	MA_217446g0010	K01114	plc	phospholipase C [EC:3.1.4.3]
C	04928 Parathyroid hormone synthesis, secretion and action [PATH:ko04928]
D	MA_337982g0010	K01115	PLD1_2	phospholipase D1/2 [EC:3.1.4.4]
C	04916 Melanogenesis [PATH:ko04916]
D	MA_52889g0010	K02183	CALM	calmodulin
C	04924 Renin secretion [PATH:ko04924]
D	MA_52889g0010	K02183	CALM	calmodulin
D	MA_17334g0010	K01363	CTSB	cathepsin B [EC:3.4.22.1]
C	04614 Renin-angiotensin system [PATH:ko04614]
D	MA_10431297g0020	K01322	PREP	prolyl oligopeptidase [EC:3.4.21.26]
D	MA_10430728g0010	K01285	PRCP	lysosomal Pro-X carboxypeptidase [EC:3.4.16.2]
C	04925 Aldosterone synthesis and secretion [PATH:ko04925]
D	MA_52889g0010	K02183	CALM	calmodulin
D	MA_202816g0010	K08794	CAMK1	calcium/calmodulin-dependent protein kinase I [EC:2.7.11.17]
C	04927 Cortisol synthesis and secretion [PATH:ko04927]
B
B	09153 Circulatory system
C	04260 Cardiac muscle contraction [PATH:ko04260]
C	04261 Adrenergic signaling in cardiomyocytes [PATH:ko04261]
D	MA_52889g0010	K02183	CALM	calmodulin
C	04270 Vascular smooth muscle contraction [PATH:ko04270]
D	MA_52889g0010	K02183	CALM	calmodulin
B
B	09154 Digestive system
C	04970 Salivary secretion [PATH:ko04970]
D	MA_52889g0010	K02183	CALM	calmodulin
C	04971 Gastric acid secretion [PATH:ko04971]
D	MA_52889g0010	K02183	CALM	calmodulin
C	04972 Pancreatic secretion [PATH:ko04972]
D	MA_13536g0010	K07904	RAB11A	Ras-related protein Rab-11A
D	MA_30833g0020	K01176	AMY, amyA, malS	alpha-amylase [EC:3.2.1.1]
C	04976 Bile secretion [PATH:ko04976]
D	MA_454112g0010	K00021	HMGCR	hydroxymethylglutaryl-CoA reductase (NADPH) [EC:1.1.1.34]
D	MA_629244g0010	K05666	ABCC2	ATP-binding cassette, subfamily C (CFTR/MRP), member 2
D	MA_6870g0010	K05658	ABCB1, CD243	ATP-binding cassette, subfamily B (MDR/TAP), member 1 [EC:7.6.2.2]
C	04973 Carbohydrate digestion and absorption [PATH:ko04973]
D	MA_30833g0020	K01176	AMY, amyA, malS	alpha-amylase [EC:3.2.1.1]
C	04974 Protein digestion and absorption [PATH:ko04974]
D	MA_10430728g0010	K01285	PRCP	lysosomal Pro-X carboxypeptidase [EC:3.4.16.2]
C	04975 Fat digestion and absorption [PATH:ko04975]
C	04979 Cholesterol metabolism [PATH:ko04979]
D	MA_138441g0010	K01052	LIPA	lysosomal acid lipase/cholesteryl ester hydrolase [EC:3.1.1.13]
D	MA_10426023g0020	K12385	NPC1	Niemann-Pick C1 protein
C	04977 Vitamin digestion and absorption [PATH:ko04977]
D	MA_10437064g0010	K14611	SLC23A1, SVCT1	solute carrier family 23 (nucleobase transporter), member 1
C	04978 Mineral absorption [PATH:ko04978]
D	MA_10437046g0010	K21398	SLC11A2, DMT1, NRAMP2	natural resistance-associated macrophage protein 2
D	MA_88963g0010	K21398	SLC11A2, DMT1, NRAMP2	natural resistance-associated macrophage protein 2
D	MA_9182156g0010	K21398	SLC11A2, DMT1, NRAMP2	natural resistance-associated macrophage protein 2
D	MA_10429522g0010	K00522	FTH1	ferritin heavy chain [EC:1.16.3.2]
D	MA_46972g0010	K07213	ATOX1, ATX1, copZ, golB	copper chaperone
B
B	09155 Excretory system
C	04962 Vasopressin-regulated water reabsorption [PATH:ko04962]
D	MA_13536g0010	K07904	RAB11A	Ras-related protein Rab-11A
C	04960 Aldosterone-regulated sodium reabsorption [PATH:ko04960]
C	04961 Endocrine and other factor-regulated calcium reabsorption [PATH:ko04961]
D	MA_13536g0010	K07904	RAB11A	Ras-related protein Rab-11A
C	04964 Proximal tubule bicarbonate reclamation [PATH:ko04964]
C	04966 Collecting duct acid secretion [PATH:ko04966]
B
B	09156 Nervous system
C	04724 Glutamatergic synapse [PATH:ko04724]
D	MA_337982g0010	K01115	PLD1_2	phospholipase D1/2 [EC:3.1.4.4]
D	MA_15508g0010	K01915	glnA, GLUL	glutamine synthetase [EC:6.3.1.2]
C	04727 GABAergic synapse [PATH:ko04727]
D	MA_15508g0010	K01915	glnA, GLUL	glutamine synthetase [EC:6.3.1.2]
C	04725 Cholinergic synapse [PATH:ko04725]
C	04728 Dopaminergic synapse [PATH:ko04728]
D	MA_52889g0010	K02183	CALM	calmodulin
C	04726 Serotonergic synapse [PATH:ko04726]
C	04720 Long-term potentiation [PATH:ko04720]
D	MA_52889g0010	K02183	CALM	calmodulin
C	04730 Long-term depression [PATH:ko04730]
C	04723 Retrograde endocannabinoid signaling [PATH:ko04723]
D	MA_6148761g0010	K01054	MGLL	acylglycerol lipase [EC:3.1.1.23]
D	MA_9370809g0010	K01054	MGLL	acylglycerol lipase [EC:3.1.1.23]
C	04721 Synaptic vesicle cycle [PATH:ko04721]
D	MA_10430155g0010	K18211	SNAP25	synaptosomal-associated protein 25
C	04722 Neurotrophin signaling pathway [PATH:ko04722]
D	MA_52889g0010	K02183	CALM	calmodulin
D	MA_12670g0020	K06630	YWHAE	14-3-3 protein epsilon
D	MA_14148g0010	K06630	YWHAE	14-3-3 protein epsilon
B
B	09157 Sensory system
C	04744 Phototransduction [PATH:ko04744]
D	MA_52889g0010	K02183	CALM	calmodulin
C	04745 Phototransduction - fly [PATH:ko04745]
D	MA_52889g0010	K02183	CALM	calmodulin
C	04740 Olfactory transduction [PATH:ko04740]
D	MA_52889g0010	K02183	CALM	calmodulin
C	04742 Taste transduction [PATH:ko04742]
C	04750 Inflammatory mediator regulation of TRP channels [PATH:ko04750]
D	MA_52889g0010	K02183	CALM	calmodulin
B
B	09158 Development and regeneration
C	04320 Dorso-ventral axis formation [PATH:ko04320]
C	04360 Axon guidance [PATH:ko04360]
D	MA_76641g0010	K05765	CFL	cofilin
C	04361 Axon regeneration [PATH:ko04361]
D	MA_10433267g0010	K01110	PTEN	phosphatidylinositol-3,4,5-trisphosphate 3-phosphatase and dual-specificity protein phosphatase PTEN [EC:3.1.3.16 3.1.3.48 3.1.3.67]
D	MA_84310g0010	K04688	RPS6KB	ribosomal protein S6 kinase beta [EC:2.7.11.1]
D	MA_10434336g0020	K07198	PRKAA, AMPK	5'-AMP-activated protein kinase, catalytic alpha subunit [EC:2.7.11.11]
C	04380 Osteoclast differentiation [PATH:ko04380]
B
B	09149 Aging
C	04211 Longevity regulating pathway [PATH:ko04211]
D	MA_10427891g0010	K03781	katE, CAT, catB, srpA	catalase [EC:1.11.1.6]
D	MA_84310g0010	K04688	RPS6KB	ribosomal protein S6 kinase beta [EC:2.7.11.1]
D	MA_84660g0010	K07297	ADIPOR	adiponectin receptor
D	MA_10434336g0020	K07198	PRKAA, AMPK	5'-AMP-activated protein kinase, catalytic alpha subunit [EC:2.7.11.11]
D	MA_3262g0010	K07199	PRKAB	5'-AMP-activated protein kinase, regulatory beta subunit
C	04212 Longevity regulating pathway - worm [PATH:ko04212]
D	MA_10433267g0010	K01110	PTEN	phosphatidylinositol-3,4,5-trisphosphate 3-phosphatase and dual-specificity protein phosphatase PTEN [EC:3.1.3.16 3.1.3.48 3.1.3.67]
D	MA_10427891g0010	K03781	katE, CAT, catB, srpA	catalase [EC:1.11.1.6]
D	MA_10081221g0010	K00799	GST, gst	glutathione S-transferase [EC:2.5.1.18]
D	MA_10434037g0020	K00799	GST, gst	glutathione S-transferase [EC:2.5.1.18]
D	MA_117567g0010	K00799	GST, gst	glutathione S-transferase [EC:2.5.1.18]
D	MA_188810g0010	K00799	GST, gst	glutathione S-transferase [EC:2.5.1.18]
D	MA_5170784g0010	K00799	GST, gst	glutathione S-transferase [EC:2.5.1.18]
D	MA_84310g0010	K04688	RPS6KB	ribosomal protein S6 kinase beta [EC:2.7.11.1]
D	MA_21726g0010	K13113	UBL5, HUB1	ubiquitin-like protein 5
C	04213 Longevity regulating pathway - multiple species [PATH:ko04213]
D	MA_10427891g0010	K03781	katE, CAT, catB, srpA	catalase [EC:1.11.1.6]
D	MA_10434336g0020	K07198	PRKAA, AMPK	5'-AMP-activated protein kinase, catalytic alpha subunit [EC:2.7.11.11]
D	MA_3262g0010	K07199	PRKAB	5'-AMP-activated protein kinase, regulatory beta subunit
D	MA_84310g0010	K04688	RPS6KB	ribosomal protein S6 kinase beta [EC:2.7.11.1]
B
B	09159 Environmental adaptation
C	04710 Circadian rhythm [PATH:ko04710]
D	MA_83109g0010	K03347	CUL1, CDC53	cullin 1
D	MA_10434336g0020	K07198	PRKAA, AMPK	5'-AMP-activated protein kinase, catalytic alpha subunit [EC:2.7.11.11]
D	MA_3262g0010	K07199	PRKAB	5'-AMP-activated protein kinase, regulatory beta subunit
C	04713 Circadian entrainment [PATH:ko04713]
D	MA_52889g0010	K02183	CALM	calmodulin
C	04711 Circadian rhythm - fly [PATH:ko04711]
C	04712 Circadian rhythm - plant [PATH:ko04712]
D	MA_102199g0010	K12133	LHY	MYB-related transcription factor LHY
D	MA_8950g0010	K10143	RFWD2, COP1	E3 ubiquitin-protein ligase RFWD2 [EC:2.3.2.27]
C	04714 Thermogenesis [PATH:ko04714]
D	MA_6148761g0010	K01054	MGLL	acylglycerol lipase [EC:3.1.1.23]
D	MA_9370809g0010	K01054	MGLL	acylglycerol lipase [EC:3.1.1.23]
D	MA_10434336g0020	K07198	PRKAA, AMPK	5'-AMP-activated protein kinase, catalytic alpha subunit [EC:2.7.11.11]
D	MA_3262g0010	K07199	PRKAB	5'-AMP-activated protein kinase, regulatory beta subunit
D	MA_84310g0010	K04688	RPS6KB	ribosomal protein S6 kinase beta [EC:2.7.11.1]
D	MA_10437042g0010	K01897	ACSL, fadD	long-chain acyl-CoA synthetase [EC:6.2.1.3]
C	04626 Plant-pathogen interaction [PATH:ko04626]
D	MA_115550g0010	K13412	CPK	calcium-dependent protein kinase [EC:2.7.11.1]
D	MA_18674g0010	K13447	RBOH	respiratory burst oxidase [EC:1.6.3.- 1.11.1.-]
D	MA_52889g0010	K02183	CALM	calmodulin
D	MA_10431324g0020	K13448	CML	calcium-binding protein CML
D	MA_18054g0010	K13448	CML	calcium-binding protein CML
D	MA_45528g0010	K13448	CML	calcium-binding protein CML
D	MA_10428480g0010	K13449	PR1	pathogenesis-related protein 1
D	MA_150049g0010	K13449	PR1	pathogenesis-related protein 1
D	MA_53673g0010	K13449	PR1	pathogenesis-related protein 1
D	MA_133206g0010	K12795	SUGT1, SGT1	suppressor of G2 allele of SKP1
D	MA_48202g0010	K13459	RPS2	disease resistance protein RPS2
D	MA_101621g0020	K18875	EDS1	enhanced disease susceptibility 1 protein
D	MA_10431201g0020	K18875	EDS1	enhanced disease susceptibility 1 protein
D	MA_7991915g0010	K01373	CTSF	cathepsin F [EC:3.4.22.41]
D	MA_46113g0010	K15397	KCS	3-ketoacyl-CoA synthase [EC:2.3.1.199]
#
A	09160 Human Diseases
B
B	09161 Cancer: overview
C	05200 Pathways in cancer [PATH:ko05200]
D	MA_10433267g0010	K01110	PTEN	phosphatidylinositol-3,4,5-trisphosphate 3-phosphatase and dual-specificity protein phosphatase PTEN [EC:3.1.3.16 3.1.3.48 3.1.3.67]
D	MA_84310g0010	K04688	RPS6KB	ribosomal protein S6 kinase beta [EC:2.7.11.1]
D	MA_52889g0010	K02183	CALM	calmodulin
D	MA_337982g0010	K01115	PLD1_2	phospholipase D1/2 [EC:3.1.4.4]
D	MA_13142g0010	K06620	E2F3	transcription factor E2F3
D	MA_83109g0010	K03347	CUL1, CDC53	cullin 1
D	MA_10081221g0010	K00799	GST, gst	glutathione S-transferase [EC:2.5.1.18]
D	MA_10434037g0020	K00799	GST, gst	glutathione S-transferase [EC:2.5.1.18]
D	MA_117567g0010	K00799	GST, gst	glutathione S-transferase [EC:2.5.1.18]
D	MA_188810g0010	K00799	GST, gst	glutathione S-transferase [EC:2.5.1.18]
D	MA_5170784g0010	K00799	GST, gst	glutathione S-transferase [EC:2.5.1.18]
D	MA_10434068g0010	K03872	ELOC, TCEB1	elongin-C
C	05202 Transcriptional misregulation in cancer [PATH:ko05202]
D	MA_10432818g0010	K11644	SIN3A	paired amphipathic helix protein Sin3a
C	05206 MicroRNAs in cancer [PATH:ko05206]
D	MA_10433267g0010	K01110	PTEN	phosphatidylinositol-3,4,5-trisphosphate 3-phosphatase and dual-specificity protein phosphatase PTEN [EC:3.1.3.16 3.1.3.48 3.1.3.67]
D	MA_10433604g0010	K13863	SLC7A1, ATRC1	solute carrier family 7 (cationic amino acid transporter), member 1
D	MA_13142g0010	K06620	E2F3	transcription factor E2F3
D	MA_3901g0010	K10577	UBE2I, UBC9	ubiquitin-conjugating enzyme E2 I
D	MA_6870g0010	K05658	ABCB1, CD243	ATP-binding cassette, subfamily B (MDR/TAP), member 1 [EC:7.6.2.2]
C	05205 Proteoglycans in cancer [PATH:ko05205]
D	MA_84310g0010	K04688	RPS6KB	ribosomal protein S6 kinase beta [EC:2.7.11.1]
C	05204 Chemical carcinogenesis [PATH:ko05204]
D	MA_10081221g0010	K00799	GST, gst	glutathione S-transferase [EC:2.5.1.18]
D	MA_10434037g0020	K00799	GST, gst	glutathione S-transferase [EC:2.5.1.18]
D	MA_117567g0010	K00799	GST, gst	glutathione S-transferase [EC:2.5.1.18]
D	MA_188810g0010	K00799	GST, gst	glutathione S-transferase [EC:2.5.1.18]
D	MA_5170784g0010	K00799	GST, gst	glutathione S-transferase [EC:2.5.1.18]
D	MA_771156g0010	K00121	frmA, ADH5, adhC	S-(hydroxymethyl)glutathione dehydrogenase / alcohol dehydrogenase [EC:1.1.1.284 1.1.1.1]
C	05203 Viral carcinogenesis [PATH:ko05203]
D	MA_12670g0020	K06630	YWHAE	14-3-3 protein epsilon
D	MA_14148g0010	K06630	YWHAE	14-3-3 protein epsilon
D	MA_10436516g0030	K11252	H2B	histone H2B
D	MA_9266178g0010	K11254	H4	histone H4
D	MA_74605g0010	K15979	SND1	staphylococcal nuclease domain-containing protein 1
D	MA_10434382g0020	K03062	PSMC1, RPT2	26S proteasome regulatory subunit T2
C	05230 Central carbon metabolism in cancer [PATH:ko05230]
D	MA_3016g0010	K00161	PDHA, pdhA	pyruvate dehydrogenase E1 component alpha subunit [EC:1.2.4.1]
D	MA_10433267g0010	K01110	PTEN	phosphatidylinositol-3,4,5-trisphosphate 3-phosphatase and dual-specificity protein phosphatase PTEN [EC:3.1.3.16 3.1.3.48 3.1.3.67]
C	05231 Choline metabolism in cancer [PATH:ko05231]
D	MA_84310g0010	K04688	RPS6KB	ribosomal protein S6 kinase beta [EC:2.7.11.1]
D	MA_337982g0010	K01115	PLD1_2	phospholipase D1/2 [EC:3.1.4.4]
D	MA_128791g0010	K14156	CHK	choline/ethanolamine kinase [EC:2.7.1.32 2.7.1.82]
D	MA_10435627g0010	K00968	PCYT1	choline-phosphate cytidylyltransferase [EC:2.7.7.15]
C	05235 PD-L1 expression and PD-1 checkpoint pathway in cancer [PATH:ko05235]
D	MA_10433267g0010	K01110	PTEN	phosphatidylinositol-3,4,5-trisphosphate 3-phosphatase and dual-specificity protein phosphatase PTEN [EC:3.1.3.16 3.1.3.48 3.1.3.67]
D	MA_84310g0010	K04688	RPS6KB	ribosomal protein S6 kinase beta [EC:2.7.11.1]
B
B	09162 Cancer: specific types
C	05210 Colorectal cancer [PATH:ko05210]
D	MA_84310g0010	K04688	RPS6KB	ribosomal protein S6 kinase beta [EC:2.7.11.1]
C	05212 Pancreatic cancer [PATH:ko05212]
D	MA_337982g0010	K01115	PLD1_2	phospholipase D1/2 [EC:3.1.4.4]
D	MA_84310g0010	K04688	RPS6KB	ribosomal protein S6 kinase beta [EC:2.7.11.1]
D	MA_13142g0010	K06620	E2F3	transcription factor E2F3
C	05225 Hepatocellular carcinoma [PATH:ko05225]
D	MA_10433267g0010	K01110	PTEN	phosphatidylinositol-3,4,5-trisphosphate 3-phosphatase and dual-specificity protein phosphatase PTEN [EC:3.1.3.16 3.1.3.48 3.1.3.67]
D	MA_84310g0010	K04688	RPS6KB	ribosomal protein S6 kinase beta [EC:2.7.11.1]
D	MA_13142g0010	K06620	E2F3	transcription factor E2F3
D	MA_10081221g0010	K00799	GST, gst	glutathione S-transferase [EC:2.5.1.18]
D	MA_10434037g0020	K00799	GST, gst	glutathione S-transferase [EC:2.5.1.18]
D	MA_117567g0010	K00799	GST, gst	glutathione S-transferase [EC:2.5.1.18]
D	MA_188810g0010	K00799	GST, gst	glutathione S-transferase [EC:2.5.1.18]
D	MA_5170784g0010	K00799	GST, gst	glutathione S-transferase [EC:2.5.1.18]
C	05226 Gastric cancer [PATH:ko05226]
D	MA_6870g0010	K05658	ABCB1, CD243	ATP-binding cassette, subfamily B (MDR/TAP), member 1 [EC:7.6.2.2]
D	MA_84310g0010	K04688	RPS6KB	ribosomal protein S6 kinase beta [EC:2.7.11.1]
D	MA_13142g0010	K06620	E2F3	transcription factor E2F3
C	05214 Glioma [PATH:ko05214]
D	MA_52889g0010	K02183	CALM	calmodulin
D	MA_202816g0010	K08794	CAMK1	calcium/calmodulin-dependent protein kinase I [EC:2.7.11.17]
D	MA_10433267g0010	K01110	PTEN	phosphatidylinositol-3,4,5-trisphosphate 3-phosphatase and dual-specificity protein phosphatase PTEN [EC:3.1.3.16 3.1.3.48 3.1.3.67]
D	MA_13142g0010	K06620	E2F3	transcription factor E2F3
C	05216 Thyroid cancer [PATH:ko05216]
C	05221 Acute myeloid leukemia [PATH:ko05221]
D	MA_84310g0010	K04688	RPS6KB	ribosomal protein S6 kinase beta [EC:2.7.11.1]
C	05220 Chronic myeloid leukemia [PATH:ko05220]
D	MA_13142g0010	K06620	E2F3	transcription factor E2F3
C	05217 Basal cell carcinoma [PATH:ko05217]
C	05218 Melanoma [PATH:ko05218]
D	MA_10433267g0010	K01110	PTEN	phosphatidylinositol-3,4,5-trisphosphate 3-phosphatase and dual-specificity protein phosphatase PTEN [EC:3.1.3.16 3.1.3.48 3.1.3.67]
D	MA_13142g0010	K06620	E2F3	transcription factor E2F3
C	05211 Renal cell carcinoma [PATH:ko05211]
D	MA_10434068g0010	K03872	ELOC, TCEB1	elongin-C
C	05219 Bladder cancer [PATH:ko05219]
D	MA_13142g0010	K06620	E2F3	transcription factor E2F3
C	05215 Prostate cancer [PATH:ko05215]
D	MA_13142g0010	K06620	E2F3	transcription factor E2F3
D	MA_10433267g0010	K01110	PTEN	phosphatidylinositol-3,4,5-trisphosphate 3-phosphatase and dual-specificity protein phosphatase PTEN [EC:3.1.3.16 3.1.3.48 3.1.3.67]
C	05213 Endometrial cancer [PATH:ko05213]
D	MA_10433267g0010	K01110	PTEN	phosphatidylinositol-3,4,5-trisphosphate 3-phosphatase and dual-specificity protein phosphatase PTEN [EC:3.1.3.16 3.1.3.48 3.1.3.67]
C	05224 Breast cancer [PATH:ko05224]
D	MA_10433267g0010	K01110	PTEN	phosphatidylinositol-3,4,5-trisphosphate 3-phosphatase and dual-specificity protein phosphatase PTEN [EC:3.1.3.16 3.1.3.48 3.1.3.67]
D	MA_84310g0010	K04688	RPS6KB	ribosomal protein S6 kinase beta [EC:2.7.11.1]
D	MA_13142g0010	K06620	E2F3	transcription factor E2F3
C	05222 Small cell lung cancer [PATH:ko05222]
D	MA_13142g0010	K06620	E2F3	transcription factor E2F3
D	MA_10433267g0010	K01110	PTEN	phosphatidylinositol-3,4,5-trisphosphate 3-phosphatase and dual-specificity protein phosphatase PTEN [EC:3.1.3.16 3.1.3.48 3.1.3.67]
C	05223 Non-small cell lung cancer [PATH:ko05223]
D	MA_13142g0010	K06620	E2F3	transcription factor E2F3
B
B	09163 Immune disease
C	05310 Asthma [PATH:ko05310]
C	05322 Systemic lupus erythematosus [PATH:ko05322]
D	MA_10425800g0010	K11251	H2A	histone H2A
D	MA_94328g0020	K11251	H2A	histone H2A
D	MA_10436516g0030	K11252	H2B	histone H2B
D	MA_9266178g0010	K11254	H4	histone H4
C	05323 Rheumatoid arthritis [PATH:ko05323]
C	05320 Autoimmune thyroid disease [PATH:ko05320]
C	05321 Inflammatory bowel disease (IBD) [PATH:ko05321]
C	05330 Allograft rejection [PATH:ko05330]
C	05332 Graft-versus-host disease [PATH:ko05332]
C	05340 Primary immunodeficiency [PATH:ko05340]
B
B	09164 Neurodegenerative disease
C	05010 Alzheimer disease [PATH:ko05010]
D	MA_75520g0010	K05863	SLC25A4S, ANT	solute carrier family 25 (mitochondrial adenine nucleotide translocator), member 4/5/6/31
D	MA_52889g0010	K02183	CALM	calmodulin
D	MA_5963g0010	K07374	TUBA	tubulin alpha
D	MA_251404g0010	K07375	TUBB	tubulin beta
C	05012 Parkinson disease [PATH:ko05012]
D	MA_75520g0010	K05863	SLC25A4S, ANT	solute carrier family 25 (mitochondrial adenine nucleotide translocator), member 4/5/6/31
C	05014 Amyotrophic lateral sclerosis (ALS) [PATH:ko05014]
D	MA_10427891g0010	K03781	katE, CAT, catB, srpA	catalase [EC:1.11.1.6]
C	05016 Huntington disease [PATH:ko05016]
D	MA_5963g0010	K07374	TUBA	tubulin alpha
D	MA_251404g0010	K07375	TUBB	tubulin beta
D	MA_10432818g0010	K11644	SIN3A	paired amphipathic helix protein Sin3a
D	MA_75520g0010	K05863	SLC25A4S, ANT	solute carrier family 25 (mitochondrial adenine nucleotide translocator), member 4/5/6/31
C	05017 Spinocerebellar ataxia [PATH:ko05017]
D	MA_6588g0010	K17943	PUM	pumilio RNA-binding family
C	05020 Prion diseases [PATH:ko05020]
D	MA_91617g0010	K09490	HSPA5, BIP	heat shock 70kDa protein 5
B
B	09165 Substance dependence
C	05030 Cocaine addiction [PATH:ko05030]
C	05031 Amphetamine addiction [PATH:ko05031]
D	MA_52889g0010	K02183	CALM	calmodulin
C	05032 Morphine addiction [PATH:ko05032]
C	05033 Nicotine addiction [PATH:ko05033]
C	05034 Alcoholism [PATH:ko05034]
D	MA_10425800g0010	K11251	H2A	histone H2A
D	MA_94328g0020	K11251	H2A	histone H2A
D	MA_10436516g0030	K11252	H2B	histone H2B
D	MA_9266178g0010	K11254	H4	histone H4
D	MA_52889g0010	K02183	CALM	calmodulin
B
B	09166 Cardiovascular disease
C	05418 Fluid shear stress and atherosclerosis [PATH:ko05418]
D	MA_52889g0010	K02183	CALM	calmodulin
D	MA_10081221g0010	K00799	GST, gst	glutathione S-transferase [EC:2.5.1.18]
D	MA_10434037g0020	K00799	GST, gst	glutathione S-transferase [EC:2.5.1.18]
D	MA_117567g0010	K00799	GST, gst	glutathione S-transferase [EC:2.5.1.18]
D	MA_188810g0010	K00799	GST, gst	glutathione S-transferase [EC:2.5.1.18]
D	MA_5170784g0010	K00799	GST, gst	glutathione S-transferase [EC:2.5.1.18]
D	MA_10434223g0010	K03671	trxA	thioredoxin 1
D	MA_10434336g0020	K07198	PRKAA, AMPK	5'-AMP-activated protein kinase, catalytic alpha subunit [EC:2.7.11.11]
C	05410 Hypertrophic cardiomyopathy (HCM) [PATH:ko05410]
D	MA_10434336g0020	K07198	PRKAA, AMPK	5'-AMP-activated protein kinase, catalytic alpha subunit [EC:2.7.11.11]
D	MA_3262g0010	K07199	PRKAB	5'-AMP-activated protein kinase, regulatory beta subunit
C	05412 Arrhythmogenic right ventricular cardiomyopathy (ARVC) [PATH:ko05412]
C	05414 Dilated cardiomyopathy (DCM) [PATH:ko05414]
C	05416 Viral myocarditis [PATH:ko05416]
B
B	09167 Endocrine and metabolic disease
C	04930 Type II diabetes mellitus [PATH:ko04930]
C	04940 Type I diabetes mellitus [PATH:ko04940]
C	04950 Maturity onset diabetes of the young [PATH:ko04950]
C	04932 Non-alcoholic fatty liver disease (NAFLD) [PATH:ko04932]
D	MA_84660g0010	K07297	ADIPOR	adiponectin receptor
D	MA_10434336g0020	K07198	PRKAA, AMPK	5'-AMP-activated protein kinase, catalytic alpha subunit [EC:2.7.11.11]
D	MA_3262g0010	K07199	PRKAB	5'-AMP-activated protein kinase, regulatory beta subunit
C	04931 Insulin resistance [PATH:ko04931]
D	MA_84310g0010	K04688	RPS6KB	ribosomal protein S6 kinase beta [EC:2.7.11.1]
D	MA_10434336g0020	K07198	PRKAA, AMPK	5'-AMP-activated protein kinase, catalytic alpha subunit [EC:2.7.11.11]
D	MA_3262g0010	K07199	PRKAB	5'-AMP-activated protein kinase, regulatory beta subunit
D	MA_10433267g0010	K01110	PTEN	phosphatidylinositol-3,4,5-trisphosphate 3-phosphatase and dual-specificity protein phosphatase PTEN [EC:3.1.3.16 3.1.3.48 3.1.3.67]
C	04933 AGE-RAGE signaling pathway in diabetic complications [PATH:ko04933]
C	04934 Cushing syndrome [PATH:ko04934]
D	MA_13142g0010	K06620	E2F3	transcription factor E2F3
B
B	09171 Infectious disease: bacterial
C	05110 Vibrio cholerae infection [PATH:ko05110]
D	MA_101085g0010	K07937	ARF1_2	ADP-ribosylation factor 1/2
C	05120 Epithelial cell signaling in Helicobacter pylori infection [PATH:ko05120]
C	05130 Pathogenic Escherichia coli infection [PATH:ko05130]
D	MA_101085g0010	K07937	ARF1_2	ADP-ribosylation factor 1/2
D	MA_5963g0010	K07374	TUBA	tubulin alpha
D	MA_251404g0010	K07375	TUBB	tubulin beta
C	05132 Salmonella infection [PATH:ko05132]
D	MA_102655g0010	K05759	PFN	profilin
D	MA_101085g0010	K07937	ARF1_2	ADP-ribosylation factor 1/2
D	MA_10434223g0010	K03671	trxA	thioredoxin 1
C	05131 Shigellosis [PATH:ko05131]
D	MA_102655g0010	K05759	PFN	profilin
D	MA_10138732g0010	K10580	UBE2N, BLU, UBC13	ubiquitin-conjugating enzyme E2 N [EC:2.3.2.23]
D	MA_10437205g0010	K06689	UBE2D, UBC4, UBC5	ubiquitin-conjugating enzyme E2 D [EC:2.3.2.23]
D	MA_13020g0010	K06689	UBE2D, UBC4, UBC5	ubiquitin-conjugating enzyme E2 D [EC:2.3.2.23]
D	MA_194g0030	K06689	UBE2D, UBC4, UBC5	ubiquitin-conjugating enzyme E2 D [EC:2.3.2.23]
D	MA_83109g0010	K03347	CUL1, CDC53	cullin 1
D	MA_101085g0010	K07937	ARF1_2	ADP-ribosylation factor 1/2
D	MA_84310g0010	K04688	RPS6KB	ribosomal protein S6 kinase beta [EC:2.7.11.1]
C	05135 Yersinia infection [PATH:ko05135]
C	05133 Pertussis [PATH:ko05133]
D	MA_52889g0010	K02183	CALM	calmodulin
D	MA_76641g0010	K05765	CFL	cofilin
C	05134 Legionellosis [PATH:ko05134]
D	MA_101085g0010	K07937	ARF1_2	ADP-ribosylation factor 1/2
D	MA_10168585g0010	K13525	VCP, CDC48	transitional endoplasmic reticulum ATPase
C	05150 Staphylococcus aureus infection [PATH:ko05150]
C	05152 Tuberculosis [PATH:ko05152]
D	MA_2351567g0010	K08065	NFYB, HAP3	nuclear transcription Y subunit beta
D	MA_10431567g0010	K05399	LBP	lipopolysaccharide-binding protein
D	MA_52889g0010	K02183	CALM	calmodulin
C	05100 Bacterial invasion of epithelial cells [PATH:ko05100]
B
B	09172 Infectious disease: viral
C	05166 Human T-cell leukemia virus 1 infection [PATH:ko05166]
D	MA_10427158g0010	K07936	RAN	GTP-binding nuclear protein Ran
D	MA_175884g0010	K00787	FDPS	farnesyl diphosphate synthase [EC:2.5.1.1 2.5.1.10]
D	MA_75520g0010	K05863	SLC25A4S, ANT	solute carrier family 25 (mitochondrial adenine nucleotide translocator), member 4/5/6/31
D	MA_13142g0010	K06620	E2F3	transcription factor E2F3
D	MA_10433267g0010	K01110	PTEN	phosphatidylinositol-3,4,5-trisphosphate 3-phosphatase and dual-specificity protein phosphatase PTEN [EC:3.1.3.16 3.1.3.48 3.1.3.67]
D	MA_2351567g0010	K08065	NFYB, HAP3	nuclear transcription Y subunit beta
C	05170 Human immunodeficiency virus 1 infection [PATH:ko05170]
D	MA_83109g0010	K03347	CUL1, CDC53	cullin 1
D	MA_84310g0010	K04688	RPS6KB	ribosomal protein S6 kinase beta [EC:2.7.11.1]
D	MA_52889g0010	K02183	CALM	calmodulin
D	MA_76641g0010	K05765	CFL	cofilin
D	MA_10434068g0010	K03872	ELOC, TCEB1	elongin-C
C	05162 Measles [PATH:ko05162]
D	MA_10436725g0010	K10144	RCHY1, PIRH2	RING finger and CHY zinc finger domain-containing protein 1 [EC:2.3.2.27]
D	MA_126866g0010	K10144	RCHY1, PIRH2	RING finger and CHY zinc finger domain-containing protein 1 [EC:2.3.2.27]
C	05164 Influenza A [PATH:ko05164]
D	MA_75520g0010	K05863	SLC25A4S, ANT	solute carrier family 25 (mitochondrial adenine nucleotide translocator), member 4/5/6/31
D	MA_175884g0010	K00787	FDPS	farnesyl diphosphate synthase [EC:2.5.1.1 2.5.1.10]
D	MA_13536g0010	K07904	RAB11A	Ras-related protein Rab-11A
C	05161 Hepatitis B [PATH:ko05161]
D	MA_13142g0010	K06620	E2F3	transcription factor E2F3
C	05160 Hepatitis C [PATH:ko05160]
D	MA_12670g0020	K06630	YWHAE	14-3-3 protein epsilon
D	MA_14148g0010	K06630	YWHAE	14-3-3 protein epsilon
D	MA_13142g0010	K06620	E2F3	transcription factor E2F3
C	05168 Herpes simplex virus 1 infection [PATH:ko05168]
C	05163 Human cytomegalovirus infection [PATH:ko05163]
D	MA_84310g0010	K04688	RPS6KB	ribosomal protein S6 kinase beta [EC:2.7.11.1]
D	MA_52889g0010	K02183	CALM	calmodulin
D	MA_13142g0010	K06620	E2F3	transcription factor E2F3
C	05167 Kaposi sarcoma-associated herpesvirus infection [PATH:ko05167]
D	MA_13142g0010	K06620	E2F3	transcription factor E2F3
D	MA_52889g0010	K02183	CALM	calmodulin
C	05169 Epstein-Barr virus infection [PATH:ko05169]
D	MA_10434382g0020	K03062	PSMC1, RPT2	26S proteasome regulatory subunit T2
D	MA_13350g0010	K03063	PSMC4, RPT3	26S proteasome regulatory subunit T3
D	MA_10432818g0010	K11644	SIN3A	paired amphipathic helix protein Sin3a
D	MA_13142g0010	K06620	E2F3	transcription factor E2F3
C	05165 Human papillomavirus infection [PATH:ko05165]
D	MA_10433267g0010	K01110	PTEN	phosphatidylinositol-3,4,5-trisphosphate 3-phosphatase and dual-specificity protein phosphatase PTEN [EC:3.1.3.16 3.1.3.48 3.1.3.67]
D	MA_84310g0010	K04688	RPS6KB	ribosomal protein S6 kinase beta [EC:2.7.11.1]
D	MA_10434382g0020	K03062	PSMC1, RPT2	26S proteasome regulatory subunit T2
B
B	09174 Infectious disease: parasitic
C	05146 Amoebiasis [PATH:ko05146]
C	05144 Malaria [PATH:ko05144]
C	05145 Toxoplasmosis [PATH:ko05145]
D	MA_115550g0010	K13412	CPK	calcium-dependent protein kinase [EC:2.7.11.1]
C	05140 Leishmaniasis [PATH:ko05140]
C	05142 Chagas disease (American trypanosomiasis) [PATH:ko05142]
C	05143 African trypanosomiasis [PATH:ko05143]
B
B	09175 Drug resistance: antimicrobial
C	01501 beta-Lactam resistance [PATH:ko01501]
C	01502 Vancomycin resistance [PATH:ko01502]
C	01503 Cationic antimicrobial peptide (CAMP) resistance [PATH:ko01503]
B
B	09176 Drug resistance: antineoplastic
C	01521 EGFR tyrosine kinase inhibitor resistance [PATH:ko01521]
D	MA_10433267g0010	K01110	PTEN	phosphatidylinositol-3,4,5-trisphosphate 3-phosphatase and dual-specificity protein phosphatase PTEN [EC:3.1.3.16 3.1.3.48 3.1.3.67]
D	MA_84310g0010	K04688	RPS6KB	ribosomal protein S6 kinase beta [EC:2.7.11.1]
C	01524 Platinum drug resistance [PATH:ko01524]
D	MA_10081221g0010	K00799	GST, gst	glutathione S-transferase [EC:2.5.1.18]
D	MA_10434037g0020	K00799	GST, gst	glutathione S-transferase [EC:2.5.1.18]
D	MA_117567g0010	K00799	GST, gst	glutathione S-transferase [EC:2.5.1.18]
D	MA_188810g0010	K00799	GST, gst	glutathione S-transferase [EC:2.5.1.18]
D	MA_5170784g0010	K00799	GST, gst	glutathione S-transferase [EC:2.5.1.18]
D	MA_629244g0010	K05666	ABCC2	ATP-binding cassette, subfamily C (CFTR/MRP), member 2
C	01523 Antifolate resistance [PATH:ko01523]
D	MA_8054208g0010	K01307	GGH	gamma-glutamyl hydrolase [EC:3.4.19.9]
D	MA_629244g0010	K05666	ABCC2	ATP-binding cassette, subfamily C (CFTR/MRP), member 2
C	01522 Endocrine resistance [PATH:ko01522]
D	MA_84310g0010	K04688	RPS6KB	ribosomal protein S6 kinase beta [EC:2.7.11.1]
D	MA_13142g0010	K06620	E2F3	transcription factor E2F3
#
A	09180 Brite Hierarchies
B
B	09181 Protein families: metabolism
C	01000 Enzymes [BR:ko01000]
C	01001 Protein kinases [BR:ko01001]
D	MA_84310g0010	K04688	RPS6KB	ribosomal protein S6 kinase beta [EC:2.7.11.1]
D	MA_202816g0010	K08794	CAMK1	calcium/calmodulin-dependent protein kinase I [EC:2.7.11.17]
D	MA_10434336g0020	K07198	PRKAA, AMPK	5'-AMP-activated protein kinase, catalytic alpha subunit [EC:2.7.11.11]
D	MA_10430272g0020	K14498	SNRK2	serine/threonine-protein kinase SRK2 [EC:2.7.11.1]
D	MA_115550g0010	K13412	CPK	calcium-dependent protein kinase [EC:2.7.11.1]
D	MA_10194g0020	K20604	MKK9	mitogen-activated protein kinase kinase 9 [EC:2.7.12.2]
D	MA_276143g0010	K20716	MAPKKK17_18	mitogen-activated protein kinase kinase kinase 17/18
D	MA_20205g0020	K14500	BSK	BR-signaling kinase [EC:2.7.11.1]
D	MA_10840g0010	K08867	WNK, PRKWNK	WNK lysine deficient protein kinase [EC:2.7.11.1]
D	MA_17708g0010	K08867	WNK, PRKWNK	WNK lysine deficient protein kinase [EC:2.7.11.1]
C	01009 Protein phosphatases and associated proteins [BR:ko01009]
D	MA_10433408g0010	K16833	PPP1R2, IPP2	protein phosphatase inhibitor 2
D	MA_8861640g0010	K17479	GRXCR1	glutaredoxin domain-containing cysteine-rich protein 1
D	MA_10433454g0020	K01251	E3.3.1.1, ahcY	adenosylhomocysteinase [EC:3.3.1.1]
D	MA_10840g0010	K08867	WNK, PRKWNK	WNK lysine deficient protein kinase [EC:2.7.11.1]
D	MA_17708g0010	K08867	WNK, PRKWNK	WNK lysine deficient protein kinase [EC:2.7.11.1]
D	MA_62264g0010	K17609	NXN	nucleoredoxin [EC:1.8.1.8]
D	MA_808469g0010	K17609	NXN	nucleoredoxin [EC:1.8.1.8]
D	MA_52889g0010	K02183	CALM	calmodulin
D	MA_10434671g0010	K04460	PPP5C	serine/threonine-protein phosphatase 5 [EC:3.1.3.16]
D	MA_16483g0010	K14803	PTC2_3	protein phosphatase PTC2/3 [EC:3.1.3.16]
D	MA_10430435g0020	K18045	SIW14, OCA3	tyrosine-protein phosphatase SIW14 [EC:3.1.3.48]
D	MA_10433267g0010	K01110	PTEN	phosphatidylinositol-3,4,5-trisphosphate 3-phosphatase and dual-specificity protein phosphatase PTEN [EC:3.1.3.16 3.1.3.48 3.1.3.67]
D	MA_9506636g0010	K13248	PHOSPHO2	pyridoxal phosphate phosphatase PHOSPHO2 [EC:3.1.3.74]
C	01002 Peptidases and inhibitors [BR:ko01002]
D	MA_17334g0010	K01363	CTSB	cathepsin B [EC:3.4.22.1]
D	MA_7991915g0010	K01373	CTSF	cathepsin F [EC:3.4.22.41]
D	MA_86205g0010	K01369	LGMN	legumain [EC:3.4.22.34]
D	MA_717g0010	K11855	USP36_42	ubiquitin carboxyl-terminal hydrolase 36/42 [EC:3.4.19.12]
D	MA_8054208g0010	K01307	GGH	gamma-glutamyl hydrolase [EC:3.4.19.9]
D	MA_808776g0010	K01953	asnB, ASNS	asparagine synthase (glutamine-hydrolysing) [EC:6.3.5.4]
D	MA_8791031g0010	K03152	thiJ	protein deglycase [EC:3.5.1.124]
D	MA_130557g0010	K02083	allC	allantoate deiminase [EC:3.5.3.9]
D	MA_10431297g0020	K01322	PREP	prolyl oligopeptidase [EC:3.4.21.26]
D	MA_8787g0010	K16296	SCPL-I	serine carboxypeptidase-like clade I [EC:3.4.16.-]
D	MA_49382g0010	K16297	SCPL-II	serine carboxypeptidase-like clade II [EC:3.4.16.-]
D	MA_4992g0010	K16297	SCPL-II	serine carboxypeptidase-like clade II [EC:3.4.16.-]
D	MA_96120g0010	K16297	SCPL-II	serine carboxypeptidase-like clade II [EC:3.4.16.-]
D	MA_10430728g0010	K01285	PRCP	lysosomal Pro-X carboxypeptidase [EC:3.4.16.2]
D	MA_6148761g0010	K01054	MGLL	acylglycerol lipase [EC:3.1.1.23]
D	MA_9370809g0010	K01054	MGLL	acylglycerol lipase [EC:3.1.1.23]
D	MA_10035305g0010	K02726	PSMA2	20S proteasome subunit alpha 2 [EC:3.4.25.1]
D	MA_897311g0010	K18592	GGT1_5, CD224	gamma-glutamyltranspeptidase / glutathione hydrolase / leukotriene-C4 hydrolase [EC:2.3.2.2 3.4.19.13 3.4.19.14]
C	01003 Glycosyltransferases [BR:ko01003]
D	MA_83793g0010	K09480	DGD	digalactosyldiacylglycerol synthase [EC:2.4.1.241]
D	MA_10429460g0010	K13679	WAXY	granule-bound starch synthase [EC:2.4.1.242]
D	MA_124460g0010	K10999	CESA	cellulose synthase A [EC:2.4.1.12]
D	MA_10508g0010	K20867	GAUT12S	galacturonosyltransferase 12/13/14/15 [EC:2.4.1.-]
D	MA_10428947g0010	K08238	XXT	xyloglucan 6-xylosyltransferase [EC:2.4.2.39]
D	MA_10433477g0020	K13691	SGT1	pathogen-inducible salicylic acid glucosyltransferase [EC:2.4.1.-]
D	MA_49332g0010	K13691	SGT1	pathogen-inducible salicylic acid glucosyltransferase [EC:2.4.1.-]
D	MA_796003g0010	K13691	SGT1	pathogen-inducible salicylic acid glucosyltransferase [EC:2.4.1.-]
D	MA_10434729g0020	K13496	UGT73C	UDP-glucosyltransferase 73C [EC:2.4.1.-]
D	MA_10433869g0010	K23260	TOGT1	scopoletin glucosyltransferase [EC:2.4.1.128]
D	MA_80035g0010	K08237	E2.4.1.218	hydroquinone glucosyltransferase [EC:2.4.1.218]
D	MA_48114g0010	K16055	TPS	trehalose 6-phosphate synthase/phosphatase [EC:2.4.1.15 3.1.3.12]
D	MA_10432094g0010	K00695	E2.4.1.13	sucrose synthase [EC:2.4.1.13]
C	01005 Lipopolysaccharide biosynthesis proteins [BR:ko01005]
C	01011 Peptidoglycan biosynthesis and degradation proteins [BR:ko01011]
C	01004 Lipid biosynthesis proteins [BR:ko01004]
D	MA_10427712g0010	K00059	fabG, OAR1	3-oxoacyl-[acyl-carrier protein] reductase [EC:1.1.1.100]
D	MA_10437042g0010	K01897	ACSL, fadD	long-chain acyl-CoA synthetase [EC:6.2.1.3]
C	01008 Polyketide biosynthesis proteins [BR:ko01008]
C	01006 Prenyltransferases [BR:ko01006]
D	MA_175884g0010	K00787	FDPS	farnesyl diphosphate synthase [EC:2.5.1.1 2.5.1.10]
C	01007 Amino acid related enzymes [BR:ko01007]
D	MA_10430147g0010	K01886	QARS, glnS	glutaminyl-tRNA synthetase [EC:6.1.1.18]
D	MA_10433492g0010	K00814	GPT, ALT	alanine transaminase [EC:2.6.1.2]
D	MA_102057g0010	K00815	TAT	tyrosine aminotransferase [EC:2.6.1.5]
D	MA_8195264g0010	K01762	ACS	1-aminocyclopropane-1-carboxylate synthase [EC:4.4.1.14]
D	MA_10437163g0010	K00827	AGXT2	alanine-glyoxylate transaminase / (R)-3-amino-2-methylpropionate-pyruvate transaminase [EC:2.6.1.44 2.6.1.40]
D	MA_7993g0010	K00819	rocD, OAT	ornithine--oxo-acid transaminase [EC:2.6.1.13]
C	00199 Cytochrome P450 [BR:ko00199]
D	MA_10435536g0010	K00487	CYP73A	trans-cinnamate 4-monooxygenase [EC:1.14.14.91]
D	MA_28222g0010	K05280	CYP75B1	flavonoid 3'-monooxygenase [EC:1.14.14.82]
D	MA_10432446g0030	K20556	CYP76C	cytochrome P450 family 76 subfamily C
D	MA_10055697g0010	K23136	CYP82C4	fraxetin 5-hydroxylase [EC:1.14.14.164]
D	MA_59638g0010	K23136	CYP82C4	fraxetin 5-hydroxylase [EC:1.14.14.164]
D	MA_158072g0010	K20623	CYP92A6	typhasterol/6-deoxotyphasterol 2alpha-hydroxylase
D	MA_295001g0010	K09843	CYP707A	(+)-abscisic acid 8'-hydroxylase [EC:1.14.14.137]
D	MA_320571g0010	K20660	CYP709	cytochrome P450 family 709
D	MA_141669g0010	K15639	CYP734A1, BAS1	PHYB activation tagged suppressor 1 [EC:1.14.-.-]
D	MA_24539g0010	K20562	CYP736A	biphenyl-4-hydroxylase
C	00194 Photosynthesis proteins [BR:ko00194]
B
B	09182 Protein families: genetic information processing
C	03000 Transcription factors [BR:ko03000]
D	MA_126021g0010	K09338	HD-ZIP	homeobox-leucine zipper protein
D	MA_169305g0010	K09338	HD-ZIP	homeobox-leucine zipper protein
D	MA_19453g0040	K09338	HD-ZIP	homeobox-leucine zipper protein
D	MA_3688g0010	K09338	HD-ZIP	homeobox-leucine zipper protein
D	MA_13142g0010	K06620	E2F3	transcription factor E2F3
D	MA_43896g0010	K09419	HSFF	heat shock transcription factor, other eukaryote
D	MA_5374g0010	K09419	HSFF	heat shock transcription factor, other eukaryote
D	MA_121533g0010	K09422	MYBP	transcription factor MYB, plant
D	MA_22140g0010	K09422	MYBP	transcription factor MYB, plant
D	MA_30848g0010	K09422	MYBP	transcription factor MYB, plant
D	MA_69407g0010	K09422	MYBP	transcription factor MYB, plant
D	MA_89683g0010	K09422	MYBP	transcription factor MYB, plant
D	MA_102199g0010	K12133	LHY	MYB-related transcription factor LHY
D	MA_18942g0010	K09264	K09264	MADS-box transcription factor, plant
D	MA_2351567g0010	K08065	NFYB, HAP3	nuclear transcription Y subunit beta
D	MA_116185g0010	K09286	EREBP	EREBP-like factor
D	MA_203191g0010	K09286	EREBP	EREBP-like factor
D	MA_928517g0010	K09286	EREBP	EREBP-like factor
D	MA_9304g0020	K09286	EREBP	EREBP-like factor
D	MA_5748192g0010	K09287	RAV	RAV-like factor
C	03021 Transcription machinery [BR:ko03021]
D	MA_10265423g0010	K16252	NRPD2, NRPE2	DNA-directed RNA polymerase IV and V subunit 2 [EC:2.7.7.6]
C	03019 Messenger RNA biogenesis [BR:ko03019]
D	MA_10427158g0010	K07936	RAN	GTP-binding nuclear protein Ran
D	MA_10168585g0010	K13525	VCP, CDC48	transitional endoplasmic reticulum ATPase
D	MA_50378g0010	K03257	EIF4A	translation initiation factor 4A
D	MA_10435577g0010	K13126	PABPC	polyadenylate-binding protein
D	MA_5963g0010	K07374	TUBA	tubulin alpha
D	MA_9777560g0010	K12581	CNOT7_8, CAF1, POP2	CCR4-NOT transcription complex subunit 7/8
D	MA_10435373g0010	K20102	YTHDF	YTH domain-containing family protein
C	03041 Spliceosome [BR:ko03041]
D	MA_21726g0010	K13113	UBL5, HUB1	ubiquitin-like protein 5
D	MA_10435577g0010	K13126	PABPC	polyadenylate-binding protein
C	03011 Ribosome [BR:ko03011]
D	MA_8948319g0010	K02866	RP-L10e, RPL10	large subunit ribosomal protein L10e
D	MA_10429866g0020	K02894	RP-L23e, RPL23	large subunit ribosomal protein L23e
D	MA_14317g0010	K02910	RP-L31e, RPL31	large subunit ribosomal protein L31e
D	MA_98858g0010	K17434	MRPL53	large subunit ribosomal protein L53
C	03009 Ribosome biogenesis [BR:ko03009]
D	MA_10427158g0010	K07936	RAN	GTP-binding nuclear protein Ran
D	MA_4460g0020	K14802	DRS2, ATP8A	phospholipid-transporting ATPase [EC:7.6.2.1]
D	MA_16483g0010	K14803	PTC2_3	protein phosphatase PTC2/3 [EC:3.1.3.16]
D	MA_180744g0010	K19307	BMT5	25S rRNA (uracil2634-N3)-methyltransferase [EC:2.1.1.313]
C	03016 Transfer RNA biogenesis [BR:ko03016]
D	MA_10427158g0010	K07936	RAN	GTP-binding nuclear protein Ran
D	MA_10430147g0010	K01886	QARS, glnS	glutaminyl-tRNA synthetase [EC:6.1.1.18]
D	MA_921344g0010	K11375	ELP4	elongator complex protein 4
D	MA_241806g0010	K15455	DPH3, KTI11	diphthamide biosynthesis protein 3
C	03012 Translation factors [BR:ko03012]
D	MA_45897g0010	K03236	EIF1A	translation initiation factor 1A
D	MA_50378g0010	K03257	EIF4A	translation initiation factor 4A
D	MA_4803g0010	K18995	DHX29	ATP-dependent RNA helicase DHX29 [EC:3.6.4.13]
D	MA_241806g0010	K15455	DPH3, KTI11	diphthamide biosynthesis protein 3
C	03110 Chaperones and folding catalysts [BR:ko03110]
D	MA_10430857g0010	K03544	clpX, CLPX	ATP-dependent Clp protease ATP-binding subunit ClpX
D	MA_91617g0010	K09490	HSPA5, BIP	heat shock 70kDa protein 5
D	MA_10433567g0010	K09531	DNAJC11	DnaJ homolog subfamily C member 11
D	MA_138523g0010	K03686	dnaJ	molecular chaperone DnaJ
D	MA_19658g0010	K03686	dnaJ	molecular chaperone DnaJ
D	MA_17334g0010	K01363	CTSB	cathepsin B [EC:3.4.22.1]
D	MA_3507354g0010	K12373	HEXA_B	hexosaminidase [EC:3.2.1.52]
D	MA_10434223g0010	K03671	trxA	thioredoxin 1
D	MA_8861640g0010	K17479	GRXCR1	glutaredoxin domain-containing cysteine-rich protein 1
D	MA_101402g0010	K09580	PDIA1, P4HB	protein disulfide-isomerase A1 [EC:5.3.4.1]
C	04131 Membrane trafficking [BR:ko04131]
D	MA_337982g0010	K01115	PLD1_2	phospholipase D1/2 [EC:3.1.4.4]
D	MA_52889g0010	K02183	CALM	calmodulin
D	MA_139640g0010	K19996	SFH5	phosphatidylinositol transfer protein SFH5
D	MA_10430155g0010	K18211	SNAP25	synaptosomal-associated protein 25
D	MA_122499g0010	K20043	SNAP91, AP180, CALM	clathrin coat assembly protein AP180
D	MA_101085g0010	K07937	ARF1_2	ADP-ribosylation factor 1/2
D	MA_20230g0010	K00921	PIKFYVE, FAB1	1-phosphatidylinositol-3-phosphate 5-kinase [EC:2.7.1.150]
D	MA_96110g0010	K12191	CHMP2A	charged multivesicular body protein 2A
D	MA_140297g0010	K12196	VPS4	vacuolar protein-sorting-associated protein 4
D	MA_13536g0010	K07904	RAB11A	Ras-related protein Rab-11A
D	MA_101402g0010	K09580	PDIA1, P4HB	protein disulfide-isomerase A1 [EC:5.3.4.1]
D	MA_5611g0010	K07877	RAB2A	Ras-related protein Rab-2A
D	MA_91617g0010	K09490	HSPA5, BIP	heat shock 70kDa protein 5
D	MA_8274615g0010	K22698	SEY1	protein SEY1 [EC:3.6.5.-]
D	MA_226275g0010	K01191	MAN2C1	alpha-mannosidase [EC:3.2.1.24]
D	MA_10168585g0010	K13525	VCP, CDC48	transitional endoplasmic reticulum ATPase
D	MA_10434336g0020	K07198	PRKAA, AMPK	5'-AMP-activated protein kinase, catalytic alpha subunit [EC:2.7.11.11]
D	MA_10434669g0010	K20523	SH3YL1	SH3 domain-containing YSC84-like protein 1
D	MA_102655g0010	K05759	PFN	profilin
D	MA_76641g0010	K05765	CFL	cofilin
C	04121 Ubiquitin system [BR:ko04121]
D	MA_100402g0010	K08770	UBC	ubiquitin C
D	MA_57988g0010	K08770	UBC	ubiquitin C
D	MA_7263500g0010	K08770	UBC	ubiquitin C
D	MA_53043g0010	K12158	NEDD8	ubiquitin-like protein Nedd8
D	MA_10437205g0010	K06689	UBE2D, UBC4, UBC5	ubiquitin-conjugating enzyme E2 D [EC:2.3.2.23]
D	MA_13020g0010	K06689	UBE2D, UBC4, UBC5	ubiquitin-conjugating enzyme E2 D [EC:2.3.2.23]
D	MA_194g0030	K06689	UBE2D, UBC4, UBC5	ubiquitin-conjugating enzyme E2 D [EC:2.3.2.23]
D	MA_10138732g0010	K10580	UBE2N, BLU, UBC13	ubiquitin-conjugating enzyme E2 N [EC:2.3.2.23]
D	MA_11973g0010	K10581	UBE2O	ubiquitin-conjugating enzyme E2 O [EC:2.3.2.24]
D	MA_56255g0010	K10688	UBE2W, UBC16	ubiquitin-conjugating enzyme E2 W [EC:2.3.2.25]
D	MA_3901g0010	K10577	UBE2I, UBC9	ubiquitin-conjugating enzyme E2 I
D	MA_2974g0010	K10579	UBE2M, UBC12	ubiquitin-conjugating enzyme E2 M
D	MA_10426921g0010	K11971	RNF14, ARA54	E3 ubiquitin-protein ligase RNF14 [EC:2.3.2.31]
D	MA_44078g0010	K11975	RNF144	E3 ubiquitin-protein ligase RNF144 [EC:2.3.2.31]
D	MA_3380g0010	K19040	ATL76S	E3 ubiquitin-protein ligase ATL10/75/76/77/78 [EC:2.3.2.27]
D	MA_10436725g0010	K10144	RCHY1, PIRH2	RING finger and CHY zinc finger domain-containing protein 1 [EC:2.3.2.27]
D	MA_126866g0010	K10144	RCHY1, PIRH2	RING finger and CHY zinc finger domain-containing protein 1 [EC:2.3.2.27]
D	MA_8950g0010	K10143	RFWD2, COP1	E3 ubiquitin-protein ligase RFWD2 [EC:2.3.2.27]
D	MA_10435338g0010	K16275	BAH, NLA	E3 ubiquitin-protein ligase BAH [EC:2.3.2.27]
D	MA_20197g0010	K19042	BOI	E3 ubiquitin-protein ligase BOI and related proteins [EC:2.3.2.27]
D	MA_83109g0010	K03347	CUL1, CDC53	cullin 1
D	MA_183768g0010	K10268	FBXL2_20	F-box and leucine-rich repeat protein 2/20
D	MA_372199g0010	K13463	COI-1	coronatine-insensitive protein 1
D	MA_14836g0010	K14485	TIR1	transport inhibitor response 1
D	MA_164016g0010	K14495	GID2, SLY1	F-box protein GID2
D	MA_92836g0010	K14495	GID2, SLY1	F-box protein GID2
D	MA_10434068g0010	K03872	ELOC, TCEB1	elongin-C
D	MA_51733g0010	K18624	MAEA, EMP	macrophage erythroblast attacher
D	MA_717g0010	K11855	USP36_42	ubiquitin carboxyl-terminal hydrolase 36/42 [EC:3.4.19.12]
C	03051 Proteasome [BR:ko03051]
D	MA_10035305g0010	K02726	PSMA2	20S proteasome subunit alpha 2 [EC:3.4.25.1]
D	MA_10434382g0020	K03062	PSMC1, RPT2	26S proteasome regulatory subunit T2
D	MA_13350g0010	K03063	PSMC4, RPT3	26S proteasome regulatory subunit T3
C	03032 DNA replication proteins [BR:ko03032]
C	03036 Chromosome and associated proteins [BR:ko03036]
D	MA_6409g0010	K11275	H1_5	histone H1/5
D	MA_10425800g0010	K11251	H2A	histone H2A
D	MA_94328g0020	K11251	H2A	histone H2A
D	MA_10436516g0030	K11252	H2B	histone H2B
D	MA_9266178g0010	K11254	H4	histone H4
D	MA_921344g0010	K11375	ELP4	elongator complex protein 4
D	MA_10432818g0010	K11644	SIN3A	paired amphipathic helix protein Sin3a
D	MA_1552801g0010	K16465	CETN1	centrin-1
D	MA_10168324g0010	K10840	CETN2	centrin-2
D	MA_119918g0010	K10840	CETN2	centrin-2
D	MA_25900g0010	K10840	CETN2	centrin-2
D	MA_48747g0010	K10840	CETN2	centrin-2
D	MA_5963g0010	K07374	TUBA	tubulin alpha
D	MA_251404g0010	K07375	TUBB	tubulin beta
D	MA_52889g0010	K02183	CALM	calmodulin
D	MA_10427158g0010	K07936	RAN	GTP-binding nuclear protein Ran
D	MA_10433408g0010	K16833	PPP1R2, IPP2	protein phosphatase inhibitor 2
C	03400 DNA repair and recombination proteins [BR:ko03400]
D	MA_10168324g0010	K10840	CETN2	centrin-2
D	MA_119918g0010	K10840	CETN2	centrin-2
D	MA_25900g0010	K10840	CETN2	centrin-2
D	MA_48747g0010	K10840	CETN2	centrin-2
D	MA_10434068g0010	K03872	ELOC, TCEB1	elongin-C
D	MA_10138732g0010	K10580	UBE2N, BLU, UBC13	ubiquitin-conjugating enzyme E2 N [EC:2.3.2.23]
D	MA_12670g0020	K06630	YWHAE	14-3-3 protein epsilon
D	MA_14148g0010	K06630	YWHAE	14-3-3 protein epsilon
C	03029 Mitochondrial biogenesis [BR:ko03029]
D	MA_180857g0010	K18798	AFG1, LACE1	peroxisome-assembly ATPase [EC:3.6.4.7]
D	MA_75520g0010	K05863	SLC25A4S, ANT	solute carrier family 25 (mitochondrial adenine nucleotide translocator), member 4/5/6/31
D	MA_138523g0010	K03686	dnaJ	molecular chaperone DnaJ
D	MA_19658g0010	K03686	dnaJ	molecular chaperone DnaJ
D	MA_10434336g0020	K07198	PRKAA, AMPK	5'-AMP-activated protein kinase, catalytic alpha subunit [EC:2.7.11.11]
D	MA_10435468g0020	K08900	BCS1	mitochondrial chaperone BCS1
D	MA_344969g0010	K08900	BCS1	mitochondrial chaperone BCS1
D	MA_10216419g0010	K18187	PET100F	protein PET100, fungi type
B
B	09183 Protein families: signaling and cellular processes
C	02000 Transporters [BR:ko02000]
D	MA_6870g0010	K05658	ABCB1, CD243	ATP-binding cassette, subfamily B (MDR/TAP), member 1 [EC:7.6.2.2]
D	MA_629244g0010	K05666	ABCC2	ATP-binding cassette, subfamily C (CFTR/MRP), member 2
D	MA_115374g0010	K02069	ABC.X2.P	putative ABC transport system permease protein
D	MA_53961g0010	K08150	SLC2A13, ITR	MFS transporter, SP family, solute carrier family 2 (myo-inositol transporter), member 13
D	MA_10433604g0010	K13863	SLC7A1, ATRC1	solute carrier family 7 (cationic amino acid transporter), member 1
D	MA_10437046g0010	K21398	SLC11A2, DMT1, NRAMP2	natural resistance-associated macrophage protein 2
D	MA_88963g0010	K21398	SLC11A2, DMT1, NRAMP2	natural resistance-associated macrophage protein 2
D	MA_9182156g0010	K21398	SLC11A2, DMT1, NRAMP2	natural resistance-associated macrophage protein 2
D	MA_10431946g0010	K14638	SLC15A3_4, PHT	solute carrier family 15 (peptide/histidine transporter), member 3/4
D	MA_10437216g0010	K14638	SLC15A3_4, PHT	solute carrier family 15 (peptide/histidine transporter), member 3/4
D	MA_14333g0020	K14638	SLC15A3_4, PHT	solute carrier family 15 (peptide/histidine transporter), member 3/4
D	MA_5112g0010	K14638	SLC15A3_4, PHT	solute carrier family 15 (peptide/histidine transporter), member 3/4
D	MA_10437064g0010	K14611	SLC23A1, SVCT1	solute carrier family 23 (nucleobase transporter), member 1
D	MA_4815g0010	K15102	SLC25A3, PHC, PIC	solute carrier family 25 (mitochondrial phosphate transporter), member 3
D	MA_80935g0010	K15102	SLC25A3, PHC, PIC	solute carrier family 25 (mitochondrial phosphate transporter), member 3
D	MA_75520g0010	K05863	SLC25A4S, ANT	solute carrier family 25 (mitochondrial adenine nucleotide translocator), member 4/5/6/31
D	MA_93670g0010	K13354	SLC25A17, PMP34	solute carrier family 25 (peroxisomal adenine nucleotide transporter), member 17
D	MA_20010g0010	K15275	SLC35B1	solute carrier family 35 (UDP-galactose transporter), member B1
D	MA_637854g0010	K15287	SLC35F1_2	solute carrier family 35, member F1/2
D	MA_10435695g0010	K13783	SLC37A1_2	MFS transporter, OPA family, solute carrier family 37 (glycerol-3-phosphate transporter), member 1/2
D	MA_140715g0010	K14709	SLC39A1_2_3, ZIP1_2_3	solute carrier family 39 (zinc transporter), member 1/2/3
D	MA_10434918g0010	K03327	TC.MATE, SLC47A, norM, mdtK, dinF	multidrug resistance protein, MATE family
D	MA_10426023g0020	K12385	NPC1	Niemann-Pick C1 protein
D	MA_35894g0010	K23678	PQLC2, SLC66A1, LAAT1	solute carrier family 66 (lysosomal lysine-arginine transporter), member 1
D	MA_84563g0010	K06901	pbuG	putative MFS transporter, AGZA family, xanthine/uracil permease
D	MA_604159g0010	K08176	PHO84	MFS transporter, PHS family, inorganic phosphate transporter
D	MA_28035g0010	K02575	NRT, narK, nrtP, nasA	MFS transporter, NNP family, nitrate/nitrite transporter
D	MA_72395g0010	K09872	PIP	aquaporin PIP
D	MA_93825g0010	K09874	NIP	aquaporin NIP
D	MA_10436994g0040	K21867	AKT, KAT, GORK, SKOR	potassium channel
D	MA_226001g0010	K03320	amt, AMT, MEP	ammonium transporter, Amt family
D	MA_103215g0010	K21888	DHAR	glutathione dehydrogenase/transferase [EC:1.8.5.1 2.5.1.18]
D	MA_10081221g0010	K00799	GST, gst	glutathione S-transferase [EC:2.5.1.18]
D	MA_10434037g0020	K00799	GST, gst	glutathione S-transferase [EC:2.5.1.18]
D	MA_117567g0010	K00799	GST, gst	glutathione S-transferase [EC:2.5.1.18]
D	MA_188810g0010	K00799	GST, gst	glutathione S-transferase [EC:2.5.1.18]
D	MA_5170784g0010	K00799	GST, gst	glutathione S-transferase [EC:2.5.1.18]
D	MA_10431567g0010	K05399	LBP	lipopolysaccharide-binding protein
D	MA_233121g0010	K17471	SULTR3	sulfate transporter 3
D	MA_90245g0010	K03549	kup	KUP system potassium uptake protein
D	MA_191989g0010	K08360	CYB561	cytochrome b-561 [EC:7.2.1.3]
C	02044 Secretion system [BR:ko02044]
C	02042 Bacterial toxins [BR:ko02042]
D	MA_217446g0010	K01114	plc	phospholipase C [EC:3.1.4.3]
C	02022 Two-component system [BR:ko02022]
C	02035 Bacterial motility proteins [BR:ko02035]
C	04812 Cytoskeleton proteins [BR:ko04812]
D	MA_102655g0010	K05759	PFN	profilin
D	MA_76641g0010	K05765	CFL	cofilin
D	MA_51733g0010	K18624	MAEA, EMP	macrophage erythroblast attacher
D	MA_5963g0010	K07374	TUBA	tubulin alpha
D	MA_251404g0010	K07375	TUBB	tubulin beta
C	04147 Exosome [BR:ko04147]
D	MA_76641g0010	K05765	CFL	cofilin
D	MA_102655g0010	K05759	PFN	profilin
D	MA_745622g0010	K00927	PGK, pgk	phosphoglycerate kinase [EC:2.7.2.3]
D	MA_12670g0020	K06630	YWHAE	14-3-3 protein epsilon
D	MA_14148g0010	K06630	YWHAE	14-3-3 protein epsilon
D	MA_101085g0010	K07937	ARF1_2	ADP-ribosylation factor 1/2
D	MA_102736g0010	K17255	GDI1_2	Rab GDP dissociation inhibitor
D	MA_5963g0010	K07374	TUBA	tubulin alpha
D	MA_91617g0010	K09490	HSPA5, BIP	heat shock 70kDa protein 5
D	MA_96110g0010	K12191	CHMP2A	charged multivesicular body protein 2A
D	MA_50378g0010	K03257	EIF4A	translation initiation factor 4A
D	MA_10427158g0010	K07936	RAN	GTP-binding nuclear protein Ran
D	MA_5611g0010	K07877	RAB2A	Ras-related protein Rab-2A
D	MA_10168585g0010	K13525	VCP, CDC48	transitional endoplasmic reticulum ATPase
D	MA_10425800g0010	K11251	H2A	histone H2A
D	MA_94328g0020	K11251	H2A	histone H2A
D	MA_10436516g0030	K11252	H2B	histone H2B
D	MA_17334g0010	K01363	CTSB	cathepsin B [EC:3.4.22.1]
D	MA_56416g0010	K17278	PGRMC1_2	membrane-associated progesterone receptor component
D	MA_10437042g0010	K01897	ACSL, fadD	long-chain acyl-CoA synthetase [EC:6.2.1.3]
D	MA_251404g0010	K07375	TUBB	tubulin beta
D	MA_10433454g0020	K01251	E3.3.1.1, ahcY	adenosylhomocysteinase [EC:3.3.1.1]
D	MA_15508g0010	K01915	glnA, GLUL	glutamine synthetase [EC:6.3.1.2]
D	MA_10429522g0010	K00522	FTH1	ferritin heavy chain [EC:1.16.3.2]
D	MA_13536g0010	K07904	RAB11A	Ras-related protein Rab-11A
D	MA_6870g0010	K05658	ABCB1, CD243	ATP-binding cassette, subfamily B (MDR/TAP), member 1 [EC:7.6.2.2]
D	MA_4815g0010	K15102	SLC25A3, PHC, PIC	solute carrier family 25 (mitochondrial phosphate transporter), member 3
D	MA_80935g0010	K15102	SLC25A3, PHC, PIC	solute carrier family 25 (mitochondrial phosphate transporter), member 3
D	MA_10437264g0010	K00382	DLD, lpd, pdhD	dihydrolipoamide dehydrogenase [EC:1.8.1.4]
D	MA_101402g0010	K09580	PDIA1, P4HB	protein disulfide-isomerase A1 [EC:5.3.4.1]
D	MA_52889g0010	K02183	CALM	calmodulin
D	MA_10431567g0010	K05399	LBP	lipopolysaccharide-binding protein
C	02048 Prokaryotic defense system [BR:ko02048]
C	04030 G protein-coupled receptors [BR:ko04030]
D	MA_77852g0010	K08472	MLO	mlo protein
C	04050 Cytokine receptors [BR:ko04050]
C	04054 Pattern recognition receptors [BR:ko04054]
C	03310 Nuclear receptors [BR:ko03310]
C	04040 Ion channels [BR:ko04040]
D	MA_46902g0010	K05387	GRIP	glutamate receptor, ionotropic, plant
C	04031 GTP-binding proteins [BR:ko04031]
D	MA_5611g0010	K07877	RAB2A	Ras-related protein Rab-2A
D	MA_13536g0010	K07904	RAB11A	Ras-related protein Rab-11A
D	MA_11486g0010	K07976	RAB	Rab family, other
D	MA_10427158g0010	K07936	RAN	GTP-binding nuclear protein Ran
D	MA_101085g0010	K07937	ARF1_2	ADP-ribosylation factor 1/2
C	04052 Cytokines and growth factors [BR:ko04052]
C	04515 Cell adhesion molecules [BR:ko04515]
C	04090 CD molecules [BR:ko04090]
D	MA_897311g0010	K18592	GGT1_5, CD224	gamma-glutamyltranspeptidase / glutathione hydrolase / leukotriene-C4 hydrolase [EC:2.3.2.2 3.4.19.13 3.4.19.14]
D	MA_6870g0010	K05658	ABCB1, CD243	ATP-binding cassette, subfamily B (MDR/TAP), member 1 [EC:7.6.2.2]
C	00535 Proteoglycans [BR:ko00535]
C	00536 Glycosaminoglycan binding proteins [BR:ko00536]
D	MA_17334g0010	K01363	CTSB	cathepsin B [EC:3.4.22.1]
C	00537 Glycosylphosphatidylinositol (GPI)-anchored proteins [BR:ko00537]
D	MA_17339g0040	K19893	GN5_6	glucan endo-1,3-beta-glucosidase 5/6 [EC:3.2.1.39]
C	04091 Lectins [BR:ko04091]
D	MA_491606g0010	K08288	PRKCSH	protein kinase C substrate 80K-H
C	01504 Antimicrobial resistance genes [BR:ko01504]
C	03200 Viral proteins [BR:ko03200]
B
B	09184 RNA family
C	03100 Non-coding RNAs [BR:ko03100]
#
A	09190 Not Included in Pathway or Brite
B
B	09191 Unclassified: metabolism
C	99980 Enzymes with EC numbers
D	MA_102653g0020	K22419	VEP1	Delta4-3-oxosteroid 5beta-reductase [EC:1.3.1.3]
D	MA_951514g0010	K08070	E1.3.1.74	2-alkenal reductase [EC:1.3.1.74]
D	MA_12108g0010	K18980	EO, FaQR	2-methylene-furan-3-one reductase [EC:1.3.1.105]
D	MA_881825g0010	K23050	PCBER1	phenylcoumaran benzylic ether reductase [EC:1.3.1.-]
D	MA_134669g0010	K21483	SAMT	salicylate 1-O-methyltransferase [EC:2.1.1.274]
D	MA_165604g0010	K18787	ACL5	thermospermine synthase [EC:2.5.1.79]
D	MA_10432502g0010	K00924	E2.7.1.-	kinase [EC:2.7.1.-]
D	MA_137887g0010	K08286	E2.7.11.-	protein-serine/threonine kinase [EC:2.7.11.-]
D	MA_5395g0030	K01537	ATP2C	P-type Ca2+ transporter type 2C [EC:7.2.2.10]
D	MA_1461g0010	K01534	zntA	Zn2+/Cd2+-exporting ATPase [EC:7.2.2.12 7.2.2.21]
D	MA_66524g0010	K01530	E7.6.2.1	phospholipid-translocating ATPase [EC:7.6.2.1]
C	99981 Carbohydrate metabolism
C	99982 Energy metabolism
C	99983 Lipid metabolism
C	99984 Nucleotide metabolism
C	99985 Amino acid metabolism
C	99986 Glycan metabolism
C	99987 Cofactor metabolism
C	99988 Secondary metabolism
D	MA_18396g0010	K19784	chrR, NQR	chromate reductase, NAD(P)H dehydrogenase (quinone)
C	99999 Others
D	MA_8606g0010	K22390	ACP7	acid phosphatase type 7
B
B	09192 Unclassified: genetic information processing
C	99973 Transcription
C	99974 Translation
C	99975 Protein processing
C	99976 Replication and repair
C	99998 Others
B
B	09193 Unclassified: signaling and cellular processes
C	99977 Transport
D	MA_453630g0010	K03294	TC.APA	basic amino acid/polyamine antiporter, APA family
D	MA_12190g0010	K03301	TC.AAA	ATP:ADP antiporter, AAA family
C	99978 Cell growth
C	99993 Cell motility
C	99995 Signaling proteins
C	99992 Structural proteins
D	MA_122094g0010	K17098	ANNAT	annexin D
C	99994 Others
C	99979 Unclassified viral proteins
B
B	09194 Poorly characterized
C	99996 General function prediction only
D	MA_538167g0010	K07025	K07025	putative hydrolase of the HAD superfamily
C	99997 Function unknown
D	MA_10432956g0020	K06995	K06995	uncharacterized protein
D	MA_21662g0010	K07088	K07088	uncharacterized protein

## Sheet: PRA-A under
Hierarchy	Pathway / Picea abies gene (MA_XgX)	KO	Name	Definition
A	09100 Metabolism
B
B	09101 Carbohydrate metabolism
C	00010 Glycolysis / Gluconeogenesis [PATH:ko00010]
D	MA_104409g0010	K03841	FBP, fbp	fructose-1,6-bisphosphatase I [EC:3.1.3.11]
D	MA_41114g0010	K03841	FBP, fbp	fructose-1,6-bisphosphatase I [EC:3.1.3.11]
D	MA_129930g0010	K01623	ALDO	fructose-bisphosphate aldolase, class I [EC:4.1.2.13]
D	MA_98654g0010	K01623	ALDO	fructose-bisphosphate aldolase, class I [EC:4.1.2.13]
D	MA_92421g0010	K00927	PGK, pgk	phosphoglycerate kinase [EC:2.7.2.3]
D	MA_10326890g0020	K18857	ADH1	alcohol dehydrogenase class-P [EC:1.1.1.1]
D	MA_9153293g0010	K00001	E1.1.1.1, adh	alcohol dehydrogenase [EC:1.1.1.1]
D	MA_112757g0010	K01913	AAE7, ACN1	acetate/butyrate---CoA ligase [EC:6.2.1.1 6.2.1.2]
D	MA_405932g0010	K01792	E5.1.3.15	glucose-6-phosphate 1-epimerase [EC:5.1.3.15]
C	00020 Citrate cycle (TCA cycle) [PATH:ko00020]
D	MA_87937g0010	K00026	MDH2	malate dehydrogenase [EC:1.1.1.37]
C	00030 Pentose phosphate pathway [PATH:ko00030]
D	MA_10267514g0010	K00036	G6PD, zwf	glucose-6-phosphate 1-dehydrogenase [EC:1.1.1.49 1.1.1.363]
D	MA_3000363g0010	K01807	rpiA	ribose 5-phosphate isomerase A [EC:5.3.1.6]
D	MA_129930g0010	K01623	ALDO	fructose-bisphosphate aldolase, class I [EC:4.1.2.13]
D	MA_98654g0010	K01623	ALDO	fructose-bisphosphate aldolase, class I [EC:4.1.2.13]
D	MA_104409g0010	K03841	FBP, fbp	fructose-1,6-bisphosphatase I [EC:3.1.3.11]
D	MA_41114g0010	K03841	FBP, fbp	fructose-1,6-bisphosphatase I [EC:3.1.3.11]
C	00040 Pentose and glucuronate interconversions [PATH:ko00040]
D	MA_10372207g0010	K01051	E3.1.1.11	pectinesterase [EC:3.1.1.11]
C	00051 Fructose and mannose metabolism [PATH:ko00051]
D	MA_10428574g0010	K00847	E2.7.1.4, scrK	fructokinase [EC:2.7.1.4]
D	MA_104409g0010	K03841	FBP, fbp	fructose-1,6-bisphosphatase I [EC:3.1.3.11]
D	MA_41114g0010	K03841	FBP, fbp	fructose-1,6-bisphosphatase I [EC:3.1.3.11]
D	MA_129930g0010	K01623	ALDO	fructose-bisphosphate aldolase, class I [EC:4.1.2.13]
D	MA_98654g0010	K01623	ALDO	fructose-bisphosphate aldolase, class I [EC:4.1.2.13]
C	00052 Galactose metabolism [PATH:ko00052]
D	MA_5428g0020	K06617	E2.4.1.82	raffinose synthase [EC:2.4.1.82]
C	00053 Ascorbate and aldarate metabolism [PATH:ko00053]
D	MA_13851g0010	K00434	E1.11.1.11	L-ascorbate peroxidase [EC:1.11.1.11]
C	00500 Starch and sucrose metabolism [PATH:ko00500]
D	MA_10436487g0010	K07024	SPP	sucrose-6-phosphatase [EC:3.1.3.24]
D	MA_10344118g0010	K01188	E3.2.1.21	beta-glucosidase [EC:3.2.1.21]
D	MA_10428574g0010	K00847	E2.7.1.4, scrK	fructokinase [EC:2.7.1.4]
C	00520 Amino sugar and nucleotide sugar metabolism [PATH:ko00520]
D	MA_10428348g0010	K01183	E3.2.1.14	chitinase [EC:3.2.1.14]
D	MA_205286g0010	K12373	HEXA_B	hexosaminidase [EC:3.2.1.52]
D	MA_10428574g0010	K00847	E2.7.1.4, scrK	fructokinase [EC:2.7.1.4]
D	MA_10431360g0010	K13648	GAUT	alpha-1,4-galacturonosyltransferase [EC:2.4.1.43]
C	00620 Pyruvate metabolism [PATH:ko00620]
D	MA_112757g0010	K01913	AAE7, ACN1	acetate/butyrate---CoA ligase [EC:6.2.1.1 6.2.1.2]
D	MA_87937g0010	K00026	MDH2	malate dehydrogenase [EC:1.1.1.37]
D	MA_337980g0010	K00051	E1.1.1.82	malate dehydrogenase (NADP+) [EC:1.1.1.82]
C	00630 Glyoxylate and dicarboxylate metabolism [PATH:ko00630]
D	MA_112757g0010	K01913	AAE7, ACN1	acetate/butyrate---CoA ligase [EC:6.2.1.1 6.2.1.2]
D	MA_87937g0010	K00026	MDH2	malate dehydrogenase [EC:1.1.1.37]
D	MA_15820g0010	K11517	HAO	(S)-2-hydroxy-acid oxidase [EC:1.1.3.15]
D	MA_36305g0010	K15893	HPR1	glycerate dehydrogenase [EC:1.1.1.29]
D	MA_47626g0010	K01602	rbcS	ribulose-bisphosphate carboxylase small chain [EC:4.1.1.39]
D	MA_18142g0010	K00830	AGXT	alanine-glyoxylate transaminase / serine-glyoxylate transaminase / serine-pyruvate transaminase [EC:2.6.1.44 2.6.1.45 2.6.1.51]
D	MA_185611g0010	K00284	GLU, gltS	glutamate synthase (ferredoxin) [EC:1.4.7.1]
D	MA_9199701g0010	K01915	glnA, GLUL	glutamine synthetase [EC:6.3.1.2]
D	MA_99276g0010	K00600	glyA, SHMT	glycine hydroxymethyltransferase [EC:2.1.2.1]
D	MA_119766g0010	K00281	GLDC, gcvP	glycine dehydrogenase [EC:1.4.4.2]
D	MA_10429284g0010	K00605	gcvT, AMT	aminomethyltransferase [EC:2.1.2.10]
D	MA_76209g0010	K00605	gcvT, AMT	aminomethyltransferase [EC:2.1.2.10]
D	MA_30073g0010	K01433	purU	formyltetrahydrofolate deformylase [EC:3.5.1.10]
C	00640 Propanoate metabolism [PATH:ko00640]
D	MA_18401g0010	K05605	HIBCH	3-hydroxyisobutyryl-CoA hydrolase [EC:3.1.2.4]
C	00650 Butanoate metabolism [PATH:ko00650]
D	MA_112757g0010	K01913	AAE7, ACN1	acetate/butyrate---CoA ligase [EC:6.2.1.1 6.2.1.2]
D	MA_10431705g0020	K01580	E4.1.1.15, gadB, gadA, GAD	glutamate decarboxylase [EC:4.1.1.15]
C	00660 C5-Branched dibasic acid metabolism [PATH:ko00660]
C	00562 Inositol phosphate metabolism [PATH:ko00562]
D	MA_5176g0010	K01858	INO1, ISYNA1	myo-inositol-1-phosphate synthase [EC:5.5.1.4]
B
B	09102 Energy metabolism
C	00190 Oxidative phosphorylation [PATH:ko00190]
D	MA_10389009g0010	K03881	ND4	NADH-ubiquinone oxidoreductase chain 4 [EC:7.1.1.2]
D	MA_10435550g0020	K02261	COX2	cytochrome c oxidase subunit 2
D	MA_10433659g0010	K02115	ATPF1G, atpG	F-type H+-transporting ATPase subunit gamma
D	MA_10744g0010	K02113	ATPF1D, atpH	F-type H+-transporting ATPase subunit delta
D	MA_657g0010	K02113	ATPF1D, atpH	F-type H+-transporting ATPase subunit delta
D	MA_10307382g0050	K02132	ATPeF1A, ATP5A1, ATP1	F-type H+-transporting ATPase subunit alpha
D	MA_107182g0010	K01535	PMA1, PMA2	H+-transporting ATPase [EC:7.1.2.1]
C	00195 Photosynthesis [PATH:ko00195]
D	MA_1581613g0010	K02707	psbE	photosystem II cytochrome b559 subunit alpha
D	MA_491379g0010	K02716	psbO	photosystem II oxygen-evolving enhancer protein 1
D	MA_3005g0010	K02717	psbP	photosystem II oxygen-evolving enhancer protein 2
D	MA_218996g0010	K08901	psbQ	photosystem II oxygen-evolving enhancer protein 3
D	MA_282g0010	K03541	psbR	photosystem II 10kDa protein
D	MA_571554g0010	K03542	psbS	photosystem II 22kDa protein
D	MA_575444g0010	K03542	psbS	photosystem II 22kDa protein
D	MA_10431532g0010	K02721	psbW	photosystem II PsbW protein
D	MA_12201g0010	K02723	psbY	photosystem II PsbY protein
D	MA_388691g0010	K08902	psb27	photosystem II Psb27 protein
D	MA_18349g0010	K08903	psb28	photosystem II 13kDa protein
D	MA_10356500g0030	K02690	psaB	photosystem I P700 chlorophyll a apoprotein A2
D	MA_10090427g0010	K02694	psaF	photosystem I subunit III
D	MA_100910g0020	K08905	psaG	photosystem I subunit V
D	MA_65259g0010	K02695	psaH	photosystem I subunit VI
D	MA_16054g0010	K02698	psaK	photosystem I subunit X
D	MA_3403026g0010	K02699	psaL	photosystem I subunit XI
D	MA_348255g0010	K02701	psaN	photosystem I subunit PsaN
D	MA_10427889g0020	K02638	petE	plastocyanin
D	MA_184421g0010	K02639	petF	ferredoxin
D	MA_193431g0010	K02641	petH	ferredoxin--NADP+ reductase [EC:1.18.1.2]
D	MA_10433659g0010	K02115	ATPF1G, atpG	F-type H+-transporting ATPase subunit gamma
D	MA_10744g0010	K02113	ATPF1D, atpH	F-type H+-transporting ATPase subunit delta
D	MA_657g0010	K02113	ATPF1D, atpH	F-type H+-transporting ATPase subunit delta
C	00196 Photosynthesis - antenna proteins [PATH:ko00196]
D	MA_815900g0010	K08909	LHCA3	light-harvesting complex I chlorophyll a/b binding protein 3
D	MA_65346g0010	K08910	LHCA4	light-harvesting complex I chlorophyll a/b binding protein 4
D	MA_131587g0010	K08912	LHCB1	light-harvesting complex II chlorophyll a/b binding protein 1
D	MA_10431300g0020	K08913	LHCB2	light-harvesting complex II chlorophyll a/b binding protein 2
D	MA_129206g0010	K08915	LHCB4	light-harvesting complex II chlorophyll a/b binding protein 4
D	MA_176279g0010	K08916	LHCB5	light-harvesting complex II chlorophyll a/b binding protein 5
C	00710 Carbon fixation in photosynthetic organisms [PATH:ko00710]
D	MA_47626g0010	K01602	rbcS	ribulose-bisphosphate carboxylase small chain [EC:4.1.1.39]
D	MA_92421g0010	K00927	PGK, pgk	phosphoglycerate kinase [EC:2.7.2.3]
D	MA_63231g0010	K05298	GAPA	glyceraldehyde-3-phosphate dehydrogenase (NADP+) (phosphorylating) [EC:1.2.1.13]
D	MA_69727g0010	K05298	GAPA	glyceraldehyde-3-phosphate dehydrogenase (NADP+) (phosphorylating) [EC:1.2.1.13]
D	MA_129930g0010	K01623	ALDO	fructose-bisphosphate aldolase, class I [EC:4.1.2.13]
D	MA_98654g0010	K01623	ALDO	fructose-bisphosphate aldolase, class I [EC:4.1.2.13]
D	MA_104409g0010	K03841	FBP, fbp	fructose-1,6-bisphosphatase I [EC:3.1.3.11]
D	MA_41114g0010	K03841	FBP, fbp	fructose-1,6-bisphosphatase I [EC:3.1.3.11]
D	MA_10427281g0010	K01100	E3.1.3.37	sedoheptulose-bisphosphatase [EC:3.1.3.37]
D	MA_3000363g0010	K01807	rpiA	ribose 5-phosphate isomerase A [EC:5.3.1.6]
D	MA_337980g0010	K00051	E1.1.1.82	malate dehydrogenase (NADP+) [EC:1.1.1.82]
D	MA_87937g0010	K00026	MDH2	malate dehydrogenase [EC:1.1.1.37]
C	00720 Carbon fixation pathways in prokaryotes [PATH:ko00720]
C	00680 Methane metabolism [PATH:ko00680]
D	MA_99276g0010	K00600	glyA, SHMT	glycine hydroxymethyltransferase [EC:2.1.2.1]
D	MA_18142g0010	K00830	AGXT	alanine-glyoxylate transaminase / serine-glyoxylate transaminase / serine-pyruvate transaminase [EC:2.6.1.44 2.6.1.45 2.6.1.51]
D	MA_129930g0010	K01623	ALDO	fructose-bisphosphate aldolase, class I [EC:4.1.2.13]
D	MA_98654g0010	K01623	ALDO	fructose-bisphosphate aldolase, class I [EC:4.1.2.13]
D	MA_104409g0010	K03841	FBP, fbp	fructose-1,6-bisphosphatase I [EC:3.1.3.11]
D	MA_41114g0010	K03841	FBP, fbp	fructose-1,6-bisphosphatase I [EC:3.1.3.11]
C	00910 Nitrogen metabolism [PATH:ko00910]
D	MA_9199701g0010	K01915	glnA, GLUL	glutamine synthetase [EC:6.3.1.2]
D	MA_185611g0010	K00284	GLU, gltS	glutamate synthase (ferredoxin) [EC:1.4.7.1]
D	MA_25325g0010	K01673	cynT, can	carbonic anhydrase [EC:4.2.1.1]
D	MA_258624g0010	K01673	cynT, can	carbonic anhydrase [EC:4.2.1.1]
C	00920 Sulfur metabolism [PATH:ko00920]
D	MA_165005g0010	K01738	cysK	cysteine synthase [EC:2.5.1.47]
B
B	09103 Lipid metabolism
C	00061 Fatty acid biosynthesis [PATH:ko00061]
D	MA_10428839g0010	K09458	fabF, OXSM, CEM1	3-oxoacyl-[acyl-carrier-protein] synthase II [EC:2.3.1.179]
D	MA_127500g0010	K09458	fabF, OXSM, CEM1	3-oxoacyl-[acyl-carrier-protein] synthase II [EC:2.3.1.179]
D	MA_33567g0010	K09458	fabF, OXSM, CEM1	3-oxoacyl-[acyl-carrier-protein] synthase II [EC:2.3.1.179]
C	00062 Fatty acid elongation [PATH:ko00062]
D	MA_45157g0010	K15397	KCS	3-ketoacyl-CoA synthase [EC:2.3.1.199]
D	MA_780013g0010	K10258	TER, TSC13, CER10	very-long-chain enoyl-CoA reductase [EC:1.3.1.93]
C	00071 Fatty acid degradation [PATH:ko00071]
D	MA_10435985g0010	K20495	CYP704B1	long-chain fatty acid omega-monooxygenase [EC:1.14.14.80]
D	MA_509g0010	K20495	CYP704B1	long-chain fatty acid omega-monooxygenase [EC:1.14.14.80]
D	MA_10326890g0020	K18857	ADH1	alcohol dehydrogenase class-P [EC:1.1.1.1]
D	MA_9153293g0010	K00001	E1.1.1.1, adh	alcohol dehydrogenase [EC:1.1.1.1]
C	00072 Synthesis and degradation of ketone bodies [PATH:ko00072]
C	00073 Cutin, suberine and wax biosynthesis [PATH:ko00073]
D	MA_10435761g0010	K15398	CYP86A4S	fatty acid omega-hydroxylase [EC:1.14.-.-]
D	MA_10435985g0010	K20495	CYP704B1	long-chain fatty acid omega-monooxygenase [EC:1.14.14.80]
D	MA_509g0010	K20495	CYP704B1	long-chain fatty acid omega-monooxygenase [EC:1.14.14.80]
D	MA_56269g0010	K15400	HHT1	omega-hydroxypalmitate O-feruloyl transferase [EC:2.3.1.188]
D	MA_9307243g0010	K15400	HHT1	omega-hydroxypalmitate O-feruloyl transferase [EC:2.3.1.188]
D	MA_125473g0010	K13356	FAR	alcohol-forming fatty acyl-CoA reductase [EC:1.2.1.84]
D	MA_672797g0010	K13356	FAR	alcohol-forming fatty acyl-CoA reductase [EC:1.2.1.84]
C	00100 Steroid biosynthesis [PATH:ko00100]
C	00120 Primary bile acid biosynthesis [PATH:ko00120]
C	00121 Secondary bile acid biosynthesis [PATH:ko00121]
C	00140 Steroid hormone biosynthesis [PATH:ko00140]
D	MA_10433687g0040	K07408	CYP1A1	cytochrome P450 family 1 subfamily A polypeptide 1 [EC:1.14.14.1]
C	00561 Glycerolipid metabolism [PATH:ko00561]
D	MA_50379g0010	K21362	SFR2	galactolipid galactosyltransferase [EC:2.4.1.184]
C	00564 Glycerophospholipid metabolism [PATH:ko00564]
D	MA_10435053g0010	K06129	LYPLA3	lysophospholipase III [EC:3.1.1.5]
C	00565 Ether lipid metabolism [PATH:ko00565]
C	00600 Sphingolipid metabolism [PATH:ko00600]
D	MA_172106g0010	K04708	KDSR	3-dehydrosphinganine reductase [EC:1.1.1.102]
C	00590 Arachidonic acid metabolism [PATH:ko00590]
D	MA_10430027g0010	K00432	gpx, btuE, bsaA	glutathione peroxidase [EC:1.11.1.9]
C	00591 Linoleic acid metabolism [PATH:ko00591]
D	MA_89511g0010	K15718	LOX1_5	linoleate 9S-lipoxygenase [EC:1.13.11.58]
C	00592 alpha-Linolenic acid metabolism [PATH:ko00592]
D	MA_625323g0010	K01723	AOS	hydroperoxide dehydratase [EC:4.2.1.92]
D	MA_625571g0010	K01723	AOS	hydroperoxide dehydratase [EC:4.2.1.92]
D	MA_10432069g0020	K10526	OPCL1	OPC-8:0 CoA ligase 1 [EC:6.2.1.-]
D	MA_10326890g0020	K18857	ADH1	alcohol dehydrogenase class-P [EC:1.1.1.1]
C	01040 Biosynthesis of unsaturated fatty acids [PATH:ko01040]
D	MA_780013g0010	K10258	TER, TSC13, CER10	very-long-chain enoyl-CoA reductase [EC:1.3.1.93]
B
B	09104 Nucleotide metabolism
C	00230 Purine metabolism [PATH:ko00230]
D	MA_890502g0010	K00764	purF, PPAT	amidophosphoribosyltransferase [EC:2.4.2.14]
D	MA_6911g0010	K01952	PFAS, purL	phosphoribosylformylglycinamidine synthase [EC:6.3.5.3]
C	00240 Pyrimidine metabolism [PATH:ko00240]
B
B	09105 Amino acid metabolism
C	00250 Alanine, aspartate and glutamate metabolism [PATH:ko00250]
D	MA_18142g0010	K00830	AGXT	alanine-glyoxylate transaminase / serine-glyoxylate transaminase / serine-pyruvate transaminase [EC:2.6.1.44 2.6.1.45 2.6.1.51]
D	MA_10431705g0020	K01580	E4.1.1.15, gadB, gadA, GAD	glutamate decarboxylase [EC:4.1.1.15]
D	MA_9199701g0010	K01915	glnA, GLUL	glutamine synthetase [EC:6.3.1.2]
D	MA_890502g0010	K00764	purF, PPAT	amidophosphoribosyltransferase [EC:2.4.2.14]
C	00260 Glycine, serine and threonine metabolism [PATH:ko00260]
D	MA_99276g0010	K00600	glyA, SHMT	glycine hydroxymethyltransferase [EC:2.1.2.1]
D	MA_18142g0010	K00830	AGXT	alanine-glyoxylate transaminase / serine-glyoxylate transaminase / serine-pyruvate transaminase [EC:2.6.1.44 2.6.1.45 2.6.1.51]
D	MA_36305g0010	K15893	HPR1	glycerate dehydrogenase [EC:1.1.1.29]
D	MA_119766g0010	K00281	GLDC, gcvP	glycine dehydrogenase [EC:1.4.4.2]
D	MA_10429284g0010	K00605	gcvT, AMT	aminomethyltransferase [EC:2.1.2.10]
D	MA_76209g0010	K00605	gcvT, AMT	aminomethyltransferase [EC:2.1.2.10]
D	MA_10434495g0020	K00108	betA, CHDH	choline dehydrogenase [EC:1.1.99.1]
C	00270 Cysteine and methionine metabolism [PATH:ko00270]
D	MA_165005g0010	K01738	cysK	cysteine synthase [EC:2.5.1.47]
D	MA_87937g0010	K00026	MDH2	malate dehydrogenase [EC:1.1.1.37]
C	00280 Valine, leucine and isoleucine degradation [PATH:ko00280]
D	MA_18401g0010	K05605	HIBCH	3-hydroxyisobutyryl-CoA hydrolase [EC:3.1.2.4]
D	MA_92473g0020	K00020	HIBADH, mmsB	3-hydroxyisobutyrate dehydrogenase [EC:1.1.1.31]
C	00290 Valine, leucine and isoleucine biosynthesis [PATH:ko00290]
C	00300 Lysine biosynthesis [PATH:ko00300]
D	MA_122229g0010	K00215	dapB	4-hydroxy-tetrahydrodipicolinate reductase [EC:1.17.1.8]
C	00310 Lysine degradation [PATH:ko00310]
C	00220 Arginine biosynthesis [PATH:ko00220]
D	MA_81330g0010	K13427	NOA1	nitric-oxide synthase, plant [EC:1.14.13.39]
D	MA_9199701g0010	K01915	glnA, GLUL	glutamine synthetase [EC:6.3.1.2]
C	00330 Arginine and proline metabolism [PATH:ko00330]
D	MA_81330g0010	K13427	NOA1	nitric-oxide synthase, plant [EC:1.14.13.39]
C	00340 Histidine metabolism [PATH:ko00340]
C	00350 Tyrosine metabolism [PATH:ko00350]
D	MA_10326890g0020	K18857	ADH1	alcohol dehydrogenase class-P [EC:1.1.1.1]
D	MA_9153293g0010	K00001	E1.1.1.1, adh	alcohol dehydrogenase [EC:1.1.1.1]
C	00360 Phenylalanine metabolism [PATH:ko00360]
C	00380 Tryptophan metabolism [PATH:ko00380]
D	MA_16939g0010	K22450	SNAT	aralkylamine N-acetyltransferase [EC:2.3.1.87]
D	MA_460253g0010	K22450	SNAT	aralkylamine N-acetyltransferase [EC:2.3.1.87]
D	MA_10433687g0040	K07408	CYP1A1	cytochrome P450 family 1 subfamily A polypeptide 1 [EC:1.14.14.1]
C	00400 Phenylalanine, tyrosine and tryptophan biosynthesis [PATH:ko00400]
D	MA_54864g0010	K01626	E2.5.1.54, aroF, aroG, aroH	3-deoxy-7-phosphoheptulonate synthase [EC:2.5.1.54]
B
B	09106 Metabolism of other amino acids
C	00410 beta-Alanine metabolism [PATH:ko00410]
D	MA_10431705g0020	K01580	E4.1.1.15, gadB, gadA, GAD	glutamate decarboxylase [EC:4.1.1.15]
D	MA_18401g0010	K05605	HIBCH	3-hydroxyisobutyryl-CoA hydrolase [EC:3.1.2.4]
C	00430 Taurine and hypotaurine metabolism [PATH:ko00430]
D	MA_10431705g0020	K01580	E4.1.1.15, gadB, gadA, GAD	glutamate decarboxylase [EC:4.1.1.15]
C	00440 Phosphonate and phosphinate metabolism [PATH:ko00440]
C	00450 Selenocompound metabolism [PATH:ko00450]
C	00460 Cyanoamino acid metabolism [PATH:ko00460]
D	MA_10344118g0010	K01188	E3.2.1.21	beta-glucosidase [EC:3.2.1.21]
D	MA_99276g0010	K00600	glyA, SHMT	glycine hydroxymethyltransferase [EC:2.1.2.1]
C	00471 D-Glutamine and D-glutamate metabolism [PATH:ko00471]
C	00472 D-Arginine and D-ornithine metabolism [PATH:ko00472]
C	00473 D-Alanine metabolism [PATH:ko00473]
C	00480 Glutathione metabolism [PATH:ko00480]
D	MA_137828g0010	K00799	GST, gst	glutathione S-transferase [EC:2.5.1.18]
D	MA_10267514g0010	K00036	G6PD, zwf	glucose-6-phosphate 1-dehydrogenase [EC:1.1.1.49 1.1.1.363]
D	MA_10430027g0010	K00432	gpx, btuE, bsaA	glutathione peroxidase [EC:1.11.1.9]
D	MA_13851g0010	K00434	E1.11.1.11	L-ascorbate peroxidase [EC:1.11.1.11]
B
B	09107 Glycan biosynthesis and metabolism
C	00510 N-Glycan biosynthesis [PATH:ko00510]
C	00513 Various types of N-glycan biosynthesis [PATH:ko00513]
D	MA_205286g0010	K12373	HEXA_B	hexosaminidase [EC:3.2.1.52]
C	00512 Mucin type O-glycan biosynthesis [PATH:ko00512]
C	00515 Mannose type O-glycan biosynthesis [PATH:ko00515]
C	00514 Other types of O-glycan biosynthesis [PATH:ko00514]
C	00532 Glycosaminoglycan biosynthesis - chondroitin sulfate / dermatan sulfate [PATH:ko00532]
C	00534 Glycosaminoglycan biosynthesis - heparan sulfate / heparin [PATH:ko00534]
C	00533 Glycosaminoglycan biosynthesis - keratan sulfate [PATH:ko00533]
C	00531 Glycosaminoglycan degradation [PATH:ko00531]
D	MA_77698g0010	K07964	HPSE	heparanase [EC:3.2.1.166]
D	MA_205286g0010	K12373	HEXA_B	hexosaminidase [EC:3.2.1.52]
C	00563 Glycosylphosphatidylinositol (GPI)-anchor biosynthesis [PATH:ko00563]
C	00601 Glycosphingolipid biosynthesis - lacto and neolacto series [PATH:ko00601]
C	00603 Glycosphingolipid biosynthesis - globo and isoglobo series [PATH:ko00603]
D	MA_205286g0010	K12373	HEXA_B	hexosaminidase [EC:3.2.1.52]
C	00604 Glycosphingolipid biosynthesis - ganglio series [PATH:ko00604]
D	MA_205286g0010	K12373	HEXA_B	hexosaminidase [EC:3.2.1.52]
C	00540 Lipopolysaccharide biosynthesis [PATH:ko00540]
C	00550 Peptidoglycan biosynthesis [PATH:ko00550]
C	00511 Other glycan degradation [PATH:ko00511]
D	MA_205286g0010	K12373	HEXA_B	hexosaminidase [EC:3.2.1.52]
D	MA_16736g0010	K01206	FUCA	alpha-L-fucosidase [EC:3.2.1.51]
C	00571 Lipoarabinomannan (LAM) biosynthesis [PATH:ko00571]
C	00572 Arabinogalactan biosynthesis - Mycobacterium [PATH:ko00572]
B
B	09108 Metabolism of cofactors and vitamins
C	00730 Thiamine metabolism [PATH:ko00730]
D	MA_30402g0010	K03146	THI4, THI1	cysteine-dependent adenosine diphosphate thiazole synthase [EC:2.4.2.60]
C	00740 Riboflavin metabolism [PATH:ko00740]
D	MA_118876g0010	K11752	ribD	diaminohydroxyphosphoribosylaminopyrimidine deaminase / 5-amino-6-(5-phosphoribosylamino)uracil reductase [EC:3.5.4.26 1.1.1.193]
D	MA_3845g0010	K14379	ACP5	tartrate-resistant acid phosphatase type 5 [EC:3.1.3.2]
D	MA_417207g0010	K14379	ACP5	tartrate-resistant acid phosphatase type 5 [EC:3.1.3.2]
C	00750 Vitamin B6 metabolism [PATH:ko00750]
C	00760 Nicotinate and nicotinamide metabolism [PATH:ko00760]
C	00770 Pantothenate and CoA biosynthesis [PATH:ko00770]
C	00780 Biotin metabolism [PATH:ko00780]
D	MA_10428839g0010	K09458	fabF, OXSM, CEM1	3-oxoacyl-[acyl-carrier-protein] synthase II [EC:2.3.1.179]
D	MA_127500g0010	K09458	fabF, OXSM, CEM1	3-oxoacyl-[acyl-carrier-protein] synthase II [EC:2.3.1.179]
D	MA_33567g0010	K09458	fabF, OXSM, CEM1	3-oxoacyl-[acyl-carrier-protein] synthase II [EC:2.3.1.179]
D	MA_10436073g0010	K01012	bioB	biotin synthase [EC:2.8.1.6]
C	00785 Lipoic acid metabolism [PATH:ko00785]
C	00790 Folate biosynthesis [PATH:ko00790]
D	MA_8567504g0010	K18482	ADCL	4-amino-4-deoxychorismate lyase [EC:4.1.3.38]
C	00670 One carbon pool by folate [PATH:ko00670]
D	MA_99276g0010	K00600	glyA, SHMT	glycine hydroxymethyltransferase [EC:2.1.2.1]
D	MA_10429284g0010	K00605	gcvT, AMT	aminomethyltransferase [EC:2.1.2.10]
D	MA_76209g0010	K00605	gcvT, AMT	aminomethyltransferase [EC:2.1.2.10]
D	MA_30073g0010	K01433	purU	formyltetrahydrofolate deformylase [EC:3.5.1.10]
C	00830 Retinol metabolism [PATH:ko00830]
D	MA_9153293g0010	K00001	E1.1.1.1, adh	alcohol dehydrogenase [EC:1.1.1.1]
D	MA_8561048g0010	K11153	RDH12	retinol dehydrogenase 12 [EC:1.1.1.300]
D	MA_10433687g0040	K07408	CYP1A1	cytochrome P450 family 1 subfamily A polypeptide 1 [EC:1.14.14.1]
C	00860 Porphyrin and chlorophyll metabolism [PATH:ko00860]
D	MA_10085364g0010	K01845	hemL	glutamate-1-semialdehyde 2,1-aminomutase [EC:5.4.3.8]
D	MA_10437242g0030	K01749	hemC, HMBS	hydroxymethylbilane synthase [EC:2.5.1.61]
D	MA_108278g0010	K03403	chlH, bchH	magnesium chelatase subunit H [EC:6.6.1.1]
D	MA_10428524g0010	K03404	chlD, bchD	magnesium chelatase subunit D [EC:6.6.1.1]
D	MA_48250g0010	K03405	chlI, bchI	magnesium chelatase subunit I [EC:6.6.1.1]
D	MA_10433955g0020	K04035	E1.14.13.81, acsF, chlE	magnesium-protoporphyrin IX monomethyl ester (oxidative) cyclase [EC:1.14.13.81]
D	MA_91782g0010	K00218	por	protochlorophyllide reductase [EC:1.3.1.33]
D	MA_189742g0010	K10960	chlP, bchP	geranylgeranyl diphosphate/geranylgeranyl-bacteriochlorophyllide a reductase [EC:1.3.1.83 1.3.1.111]
C	00130 Ubiquinone and other terpenoid-quinone biosynthesis [PATH:ko00130]
B
B	09109 Metabolism of terpenoids and polyketides
C	00900 Terpenoid backbone biosynthesis [PATH:ko00900]
D	MA_105092g0010	K03527	ispH, lytB	4-hydroxy-3-methylbut-2-en-1-yl diphosphate reductase [EC:1.17.7.4]
D	MA_194998g0010	K13789	GGPS	geranylgeranyl diphosphate synthase, type II [EC:2.5.1.1 2.5.1.10 2.5.1.29]
D	MA_189742g0010	K10960	chlP, bchP	geranylgeranyl diphosphate/geranylgeranyl-bacteriochlorophyllide a reductase [EC:1.3.1.83 1.3.1.111]
D	MA_10435706g0010	K12742	ispS	isoprene synthase [EC:4.2.3.27]
C	00902 Monoterpenoid biosynthesis [PATH:ko00902]
C	00909 Sesquiterpenoid and triterpenoid biosynthesis [PATH:ko00909]
C	00904 Diterpenoid biosynthesis [PATH:ko00904]
C	00906 Carotenoid biosynthesis [PATH:ko00906]
D	MA_10437269g0010	K06444	lcyE, crtL2	lycopene epsilon-cyclase [EC:5.5.1.18]
D	MA_10435618g0010	K09838	ZEP, ABA1	zeaxanthin epoxidase [EC:1.14.15.21]
D	MA_6771199g0010	K09839	VDE, NPQ1	violaxanthin de-epoxidase [EC:1.23.5.1]
D	MA_10425950g0010	K09840	NCED	9-cis-epoxycarotenoid dioxygenase [EC:1.13.11.51]
C	00905 Brassinosteroid biosynthesis [PATH:ko00905]
D	MA_126854g0010	K20623	CYP92A6	typhasterol/6-deoxotyphasterol 2alpha-hydroxylase
C	00981 Insect hormone biosynthesis [PATH:ko00981]
C	00908 Zeatin biosynthesis [PATH:ko00908]
D	MA_6521g0010	K10717	CYP735A	cytokinin trans-hydroxylase
D	MA_10172523g0010	K23452	UGT85A	UDP-glucosyltransferase 85A [EC:2.4.1.-]
C	00903 Limonene and pinene degradation [PATH:ko00903]
C	00281 Geraniol degradation [PATH:ko00281]
C	01052 Type I polyketide structures [PATH:ko01052]
C	00522 Biosynthesis of 12-, 14- and 16-membered macrolides [PATH:ko00522]
C	01051 Biosynthesis of ansamycins [PATH:ko01051]
C	01059 Biosynthesis of enediyne antibiotics [PATH:ko01059]
C	01056 Biosynthesis of type II polyketide backbone [PATH:ko01056]
C	01057 Biosynthesis of type II polyketide products [PATH:ko01057]
C	00253 Tetracycline biosynthesis [PATH:ko00253]
C	00523 Polyketide sugar unit biosynthesis [PATH:ko00523]
C	01054 Nonribosomal peptide structures [PATH:ko01054]
C	01053 Biosynthesis of siderophore group nonribosomal peptides [PATH:ko01053]
C	01055 Biosynthesis of vancomycin group antibiotics [PATH:ko01055]
B
B	09110 Biosynthesis of other secondary metabolites
C	00940 Phenylpropanoid biosynthesis [PATH:ko00940]
D	MA_681896g0010	K00588	E2.1.1.104	caffeoyl-CoA O-methyltransferase [EC:2.1.1.104]
D	MA_480797g0010	K00430	E1.11.1.7	peroxidase [EC:1.11.1.7]
D	MA_10344118g0010	K01188	E3.2.1.21	beta-glucosidase [EC:3.2.1.21]
D	MA_10426914g0010	K23260	TOGT1	scopoletin glucosyltransferase [EC:2.4.1.128]
D	MA_8779645g0010	K23260	TOGT1	scopoletin glucosyltransferase [EC:2.4.1.128]
C	00945 Stilbenoid, diarylheptanoid and gingerol biosynthesis [PATH:ko00945]
D	MA_681896g0010	K00588	E2.1.1.104	caffeoyl-CoA O-methyltransferase [EC:2.1.1.104]
C	00941 Flavonoid biosynthesis [PATH:ko00941]
D	MA_4711g0010	K05278	FLS	flavonol synthase [EC:1.14.20.6]
D	MA_10430254g0010	K05280	CYP75B1	flavonoid 3'-monooxygenase [EC:1.14.14.82]
D	MA_203441g0010	K08695	ANR	anthocyanidin reductase [EC:1.3.1.77]
D	MA_52620g0020	K08695	ANR	anthocyanidin reductase [EC:1.3.1.77]
D	MA_10144850g0010	K13081	LAR	leucoanthocyanidin reductase [EC:1.17.1.3]
D	MA_681896g0010	K00588	E2.1.1.104	caffeoyl-CoA O-methyltransferase [EC:2.1.1.104]
C	00944 Flavone and flavonol biosynthesis [PATH:ko00944]
D	MA_10430254g0010	K05280	CYP75B1	flavonoid 3'-monooxygenase [EC:1.14.14.82]
D	MA_158042g0010	K22771	UGT73C6	flavonol-3-O-L-rhamnoside-7-O-glucosyltransferase [EC:2.4.1.-]
D	MA_30352g0010	K22772	FG2	flavonol-3-O-glucoside L-rhamnosyltransferase [EC:2.4.1.159]
C	00942 Anthocyanin biosynthesis [PATH:ko00942]
C	00943 Isoflavonoid biosynthesis [PATH:ko00943]
C	00901 Indole alkaloid biosynthesis [PATH:ko00901]
C	00403 Indole diterpene alkaloid biosynthesis [PATH:ko00403]
C	00950 Isoquinoline alkaloid biosynthesis [PATH:ko00950]
C	00960 Tropane, piperidine and pyridine alkaloid biosynthesis [PATH:ko00960]
C	01058 Acridone alkaloid biosynthesis [PATH:ko01058]
C	00232 Caffeine metabolism [PATH:ko00232]
C	00965 Betalain biosynthesis [PATH:ko00965]
C	00966 Glucosinolate biosynthesis [PATH:ko00966]
C	00402 Benzoxazinoid biosynthesis [PATH:ko00402]
C	00311 Penicillin and cephalosporin biosynthesis [PATH:ko00311]
C	00332 Carbapenem biosynthesis [PATH:ko00332]
C	00261 Monobactam biosynthesis [PATH:ko00261]
D	MA_122229g0010	K00215	dapB	4-hydroxy-tetrahydrodipicolinate reductase [EC:1.17.1.8]
C	00331 Clavulanic acid biosynthesis [PATH:ko00331]
C	00521 Streptomycin biosynthesis [PATH:ko00521]
D	MA_5176g0010	K01858	INO1, ISYNA1	myo-inositol-1-phosphate synthase [EC:5.5.1.4]
C	00524 Neomycin, kanamycin and gentamicin biosynthesis [PATH:ko00524]
C	00525 Acarbose and validamycin biosynthesis [PATH:ko00525]
C	00401 Novobiocin biosynthesis [PATH:ko00401]
C	00404 Staurosporine biosynthesis [PATH:ko00404]
C	00405 Phenazine biosynthesis [PATH:ko00405]
C	00333 Prodigiosin biosynthesis [PATH:ko00333]
C	00254 Aflatoxin biosynthesis [PATH:ko00254]
C	00999 Biosynthesis of various secondary metabolites - part 1 [PATH:ko00999]
C	00998 Biosynthesis of various secondary metabolites - part 2 [PATH:ko00998]
C	00997 Biosynthesis of various secondary metabolites - part 3 [PATH:ko00997]
B
B	09111 Xenobiotics biodegradation and metabolism
C	00362 Benzoate degradation [PATH:ko00362]
C	00627 Aminobenzoate degradation [PATH:ko00627]
C	00364 Fluorobenzoate degradation [PATH:ko00364]
C	00625 Chloroalkane and chloroalkene degradation [PATH:ko00625]
D	MA_9153293g0010	K00001	E1.1.1.1, adh	alcohol dehydrogenase [EC:1.1.1.1]
C	00361 Chlorocyclohexane and chlorobenzene degradation [PATH:ko00361]
C	00623 Toluene degradation [PATH:ko00623]
C	00622 Xylene degradation [PATH:ko00622]
C	00633 Nitrotoluene degradation [PATH:ko00633]
C	00642 Ethylbenzene degradation [PATH:ko00642]
C	00643 Styrene degradation [PATH:ko00643]
C	00791 Atrazine degradation [PATH:ko00791]
C	00930 Caprolactam degradation [PATH:ko00930]
C	00363 Bisphenol degradation [PATH:ko00363]
C	00621 Dioxin degradation [PATH:ko00621]
C	00626 Naphthalene degradation [PATH:ko00626]
D	MA_9153293g0010	K00001	E1.1.1.1, adh	alcohol dehydrogenase [EC:1.1.1.1]
C	00624 Polycyclic aromatic hydrocarbon degradation [PATH:ko00624]
C	00365 Furfural degradation [PATH:ko00365]
C	00984 Steroid degradation [PATH:ko00984]
C	00980 Metabolism of xenobiotics by cytochrome P450 [PATH:ko00980]
D	MA_10433687g0040	K07408	CYP1A1	cytochrome P450 family 1 subfamily A polypeptide 1 [EC:1.14.14.1]
D	MA_137828g0010	K00799	GST, gst	glutathione S-transferase [EC:2.5.1.18]
D	MA_9153293g0010	K00001	E1.1.1.1, adh	alcohol dehydrogenase [EC:1.1.1.1]
C	00982 Drug metabolism - cytochrome P450 [PATH:ko00982]
D	MA_137828g0010	K00799	GST, gst	glutathione S-transferase [EC:2.5.1.18]
D	MA_9153293g0010	K00001	E1.1.1.1, adh	alcohol dehydrogenase [EC:1.1.1.1]
C	00983 Drug metabolism - other enzymes [PATH:ko00983]
D	MA_137828g0010	K00799	GST, gst	glutathione S-transferase [EC:2.5.1.18]
B
B	09112 Not included in regular maps
C	09113 Global maps only
#
A	09120 Genetic Information Processing
B
B	09121 Transcription
C	03020 RNA polymerase [PATH:ko03020]
C	03022 Basal transcription factors [PATH:ko03022]
C	03040 Spliceosome [PATH:ko03040]
D	MA_9056193g0010	K12821	PRPF40, PRP40	pre-mRNA-processing factor 40
D	MA_254868g0010	K12856	PRPF8, PRP8	pre-mRNA-processing factor 8
D	MA_124140g0010	K03283	HSPA1s	heat shock 70kDa protein 1/2/6/8
B
B	09122 Translation
C	03010 Ribosome [PATH:ko03010]
D	MA_155591g0010	K02967	RP-S2, MRPS2, rpsB	small subunit ribosomal protein S2
D	MA_10431241g0010	K02952	RP-S13, rpsM	small subunit ribosomal protein S13
D	MA_10002614g0010	K02863	RP-L1, MRPL1, rplA	large subunit ribosomal protein L1
D	MA_310797g0010	K02863	RP-L1, MRPL1, rplA	large subunit ribosomal protein L1
D	MA_846168g0010	K02863	RP-L1, MRPL1, rplA	large subunit ribosomal protein L1
D	MA_10435476g0040	K02886	RP-L2, MRPL2, rplB	large subunit ribosomal protein L2
D	MA_10432831g0010	K02906	RP-L3, MRPL3, rplC	large subunit ribosomal protein L3
D	MA_86404g0010	K02931	RP-L5, MRPL5, rplE	large subunit ribosomal protein L5
D	MA_54628g0010	K02933	RP-L6, MRPL6, rplF	large subunit ribosomal protein L6
D	MA_483364g0010	K02864	RP-L10, MRPL10, rplJ	large subunit ribosomal protein L10
D	MA_26087g0010	K02867	RP-L11, MRPL11, rplK	large subunit ribosomal protein L11
D	MA_10433400g0010	K02871	RP-L13, MRPL13, rplM	large subunit ribosomal protein L13
D	MA_87134g0010	K02876	RP-L15, MRPL15, rplO	large subunit ribosomal protein L15
D	MA_10435476g0020	K02878	RP-L16, MRPL16, rplP	large subunit ribosomal protein L16
D	MA_10429786g0010	K02879	RP-L17, MRPL17, rplQ	large subunit ribosomal protein L17
D	MA_19490g0010	K02899	RP-L27, MRPL27, rpmA	large subunit ribosomal protein L27
D	MA_10268152g0010	K02904	RP-L29, rpmC	large subunit ribosomal protein L29
D	MA_42151g0010	K02904	RP-L29, rpmC	large subunit ribosomal protein L29
D	MA_10435644g0010	K02914	RP-L34, MRPL34, rpmH	large subunit ribosomal protein L34
D	MA_181338g0010	K02916	RP-L35, MRPL35, rpmI	large subunit ribosomal protein L35
D	MA_10433318g0010	K02905	RP-L29e, RPL29	large subunit ribosomal protein L29e
C	00970 Aminoacyl-tRNA biosynthesis [PATH:ko00970]
D	MA_779516g0010	K01893	NARS, asnS	asparaginyl-tRNA synthetase [EC:6.1.1.22]
D	MA_10435490g0010	K01868	TARS, thrS	threonyl-tRNA synthetase [EC:6.1.1.3]
D	MA_251870g0010	K01875	SARS, serS	seryl-tRNA synthetase [EC:6.1.1.11]
D	MA_509140g0010	K01869	LARS, leuS	leucyl-tRNA synthetase [EC:6.1.1.4]
C	03013 RNA transport [PATH:ko03013]
C	03015 mRNA surveillance pathway [PATH:ko03015]
C	03008 Ribosome biogenesis in eukaryotes [PATH:ko03008]
B
B	09123 Folding, sorting and degradation
C	03060 Protein export [PATH:ko03060]
D	MA_10429734g0010	K10956	SEC61A	protein transport protein SEC61 subunit alpha
C	04141 Protein processing in endoplasmic reticulum [PATH:ko04141]
D	MA_10429734g0010	K10956	SEC61A	protein transport protein SEC61 subunit alpha
D	MA_124140g0010	K03283	HSPA1s	heat shock 70kDa protein 1/2/6/8
D	MA_133071g0010	K10666	RNF5	E3 ubiquitin-protein ligase RNF5 [EC:2.3.2.27]
C	04130 SNARE interactions in vesicular transport [PATH:ko04130]
C	04120 Ubiquitin mediated proteolysis [PATH:ko04120]
C	04122 Sulfur relay system [PATH:ko04122]
C	03050 Proteasome [PATH:ko03050]
C	03018 RNA degradation [PATH:ko03018]
D	MA_17408g0010	K12581	CNOT7_8, CAF1, POP2	CCR4-NOT transcription complex subunit 7/8
D	MA_109435g0010	K14442	DHX36, RHAU	ATP-dependent RNA helicase DHX36 [EC:3.6.4.13]
B
B	09124 Replication and repair
C	03030 DNA replication [PATH:ko03030]
D	MA_10436457g0010	K02335	polA	DNA polymerase I [EC:2.7.7.7]
C	03410 Base excision repair [PATH:ko03410]
D	MA_10436457g0010	K02335	polA	DNA polymerase I [EC:2.7.7.7]
C	03420 Nucleotide excision repair [PATH:ko03420]
D	MA_10436457g0010	K02335	polA	DNA polymerase I [EC:2.7.7.7]
C	03430 Mismatch repair [PATH:ko03430]
C	03440 Homologous recombination [PATH:ko03440]
D	MA_10436457g0010	K02335	polA	DNA polymerase I [EC:2.7.7.7]
D	MA_36244g0010	K10875	RAD54L, RAD54	DNA repair and recombination protein RAD54 and RAD54-like protein [EC:3.6.4.-]
C	03450 Non-homologous end-joining [PATH:ko03450]
C	03460 Fanconi anemia pathway [PATH:ko03460]
D	MA_10434973g0010	K02350	REV3L, POLZ	DNA polymerase zeta [EC:2.7.7.7]
#
A	09130 Environmental Information Processing
B
B	09131 Membrane transport
C	02010 ABC transporters [PATH:ko02010]
D	MA_8292491g0010	K05657	ABCB10	ATP-binding cassette, subfamily B (MDR/TAP), member 10
D	MA_560534g0010	K05658	ABCB1, CD243	ATP-binding cassette, subfamily B (MDR/TAP), member 1 [EC:7.6.2.2]
C	02060 Phosphotransferase system (PTS) [PATH:ko02060]
C	03070 Bacterial secretion system [PATH:ko03070]
B
B	09132 Signal transduction
C	02020 Two-component system [PATH:ko02020]
D	MA_9199701g0010	K01915	glnA, GLUL	glutamine synthetase [EC:6.3.1.2]
D	MA_10372207g0010	K01051	E3.1.1.11	pectinesterase [EC:3.1.1.11]
C	04014 Ras signaling pathway [PATH:ko04014]
D	MA_10204459g0010	K02183	CALM	calmodulin
D	MA_52449g0010	K02183	CALM	calmodulin
D	MA_126936g0010	K04371	ERK, MAPK1_3	mitogen-activated protein kinase 1/3 [EC:2.7.11.24]
C	04015 Rap1 signaling pathway [PATH:ko04015]
D	MA_10204459g0010	K02183	CALM	calmodulin
D	MA_52449g0010	K02183	CALM	calmodulin
D	MA_126936g0010	K04371	ERK, MAPK1_3	mitogen-activated protein kinase 1/3 [EC:2.7.11.24]
C	04010 MAPK signaling pathway [PATH:ko04010]
D	MA_126936g0010	K04371	ERK, MAPK1_3	mitogen-activated protein kinase 1/3 [EC:2.7.11.24]
D	MA_10427903g0010	K04457	PPM1A, PP2CA	protein phosphatase 1A [EC:3.1.3.16]
D	MA_124140g0010	K03283	HSPA1s	heat shock 70kDa protein 1/2/6/8
C	04013 MAPK signaling pathway - fly [PATH:ko04013]
D	MA_126936g0010	K04371	ERK, MAPK1_3	mitogen-activated protein kinase 1/3 [EC:2.7.11.24]
C	04016 MAPK signaling pathway - plant [PATH:ko04016]
D	MA_10204459g0010	K02183	CALM	calmodulin
D	MA_52449g0010	K02183	CALM	calmodulin
C	04011 MAPK signaling pathway - yeast [PATH:ko04011]
D	MA_126936g0010	K04371	ERK, MAPK1_3	mitogen-activated protein kinase 1/3 [EC:2.7.11.24]
C	04012 ErbB signaling pathway [PATH:ko04012]
D	MA_126936g0010	K04371	ERK, MAPK1_3	mitogen-activated protein kinase 1/3 [EC:2.7.11.24]
C	04310 Wnt signaling pathway [PATH:ko04310]
C	04330 Notch signaling pathway [PATH:ko04330]
C	04340 Hedgehog signaling pathway [PATH:ko04340]
C	04341 Hedgehog signaling pathway - fly [PATH:ko04341]
C	04350 TGF-beta signaling pathway [PATH:ko04350]
D	MA_38949g0020	K04683	TFDP1	transcription factor Dp-1
D	MA_126936g0010	K04371	ERK, MAPK1_3	mitogen-activated protein kinase 1/3 [EC:2.7.11.24]
C	04390 Hippo signaling pathway [PATH:ko04390]
C	04391 Hippo signaling pathway - fly [PATH:ko04391]
C	04392 Hippo signaling pathway - multiple species [PATH:ko04392]
C	04370 VEGF signaling pathway [PATH:ko04370]
D	MA_126936g0010	K04371	ERK, MAPK1_3	mitogen-activated protein kinase 1/3 [EC:2.7.11.24]
C	04371 Apelin signaling pathway [PATH:ko04371]
D	MA_10204459g0010	K02183	CALM	calmodulin
D	MA_52449g0010	K02183	CALM	calmodulin
D	MA_126936g0010	K04371	ERK, MAPK1_3	mitogen-activated protein kinase 1/3 [EC:2.7.11.24]
D	MA_139797g0010	K07198	PRKAA, AMPK	5'-AMP-activated protein kinase, catalytic alpha subunit [EC:2.7.11.11]
C	04630 Jak-STAT signaling pathway [PATH:ko04630]
C	04064 NF-kappa B signaling pathway [PATH:ko04064]
C	04668 TNF signaling pathway [PATH:ko04668]
D	MA_126936g0010	K04371	ERK, MAPK1_3	mitogen-activated protein kinase 1/3 [EC:2.7.11.24]
C	04066 HIF-1 signaling pathway [PATH:ko04066]
D	MA_126936g0010	K04371	ERK, MAPK1_3	mitogen-activated protein kinase 1/3 [EC:2.7.11.24]
D	MA_129930g0010	K01623	ALDO	fructose-bisphosphate aldolase, class I [EC:4.1.2.13]
D	MA_98654g0010	K01623	ALDO	fructose-bisphosphate aldolase, class I [EC:4.1.2.13]
D	MA_92421g0010	K00927	PGK, pgk	phosphoglycerate kinase [EC:2.7.2.3]
C	04068 FoxO signaling pathway [PATH:ko04068]
D	MA_139797g0010	K07198	PRKAA, AMPK	5'-AMP-activated protein kinase, catalytic alpha subunit [EC:2.7.11.11]
D	MA_126936g0010	K04371	ERK, MAPK1_3	mitogen-activated protein kinase 1/3 [EC:2.7.11.24]
C	04020 Calcium signaling pathway [PATH:ko04020]
D	MA_10204459g0010	K02183	CALM	calmodulin
D	MA_52449g0010	K02183	CALM	calmodulin
C	04070 Phosphatidylinositol signaling system [PATH:ko04070]
D	MA_10204459g0010	K02183	CALM	calmodulin
D	MA_52449g0010	K02183	CALM	calmodulin
C	04072 Phospholipase D signaling pathway [PATH:ko04072]
D	MA_126936g0010	K04371	ERK, MAPK1_3	mitogen-activated protein kinase 1/3 [EC:2.7.11.24]
D	MA_10352133g0010	K01528	DNM1_3	dynamin 1/3 [EC:3.6.5.5]
C	04071 Sphingolipid signaling pathway [PATH:ko04071]
D	MA_126936g0010	K04371	ERK, MAPK1_3	mitogen-activated protein kinase 1/3 [EC:2.7.11.24]
C	04024 cAMP signaling pathway [PATH:ko04024]
D	MA_10204459g0010	K02183	CALM	calmodulin
D	MA_52449g0010	K02183	CALM	calmodulin
D	MA_126936g0010	K04371	ERK, MAPK1_3	mitogen-activated protein kinase 1/3 [EC:2.7.11.24]
C	04022 cGMP-PKG signaling pathway [PATH:ko04022]
D	MA_10204459g0010	K02183	CALM	calmodulin
D	MA_52449g0010	K02183	CALM	calmodulin
D	MA_126936g0010	K04371	ERK, MAPK1_3	mitogen-activated protein kinase 1/3 [EC:2.7.11.24]
C	04151 PI3K-Akt signaling pathway [PATH:ko04151]
D	MA_126936g0010	K04371	ERK, MAPK1_3	mitogen-activated protein kinase 1/3 [EC:2.7.11.24]
D	MA_139797g0010	K07198	PRKAA, AMPK	5'-AMP-activated protein kinase, catalytic alpha subunit [EC:2.7.11.11]
C	04152 AMPK signaling pathway [PATH:ko04152]
D	MA_139797g0010	K07198	PRKAA, AMPK	5'-AMP-activated protein kinase, catalytic alpha subunit [EC:2.7.11.11]
D	MA_104409g0010	K03841	FBP, fbp	fructose-1,6-bisphosphatase I [EC:3.1.3.11]
D	MA_41114g0010	K03841	FBP, fbp	fructose-1,6-bisphosphatase I [EC:3.1.3.11]
C	04150 mTOR signaling pathway [PATH:ko04150]
D	MA_139797g0010	K07198	PRKAA, AMPK	5'-AMP-activated protein kinase, catalytic alpha subunit [EC:2.7.11.11]
D	MA_126936g0010	K04371	ERK, MAPK1_3	mitogen-activated protein kinase 1/3 [EC:2.7.11.24]
C	04075 Plant hormone signal transduction [PATH:ko04075]
D	MA_122962g0010	K13946	AUX1, LAX	auxin influx carrier (AUX1 LAX family)
D	MA_138556g0010	K14488	SAUR	SAUR family protein
D	MA_195595g0010	K14503	BZR1_2	brassinosteroid resistant 1/2
D	MA_148g0020	K14504	TCH4	xyloglucan:xyloglucosyl transferase TCH4 [EC:2.4.1.207]
D	MA_353910g0010	K13464	JAZ	jasmonate ZIM domain-containing protein
B
B	09133 Signaling molecules and interaction
C	04080 Neuroactive ligand-receptor interaction [PATH:ko04080]
C	04060 Cytokine-cytokine receptor interaction [PATH:ko04060]
C	04061 Viral protein interaction with cytokine and cytokine receptor [PATH:ko04061]
C	04512 ECM-receptor interaction [PATH:ko04512]
C	04514 Cell adhesion molecules (CAMs) [PATH:ko04514]
#
A	09140 Cellular Processes
B
B	09141 Transport and catabolism
C	04144 Endocytosis [PATH:ko04144]
D	MA_10352133g0010	K01528	DNM1_3	dynamin 1/3 [EC:3.6.5.5]
D	MA_124140g0010	K03283	HSPA1s	heat shock 70kDa protein 1/2/6/8
C	04145 Phagosome [PATH:ko04145]
D	MA_10429734g0010	K10956	SEC61A	protein transport protein SEC61 subunit alpha
C	04142 Lysosome [PATH:ko04142]
D	MA_16736g0010	K01206	FUCA	alpha-L-fucosidase [EC:3.2.1.51]
D	MA_205286g0010	K12373	HEXA_B	hexosaminidase [EC:3.2.1.52]
D	MA_10435053g0010	K06129	LYPLA3	lysophospholipase III [EC:3.1.1.5]
D	MA_3845g0010	K14379	ACP5	tartrate-resistant acid phosphatase type 5 [EC:3.1.3.2]
D	MA_417207g0010	K14379	ACP5	tartrate-resistant acid phosphatase type 5 [EC:3.1.3.2]
C	04146 Peroxisome [PATH:ko04146]
D	MA_125473g0010	K13356	FAR	alcohol-forming fatty acyl-CoA reductase [EC:1.2.1.84]
D	MA_672797g0010	K13356	FAR	alcohol-forming fatty acyl-CoA reductase [EC:1.2.1.84]
D	MA_18142g0010	K00830	AGXT	alanine-glyoxylate transaminase / serine-glyoxylate transaminase / serine-pyruvate transaminase [EC:2.6.1.44 2.6.1.45 2.6.1.51]
D	MA_15820g0010	K11517	HAO	(S)-2-hydroxy-acid oxidase [EC:1.1.3.15]
C	04140 Autophagy - animal [PATH:ko04140]
D	MA_126936g0010	K04371	ERK, MAPK1_3	mitogen-activated protein kinase 1/3 [EC:2.7.11.24]
D	MA_139797g0010	K07198	PRKAA, AMPK	5'-AMP-activated protein kinase, catalytic alpha subunit [EC:2.7.11.11]
C	04138 Autophagy - yeast [PATH:ko04138]
C	04136 Autophagy - other [PATH:ko04136]
C	04137 Mitophagy - animal [PATH:ko04137]
C	04139 Mitophagy - yeast [PATH:ko04139]
B
B	09143 Cell growth and death
C	04110 Cell cycle [PATH:ko04110]
D	MA_38949g0020	K04683	TFDP1	transcription factor Dp-1
C	04111 Cell cycle - yeast [PATH:ko04111]
D	MA_126936g0010	K04371	ERK, MAPK1_3	mitogen-activated protein kinase 1/3 [EC:2.7.11.24]
D	MA_172388g0010	K06677	YCS4, CNAP1, CAPD2	condensin complex subunit 1
C	04112 Cell cycle - Caulobacter [PATH:ko04112]
D	MA_197119g0010	K03531	ftsZ	cell division protein FtsZ
D	MA_806g0010	K01358	clpP, CLPP	ATP-dependent Clp protease, protease subunit [EC:3.4.21.92]
C	04113 Meiosis - yeast [PATH:ko04113]
C	04114 Oocyte meiosis [PATH:ko04114]
D	MA_126936g0010	K04371	ERK, MAPK1_3	mitogen-activated protein kinase 1/3 [EC:2.7.11.24]
D	MA_10204459g0010	K02183	CALM	calmodulin
D	MA_52449g0010	K02183	CALM	calmodulin
C	04210 Apoptosis [PATH:ko04210]
D	MA_126936g0010	K04371	ERK, MAPK1_3	mitogen-activated protein kinase 1/3 [EC:2.7.11.24]
C	04214 Apoptosis - fly [PATH:ko04214]
D	MA_126936g0010	K04371	ERK, MAPK1_3	mitogen-activated protein kinase 1/3 [EC:2.7.11.24]
C	04215 Apoptosis - multiple species [PATH:ko04215]
C	04216 Ferroptosis [PATH:ko04216]
C	04217 Necroptosis [PATH:ko04217]
D	MA_9199701g0010	K01915	glnA, GLUL	glutamine synthetase [EC:6.3.1.2]
C	04115 p53 signaling pathway [PATH:ko04115]
C	04218 Cellular senescence [PATH:ko04218]
D	MA_126936g0010	K04371	ERK, MAPK1_3	mitogen-activated protein kinase 1/3 [EC:2.7.11.24]
D	MA_10204459g0010	K02183	CALM	calmodulin
D	MA_52449g0010	K02183	CALM	calmodulin
B
B	09144 Cellular community - eukaryotes
C	04510 Focal adhesion [PATH:ko04510]
D	MA_126936g0010	K04371	ERK, MAPK1_3	mitogen-activated protein kinase 1/3 [EC:2.7.11.24]
C	04520 Adherens junction [PATH:ko04520]
D	MA_126936g0010	K04371	ERK, MAPK1_3	mitogen-activated protein kinase 1/3 [EC:2.7.11.24]
C	04530 Tight junction [PATH:ko04530]
D	MA_139797g0010	K07198	PRKAA, AMPK	5'-AMP-activated protein kinase, catalytic alpha subunit [EC:2.7.11.11]
C	04540 Gap junction [PATH:ko04540]
D	MA_126936g0010	K04371	ERK, MAPK1_3	mitogen-activated protein kinase 1/3 [EC:2.7.11.24]
C	04550 Signaling pathways regulating pluripotency of stem cells [PATH:ko04550]
D	MA_126936g0010	K04371	ERK, MAPK1_3	mitogen-activated protein kinase 1/3 [EC:2.7.11.24]
B
B	09145 Cellular community - prokaryotes
C	02024 Quorum sensing [PATH:ko02024]
D	MA_54864g0010	K01626	E2.5.1.54, aroF, aroG, aroH	3-deoxy-7-phosphoheptulonate synthase [EC:2.5.1.54]
D	MA_10431705g0020	K01580	E4.1.1.15, gadB, gadA, GAD	glutamate decarboxylase [EC:4.1.1.15]
D	MA_118876g0010	K11752	ribD	diaminohydroxyphosphoribosylaminopyrimidine deaminase / 5-amino-6-(5-phosphoribosylamino)uracil reductase [EC:3.5.4.26 1.1.1.193]
C	05111 Biofilm formation - Vibrio cholerae [PATH:ko05111]
C	02025 Biofilm formation - Pseudomonas aeruginosa [PATH:ko02025]
C	02026 Biofilm formation - Escherichia coli [PATH:ko02026]
B
B	09142 Cell motility
C	02030 Bacterial chemotaxis [PATH:ko02030]
C	02040 Flagellar assembly [PATH:ko02040]
C	04810 Regulation of actin cytoskeleton [PATH:ko04810]
D	MA_126936g0010	K04371	ERK, MAPK1_3	mitogen-activated protein kinase 1/3 [EC:2.7.11.24]
#
A	09150 Organismal Systems
B
B	09151 Immune system
C	04640 Hematopoietic cell lineage [PATH:ko04640]
C	04610 Complement and coagulation cascades [PATH:ko04610]
C	04611 Platelet activation [PATH:ko04611]
D	MA_126936g0010	K04371	ERK, MAPK1_3	mitogen-activated protein kinase 1/3 [EC:2.7.11.24]
C	04620 Toll-like receptor signaling pathway [PATH:ko04620]
D	MA_126936g0010	K04371	ERK, MAPK1_3	mitogen-activated protein kinase 1/3 [EC:2.7.11.24]
C	04624 Toll and Imd signaling pathway [PATH:ko04624]
C	04621 NOD-like receptor signaling pathway [PATH:ko04621]
D	MA_126936g0010	K04371	ERK, MAPK1_3	mitogen-activated protein kinase 1/3 [EC:2.7.11.24]
D	MA_29361g0010	K03671	trxA	thioredoxin 1
D	MA_94546g0010	K03671	trxA	thioredoxin 1
C	04622 RIG-I-like receptor signaling pathway [PATH:ko04622]
D	MA_137324g0010	K11594	DDX3X, bel	ATP-dependent RNA helicase DDX3X [EC:3.6.4.13]
C	04623 Cytosolic DNA-sensing pathway [PATH:ko04623]
C	04625 C-type lectin receptor signaling pathway [PATH:ko04625]
D	MA_10204459g0010	K02183	CALM	calmodulin
D	MA_52449g0010	K02183	CALM	calmodulin
D	MA_126936g0010	K04371	ERK, MAPK1_3	mitogen-activated protein kinase 1/3 [EC:2.7.11.24]
C	04650 Natural killer cell mediated cytotoxicity [PATH:ko04650]
D	MA_126936g0010	K04371	ERK, MAPK1_3	mitogen-activated protein kinase 1/3 [EC:2.7.11.24]
C	04612 Antigen processing and presentation [PATH:ko04612]
D	MA_124140g0010	K03283	HSPA1s	heat shock 70kDa protein 1/2/6/8
C	04660 T cell receptor signaling pathway [PATH:ko04660]
D	MA_126936g0010	K04371	ERK, MAPK1_3	mitogen-activated protein kinase 1/3 [EC:2.7.11.24]
C	04658 Th1 and Th2 cell differentiation [PATH:ko04658]
D	MA_126936g0010	K04371	ERK, MAPK1_3	mitogen-activated protein kinase 1/3 [EC:2.7.11.24]
C	04659 Th17 cell differentiation [PATH:ko04659]
D	MA_126936g0010	K04371	ERK, MAPK1_3	mitogen-activated protein kinase 1/3 [EC:2.7.11.24]
C	04657 IL-17 signaling pathway [PATH:ko04657]
D	MA_126936g0010	K04371	ERK, MAPK1_3	mitogen-activated protein kinase 1/3 [EC:2.7.11.24]
C	04662 B cell receptor signaling pathway [PATH:ko04662]
D	MA_126936g0010	K04371	ERK, MAPK1_3	mitogen-activated protein kinase 1/3 [EC:2.7.11.24]
C	04664 Fc epsilon RI signaling pathway [PATH:ko04664]
D	MA_126936g0010	K04371	ERK, MAPK1_3	mitogen-activated protein kinase 1/3 [EC:2.7.11.24]
C	04666 Fc gamma R-mediated phagocytosis [PATH:ko04666]
D	MA_126936g0010	K04371	ERK, MAPK1_3	mitogen-activated protein kinase 1/3 [EC:2.7.11.24]
C	04670 Leukocyte transendothelial migration [PATH:ko04670]
C	04672 Intestinal immune network for IgA production [PATH:ko04672]
C	04062 Chemokine signaling pathway [PATH:ko04062]
D	MA_126936g0010	K04371	ERK, MAPK1_3	mitogen-activated protein kinase 1/3 [EC:2.7.11.24]
B
B	09152 Endocrine system
C	04911 Insulin secretion [PATH:ko04911]
C	04910 Insulin signaling pathway [PATH:ko04910]
D	MA_10204459g0010	K02183	CALM	calmodulin
D	MA_52449g0010	K02183	CALM	calmodulin
D	MA_139797g0010	K07198	PRKAA, AMPK	5'-AMP-activated protein kinase, catalytic alpha subunit [EC:2.7.11.11]
D	MA_104409g0010	K03841	FBP, fbp	fructose-1,6-bisphosphatase I [EC:3.1.3.11]
D	MA_41114g0010	K03841	FBP, fbp	fructose-1,6-bisphosphatase I [EC:3.1.3.11]
D	MA_126936g0010	K04371	ERK, MAPK1_3	mitogen-activated protein kinase 1/3 [EC:2.7.11.24]
C	04922 Glucagon signaling pathway [PATH:ko04922]
D	MA_10204459g0010	K02183	CALM	calmodulin
D	MA_52449g0010	K02183	CALM	calmodulin
D	MA_139797g0010	K07198	PRKAA, AMPK	5'-AMP-activated protein kinase, catalytic alpha subunit [EC:2.7.11.11]
D	MA_104409g0010	K03841	FBP, fbp	fructose-1,6-bisphosphatase I [EC:3.1.3.11]
D	MA_41114g0010	K03841	FBP, fbp	fructose-1,6-bisphosphatase I [EC:3.1.3.11]
C	04923 Regulation of lipolysis in adipocytes [PATH:ko04923]
C	04920 Adipocytokine signaling pathway [PATH:ko04920]
D	MA_139797g0010	K07198	PRKAA, AMPK	5'-AMP-activated protein kinase, catalytic alpha subunit [EC:2.7.11.11]
C	03320 PPAR signaling pathway [PATH:ko03320]
C	04929 GnRH secretion [PATH:ko04929]
D	MA_126936g0010	K04371	ERK, MAPK1_3	mitogen-activated protein kinase 1/3 [EC:2.7.11.24]
C	04912 GnRH signaling pathway [PATH:ko04912]
D	MA_10204459g0010	K02183	CALM	calmodulin
D	MA_52449g0010	K02183	CALM	calmodulin
D	MA_126936g0010	K04371	ERK, MAPK1_3	mitogen-activated protein kinase 1/3 [EC:2.7.11.24]
C	04913 Ovarian steroidogenesis [PATH:ko04913]
D	MA_10433687g0040	K07408	CYP1A1	cytochrome P450 family 1 subfamily A polypeptide 1 [EC:1.14.14.1]
C	04915 Estrogen signaling pathway [PATH:ko04915]
D	MA_124140g0010	K03283	HSPA1s	heat shock 70kDa protein 1/2/6/8
D	MA_126936g0010	K04371	ERK, MAPK1_3	mitogen-activated protein kinase 1/3 [EC:2.7.11.24]
D	MA_10204459g0010	K02183	CALM	calmodulin
D	MA_52449g0010	K02183	CALM	calmodulin
C	04914 Progesterone-mediated oocyte maturation [PATH:ko04914]
D	MA_126936g0010	K04371	ERK, MAPK1_3	mitogen-activated protein kinase 1/3 [EC:2.7.11.24]
C	04917 Prolactin signaling pathway [PATH:ko04917]
D	MA_126936g0010	K04371	ERK, MAPK1_3	mitogen-activated protein kinase 1/3 [EC:2.7.11.24]
C	04921 Oxytocin signaling pathway [PATH:ko04921]
D	MA_126936g0010	K04371	ERK, MAPK1_3	mitogen-activated protein kinase 1/3 [EC:2.7.11.24]
D	MA_10204459g0010	K02183	CALM	calmodulin
D	MA_52449g0010	K02183	CALM	calmodulin
D	MA_139797g0010	K07198	PRKAA, AMPK	5'-AMP-activated protein kinase, catalytic alpha subunit [EC:2.7.11.11]
C	04926 Relaxin signaling pathway [PATH:ko04926]
D	MA_126936g0010	K04371	ERK, MAPK1_3	mitogen-activated protein kinase 1/3 [EC:2.7.11.24]
C	04935 Growth hormone synthesis, secretion and action [PATH:ko04935]
D	MA_126936g0010	K04371	ERK, MAPK1_3	mitogen-activated protein kinase 1/3 [EC:2.7.11.24]
C	04918 Thyroid hormone synthesis [PATH:ko04918]
D	MA_10430027g0010	K00432	gpx, btuE, bsaA	glutathione peroxidase [EC:1.11.1.9]
C	04919 Thyroid hormone signaling pathway [PATH:ko04919]
D	MA_126936g0010	K04371	ERK, MAPK1_3	mitogen-activated protein kinase 1/3 [EC:2.7.11.24]
C	04928 Parathyroid hormone synthesis, secretion and action [PATH:ko04928]
D	MA_126936g0010	K04371	ERK, MAPK1_3	mitogen-activated protein kinase 1/3 [EC:2.7.11.24]
C	04916 Melanogenesis [PATH:ko04916]
D	MA_126936g0010	K04371	ERK, MAPK1_3	mitogen-activated protein kinase 1/3 [EC:2.7.11.24]
D	MA_10204459g0010	K02183	CALM	calmodulin
D	MA_52449g0010	K02183	CALM	calmodulin
C	04924 Renin secretion [PATH:ko04924]
D	MA_10204459g0010	K02183	CALM	calmodulin
D	MA_52449g0010	K02183	CALM	calmodulin
C	04614 Renin-angiotensin system [PATH:ko04614]
D	MA_8727806g0010	K01285	PRCP	lysosomal Pro-X carboxypeptidase [EC:3.4.16.2]
C	04925 Aldosterone synthesis and secretion [PATH:ko04925]
D	MA_10204459g0010	K02183	CALM	calmodulin
D	MA_52449g0010	K02183	CALM	calmodulin
C	04927 Cortisol synthesis and secretion [PATH:ko04927]
B
B	09153 Circulatory system
C	04260 Cardiac muscle contraction [PATH:ko04260]
D	MA_10435550g0020	K02261	COX2	cytochrome c oxidase subunit 2
C	04261 Adrenergic signaling in cardiomyocytes [PATH:ko04261]
D	MA_10204459g0010	K02183	CALM	calmodulin
D	MA_52449g0010	K02183	CALM	calmodulin
D	MA_126936g0010	K04371	ERK, MAPK1_3	mitogen-activated protein kinase 1/3 [EC:2.7.11.24]
C	04270 Vascular smooth muscle contraction [PATH:ko04270]
D	MA_10204459g0010	K02183	CALM	calmodulin
D	MA_52449g0010	K02183	CALM	calmodulin
D	MA_126936g0010	K04371	ERK, MAPK1_3	mitogen-activated protein kinase 1/3 [EC:2.7.11.24]
B
B	09154 Digestive system
C	04970 Salivary secretion [PATH:ko04970]
D	MA_10204459g0010	K02183	CALM	calmodulin
D	MA_52449g0010	K02183	CALM	calmodulin
C	04971 Gastric acid secretion [PATH:ko04971]
D	MA_10204459g0010	K02183	CALM	calmodulin
D	MA_52449g0010	K02183	CALM	calmodulin
C	04972 Pancreatic secretion [PATH:ko04972]
C	04976 Bile secretion [PATH:ko04976]
D	MA_560534g0010	K05658	ABCB1, CD243	ATP-binding cassette, subfamily B (MDR/TAP), member 1 [EC:7.6.2.2]
C	04973 Carbohydrate digestion and absorption [PATH:ko04973]
C	04974 Protein digestion and absorption [PATH:ko04974]
D	MA_8727806g0010	K01285	PRCP	lysosomal Pro-X carboxypeptidase [EC:3.4.16.2]
C	04975 Fat digestion and absorption [PATH:ko04975]
C	04979 Cholesterol metabolism [PATH:ko04979]
C	04977 Vitamin digestion and absorption [PATH:ko04977]
C	04978 Mineral absorption [PATH:ko04978]
B
B	09155 Excretory system
C	04962 Vasopressin-regulated water reabsorption [PATH:ko04962]
C	04960 Aldosterone-regulated sodium reabsorption [PATH:ko04960]
D	MA_126936g0010	K04371	ERK, MAPK1_3	mitogen-activated protein kinase 1/3 [EC:2.7.11.24]
C	04961 Endocrine and other factor-regulated calcium reabsorption [PATH:ko04961]
D	MA_10352133g0010	K01528	DNM1_3	dynamin 1/3 [EC:3.6.5.5]
C	04964 Proximal tubule bicarbonate reclamation [PATH:ko04964]
C	04966 Collecting duct acid secretion [PATH:ko04966]
B
B	09156 Nervous system
C	04724 Glutamatergic synapse [PATH:ko04724]
D	MA_126936g0010	K04371	ERK, MAPK1_3	mitogen-activated protein kinase 1/3 [EC:2.7.11.24]
D	MA_9199701g0010	K01915	glnA, GLUL	glutamine synthetase [EC:6.3.1.2]
C	04727 GABAergic synapse [PATH:ko04727]
D	MA_10431705g0020	K01580	E4.1.1.15, gadB, gadA, GAD	glutamate decarboxylase [EC:4.1.1.15]
D	MA_9199701g0010	K01915	glnA, GLUL	glutamine synthetase [EC:6.3.1.2]
C	04725 Cholinergic synapse [PATH:ko04725]
D	MA_126936g0010	K04371	ERK, MAPK1_3	mitogen-activated protein kinase 1/3 [EC:2.7.11.24]
C	04728 Dopaminergic synapse [PATH:ko04728]
D	MA_10204459g0010	K02183	CALM	calmodulin
D	MA_52449g0010	K02183	CALM	calmodulin
C	04726 Serotonergic synapse [PATH:ko04726]
D	MA_126936g0010	K04371	ERK, MAPK1_3	mitogen-activated protein kinase 1/3 [EC:2.7.11.24]
C	04720 Long-term potentiation [PATH:ko04720]
D	MA_10204459g0010	K02183	CALM	calmodulin
D	MA_52449g0010	K02183	CALM	calmodulin
D	MA_126936g0010	K04371	ERK, MAPK1_3	mitogen-activated protein kinase 1/3 [EC:2.7.11.24]
C	04730 Long-term depression [PATH:ko04730]
D	MA_126936g0010	K04371	ERK, MAPK1_3	mitogen-activated protein kinase 1/3 [EC:2.7.11.24]
C	04723 Retrograde endocannabinoid signaling [PATH:ko04723]
D	MA_126936g0010	K04371	ERK, MAPK1_3	mitogen-activated protein kinase 1/3 [EC:2.7.11.24]
D	MA_10389009g0010	K03881	ND4	NADH-ubiquinone oxidoreductase chain 4 [EC:7.1.1.2]
C	04721 Synaptic vesicle cycle [PATH:ko04721]
D	MA_10352133g0010	K01528	DNM1_3	dynamin 1/3 [EC:3.6.5.5]
C	04722 Neurotrophin signaling pathway [PATH:ko04722]
D	MA_126936g0010	K04371	ERK, MAPK1_3	mitogen-activated protein kinase 1/3 [EC:2.7.11.24]
D	MA_10204459g0010	K02183	CALM	calmodulin
D	MA_52449g0010	K02183	CALM	calmodulin
B
B	09157 Sensory system
C	04744 Phototransduction [PATH:ko04744]
D	MA_10204459g0010	K02183	CALM	calmodulin
D	MA_52449g0010	K02183	CALM	calmodulin
C	04745 Phototransduction - fly [PATH:ko04745]
D	MA_10204459g0010	K02183	CALM	calmodulin
D	MA_52449g0010	K02183	CALM	calmodulin
C	04740 Olfactory transduction [PATH:ko04740]
D	MA_10204459g0010	K02183	CALM	calmodulin
D	MA_52449g0010	K02183	CALM	calmodulin
C	04742 Taste transduction [PATH:ko04742]
C	04750 Inflammatory mediator regulation of TRP channels [PATH:ko04750]
D	MA_10204459g0010	K02183	CALM	calmodulin
D	MA_52449g0010	K02183	CALM	calmodulin
B
B	09158 Development and regeneration
C	04320 Dorso-ventral axis formation [PATH:ko04320]
D	MA_126936g0010	K04371	ERK, MAPK1_3	mitogen-activated protein kinase 1/3 [EC:2.7.11.24]
C	04360 Axon guidance [PATH:ko04360]
D	MA_126936g0010	K04371	ERK, MAPK1_3	mitogen-activated protein kinase 1/3 [EC:2.7.11.24]
C	04361 Axon regeneration [PATH:ko04361]
D	MA_139797g0010	K07198	PRKAA, AMPK	5'-AMP-activated protein kinase, catalytic alpha subunit [EC:2.7.11.11]
C	04380 Osteoclast differentiation [PATH:ko04380]
D	MA_126936g0010	K04371	ERK, MAPK1_3	mitogen-activated protein kinase 1/3 [EC:2.7.11.24]
D	MA_3845g0010	K14379	ACP5	tartrate-resistant acid phosphatase type 5 [EC:3.1.3.2]
D	MA_417207g0010	K14379	ACP5	tartrate-resistant acid phosphatase type 5 [EC:3.1.3.2]
B
B	09149 Aging
C	04211 Longevity regulating pathway [PATH:ko04211]
D	MA_139797g0010	K07198	PRKAA, AMPK	5'-AMP-activated protein kinase, catalytic alpha subunit [EC:2.7.11.11]
C	04212 Longevity regulating pathway - worm [PATH:ko04212]
D	MA_137828g0010	K00799	GST, gst	glutathione S-transferase [EC:2.5.1.18]
D	MA_125473g0010	K13356	FAR	alcohol-forming fatty acyl-CoA reductase [EC:1.2.1.84]
D	MA_672797g0010	K13356	FAR	alcohol-forming fatty acyl-CoA reductase [EC:1.2.1.84]
D	MA_806g0010	K01358	clpP, CLPP	ATP-dependent Clp protease, protease subunit [EC:3.4.21.92]
C	04213 Longevity regulating pathway - multiple species [PATH:ko04213]
D	MA_139797g0010	K07198	PRKAA, AMPK	5'-AMP-activated protein kinase, catalytic alpha subunit [EC:2.7.11.11]
D	MA_124140g0010	K03283	HSPA1s	heat shock 70kDa protein 1/2/6/8
B
B	09159 Environmental adaptation
C	04710 Circadian rhythm [PATH:ko04710]
D	MA_139797g0010	K07198	PRKAA, AMPK	5'-AMP-activated protein kinase, catalytic alpha subunit [EC:2.7.11.11]
C	04713 Circadian entrainment [PATH:ko04713]
D	MA_10204459g0010	K02183	CALM	calmodulin
D	MA_52449g0010	K02183	CALM	calmodulin
D	MA_126936g0010	K04371	ERK, MAPK1_3	mitogen-activated protein kinase 1/3 [EC:2.7.11.24]
C	04711 Circadian rhythm - fly [PATH:ko04711]
C	04712 Circadian rhythm - plant [PATH:ko04712]
C	04714 Thermogenesis [PATH:ko04714]
D	MA_139797g0010	K07198	PRKAA, AMPK	5'-AMP-activated protein kinase, catalytic alpha subunit [EC:2.7.11.11]
D	MA_10389009g0010	K03881	ND4	NADH-ubiquinone oxidoreductase chain 4 [EC:7.1.1.2]
D	MA_10435550g0020	K02261	COX2	cytochrome c oxidase subunit 2
D	MA_10307382g0050	K02132	ATPeF1A, ATP5A1, ATP1	F-type H+-transporting ATPase subunit alpha
C	04626 Plant-pathogen interaction [PATH:ko04626]
D	MA_167620g0010	K05391	CNGC	cyclic nucleotide gated channel, plant
D	MA_10204459g0010	K02183	CALM	calmodulin
D	MA_52449g0010	K02183	CALM	calmodulin
D	MA_81330g0010	K13427	NOA1	nitric-oxide synthase, plant [EC:1.14.13.39]
D	MA_6518436g0010	K13459	RPS2	disease resistance protein RPS2
D	MA_8371325g0010	K13459	RPS2	disease resistance protein RPS2
D	MA_45157g0010	K15397	KCS	3-ketoacyl-CoA synthase [EC:2.3.1.199]
#
A	09160 Human Diseases
B
B	09161 Cancer: overview
C	05200 Pathways in cancer [PATH:ko05200]
D	MA_126936g0010	K04371	ERK, MAPK1_3	mitogen-activated protein kinase 1/3 [EC:2.7.11.24]
D	MA_10204459g0010	K02183	CALM	calmodulin
D	MA_52449g0010	K02183	CALM	calmodulin
D	MA_137828g0010	K00799	GST, gst	glutathione S-transferase [EC:2.5.1.18]
C	05202 Transcriptional misregulation in cancer [PATH:ko05202]
C	05206 MicroRNAs in cancer [PATH:ko05206]
D	MA_560534g0010	K05658	ABCB1, CD243	ATP-binding cassette, subfamily B (MDR/TAP), member 1 [EC:7.6.2.2]
D	MA_126936g0010	K04371	ERK, MAPK1_3	mitogen-activated protein kinase 1/3 [EC:2.7.11.24]
C	05205 Proteoglycans in cancer [PATH:ko05205]
D	MA_126936g0010	K04371	ERK, MAPK1_3	mitogen-activated protein kinase 1/3 [EC:2.7.11.24]
D	MA_77698g0010	K07964	HPSE	heparanase [EC:3.2.1.166]
C	05204 Chemical carcinogenesis [PATH:ko05204]
D	MA_10433687g0040	K07408	CYP1A1	cytochrome P450 family 1 subfamily A polypeptide 1 [EC:1.14.14.1]
D	MA_137828g0010	K00799	GST, gst	glutathione S-transferase [EC:2.5.1.18]
C	05203 Viral carcinogenesis [PATH:ko05203]
D	MA_126936g0010	K04371	ERK, MAPK1_3	mitogen-activated protein kinase 1/3 [EC:2.7.11.24]
D	MA_137324g0010	K11594	DDX3X, bel	ATP-dependent RNA helicase DDX3X [EC:3.6.4.13]
C	05230 Central carbon metabolism in cancer [PATH:ko05230]
D	MA_126936g0010	K04371	ERK, MAPK1_3	mitogen-activated protein kinase 1/3 [EC:2.7.11.24]
D	MA_10267514g0010	K00036	G6PD, zwf	glucose-6-phosphate 1-dehydrogenase [EC:1.1.1.49 1.1.1.363]
C	05231 Choline metabolism in cancer [PATH:ko05231]
D	MA_126936g0010	K04371	ERK, MAPK1_3	mitogen-activated protein kinase 1/3 [EC:2.7.11.24]
C	05235 PD-L1 expression and PD-1 checkpoint pathway in cancer [PATH:ko05235]
D	MA_126936g0010	K04371	ERK, MAPK1_3	mitogen-activated protein kinase 1/3 [EC:2.7.11.24]
B
B	09162 Cancer: specific types
C	05210 Colorectal cancer [PATH:ko05210]
D	MA_126936g0010	K04371	ERK, MAPK1_3	mitogen-activated protein kinase 1/3 [EC:2.7.11.24]
C	05212 Pancreatic cancer [PATH:ko05212]
D	MA_126936g0010	K04371	ERK, MAPK1_3	mitogen-activated protein kinase 1/3 [EC:2.7.11.24]
C	05225 Hepatocellular carcinoma [PATH:ko05225]
D	MA_126936g0010	K04371	ERK, MAPK1_3	mitogen-activated protein kinase 1/3 [EC:2.7.11.24]
D	MA_137828g0010	K00799	GST, gst	glutathione S-transferase [EC:2.5.1.18]
C	05226 Gastric cancer [PATH:ko05226]
D	MA_560534g0010	K05658	ABCB1, CD243	ATP-binding cassette, subfamily B (MDR/TAP), member 1 [EC:7.6.2.2]
D	MA_126936g0010	K04371	ERK, MAPK1_3	mitogen-activated protein kinase 1/3 [EC:2.7.11.24]
C	05214 Glioma [PATH:ko05214]
D	MA_10204459g0010	K02183	CALM	calmodulin
D	MA_52449g0010	K02183	CALM	calmodulin
D	MA_126936g0010	K04371	ERK, MAPK1_3	mitogen-activated protein kinase 1/3 [EC:2.7.11.24]
C	05216 Thyroid cancer [PATH:ko05216]
D	MA_126936g0010	K04371	ERK, MAPK1_3	mitogen-activated protein kinase 1/3 [EC:2.7.11.24]
C	05221 Acute myeloid leukemia [PATH:ko05221]
D	MA_126936g0010	K04371	ERK, MAPK1_3	mitogen-activated protein kinase 1/3 [EC:2.7.11.24]
C	05220 Chronic myeloid leukemia [PATH:ko05220]
D	MA_126936g0010	K04371	ERK, MAPK1_3	mitogen-activated protein kinase 1/3 [EC:2.7.11.24]
C	05217 Basal cell carcinoma [PATH:ko05217]
C	05218 Melanoma [PATH:ko05218]
D	MA_126936g0010	K04371	ERK, MAPK1_3	mitogen-activated protein kinase 1/3 [EC:2.7.11.24]
C	05211 Renal cell carcinoma [PATH:ko05211]
D	MA_126936g0010	K04371	ERK, MAPK1_3	mitogen-activated protein kinase 1/3 [EC:2.7.11.24]
C	05219 Bladder cancer [PATH:ko05219]
D	MA_126936g0010	K04371	ERK, MAPK1_3	mitogen-activated protein kinase 1/3 [EC:2.7.11.24]
C	05215 Prostate cancer [PATH:ko05215]
D	MA_126936g0010	K04371	ERK, MAPK1_3	mitogen-activated protein kinase 1/3 [EC:2.7.11.24]
C	05213 Endometrial cancer [PATH:ko05213]
D	MA_126936g0010	K04371	ERK, MAPK1_3	mitogen-activated protein kinase 1/3 [EC:2.7.11.24]
C	05224 Breast cancer [PATH:ko05224]
D	MA_126936g0010	K04371	ERK, MAPK1_3	mitogen-activated protein kinase 1/3 [EC:2.7.11.24]
C	05222 Small cell lung cancer [PATH:ko05222]
C	05223 Non-small cell lung cancer [PATH:ko05223]
D	MA_126936g0010	K04371	ERK, MAPK1_3	mitogen-activated protein kinase 1/3 [EC:2.7.11.24]
B
B	09163 Immune disease
C	05310 Asthma [PATH:ko05310]
C	05322 Systemic lupus erythematosus [PATH:ko05322]
C	05323 Rheumatoid arthritis [PATH:ko05323]
D	MA_3845g0010	K14379	ACP5	tartrate-resistant acid phosphatase type 5 [EC:3.1.3.2]
D	MA_417207g0010	K14379	ACP5	tartrate-resistant acid phosphatase type 5 [EC:3.1.3.2]
C	05320 Autoimmune thyroid disease [PATH:ko05320]
C	05321 Inflammatory bowel disease (IBD) [PATH:ko05321]
C	05330 Allograft rejection [PATH:ko05330]
C	05332 Graft-versus-host disease [PATH:ko05332]
C	05340 Primary immunodeficiency [PATH:ko05340]
B
B	09164 Neurodegenerative disease
C	05010 Alzheimer disease [PATH:ko05010]
D	MA_18411g0010	K20720	RTN4	reticulon-4
D	MA_10389009g0010	K03881	ND4	NADH-ubiquinone oxidoreductase chain 4 [EC:7.1.1.2]
D	MA_10435550g0020	K02261	COX2	cytochrome c oxidase subunit 2
D	MA_10307382g0050	K02132	ATPeF1A, ATP5A1, ATP1	F-type H+-transporting ATPase subunit alpha
D	MA_10204459g0010	K02183	CALM	calmodulin
D	MA_52449g0010	K02183	CALM	calmodulin
D	MA_126936g0010	K04371	ERK, MAPK1_3	mitogen-activated protein kinase 1/3 [EC:2.7.11.24]
C	05012 Parkinson disease [PATH:ko05012]
D	MA_10389009g0010	K03881	ND4	NADH-ubiquinone oxidoreductase chain 4 [EC:7.1.1.2]
D	MA_10435550g0020	K02261	COX2	cytochrome c oxidase subunit 2
D	MA_10307382g0050	K02132	ATPeF1A, ATP5A1, ATP1	F-type H+-transporting ATPase subunit alpha
C	05014 Amyotrophic lateral sclerosis (ALS) [PATH:ko05014]
D	MA_10430027g0010	K00432	gpx, btuE, bsaA	glutathione peroxidase [EC:1.11.1.9]
C	05016 Huntington disease [PATH:ko05016]
D	MA_10430027g0010	K00432	gpx, btuE, bsaA	glutathione peroxidase [EC:1.11.1.9]
D	MA_10389009g0010	K03881	ND4	NADH-ubiquinone oxidoreductase chain 4 [EC:7.1.1.2]
D	MA_10435550g0020	K02261	COX2	cytochrome c oxidase subunit 2
D	MA_10307382g0050	K02132	ATPeF1A, ATP5A1, ATP1	F-type H+-transporting ATPase subunit alpha
C	05017 Spinocerebellar ataxia [PATH:ko05017]
C	05020 Prion diseases [PATH:ko05020]
D	MA_126936g0010	K04371	ERK, MAPK1_3	mitogen-activated protein kinase 1/3 [EC:2.7.11.24]
B
B	09165 Substance dependence
C	05030 Cocaine addiction [PATH:ko05030]
C	05031 Amphetamine addiction [PATH:ko05031]
D	MA_10204459g0010	K02183	CALM	calmodulin
D	MA_52449g0010	K02183	CALM	calmodulin
C	05032 Morphine addiction [PATH:ko05032]
C	05033 Nicotine addiction [PATH:ko05033]
C	05034 Alcoholism [PATH:ko05034]
D	MA_126936g0010	K04371	ERK, MAPK1_3	mitogen-activated protein kinase 1/3 [EC:2.7.11.24]
D	MA_10204459g0010	K02183	CALM	calmodulin
D	MA_52449g0010	K02183	CALM	calmodulin
B
B	09166 Cardiovascular disease
C	05418 Fluid shear stress and atherosclerosis [PATH:ko05418]
D	MA_10204459g0010	K02183	CALM	calmodulin
D	MA_52449g0010	K02183	CALM	calmodulin
D	MA_137828g0010	K00799	GST, gst	glutathione S-transferase [EC:2.5.1.18]
D	MA_29361g0010	K03671	trxA	thioredoxin 1
D	MA_94546g0010	K03671	trxA	thioredoxin 1
D	MA_139797g0010	K07198	PRKAA, AMPK	5'-AMP-activated protein kinase, catalytic alpha subunit [EC:2.7.11.11]
C	05410 Hypertrophic cardiomyopathy (HCM) [PATH:ko05410]
D	MA_139797g0010	K07198	PRKAA, AMPK	5'-AMP-activated protein kinase, catalytic alpha subunit [EC:2.7.11.11]
C	05412 Arrhythmogenic right ventricular cardiomyopathy (ARVC) [PATH:ko05412]
C	05414 Dilated cardiomyopathy (DCM) [PATH:ko05414]
C	05416 Viral myocarditis [PATH:ko05416]
B
B	09167 Endocrine and metabolic disease
C	04930 Type II diabetes mellitus [PATH:ko04930]
D	MA_126936g0010	K04371	ERK, MAPK1_3	mitogen-activated protein kinase 1/3 [EC:2.7.11.24]
C	04940 Type I diabetes mellitus [PATH:ko04940]
D	MA_10431705g0020	K01580	E4.1.1.15, gadB, gadA, GAD	glutamate decarboxylase [EC:4.1.1.15]
C	04950 Maturity onset diabetes of the young [PATH:ko04950]
C	04932 Non-alcoholic fatty liver disease (NAFLD) [PATH:ko04932]
D	MA_139797g0010	K07198	PRKAA, AMPK	5'-AMP-activated protein kinase, catalytic alpha subunit [EC:2.7.11.11]
D	MA_10435550g0020	K02261	COX2	cytochrome c oxidase subunit 2
C	04931 Insulin resistance [PATH:ko04931]
D	MA_139797g0010	K07198	PRKAA, AMPK	5'-AMP-activated protein kinase, catalytic alpha subunit [EC:2.7.11.11]
C	04933 AGE-RAGE signaling pathway in diabetic complications [PATH:ko04933]
D	MA_126936g0010	K04371	ERK, MAPK1_3	mitogen-activated protein kinase 1/3 [EC:2.7.11.24]
C	04934 Cushing syndrome [PATH:ko04934]
D	MA_126936g0010	K04371	ERK, MAPK1_3	mitogen-activated protein kinase 1/3 [EC:2.7.11.24]
B
B	09171 Infectious disease: bacterial
C	05110 Vibrio cholerae infection [PATH:ko05110]
D	MA_10429734g0010	K10956	SEC61A	protein transport protein SEC61 subunit alpha
C	05120 Epithelial cell signaling in Helicobacter pylori infection [PATH:ko05120]
C	05130 Pathogenic Escherichia coli infection [PATH:ko05130]
D	MA_10434075g0010	K11294	NCL, NSR1	nucleolin
D	MA_320479g0010	K11294	NCL, NSR1	nucleolin
D	MA_126936g0010	K04371	ERK, MAPK1_3	mitogen-activated protein kinase 1/3 [EC:2.7.11.24]
C	05132 Salmonella infection [PATH:ko05132]
D	MA_126936g0010	K04371	ERK, MAPK1_3	mitogen-activated protein kinase 1/3 [EC:2.7.11.24]
D	MA_29361g0010	K03671	trxA	thioredoxin 1
D	MA_94546g0010	K03671	trxA	thioredoxin 1
C	05131 Shigellosis [PATH:ko05131]
D	MA_126936g0010	K04371	ERK, MAPK1_3	mitogen-activated protein kinase 1/3 [EC:2.7.11.24]
C	05135 Yersinia infection [PATH:ko05135]
D	MA_126936g0010	K04371	ERK, MAPK1_3	mitogen-activated protein kinase 1/3 [EC:2.7.11.24]
C	05133 Pertussis [PATH:ko05133]
D	MA_10204459g0010	K02183	CALM	calmodulin
D	MA_52449g0010	K02183	CALM	calmodulin
D	MA_126936g0010	K04371	ERK, MAPK1_3	mitogen-activated protein kinase 1/3 [EC:2.7.11.24]
C	05134 Legionellosis [PATH:ko05134]
D	MA_124140g0010	K03283	HSPA1s	heat shock 70kDa protein 1/2/6/8
C	05150 Staphylococcus aureus infection [PATH:ko05150]
C	05152 Tuberculosis [PATH:ko05152]
D	MA_126936g0010	K04371	ERK, MAPK1_3	mitogen-activated protein kinase 1/3 [EC:2.7.11.24]
D	MA_10204459g0010	K02183	CALM	calmodulin
D	MA_52449g0010	K02183	CALM	calmodulin
C	05100 Bacterial invasion of epithelial cells [PATH:ko05100]
D	MA_10352133g0010	K01528	DNM1_3	dynamin 1/3 [EC:3.6.5.5]
B
B	09172 Infectious disease: viral
C	05166 Human T-cell leukemia virus 1 infection [PATH:ko05166]
D	MA_126936g0010	K04371	ERK, MAPK1_3	mitogen-activated protein kinase 1/3 [EC:2.7.11.24]
C	05170 Human immunodeficiency virus 1 infection [PATH:ko05170]
D	MA_126936g0010	K04371	ERK, MAPK1_3	mitogen-activated protein kinase 1/3 [EC:2.7.11.24]
D	MA_10204459g0010	K02183	CALM	calmodulin
D	MA_52449g0010	K02183	CALM	calmodulin
C	05162 Measles [PATH:ko05162]
D	MA_124140g0010	K03283	HSPA1s	heat shock 70kDa protein 1/2/6/8
C	05164 Influenza A [PATH:ko05164]
D	MA_126936g0010	K04371	ERK, MAPK1_3	mitogen-activated protein kinase 1/3 [EC:2.7.11.24]
C	05161 Hepatitis B [PATH:ko05161]
D	MA_126936g0010	K04371	ERK, MAPK1_3	mitogen-activated protein kinase 1/3 [EC:2.7.11.24]
D	MA_137324g0010	K11594	DDX3X, bel	ATP-dependent RNA helicase DDX3X [EC:3.6.4.13]
C	05160 Hepatitis C [PATH:ko05160]
D	MA_126936g0010	K04371	ERK, MAPK1_3	mitogen-activated protein kinase 1/3 [EC:2.7.11.24]
C	05168 Herpes simplex virus 1 infection [PATH:ko05168]
C	05163 Human cytomegalovirus infection [PATH:ko05163]
D	MA_126936g0010	K04371	ERK, MAPK1_3	mitogen-activated protein kinase 1/3 [EC:2.7.11.24]
D	MA_10204459g0010	K02183	CALM	calmodulin
D	MA_52449g0010	K02183	CALM	calmodulin
C	05167 Kaposi sarcoma-associated herpesvirus infection [PATH:ko05167]
D	MA_126936g0010	K04371	ERK, MAPK1_3	mitogen-activated protein kinase 1/3 [EC:2.7.11.24]
D	MA_10204459g0010	K02183	CALM	calmodulin
D	MA_52449g0010	K02183	CALM	calmodulin
C	05169 Epstein-Barr virus infection [PATH:ko05169]
C	05165 Human papillomavirus infection [PATH:ko05165]
D	MA_126936g0010	K04371	ERK, MAPK1_3	mitogen-activated protein kinase 1/3 [EC:2.7.11.24]
B
B	09174 Infectious disease: parasitic
C	05146 Amoebiasis [PATH:ko05146]
C	05144 Malaria [PATH:ko05144]
C	05145 Toxoplasmosis [PATH:ko05145]
D	MA_126936g0010	K04371	ERK, MAPK1_3	mitogen-activated protein kinase 1/3 [EC:2.7.11.24]
D	MA_124140g0010	K03283	HSPA1s	heat shock 70kDa protein 1/2/6/8
C	05140 Leishmaniasis [PATH:ko05140]
D	MA_126936g0010	K04371	ERK, MAPK1_3	mitogen-activated protein kinase 1/3 [EC:2.7.11.24]
C	05142 Chagas disease (American trypanosomiasis) [PATH:ko05142]
D	MA_126936g0010	K04371	ERK, MAPK1_3	mitogen-activated protein kinase 1/3 [EC:2.7.11.24]
C	05143 African trypanosomiasis [PATH:ko05143]
B
B	09175 Drug resistance: antimicrobial
C	01501 beta-Lactam resistance [PATH:ko01501]
C	01502 Vancomycin resistance [PATH:ko01502]
C	01503 Cationic antimicrobial peptide (CAMP) resistance [PATH:ko01503]
B
B	09176 Drug resistance: antineoplastic
C	01521 EGFR tyrosine kinase inhibitor resistance [PATH:ko01521]
D	MA_126936g0010	K04371	ERK, MAPK1_3	mitogen-activated protein kinase 1/3 [EC:2.7.11.24]
C	01524 Platinum drug resistance [PATH:ko01524]
D	MA_137828g0010	K00799	GST, gst	glutathione S-transferase [EC:2.5.1.18]
D	MA_10434973g0010	K02350	REV3L, POLZ	DNA polymerase zeta [EC:2.7.7.7]
D	MA_126936g0010	K04371	ERK, MAPK1_3	mitogen-activated protein kinase 1/3 [EC:2.7.11.24]
C	01523 Antifolate resistance [PATH:ko01523]
D	MA_99276g0010	K00600	glyA, SHMT	glycine hydroxymethyltransferase [EC:2.1.2.1]
C	01522 Endocrine resistance [PATH:ko01522]
D	MA_126936g0010	K04371	ERK, MAPK1_3	mitogen-activated protein kinase 1/3 [EC:2.7.11.24]
#
A	09180 Brite Hierarchies
B
B	09181 Protein families: metabolism
C	01000 Enzymes [BR:ko01000]
C	01001 Protein kinases [BR:ko01001]
D	MA_178953g0010	K20715	PHOT	phototropin [EC:2.7.11.1]
D	MA_139797g0010	K07198	PRKAA, AMPK	5'-AMP-activated protein kinase, catalytic alpha subunit [EC:2.7.11.11]
D	MA_126936g0010	K04371	ERK, MAPK1_3	mitogen-activated protein kinase 1/3 [EC:2.7.11.24]
D	MA_11005g0010	K08835	OXSR1, STK39	serine/threonine-protein kinase OSR1/STK39 [EC:2.7.11.1]
D	MA_10432085g0010	K08869	ADCK, ABC1	aarF domain-containing kinase
C	01009 Protein phosphatases and associated proteins [BR:ko01009]
D	MA_10430504g0030	K11498	CENPE	centromeric protein E
D	MA_10204459g0010	K02183	CALM	calmodulin
D	MA_52449g0010	K02183	CALM	calmodulin
D	MA_124140g0010	K03283	HSPA1s	heat shock 70kDa protein 1/2/6/8
D	MA_10427903g0010	K04457	PPM1A, PP2CA	protein phosphatase 1A [EC:3.1.3.16]
D	MA_130348g0010	K17508	PTC7, PPTC7	protein phosphatase PTC7 [EC:3.1.3.16]
D	MA_34924g0010	K18045	SIW14, OCA3	tyrosine-protein phosphatase SIW14 [EC:3.1.3.48]
C	01002 Peptidases and inhibitors [BR:ko01002]
D	MA_9973625g0010	K22683	APF2	aspartyl protease family protein [EC:3.4.23.-]
D	MA_890502g0010	K00764	purF, PPAT	amidophosphoribosyltransferase [EC:2.4.2.14]
D	MA_185611g0010	K00284	GLU, gltS	glutamate synthase (ferredoxin) [EC:1.4.7.1]
D	MA_961115g0010	K03152	thiJ	protein deglycase [EC:3.5.1.124]
D	MA_502125g0010	K06972	PITRM1, PreP, CYM1	presequence protease [EC:3.4.24.-]
D	MA_188257g0010	K03798	ftsH, hflB	cell division protease FtsH [EC:3.4.24.-]
D	MA_5323630g0010	K03798	ftsH, hflB	cell division protease FtsH [EC:3.4.24.-]
D	MA_10431002g0010	K16296	SCPL-I	serine carboxypeptidase-like clade I [EC:3.4.16.-]
D	MA_806g0010	K01358	clpP, CLPP	ATP-dependent Clp protease, protease subunit [EC:3.4.21.92]
D	MA_8727806g0010	K01285	PRCP	lysosomal Pro-X carboxypeptidase [EC:3.4.16.2]
C	01003 Glycosyltransferases [BR:ko01003]
D	MA_50379g0010	K21362	SFR2	galactolipid galactosyltransferase [EC:2.4.1.184]
D	MA_10429177g0010	K10999	CESA	cellulose synthase A [EC:2.4.1.12]
D	MA_4943g0010	K10999	CESA	cellulose synthase A [EC:2.4.1.12]
D	MA_10433350g0010	K23869	GALS	galactan beta-1,4-galactosyltransferase [EC:2.4.1.-]
D	MA_473578g0010	K00786	GALT29A	beta-1,6-galactosyltransferase [EC:2.4.1.-]
D	MA_10431360g0010	K13648	GAUT	alpha-1,4-galacturonosyltransferase [EC:2.4.1.43]
D	MA_123211g0010	K08238	XXT	xyloglucan 6-xylosyltransferase [EC:2.4.2.39]
D	MA_84103g0010	K20890	GUX	xylan alpha-glucuronosyltransferase [EC:2.4.1.-]
D	MA_88334g0020	K23280	RRT	rhamnogalacturonan I rhamnosyltransferase [EC:2.4.1.351]
D	MA_10172523g0010	K23452	UGT85A	UDP-glucosyltransferase 85A [EC:2.4.1.-]
D	MA_10426914g0010	K23260	TOGT1	scopoletin glucosyltransferase [EC:2.4.1.128]
D	MA_8779645g0010	K23260	TOGT1	scopoletin glucosyltransferase [EC:2.4.1.128]
D	MA_79075g0010	K08237	E2.4.1.218	hydroquinone glucosyltransferase [EC:2.4.1.218]
C	01005 Lipopolysaccharide biosynthesis proteins [BR:ko01005]
C	01011 Peptidoglycan biosynthesis and degradation proteins [BR:ko01011]
C	01004 Lipid biosynthesis proteins [BR:ko01004]
D	MA_10428839g0010	K09458	fabF, OXSM, CEM1	3-oxoacyl-[acyl-carrier-protein] synthase II [EC:2.3.1.179]
D	MA_127500g0010	K09458	fabF, OXSM, CEM1	3-oxoacyl-[acyl-carrier-protein] synthase II [EC:2.3.1.179]
D	MA_33567g0010	K09458	fabF, OXSM, CEM1	3-oxoacyl-[acyl-carrier-protein] synthase II [EC:2.3.1.179]
D	MA_780013g0010	K10258	TER, TSC13, CER10	very-long-chain enoyl-CoA reductase [EC:1.3.1.93]
D	MA_140292g0010	K10257	FAD3, FAD7, FAD8, desB	acyl-lipid omega-3 desaturase [EC:1.14.19.25 1.14.19.35 1.14.19.36]
D	MA_112757g0010	K01913	AAE7, ACN1	acetate/butyrate---CoA ligase [EC:6.2.1.1 6.2.1.2]
C	01008 Polyketide biosynthesis proteins [BR:ko01008]
C	01006 Prenyltransferases [BR:ko01006]
D	MA_194998g0010	K13789	GGPS	geranylgeranyl diphosphate synthase, type II [EC:2.5.1.1 2.5.1.10 2.5.1.29]
C	01007 Amino acid related enzymes [BR:ko01007]
D	MA_509140g0010	K01869	LARS, leuS	leucyl-tRNA synthetase [EC:6.1.1.4]
D	MA_779516g0010	K01893	NARS, asnS	asparaginyl-tRNA synthetase [EC:6.1.1.22]
D	MA_251870g0010	K01875	SARS, serS	seryl-tRNA synthetase [EC:6.1.1.11]
D	MA_10435490g0010	K01868	TARS, thrS	threonyl-tRNA synthetase [EC:6.1.1.3]
D	MA_10085364g0010	K01845	hemL	glutamate-1-semialdehyde 2,1-aminomutase [EC:5.4.3.8]
D	MA_18142g0010	K00830	AGXT	alanine-glyoxylate transaminase / serine-glyoxylate transaminase / serine-pyruvate transaminase [EC:2.6.1.44 2.6.1.45 2.6.1.51]
C	00199 Cytochrome P450 [BR:ko00199]
D	MA_10433687g0040	K07408	CYP1A1	cytochrome P450 family 1 subfamily A polypeptide 1 [EC:1.14.14.1]
D	MA_625323g0010	K01723	AOS	hydroperoxide dehydratase [EC:4.2.1.92]
D	MA_625571g0010	K01723	AOS	hydroperoxide dehydratase [EC:4.2.1.92]
D	MA_10430254g0010	K05280	CYP75B1	flavonoid 3'-monooxygenase [EC:1.14.14.82]
D	MA_10435761g0010	K15398	CYP86A4S	fatty acid omega-hydroxylase [EC:1.14.-.-]
D	MA_126854g0010	K20623	CYP92A6	typhasterol/6-deoxotyphasterol 2alpha-hydroxylase
D	MA_10435985g0010	K20495	CYP704B1	long-chain fatty acid omega-monooxygenase [EC:1.14.14.80]
D	MA_509g0010	K20495	CYP704B1	long-chain fatty acid omega-monooxygenase [EC:1.14.14.80]
D	MA_10426065g0010	K20667	CYP716A	beta-amyrin 28-monooxygenase [EC:1.14.14.126]
D	MA_6521g0010	K10717	CYP735A	cytokinin trans-hydroxylase
D	MA_10435850g0010	K20562	CYP736A	biphenyl-4-hydroxylase
C	00194 Photosynthesis proteins [BR:ko00194]
D	MA_1581613g0010	K02707	psbE	photosystem II cytochrome b559 subunit alpha
D	MA_12201g0010	K02723	psbY	photosystem II PsbY protein
D	MA_388691g0010	K08902	psb27	photosystem II Psb27 protein
D	MA_18349g0010	K08903	psb28	photosystem II 13kDa protein
D	MA_491379g0010	K02716	psbO	photosystem II oxygen-evolving enhancer protein 1
D	MA_3005g0010	K02717	psbP	photosystem II oxygen-evolving enhancer protein 2
D	MA_218996g0010	K08901	psbQ	photosystem II oxygen-evolving enhancer protein 3
D	MA_282g0010	K03541	psbR	photosystem II 10kDa protein
D	MA_571554g0010	K03542	psbS	photosystem II 22kDa protein
D	MA_575444g0010	K03542	psbS	photosystem II 22kDa protein
D	MA_10431532g0010	K02721	psbW	photosystem II PsbW protein
D	MA_10356500g0030	K02690	psaB	photosystem I P700 chlorophyll a apoprotein A2
D	MA_10090427g0010	K02694	psaF	photosystem I subunit III
D	MA_16054g0010	K02698	psaK	photosystem I subunit X
D	MA_3403026g0010	K02699	psaL	photosystem I subunit XI
D	MA_100910g0020	K08905	psaG	photosystem I subunit V
D	MA_65259g0010	K02695	psaH	photosystem I subunit VI
D	MA_348255g0010	K02701	psaN	photosystem I subunit PsaN
D	MA_10427889g0020	K02638	petE	plastocyanin
D	MA_184421g0010	K02639	petF	ferredoxin
D	MA_193431g0010	K02641	petH	ferredoxin--NADP+ reductase [EC:1.18.1.2]
D	MA_10433659g0010	K02115	ATPF1G, atpG	F-type H+-transporting ATPase subunit gamma
D	MA_10744g0010	K02113	ATPF1D, atpH	F-type H+-transporting ATPase subunit delta
D	MA_657g0010	K02113	ATPF1D, atpH	F-type H+-transporting ATPase subunit delta
D	MA_815900g0010	K08909	LHCA3	light-harvesting complex I chlorophyll a/b binding protein 3
D	MA_65346g0010	K08910	LHCA4	light-harvesting complex I chlorophyll a/b binding protein 4
D	MA_131587g0010	K08912	LHCB1	light-harvesting complex II chlorophyll a/b binding protein 1
D	MA_10431300g0020	K08913	LHCB2	light-harvesting complex II chlorophyll a/b binding protein 2
D	MA_129206g0010	K08915	LHCB4	light-harvesting complex II chlorophyll a/b binding protein 4
D	MA_176279g0010	K08916	LHCB5	light-harvesting complex II chlorophyll a/b binding protein 5
B
B	09182 Protein families: genetic information processing
C	03000 Transcription factors [BR:ko03000]
D	MA_38949g0020	K04683	TFDP1	transcription factor Dp-1
D	MA_130918g0010	K09422	MYBP	transcription factor MYB, plant
D	MA_23242g0010	K09422	MYBP	transcription factor MYB, plant
D	MA_246142g0010	K09422	MYBP	transcription factor MYB, plant
D	MA_17919g0010	K09264	K09264	MADS-box transcription factor, plant
C	03021 Transcription machinery [BR:ko03021]
D	MA_118751g0010	K23002	RPAP3	RNA polymerase II-associated protein 3
C	03019 Messenger RNA biogenesis [BR:ko03019]
D	MA_137324g0010	K11594	DDX3X, bel	ATP-dependent RNA helicase DDX3X [EC:3.6.4.13]
D	MA_17408g0010	K12581	CNOT7_8, CAF1, POP2	CCR4-NOT transcription complex subunit 7/8
D	MA_109435g0010	K14442	DHX36, RHAU	ATP-dependent RNA helicase DHX36 [EC:3.6.4.13]
C	03041 Spliceosome [BR:ko03041]
D	MA_9056193g0010	K12821	PRPF40, PRP40	pre-mRNA-processing factor 40
D	MA_254868g0010	K12856	PRPF8, PRP8	pre-mRNA-processing factor 8
D	MA_124140g0010	K03283	HSPA1s	heat shock 70kDa protein 1/2/6/8
D	MA_10520g0010	K12898	HNRNPF_H	heterogeneous nuclear ribonucleoprotein F/H
D	MA_10435174g0010	K13161	HNRNPR	heterogeneous nuclear ribonucleoprotein R
D	MA_137324g0010	K11594	DDX3X, bel	ATP-dependent RNA helicase DDX3X [EC:3.6.4.13]
C	03011 Ribosome [BR:ko03011]
D	MA_10433318g0010	K02905	RP-L29e, RPL29	large subunit ribosomal protein L29e
D	MA_155591g0010	K02967	RP-S2, MRPS2, rpsB	small subunit ribosomal protein S2
D	MA_10432955g0010	K19032	PSRP3	30S ribosomal protein 3
D	MA_10002614g0010	K02863	RP-L1, MRPL1, rplA	large subunit ribosomal protein L1
D	MA_310797g0010	K02863	RP-L1, MRPL1, rplA	large subunit ribosomal protein L1
D	MA_846168g0010	K02863	RP-L1, MRPL1, rplA	large subunit ribosomal protein L1
D	MA_10435476g0040	K02886	RP-L2, MRPL2, rplB	large subunit ribosomal protein L2
D	MA_10432831g0010	K02906	RP-L3, MRPL3, rplC	large subunit ribosomal protein L3
D	MA_86404g0010	K02931	RP-L5, MRPL5, rplE	large subunit ribosomal protein L5
D	MA_54628g0010	K02933	RP-L6, MRPL6, rplF	large subunit ribosomal protein L6
D	MA_483364g0010	K02864	RP-L10, MRPL10, rplJ	large subunit ribosomal protein L10
D	MA_26087g0010	K02867	RP-L11, MRPL11, rplK	large subunit ribosomal protein L11
D	MA_10433400g0010	K02871	RP-L13, MRPL13, rplM	large subunit ribosomal protein L13
D	MA_87134g0010	K02876	RP-L15, MRPL15, rplO	large subunit ribosomal protein L15
D	MA_10435476g0020	K02878	RP-L16, MRPL16, rplP	large subunit ribosomal protein L16
D	MA_10429786g0010	K02879	RP-L17, MRPL17, rplQ	large subunit ribosomal protein L17
D	MA_19490g0010	K02899	RP-L27, MRPL27, rpmA	large subunit ribosomal protein L27
D	MA_10435644g0010	K02914	RP-L34, MRPL34, rpmH	large subunit ribosomal protein L34
D	MA_181338g0010	K02916	RP-L35, MRPL35, rpmI	large subunit ribosomal protein L35
D	MA_232471g0010	K19035	PSRP6	50S ribosomal protein 6
D	MA_10431241g0010	K02952	RP-S13, rpsM	small subunit ribosomal protein S13
D	MA_10268152g0010	K02904	RP-L29, rpmC	large subunit ribosomal protein L29
D	MA_42151g0010	K02904	RP-L29, rpmC	large subunit ribosomal protein L29
C	03009 Ribosome biogenesis [BR:ko03009]
D	MA_10434075g0010	K11294	NCL, NSR1	nucleolin
D	MA_320479g0010	K11294	NCL, NSR1	nucleolin
D	MA_251894g0010	K14794	RRP12	ribosomal RNA-processing protein 12
D	MA_10425844g0010	K16911	DDX21	ATP-dependent RNA helicase DDX21 [EC:3.6.4.13]
D	MA_124140g0010	K03283	HSPA1s	heat shock 70kDa protein 1/2/6/8
D	MA_10429557g0010	K14857	SPB1, FTSJ3	AdoMet-dependent rRNA methyltransferase SPB1 [EC:2.1.1.-]
D	MA_81330g0010	K13427	NOA1	nitric-oxide synthase, plant [EC:1.14.13.39]
D	MA_65800g0010	K06941	rlmN	23S rRNA (adenine2503-C2)-methyltransferase [EC:2.1.1.192]
D	MA_10437248g0010	K03665	hflX	GTPase
D	MA_10435864g0010	K02834	rbfA	ribosome-binding factor A
D	MA_7545917g0010	K07574	yhbY	RNA-binding protein
C	03016 Transfer RNA biogenesis [BR:ko03016]
D	MA_71865g0010	K17710	PTCD1	pentatricopeptide repeat domain-containing protein 1
D	MA_509140g0010	K01869	LARS, leuS	leucyl-tRNA synthetase [EC:6.1.1.4]
D	MA_779516g0010	K01893	NARS, asnS	asparaginyl-tRNA synthetase [EC:6.1.1.22]
D	MA_10435490g0010	K01868	TARS, thrS	threonyl-tRNA synthetase [EC:6.1.1.3]
D	MA_251870g0010	K01875	SARS, serS	seryl-tRNA synthetase [EC:6.1.1.11]
C	03012 Translation factors [BR:ko03012]
D	MA_4340g0010	K02519	infB, MTIF2	translation initiation factor IF-2
D	MA_18402g0010	K02520	infC, MTIF3	translation initiation factor IF-3
D	MA_10433171g0010	K03255	TIF31, CLU1	protein TIF31
D	MA_10436165g0010	K02357	tsf, TSFM	elongation factor Ts
D	MA_10426940g0010	K02355	fusA, GFM, EFG	elongation factor G
D	MA_15876g0010	K15032	MTERFD	mTERF domain-containing protein, mitochondrial
D	MA_453913g0010	K15032	MTERFD	mTERF domain-containing protein, mitochondrial
D	MA_696298g0010	K15032	MTERFD	mTERF domain-containing protein, mitochondrial
D	MA_805240g0010	K15032	MTERFD	mTERF domain-containing protein, mitochondrial
C	03110 Chaperones and folding catalysts [BR:ko03110]
D	MA_124140g0010	K03283	HSPA1s	heat shock 70kDa protein 1/2/6/8
D	MA_10430161g0010	K04078	groES, HSPE1	chaperonin GroES
D	MA_195659g0010	K04078	groES, HSPE1	chaperonin GroES
D	MA_188257g0010	K03798	ftsH, hflB	cell division protease FtsH [EC:3.4.24.-]
D	MA_5323630g0010	K03798	ftsH, hflB	cell division protease FtsH [EC:3.4.24.-]
D	MA_205286g0010	K12373	HEXA_B	hexosaminidase [EC:3.2.1.52]
D	MA_10431533g0010	K03768	PPIB, ppiB	peptidyl-prolyl cis-trans isomerase B (cyclophilin B) [EC:5.2.1.8]
D	MA_10435074g0010	K03768	PPIB, ppiB	peptidyl-prolyl cis-trans isomerase B (cyclophilin B) [EC:5.2.1.8]
D	MA_29361g0010	K03671	trxA	thioredoxin 1
D	MA_94546g0010	K03671	trxA	thioredoxin 1
D	MA_122077g0010	K22520	LQY1	protein disulfide-isomerase [EC:5.3.4.1]
C	04131 Membrane trafficking [BR:ko04131]
D	MA_10204459g0010	K02183	CALM	calmodulin
D	MA_52449g0010	K02183	CALM	calmodulin
D	MA_6306g0010	K08511	ATVAMP72	vesicle-associated membrane protein 72
D	MA_10352133g0010	K01528	DNM1_3	dynamin 1/3 [EC:3.6.5.5]
D	MA_124140g0010	K03283	HSPA1s	heat shock 70kDa protein 1/2/6/8
D	MA_6550228g0010	K20305	TRAPPC8, TRS85	trafficking protein particle complex subunit 8
D	MA_196602g0010	K23362	MPPE1, PGAP5	ethanolamine phosphate phosphodiesterase [EC:3.1.-.-]
D	MA_18411g0010	K20720	RTN4	reticulon-4
D	MA_129930g0010	K01623	ALDO	fructose-bisphosphate aldolase, class I [EC:4.1.2.13]
D	MA_98654g0010	K01623	ALDO	fructose-bisphosphate aldolase, class I [EC:4.1.2.13]
D	MA_139797g0010	K07198	PRKAA, AMPK	5'-AMP-activated protein kinase, catalytic alpha subunit [EC:2.7.11.11]
C	04121 Ubiquitin system [BR:ko04121]
D	MA_6934973g0010	K19040	ATL76S	E3 ubiquitin-protein ligase ATL10/75/76/77/78 [EC:2.3.2.27]
D	MA_133071g0010	K10666	RNF5	E3 ubiquitin-protein ligase RNF5 [EC:2.3.2.27]
C	03051 Proteasome [BR:ko03051]
D	MA_124140g0010	K03283	HSPA1s	heat shock 70kDa protein 1/2/6/8
C	03032 DNA replication proteins [BR:ko03032]
D	MA_10436457g0010	K02335	polA	DNA polymerase I [EC:2.7.7.7]
C	03036 Chromosome and associated proteins [BR:ko03036]
D	MA_10427335g0010	K11268	ESCO, ECO1	N-acetyltransferase [EC:2.3.1.-]
D	MA_10434075g0010	K11294	NCL, NSR1	nucleolin
D	MA_320479g0010	K11294	NCL, NSR1	nucleolin
D	MA_10436440g0030	K11296	HMGB3	high mobility group protein B3
D	MA_172388g0010	K06677	YCS4, CNAP1, CAPD2	condensin complex subunit 1
D	MA_10430504g0030	K11498	CENPE	centromeric protein E
D	MA_126936g0010	K04371	ERK, MAPK1_3	mitogen-activated protein kinase 1/3 [EC:2.7.11.24]
D	MA_137324g0010	K11594	DDX3X, bel	ATP-dependent RNA helicase DDX3X [EC:3.6.4.13]
D	MA_10204459g0010	K02183	CALM	calmodulin
D	MA_52449g0010	K02183	CALM	calmodulin
D	MA_129930g0010	K01623	ALDO	fructose-bisphosphate aldolase, class I [EC:4.1.2.13]
D	MA_98654g0010	K01623	ALDO	fructose-bisphosphate aldolase, class I [EC:4.1.2.13]
D	MA_10437147g0010	K10398	KIF11, EG5	kinesin family member 11
D	MA_18411g0010	K20720	RTN4	reticulon-4
D	MA_10425844g0010	K16911	DDX21	ATP-dependent RNA helicase DDX21 [EC:3.6.4.13]
D	MA_197119g0010	K03531	ftsZ	cell division protein FtsZ
C	03400 DNA repair and recombination proteins [BR:ko03400]
D	MA_36244g0010	K10875	RAD54L, RAD54	DNA repair and recombination protein RAD54 and RAD54-like protein [EC:3.6.4.-]
D	MA_10434973g0010	K02350	REV3L, POLZ	DNA polymerase zeta [EC:2.7.7.7]
D	MA_10427227g0050	K20780	MDC1	mediator of DNA damage checkpoint protein 1
D	MA_10436457g0010	K02335	polA	DNA polymerase I [EC:2.7.7.7]
C	03029 Mitochondrial biogenesis [BR:ko03029]
D	MA_10389009g0010	K03881	ND4	NADH-ubiquinone oxidoreductase chain 4 [EC:7.1.1.2]
D	MA_10435550g0020	K02261	COX2	cytochrome c oxidase subunit 2
D	MA_487837g0010	K10908	POLRMT, RPO41	DNA-directed RNA polymerase, mitochondrial [EC:2.7.7.6]
D	MA_4340g0010	K02519	infB, MTIF2	translation initiation factor IF-2
D	MA_18402g0010	K02520	infC, MTIF3	translation initiation factor IF-3
D	MA_10436165g0010	K02357	tsf, TSFM	elongation factor Ts
D	MA_10426940g0010	K02355	fusA, GFM, EFG	elongation factor G
D	MA_15876g0010	K15032	MTERFD	mTERF domain-containing protein, mitochondrial
D	MA_453913g0010	K15032	MTERFD	mTERF domain-containing protein, mitochondrial
D	MA_696298g0010	K15032	MTERFD	mTERF domain-containing protein, mitochondrial
D	MA_805240g0010	K15032	MTERFD	mTERF domain-containing protein, mitochondrial
D	MA_71865g0010	K17710	PTCD1	pentatricopeptide repeat domain-containing protein 1
D	MA_509140g0010	K01869	LARS, leuS	leucyl-tRNA synthetase [EC:6.1.1.4]
D	MA_81330g0010	K13427	NOA1	nitric-oxide synthase, plant [EC:1.14.13.39]
D	MA_124140g0010	K03283	HSPA1s	heat shock 70kDa protein 1/2/6/8
D	MA_10430161g0010	K04078	groES, HSPE1	chaperonin GroES
D	MA_195659g0010	K04078	groES, HSPE1	chaperonin GroES
D	MA_139797g0010	K07198	PRKAA, AMPK	5'-AMP-activated protein kinase, catalytic alpha subunit [EC:2.7.11.11]
B
B	09183 Protein families: signaling and cellular processes
C	02000 Transporters [BR:ko02000]
D	MA_8292491g0010	K05657	ABCB10	ATP-binding cassette, subfamily B (MDR/TAP), member 10
D	MA_560534g0010	K05658	ABCB1, CD243	ATP-binding cassette, subfamily B (MDR/TAP), member 1 [EC:7.6.2.2]
D	MA_5932g0010	K02069	ABC.X2.P	putative ABC transport system permease protein
D	MA_10427079g0030	K14638	SLC15A3_4, PHT	solute carrier family 15 (peptide/histidine transporter), member 3/4
D	MA_122722g0010	K14638	SLC15A3_4, PHT	solute carrier family 15 (peptide/histidine transporter), member 3/4
D	MA_58442g0010	K08193	SLC17A	MFS transporter, ACS family, solute carrier family 17 (sodium-dependent inorganic phosphate cotransporter), other
D	MA_10434464g0010	K14684	SLC25A23S	solute carrier family 25 (mitochondrial phosphate transporter), member 23/24/25/41
D	MA_45377g0010	K03327	TC.MATE, SLC47A, norM, mdtK, dinF	multidrug resistance protein, MATE family
D	MA_9267g0020	K03327	TC.MATE, SLC47A, norM, mdtK, dinF	multidrug resistance protein, MATE family
D	MA_1083g0010	K15382	SLC50A, SWEET	solute carrier family 50 (sugar transporter)
D	MA_71816g0010	K03320	amt, AMT, MEP	ammonium transporter, Amt family
D	MA_137828g0010	K00799	GST, gst	glutathione S-transferase [EC:2.5.1.18]
D	MA_456359g0010	K03834	tyrP	tyrosine-specific transport protein
D	MA_831591g0010	K08360	CYB561	cytochrome b-561 [EC:7.2.1.3]
C	02044 Secretion system [BR:ko02044]
D	MA_9458287g0010	K02221	yggT	YggT family protein
D	MA_10429734g0010	K10956	SEC61A	protein transport protein SEC61 subunit alpha
D	MA_845170g0010	K12271	SRP43, CAO	signal recognition particle 43 kDa protein
C	02042 Bacterial toxins [BR:ko02042]
C	02022 Two-component system [BR:ko02022]
C	02035 Bacterial motility proteins [BR:ko02035]
C	04812 Cytoskeleton proteins [BR:ko04812]
D	MA_10437147g0010	K10398	KIF11, EG5	kinesin family member 11
D	MA_197119g0010	K03531	ftsZ	cell division protein FtsZ
C	04147 Exosome [BR:ko04147]
D	MA_124140g0010	K03283	HSPA1s	heat shock 70kDa protein 1/2/6/8
D	MA_129930g0010	K01623	ALDO	fructose-bisphosphate aldolase, class I [EC:4.1.2.13]
D	MA_98654g0010	K01623	ALDO	fructose-bisphosphate aldolase, class I [EC:4.1.2.13]
D	MA_92421g0010	K00927	PGK, pgk	phosphoglycerate kinase [EC:2.7.2.3]
D	MA_10352133g0010	K01528	DNM1_3	dynamin 1/3 [EC:3.6.5.5]
D	MA_126936g0010	K04371	ERK, MAPK1_3	mitogen-activated protein kinase 1/3 [EC:2.7.11.24]
D	MA_104409g0010	K03841	FBP, fbp	fructose-1,6-bisphosphatase I [EC:3.1.3.11]
D	MA_41114g0010	K03841	FBP, fbp	fructose-1,6-bisphosphatase I [EC:3.1.3.11]
D	MA_16736g0010	K01206	FUCA	alpha-L-fucosidase [EC:3.2.1.51]
D	MA_9199701g0010	K01915	glnA, GLUL	glutamine synthetase [EC:6.3.1.2]
D	MA_560534g0010	K05658	ABCB1, CD243	ATP-binding cassette, subfamily B (MDR/TAP), member 1 [EC:7.6.2.2]
D	MA_10267514g0010	K00036	G6PD, zwf	glucose-6-phosphate 1-dehydrogenase [EC:1.1.1.49 1.1.1.363]
D	MA_10436440g0030	K11296	HMGB3	high mobility group protein B3
D	MA_10204459g0010	K02183	CALM	calmodulin
D	MA_52449g0010	K02183	CALM	calmodulin
C	02048 Prokaryotic defense system [BR:ko02048]
D	MA_197119g0010	K03531	ftsZ	cell division protein FtsZ
C	04030 G protein-coupled receptors [BR:ko04030]
D	MA_71034g0010	K22985	GPR107	G protein-coupled receptor 107
D	MA_10429914g0010	K08472	MLO	mlo protein
C	04050 Cytokine receptors [BR:ko04050]
C	04054 Pattern recognition receptors [BR:ko04054]
C	03310 Nuclear receptors [BR:ko03310]
C	04040 Ion channels [BR:ko04040]
D	MA_10426337g0010	K05387	GRIP	glutamate receptor, ionotropic, plant
D	MA_170713g0010	K05389	KCNKF	potassium channel subfamily K, other eukaryote
D	MA_167620g0010	K05391	CNGC	cyclic nucleotide gated channel, plant
D	MA_37355g0010	K22644	HVCN1, HV1	voltage-gated hydrogen channel 1
C	04031 GTP-binding proteins [BR:ko04031]
C	04052 Cytokines and growth factors [BR:ko04052]
C	04515 Cell adhesion molecules [BR:ko04515]
C	04090 CD molecules [BR:ko04090]
D	MA_182501g0010	K06569	MFI2, CD228	melanoma-associated antigen p97
D	MA_560534g0010	K05658	ABCB1, CD243	ATP-binding cassette, subfamily B (MDR/TAP), member 1 [EC:7.6.2.2]
C	00535 Proteoglycans [BR:ko00535]
C	00536 Glycosaminoglycan binding proteins [BR:ko00536]
D	MA_77698g0010	K07964	HPSE	heparanase [EC:3.2.1.166]
C	00537 Glycosylphosphatidylinositol (GPI)-anchored proteins [BR:ko00537]
C	04091 Lectins [BR:ko04091]
D	MA_68257g0010	K17525	CHID1	chitinase domain-containing protein 1
C	01504 Antimicrobial resistance genes [BR:ko01504]
C	03200 Viral proteins [BR:ko03200]
B
B	09184 RNA family
C	03100 Non-coding RNAs [BR:ko03100]
#
A	09190 Not Included in Pathway or Brite
B
B	09191 Unclassified: metabolism
C	99980 Enzymes with EC numbers
D	MA_10427118g0010	K17756	FAO3	long-chain-alcohol oxidase [EC:1.1.3.20]
D	MA_10433694g0010	K18980	EO, FaQR	2-methylene-furan-3-one reductase [EC:1.3.1.105]
D	MA_10427517g0010	K23050	PCBER1	phenylcoumaran benzylic ether reductase [EC:1.3.1.-]
D	MA_10430893g0010	K00345	ndhS	NAD(P)H-quinone oxidoreductase subunit S, chloroplastic [EC:1.6.5.-]
D	MA_118833g0010	K05909	E1.10.3.2	laccase [EC:1.10.3.2]
D	MA_10197498g0010	K03564	BCP, PRXQ, DOT5	thioredoxin-dependent peroxiredoxin [EC:1.11.1.24]
D	MA_10426263g0010	K00574	cfa	cyclopropane-fatty-acyl-phospholipid synthase [EC:2.1.1.79]
D	MA_33040g0010	K19861	BEBT, AMAT	benzyl alcohol O-benzoyltransferase [EC:2.3.1.196 2.3.1.232]
D	MA_328340g0010	K08235	E2.4.1.207	xyloglucan:xyloglucosyl transferase [EC:2.4.1.207]
D	MA_940843g0010	K18823	UGT91H4	soyasaponin III rhamnosyltransferase [EC:2.4.1.273]
D	MA_10342g0010	K15535	PWD	phosphoglucan, water dikinase [EC:2.7.9.5]
D	MA_10436249g0010	K22200	E3.1.3.63	2-carboxy-D-arabinitol-1-phosphatase [EC:3.1.3.63]
C	99981 Carbohydrate metabolism
C	99982 Energy metabolism
C	99983 Lipid metabolism
C	99984 Nucleotide metabolism
C	99985 Amino acid metabolism
D	MA_10432583g0010	K08234	yaeR	glyoxylase I family protein
C	99986 Glycan metabolism
C	99987 Cofactor metabolism
C	99988 Secondary metabolism
C	99999 Others
D	MA_10434301g0010	K22390	ACP7	acid phosphatase type 7
D	MA_10436505g0020	K22390	ACP7	acid phosphatase type 7
B
B	09192 Unclassified: genetic information processing
C	99973 Transcription
C	99974 Translation
C	99975 Protein processing
C	99976 Replication and repair
C	99998 Others
B
B	09193 Unclassified: signaling and cellular processes
C	99977 Transport
D	MA_10428243g0010	K03301	TC.AAA	ATP:ADP antiporter, AAA family
C	99978 Cell growth
C	99993 Cell motility
C	99995 Signaling proteins
C	99992 Structural proteins
C	99994 Others
C	99979 Unclassified viral proteins
B
B	09194 Poorly characterized
C	99996 General function prediction only
D	MA_711045g0010	K07025	K07025	putative hydrolase of the HAD superfamily
C	99997 Function unknown
D	MA_6089g0010	K07088	K07088	uncharacterized protein

## Sheet: PRA-B over
Hierarchy	Pathway / Picea abies gene (MA_XgX)	KO	Name	Definition
A	09100 Metabolism
B
B	09101 Carbohydrate metabolism
C	00010 Glycolysis / Gluconeogenesis [PATH:ko00010]
D	MA_138360g0010	K00844	HK	hexokinase [EC:2.7.1.1]
D	MA_102329g0010	K00850	pfkA, PFK	6-phosphofructokinase 1 [EC:2.7.1.11]
D	MA_10426748g0010	K00850	pfkA, PFK	6-phosphofructokinase 1 [EC:2.7.1.11]
D	MA_127355g0010	K00850	pfkA, PFK	6-phosphofructokinase 1 [EC:2.7.1.11]
D	MA_12984g0010	K00850	pfkA, PFK	6-phosphofructokinase 1 [EC:2.7.1.11]
D	MA_72460g0010	K00895	pfp, PFP	diphosphate-dependent phosphofructokinase [EC:2.7.1.90]
D	MA_130835g0010	K00134	GAPDH, gapA	glyceraldehyde 3-phosphate dehydrogenase [EC:1.2.1.12]
D	MA_10429354g0010	K00927	PGK, pgk	phosphoglycerate kinase [EC:2.7.2.3]
D	MA_745622g0010	K00927	PGK, pgk	phosphoglycerate kinase [EC:2.7.2.3]
D	MA_10436406g0010	K00161	PDHA, pdhA	pyruvate dehydrogenase E1 component alpha subunit [EC:1.2.4.1]
D	MA_3016g0010	K00161	PDHA, pdhA	pyruvate dehydrogenase E1 component alpha subunit [EC:1.2.4.1]
D	MA_10427177g0010	K00121	frmA, ADH5, adhC	S-(hydroxymethyl)glutathione dehydrogenase / alcohol dehydrogenase [EC:1.1.1.284 1.1.1.1]
D	MA_10432693g0010	K18857	ADH1	alcohol dehydrogenase class-P [EC:1.1.1.1]
D	MA_9332669g0010	K00001	E1.1.1.1, adh	alcohol dehydrogenase [EC:1.1.1.1]
D	MA_10431043g0010	K00128	ALDH	aldehyde dehydrogenase (NAD+) [EC:1.2.1.3]
D	MA_98332g0010	K00128	ALDH	aldehyde dehydrogenase (NAD+) [EC:1.2.1.3]
D	MA_15943g0010	K01785	galM, GALM	aldose 1-epimerase [EC:5.1.3.3]
D	MA_101646g0010	K01610	E4.1.1.49, pckA	phosphoenolpyruvate carboxykinase (ATP) [EC:4.1.1.49]
C	00020 Citrate cycle (TCA cycle) [PATH:ko00020]
D	MA_751511g0010	K01647	CS, gltA	citrate synthase [EC:2.3.3.1]
D	MA_160810g0010	K01648	ACLY	ATP citrate (pro-S)-lyase [EC:2.3.3.8]
D	MA_7469g0010	K01681	ACO, acnA	aconitate hydratase [EC:4.2.1.3]
D	MA_10435887g0040	K00031	IDH1, IDH2, icd	isocitrate dehydrogenase [EC:1.1.1.42]
D	MA_101646g0010	K01610	E4.1.1.49, pckA	phosphoenolpyruvate carboxykinase (ATP) [EC:4.1.1.49]
D	MA_10436406g0010	K00161	PDHA, pdhA	pyruvate dehydrogenase E1 component alpha subunit [EC:1.2.4.1]
D	MA_3016g0010	K00161	PDHA, pdhA	pyruvate dehydrogenase E1 component alpha subunit [EC:1.2.4.1]
C	00030 Pentose phosphate pathway [PATH:ko00030]
D	MA_10163020g0010	K00033	PGD, gnd, gntZ	6-phosphogluconate dehydrogenase [EC:1.1.1.44 1.1.1.343]
D	MA_30531g0010	K00616	E2.2.1.2, talA, talB	transaldolase [EC:2.2.1.2]
D	MA_250841g0010	K00851	E2.7.1.12, gntK, idnK	gluconokinase [EC:2.7.1.12]
D	MA_102329g0010	K00850	pfkA, PFK	6-phosphofructokinase 1 [EC:2.7.1.11]
D	MA_10426748g0010	K00850	pfkA, PFK	6-phosphofructokinase 1 [EC:2.7.1.11]
D	MA_127355g0010	K00850	pfkA, PFK	6-phosphofructokinase 1 [EC:2.7.1.11]
D	MA_12984g0010	K00850	pfkA, PFK	6-phosphofructokinase 1 [EC:2.7.1.11]
D	MA_72460g0010	K00895	pfp, PFP	diphosphate-dependent phosphofructokinase [EC:2.7.1.90]
C	00040 Pentose and glucuronate interconversions [PATH:ko00040]
D	MA_10434031g0010	K01051	E3.1.1.11	pectinesterase [EC:3.1.1.11]
D	MA_9367g0020	K01051	E3.1.1.11	pectinesterase [EC:3.1.1.11]
D	MA_614767g0010	K01728	pel	pectate lyase [EC:4.2.2.2]
C	00051 Fructose and mannose metabolism [PATH:ko00051]
D	MA_955078g0010	K19355	MAN	mannan endo-1,4-beta-mannosidase [EC:3.2.1.78]
D	MA_10436414g0020	K00847	E2.7.1.4, scrK	fructokinase [EC:2.7.1.4]
D	MA_138360g0010	K00844	HK	hexokinase [EC:2.7.1.1]
D	MA_102329g0010	K00850	pfkA, PFK	6-phosphofructokinase 1 [EC:2.7.1.11]
D	MA_10426748g0010	K00850	pfkA, PFK	6-phosphofructokinase 1 [EC:2.7.1.11]
D	MA_127355g0010	K00850	pfkA, PFK	6-phosphofructokinase 1 [EC:2.7.1.11]
D	MA_12984g0010	K00850	pfkA, PFK	6-phosphofructokinase 1 [EC:2.7.1.11]
D	MA_72460g0010	K00895	pfp, PFP	diphosphate-dependent phosphofructokinase [EC:2.7.1.90]
C	00052 Galactose metabolism [PATH:ko00052]
D	MA_15943g0010	K01785	galM, GALM	aldose 1-epimerase [EC:5.1.3.3]
D	MA_138360g0010	K00844	HK	hexokinase [EC:2.7.1.1]
D	MA_605039g0010	K18819	GOLS	inositol 3-alpha-galactosyltransferase [EC:2.4.1.123]
D	MA_18317g0010	K06617	E2.4.1.82	raffinose synthase [EC:2.4.1.82]
D	MA_102329g0010	K00850	pfkA, PFK	6-phosphofructokinase 1 [EC:2.7.1.11]
D	MA_10426748g0010	K00850	pfkA, PFK	6-phosphofructokinase 1 [EC:2.7.1.11]
D	MA_127355g0010	K00850	pfkA, PFK	6-phosphofructokinase 1 [EC:2.7.1.11]
D	MA_12984g0010	K00850	pfkA, PFK	6-phosphofructokinase 1 [EC:2.7.1.11]
D	MA_166367g0020	K01193	INV, sacA	beta-fructofuranosidase [EC:3.2.1.26]
D	MA_43229g0010	K01193	INV, sacA	beta-fructofuranosidase [EC:3.2.1.26]
D	MA_91461g0010	K01193	INV, sacA	beta-fructofuranosidase [EC:3.2.1.26]
C	00053 Ascorbate and aldarate metabolism [PATH:ko00053]
D	MA_101107g0010	K00103	GULO	L-gulonolactone oxidase [EC:1.1.3.8]
D	MA_79741g0010	K00434	E1.11.1.11	L-ascorbate peroxidase [EC:1.11.1.11]
D	MA_10431043g0010	K00128	ALDH	aldehyde dehydrogenase (NAD+) [EC:1.2.1.3]
D	MA_98332g0010	K00128	ALDH	aldehyde dehydrogenase (NAD+) [EC:1.2.1.3]
C	00500 Starch and sucrose metabolism [PATH:ko00500]
D	MA_166367g0020	K01193	INV, sacA	beta-fructofuranosidase [EC:3.2.1.26]
D	MA_43229g0010	K01193	INV, sacA	beta-fructofuranosidase [EC:3.2.1.26]
D	MA_91461g0010	K01193	INV, sacA	beta-fructofuranosidase [EC:3.2.1.26]
D	MA_10432094g0010	K00695	E2.4.1.13	sucrose synthase [EC:2.4.1.13]
D	MA_17339g0040	K19893	GN5_6	glucan endo-1,3-beta-glucosidase 5/6 [EC:3.2.1.39]
D	MA_139193g0010	K01188	E3.2.1.21	beta-glucosidase [EC:3.2.1.21]
D	MA_10437038g0010	K05349	bglX	beta-glucosidase [EC:3.2.1.21]
D	MA_69345g0010	K01179	E3.2.1.4	endoglucanase [EC:3.2.1.4]
D	MA_88294g0010	K00975	glgC	glucose-1-phosphate adenylyltransferase [EC:2.7.7.27]
D	MA_11214g0010	K00703	glgA	starch synthase [EC:2.4.1.21]
D	MA_10429460g0010	K13679	WAXY	granule-bound starch synthase [EC:2.4.1.242]
D	MA_10430611g0010	K00700	GBE1, glgB	1,4-alpha-glucan branching enzyme [EC:2.4.1.18]
D	MA_30833g0020	K01176	AMY, amyA, malS	alpha-amylase [EC:3.2.1.1]
D	MA_10429341g0010	K00705	malQ	4-alpha-glucanotransferase [EC:2.4.1.25]
D	MA_10433631g0010	K00705	malQ	4-alpha-glucanotransferase [EC:2.4.1.25]
D	MA_225933g0010	K00705	malQ	4-alpha-glucanotransferase [EC:2.4.1.25]
D	MA_9055473g0010	K01087	otsB	trehalose 6-phosphate phosphatase [EC:3.1.3.12]
D	MA_10432494g0010	K16055	TPS	trehalose 6-phosphate synthase/phosphatase [EC:2.4.1.15 3.1.3.12]
D	MA_138360g0010	K00844	HK	hexokinase [EC:2.7.1.1]
D	MA_10436414g0020	K00847	E2.7.1.4, scrK	fructokinase [EC:2.7.1.4]
C	00520 Amino sugar and nucleotide sugar metabolism [PATH:ko00520]
D	MA_10262473g0010	K01183	E3.2.1.14	chitinase [EC:3.2.1.14]
D	MA_10427514g0010	K01183	E3.2.1.14	chitinase [EC:3.2.1.14]
D	MA_10431378g0010	K01183	E3.2.1.14	chitinase [EC:3.2.1.14]
D	MA_10435326g0010	K01183	E3.2.1.14	chitinase [EC:3.2.1.14]
D	MA_191308g0010	K01183	E3.2.1.14	chitinase [EC:3.2.1.14]
D	MA_295712g0010	K01183	E3.2.1.14	chitinase [EC:3.2.1.14]
D	MA_4308823g0010	K01183	E3.2.1.14	chitinase [EC:3.2.1.14]
D	MA_83505g0010	K01183	E3.2.1.14	chitinase [EC:3.2.1.14]
D	MA_10313114g0010	K20547	CHIB	basic endochitinase B [EC:3.2.1.14]
D	MA_138360g0010	K00844	HK	hexokinase [EC:2.7.1.1]
D	MA_10436414g0020	K00847	E2.7.1.4, scrK	fructokinase [EC:2.7.1.4]
D	MA_469g0010	K00820	glmS, GFPT	glutamine---fructose-6-phosphate transaminase (isomerizing) [EC:2.6.1.16]
D	MA_663612g0010	K00820	glmS, GFPT	glutamine---fructose-6-phosphate transaminase (isomerizing) [EC:2.6.1.16]
D	MA_88294g0010	K00975	glgC	glucose-1-phosphate adenylyltransferase [EC:2.7.7.27]
C	00620 Pyruvate metabolism [PATH:ko00620]
D	MA_10436406g0010	K00161	PDHA, pdhA	pyruvate dehydrogenase E1 component alpha subunit [EC:1.2.4.1]
D	MA_3016g0010	K00161	PDHA, pdhA	pyruvate dehydrogenase E1 component alpha subunit [EC:1.2.4.1]
D	MA_10431043g0010	K00128	ALDH	aldehyde dehydrogenase (NAD+) [EC:1.2.1.3]
D	MA_98332g0010	K00128	ALDH	aldehyde dehydrogenase (NAD+) [EC:1.2.1.3]
D	MA_10427218g0010	K00029	E1.1.1.40, maeB	malate dehydrogenase (oxaloacetate-decarboxylating)(NADP+) [EC:1.1.1.40]
D	MA_22632g0010	K00029	E1.1.1.40, maeB	malate dehydrogenase (oxaloacetate-decarboxylating)(NADP+) [EC:1.1.1.40]
D	MA_101646g0010	K01610	E4.1.1.49, pckA	phosphoenolpyruvate carboxykinase (ATP) [EC:4.1.1.49]
C	00630 Glyoxylate and dicarboxylate metabolism [PATH:ko00630]
D	MA_751511g0010	K01647	CS, gltA	citrate synthase [EC:2.3.3.1]
D	MA_7469g0010	K01681	ACO, acnA	aconitate hydratase [EC:4.2.1.3]
D	MA_341329g0010	K11517	HAO	(S)-2-hydroxy-acid oxidase [EC:1.1.3.15]
D	MA_10427891g0010	K03781	katE, CAT, catB, srpA	catalase [EC:1.11.1.6]
D	MA_15508g0010	K01915	glnA, GLUL	glutamine synthetase [EC:6.3.1.2]
D	MA_10431917g0020	K00122	FDH	formate dehydrogenase [EC:1.17.1.9]
D	MA_896570g0010	K22133	AAE3	oxalate---CoA ligase [EC:6.2.1.8]
C	00640 Propanoate metabolism [PATH:ko00640]
D	MA_10437256g0010	K00232	E1.3.3.6, ACOX1, ACOX3	acyl-CoA oxidase [EC:1.3.3.6]
C	00650 Butanoate metabolism [PATH:ko00650]
D	MA_442130g0010	K01580	E4.1.1.15, gadB, gadA, GAD	glutamate decarboxylase [EC:4.1.1.15]
D	MA_89828g0010	K01580	E4.1.1.15, gadB, gadA, GAD	glutamate decarboxylase [EC:4.1.1.15]
D	MA_101113g0020	K01641	E2.3.3.10	hydroxymethylglutaryl-CoA synthase [EC:2.3.3.10]
C	00660 C5-Branched dibasic acid metabolism [PATH:ko00660]
D	MA_9812298g0010	K01704	leuD, IPMI-S	3-isopropylmalate/(R)-2-methylmalate dehydratase small subunit [EC:4.2.1.33 4.2.1.35]
C	00562 Inositol phosphate metabolism [PATH:ko00562]
D	MA_10433267g0010	K01110	PTEN	phosphatidylinositol-3,4,5-trisphosphate 3-phosphatase and dual-specificity protein phosphatase PTEN [EC:3.1.3.16 3.1.3.48 3.1.3.67]
D	MA_20230g0010	K00921	PIKFYVE, FAB1	1-phosphatidylinositol-3-phosphate 5-kinase [EC:2.7.1.150]
D	MA_217446g0010	K01114	plc	phospholipase C [EC:3.1.4.3]
D	MA_10427625g0010	K01858	INO1, ISYNA1	myo-inositol-1-phosphate synthase [EC:5.5.1.4]
B
B	09102 Energy metabolism
C	00190 Oxidative phosphorylation [PATH:ko00190]
D	MA_10393694g0010	K03966	NDUFB10	NADH dehydrogenase (ubiquinone) 1 beta subcomplex subunit 10
D	MA_12853g0010	K02150	ATPeV1E, ATP6E	V-type H+-transporting ATPase subunit E
D	MA_48007g0010	K02152	ATPeV1G, ATP6G	V-type H+-transporting ATPase subunit G
D	MA_19370g0010	K01535	PMA1, PMA2	H+-transporting ATPase [EC:7.1.2.1]
D	MA_9114055g0010	K01507	ppa	inorganic pyrophosphatase [EC:3.6.1.1]
C	00195 Photosynthesis [PATH:ko00195]
C	00196 Photosynthesis - antenna proteins [PATH:ko00196]
C	00710 Carbon fixation in photosynthetic organisms [PATH:ko00710]
D	MA_10429354g0010	K00927	PGK, pgk	phosphoglycerate kinase [EC:2.7.2.3]
D	MA_745622g0010	K00927	PGK, pgk	phosphoglycerate kinase [EC:2.7.2.3]
D	MA_130835g0010	K00134	GAPDH, gapA	glyceraldehyde 3-phosphate dehydrogenase [EC:1.2.1.12]
D	MA_101646g0010	K01610	E4.1.1.49, pckA	phosphoenolpyruvate carboxykinase (ATP) [EC:4.1.1.49]
D	MA_10427218g0010	K00029	E1.1.1.40, maeB	malate dehydrogenase (oxaloacetate-decarboxylating)(NADP+) [EC:1.1.1.40]
D	MA_22632g0010	K00029	E1.1.1.40, maeB	malate dehydrogenase (oxaloacetate-decarboxylating)(NADP+) [EC:1.1.1.40]
C	00720 Carbon fixation pathways in prokaryotes [PATH:ko00720]
D	MA_10435887g0040	K00031	IDH1, IDH2, icd	isocitrate dehydrogenase [EC:1.1.1.42]
D	MA_7469g0010	K01681	ACO, acnA	aconitate hydratase [EC:4.2.1.3]
D	MA_160810g0010	K01648	ACLY	ATP citrate (pro-S)-lyase [EC:2.3.3.8]
C	00680 Methane metabolism [PATH:ko00680]
D	MA_10427177g0010	K00121	frmA, ADH5, adhC	S-(hydroxymethyl)glutathione dehydrogenase / alcohol dehydrogenase [EC:1.1.1.284 1.1.1.1]
D	MA_10431917g0020	K00122	FDH	formate dehydrogenase [EC:1.17.1.9]
D	MA_102329g0010	K00850	pfkA, PFK	6-phosphofructokinase 1 [EC:2.7.1.11]
D	MA_10426748g0010	K00850	pfkA, PFK	6-phosphofructokinase 1 [EC:2.7.1.11]
D	MA_127355g0010	K00850	pfkA, PFK	6-phosphofructokinase 1 [EC:2.7.1.11]
D	MA_12984g0010	K00850	pfkA, PFK	6-phosphofructokinase 1 [EC:2.7.1.11]
D	MA_10435905g0030	K00058	serA, PHGDH	D-3-phosphoglycerate dehydrogenase / 2-oxoglutarate reductase [EC:1.1.1.95 1.1.1.399]
D	MA_53302g0010	K00058	serA, PHGDH	D-3-phosphoglycerate dehydrogenase / 2-oxoglutarate reductase [EC:1.1.1.95 1.1.1.399]
D	MA_17826g0020	K00831	serC, PSAT1	phosphoserine aminotransferase [EC:2.6.1.52]
C	00910 Nitrogen metabolism [PATH:ko00910]
D	MA_10432360g0010	K10534	NR	nitrate reductase (NAD(P)H) [EC:1.7.1.1 1.7.1.2 1.7.1.3]
D	MA_15508g0010	K01915	glnA, GLUL	glutamine synthetase [EC:6.3.1.2]
D	MA_14068g0010	K00264	GLT1	glutamate synthase (NADH) [EC:1.4.1.14]
D	MA_10432594g0010	K01674	cah	carbonic anhydrase [EC:4.2.1.1]
D	MA_10432594g0020	K01674	cah	carbonic anhydrase [EC:4.2.1.1]
C	00920 Sulfur metabolism [PATH:ko00920]
D	MA_6875874g0010	K00640	cysE	serine O-acetyltransferase [EC:2.3.1.30]
D	MA_10428113g0010	K01738	cysK	cysteine synthase [EC:2.5.1.47]
B
B	09103 Lipid metabolism
C	00061 Fatty acid biosynthesis [PATH:ko00061]
D	MA_24476g0010	K09458	fabF, OXSM, CEM1	3-oxoacyl-[acyl-carrier-protein] synthase II [EC:2.3.1.179]
D	MA_162298g0020	K00059	fabG, OAR1	3-oxoacyl-[acyl-carrier protein] reductase [EC:1.1.1.100]
D	MA_10431833g0010	K01897	ACSL, fadD	long-chain acyl-CoA synthetase [EC:6.2.1.3]
D	MA_9683809g0010	K01897	ACSL, fadD	long-chain acyl-CoA synthetase [EC:6.2.1.3]
C	00062 Fatty acid elongation [PATH:ko00062]
D	MA_46113g0010	K15397	KCS	3-ketoacyl-CoA synthase [EC:2.3.1.199]
D	MA_78306g0010	K10258	TER, TSC13, CER10	very-long-chain enoyl-CoA reductase [EC:1.3.1.93]
C	00071 Fatty acid degradation [PATH:ko00071]
D	MA_10427773g0010	K07513	ACAA1	acetyl-CoA acyltransferase 1 [EC:2.3.1.16]
D	MA_9741061g0010	K10527	MFP2	enoyl-CoA hydratase/3-hydroxyacyl-CoA dehydrogenase [EC:4.2.1.17 1.1.1.35 1.1.1.211]
D	MA_10437256g0010	K00232	E1.3.3.6, ACOX1, ACOX3	acyl-CoA oxidase [EC:1.3.3.6]
D	MA_10431833g0010	K01897	ACSL, fadD	long-chain acyl-CoA synthetase [EC:6.2.1.3]
D	MA_9683809g0010	K01897	ACSL, fadD	long-chain acyl-CoA synthetase [EC:6.2.1.3]
D	MA_642298g0010	K20495	CYP704B1	long-chain fatty acid omega-monooxygenase [EC:1.14.14.80]
D	MA_10427177g0010	K00121	frmA, ADH5, adhC	S-(hydroxymethyl)glutathione dehydrogenase / alcohol dehydrogenase [EC:1.1.1.284 1.1.1.1]
D	MA_10432693g0010	K18857	ADH1	alcohol dehydrogenase class-P [EC:1.1.1.1]
D	MA_9332669g0010	K00001	E1.1.1.1, adh	alcohol dehydrogenase [EC:1.1.1.1]
D	MA_10431043g0010	K00128	ALDH	aldehyde dehydrogenase (NAD+) [EC:1.2.1.3]
D	MA_98332g0010	K00128	ALDH	aldehyde dehydrogenase (NAD+) [EC:1.2.1.3]
C	00072 Synthesis and degradation of ketone bodies [PATH:ko00072]
D	MA_101113g0020	K01641	E2.3.3.10	hydroxymethylglutaryl-CoA synthase [EC:2.3.3.10]
C	00073 Cutin, suberine and wax biosynthesis [PATH:ko00073]
D	MA_642298g0010	K20495	CYP704B1	long-chain fatty acid omega-monooxygenase [EC:1.14.14.80]
D	MA_79644g0020	K17991	PXG	peroxygenase [EC:1.11.2.3]
C	00100 Steroid biosynthesis [PATH:ko00100]
D	MA_423127g0010	K00222	TM7SF2, ERG24	Delta14-sterol reductase [EC:1.3.1.70]
D	MA_138441g0010	K01052	LIPA	lysosomal acid lipase/cholesteryl ester hydrolase [EC:3.1.1.13]
C	00120 Primary bile acid biosynthesis [PATH:ko00120]
C	00121 Secondary bile acid biosynthesis [PATH:ko00121]
C	00140 Steroid hormone biosynthesis [PATH:ko00140]
C	00561 Glycerolipid metabolism [PATH:ko00561]
D	MA_10431043g0010	K00128	ALDH	aldehyde dehydrogenase (NAD+) [EC:1.2.1.3]
D	MA_98332g0010	K00128	ALDH	aldehyde dehydrogenase (NAD+) [EC:1.2.1.3]
D	MA_10430892g0010	K00864	glpK, GK	glycerol kinase [EC:2.7.1.30]
D	MA_953181g0010	K00901	dgkA, DGK	diacylglycerol kinase (ATP) [EC:2.7.1.107]
D	MA_58789g0010	K01054	MGLL	acylglycerol lipase [EC:3.1.1.23]
D	MA_83793g0010	K09480	DGD	digalactosyldiacylglycerol synthase [EC:2.4.1.241]
C	00564 Glycerophospholipid metabolism [PATH:ko00564]
D	MA_953181g0010	K00901	dgkA, DGK	diacylglycerol kinase (ATP) [EC:2.7.1.107]
D	MA_217446g0010	K01114	plc	phospholipase C [EC:3.1.4.3]
D	MA_10428266g0010	K01115	PLD1_2	phospholipase D1/2 [EC:3.1.4.4]
D	MA_10437049g0010	K01115	PLD1_2	phospholipase D1/2 [EC:3.1.4.4]
D	MA_10426218g0010	K18696	GDE1	glycerophosphodiester phosphodiesterase [EC:3.1.4.46]
D	MA_128791g0010	K14156	CHK	choline/ethanolamine kinase [EC:2.7.1.32 2.7.1.82]
C	00565 Ether lipid metabolism [PATH:ko00565]
D	MA_217446g0010	K01114	plc	phospholipase C [EC:3.1.4.3]
D	MA_10428266g0010	K01115	PLD1_2	phospholipase D1/2 [EC:3.1.4.4]
D	MA_10437049g0010	K01115	PLD1_2	phospholipase D1/2 [EC:3.1.4.4]
C	00600 Sphingolipid metabolism [PATH:ko00600]
D	MA_17536g0010	K04713	SUR2	sphinganine C4-monooxygenase [EC:1.14.18.5]
D	MA_60892g0010	K17108	GBA2	non-lysosomal glucosylceramidase [EC:3.2.1.45]
C	00590 Arachidonic acid metabolism [PATH:ko00590]
D	MA_495461g0010	K00079	CBR1	carbonyl reductase 1 [EC:1.1.1.184 1.1.1.189 1.1.1.197]
D	MA_897311g0010	K18592	GGT1_5, CD224	gamma-glutamyltranspeptidase / glutathione hydrolase / leukotriene-C4 hydrolase [EC:2.3.2.2 3.4.19.13 3.4.19.14]
D	MA_10428594g0010	K00432	gpx, btuE, bsaA	glutathione peroxidase [EC:1.11.1.9]
D	MA_900268g0010	K00432	gpx, btuE, bsaA	glutathione peroxidase [EC:1.11.1.9]
C	00591 Linoleic acid metabolism [PATH:ko00591]
D	MA_10427506g0020	K15718	LOX1_5	linoleate 9S-lipoxygenase [EC:1.13.11.58]
D	MA_184054g0010	K15718	LOX1_5	linoleate 9S-lipoxygenase [EC:1.13.11.58]
D	MA_153g0020	K00454	LOX2S	lipoxygenase [EC:1.13.11.12]
C	00592 alpha-Linolenic acid metabolism [PATH:ko00592]
D	MA_153g0020	K00454	LOX2S	lipoxygenase [EC:1.13.11.12]
D	MA_20287g0010	K01723	AOS	hydroperoxide dehydratase [EC:4.2.1.92]
D	MA_592495g0010	K05894	OPR	12-oxophytodienoic acid reductase [EC:1.3.1.42]
D	MA_10437256g0010	K00232	E1.3.3.6, ACOX1, ACOX3	acyl-CoA oxidase [EC:1.3.3.6]
D	MA_9741061g0010	K10527	MFP2	enoyl-CoA hydratase/3-hydroxyacyl-CoA dehydrogenase [EC:4.2.1.17 1.1.1.35 1.1.1.211]
D	MA_10427773g0010	K07513	ACAA1	acetyl-CoA acyltransferase 1 [EC:2.3.1.16]
D	MA_10432693g0010	K18857	ADH1	alcohol dehydrogenase class-P [EC:1.1.1.1]
D	MA_170509g0020	K10529	DOX	alpha-dioxygenase [EC:1.14.99.-]
C	01040 Biosynthesis of unsaturated fatty acids [PATH:ko01040]
D	MA_78306g0010	K10258	TER, TSC13, CER10	very-long-chain enoyl-CoA reductase [EC:1.3.1.93]
D	MA_20551g0010	K10256	FAD2	omega-6 fatty acid desaturase / acyl-lipid omega-6 desaturase (Delta-12 desaturase) [EC:1.14.19.6 1.14.19.22]
D	MA_10437256g0010	K00232	E1.3.3.6, ACOX1, ACOX3	acyl-CoA oxidase [EC:1.3.3.6]
D	MA_10427773g0010	K07513	ACAA1	acetyl-CoA acyltransferase 1 [EC:2.3.1.16]
B
B	09104 Nucleotide metabolism
C	00230 Purine metabolism [PATH:ko00230]
D	MA_10434988g0010	K00940	ndk, NME	nucleoside-diphosphate kinase [EC:2.7.4.6]
D	MA_10436004g0030	K00940	ndk, NME	nucleoside-diphosphate kinase [EC:2.7.4.6]
D	MA_255g0010	K00856	E2.7.1.20, ADK	adenosine kinase [EC:2.7.1.20]
D	MA_130557g0010	K02083	allC	allantoate deiminase [EC:3.5.3.9]
C	00240 Pyrimidine metabolism [PATH:ko00240]
D	MA_10434988g0010	K00940	ndk, NME	nucleoside-diphosphate kinase [EC:2.7.4.6]
D	MA_10436004g0030	K00940	ndk, NME	nucleoside-diphosphate kinase [EC:2.7.4.6]
D	MA_1481g0010	K01937	pyrG, CTPS	CTP synthase [EC:6.3.4.2]
D	MA_27352g0010	K00207	DPYD	dihydropyrimidine dehydrogenase (NADP+) [EC:1.3.1.2]
D	MA_91983g0010	K16904	DCTPP1	dCTP diphosphatase [EC:3.6.1.12]
B
B	09105 Amino acid metabolism
C	00250 Alanine, aspartate and glutamate metabolism [PATH:ko00250]
D	MA_9134g0010	K00278	nadB	L-aspartate oxidase [EC:1.4.3.16]
D	MA_10435256g0010	K13051	ASRGL1, iaaA	L-asparaginase / beta-aspartyl-peptidase [EC:3.5.1.1 3.4.19.5]
D	MA_10428957g0010	K01953	asnB, ASNS	asparagine synthase (glutamine-hydrolysing) [EC:6.3.5.4]
D	MA_442130g0010	K01580	E4.1.1.15, gadB, gadA, GAD	glutamate decarboxylase [EC:4.1.1.15]
D	MA_89828g0010	K01580	E4.1.1.15, gadB, gadA, GAD	glutamate decarboxylase [EC:4.1.1.15]
D	MA_14068g0010	K00264	GLT1	glutamate synthase (NADH) [EC:1.4.1.14]
D	MA_15508g0010	K01915	glnA, GLUL	glutamine synthetase [EC:6.3.1.2]
D	MA_469g0010	K00820	glmS, GFPT	glutamine---fructose-6-phosphate transaminase (isomerizing) [EC:2.6.1.16]
D	MA_663612g0010	K00820	glmS, GFPT	glutamine---fructose-6-phosphate transaminase (isomerizing) [EC:2.6.1.16]
C	00260 Glycine, serine and threonine metabolism [PATH:ko00260]
D	MA_10435905g0030	K00058	serA, PHGDH	D-3-phosphoglycerate dehydrogenase / 2-oxoglutarate reductase [EC:1.1.1.95 1.1.1.399]
D	MA_53302g0010	K00058	serA, PHGDH	D-3-phosphoglycerate dehydrogenase / 2-oxoglutarate reductase [EC:1.1.1.95 1.1.1.399]
D	MA_17826g0020	K00831	serC, PSAT1	phosphoserine aminotransferase [EC:2.6.1.52]
D	MA_10432106g0010	K00276	AOC3, AOC2, tynA	primary-amine oxidase [EC:1.4.3.21]
D	MA_17966g0010	K00276	AOC3, AOC2, tynA	primary-amine oxidase [EC:1.4.3.21]
D	MA_10307468g0010	K00108	betA, CHDH	choline dehydrogenase [EC:1.1.99.1]
C	00270 Cysteine and methionine metabolism [PATH:ko00270]
D	MA_6875874g0010	K00640	cysE	serine O-acetyltransferase [EC:2.3.1.30]
D	MA_10428113g0010	K01738	cysK	cysteine synthase [EC:2.5.1.47]
D	MA_8055948g0010	K01760	metC	cysteine-S-conjugate beta-lyase [EC:4.4.1.13]
D	MA_84846g0010	K01244	MTN	5'-methylthioadenosine nucleosidase [EC:3.2.2.16]
D	MA_102057g0010	K00815	TAT	tyrosine aminotransferase [EC:2.6.1.5]
D	MA_10433746g0010	K00558	DNMT1, dcm	DNA (cytosine-5)-methyltransferase 1 [EC:2.1.1.37]
D	MA_10433454g0020	K01251	E3.3.1.1, ahcY	adenosylhomocysteinase [EC:3.3.1.1]
D	MA_10425896g0020	K01762	ACS	1-aminocyclopropane-1-carboxylate synthase [EC:4.4.1.14]
D	MA_8195264g0010	K01762	ACS	1-aminocyclopropane-1-carboxylate synthase [EC:4.4.1.14]
D	MA_10435905g0030	K00058	serA, PHGDH	D-3-phosphoglycerate dehydrogenase / 2-oxoglutarate reductase [EC:1.1.1.95 1.1.1.399]
D	MA_53302g0010	K00058	serA, PHGDH	D-3-phosphoglycerate dehydrogenase / 2-oxoglutarate reductase [EC:1.1.1.95 1.1.1.399]
D	MA_17826g0020	K00831	serC, PSAT1	phosphoserine aminotransferase [EC:2.6.1.52]
D	MA_10426953g0010	K01761	E4.4.1.11	methionine-gamma-lyase [EC:4.4.1.11]
D	MA_72728g0010	K01761	E4.4.1.11	methionine-gamma-lyase [EC:4.4.1.11]
C	00280 Valine, leucine and isoleucine degradation [PATH:ko00280]
D	MA_10427773g0010	K07513	ACAA1	acetyl-CoA acyltransferase 1 [EC:2.3.1.16]
D	MA_10431043g0010	K00128	ALDH	aldehyde dehydrogenase (NAD+) [EC:1.2.1.3]
D	MA_98332g0010	K00128	ALDH	aldehyde dehydrogenase (NAD+) [EC:1.2.1.3]
D	MA_101113g0020	K01641	E2.3.3.10	hydroxymethylglutaryl-CoA synthase [EC:2.3.3.10]
C	00290 Valine, leucine and isoleucine biosynthesis [PATH:ko00290]
D	MA_9812298g0010	K01704	leuD, IPMI-S	3-isopropylmalate/(R)-2-methylmalate dehydratase small subunit [EC:4.2.1.33 4.2.1.35]
C	00300 Lysine biosynthesis [PATH:ko00300]
C	00310 Lysine degradation [PATH:ko00310]
D	MA_10435742g0010	K14157	AASS	alpha-aminoadipic semialdehyde synthase [EC:1.5.1.8 1.5.1.9]
D	MA_394353g0010	K14157	AASS	alpha-aminoadipic semialdehyde synthase [EC:1.5.1.8 1.5.1.9]
D	MA_10431043g0010	K00128	ALDH	aldehyde dehydrogenase (NAD+) [EC:1.2.1.3]
D	MA_98332g0010	K00128	ALDH	aldehyde dehydrogenase (NAD+) [EC:1.2.1.3]
C	00220 Arginine biosynthesis [PATH:ko00220]
D	MA_10435722g0010	K01476	E3.5.3.1, rocF, arg	arginase [EC:3.5.3.1]
D	MA_15508g0010	K01915	glnA, GLUL	glutamine synthetase [EC:6.3.1.2]
C	00330 Arginine and proline metabolism [PATH:ko00330]
D	MA_8291837g0010	K01583	E4.1.1.19	arginine decarboxylase [EC:4.1.1.19]
D	MA_10427280g0030	K17839	PAO4, PAO3, PAO2	polyamine oxidase [EC:1.5.3.17 1.5.3.-]
D	MA_10431043g0010	K00128	ALDH	aldehyde dehydrogenase (NAD+) [EC:1.2.1.3]
D	MA_98332g0010	K00128	ALDH	aldehyde dehydrogenase (NAD+) [EC:1.2.1.3]
D	MA_10435722g0010	K01476	E3.5.3.1, rocF, arg	arginase [EC:3.5.3.1]
D	MA_7993g0010	K00819	rocD, OAT	ornithine--oxo-acid transaminase [EC:2.6.1.13]
D	MA_24913g0010	K00318	PRODH, fadM, putB	proline dehydrogenase [EC:1.5.5.2]
D	MA_138679g0010	K00472	P4HA	prolyl 4-hydroxylase [EC:1.14.11.2]
C	00340 Histidine metabolism [PATH:ko00340]
D	MA_9396473g0010	K01590	hdc, HDC	histidine decarboxylase [EC:4.1.1.22]
D	MA_10431043g0010	K00128	ALDH	aldehyde dehydrogenase (NAD+) [EC:1.2.1.3]
D	MA_98332g0010	K00128	ALDH	aldehyde dehydrogenase (NAD+) [EC:1.2.1.3]
C	00350 Tyrosine metabolism [PATH:ko00350]
D	MA_8419g0010	K15849	PAT, AAT	bifunctional aspartate aminotransferase and glutamate/aspartate-prephenate aminotransferase [EC:2.6.1.1 2.6.1.78 2.6.1.79]
D	MA_102057g0010	K00815	TAT	tyrosine aminotransferase [EC:2.6.1.5]
D	MA_10432106g0010	K00276	AOC3, AOC2, tynA	primary-amine oxidase [EC:1.4.3.21]
D	MA_17966g0010	K00276	AOC3, AOC2, tynA	primary-amine oxidase [EC:1.4.3.21]
D	MA_10427177g0010	K00121	frmA, ADH5, adhC	S-(hydroxymethyl)glutathione dehydrogenase / alcohol dehydrogenase [EC:1.1.1.284 1.1.1.1]
D	MA_10432693g0010	K18857	ADH1	alcohol dehydrogenase class-P [EC:1.1.1.1]
D	MA_9332669g0010	K00001	E1.1.1.1, adh	alcohol dehydrogenase [EC:1.1.1.1]
C	00360 Phenylalanine metabolism [PATH:ko00360]
D	MA_10432106g0010	K00276	AOC3, AOC2, tynA	primary-amine oxidase [EC:1.4.3.21]
D	MA_17966g0010	K00276	AOC3, AOC2, tynA	primary-amine oxidase [EC:1.4.3.21]
D	MA_8419g0010	K15849	PAT, AAT	bifunctional aspartate aminotransferase and glutamate/aspartate-prephenate aminotransferase [EC:2.6.1.1 2.6.1.78 2.6.1.79]
D	MA_102057g0010	K00815	TAT	tyrosine aminotransferase [EC:2.6.1.5]
D	MA_10429279g0010	K10775	PAL	phenylalanine ammonia-lyase [EC:4.3.1.24]
D	MA_15852g0010	K10775	PAL	phenylalanine ammonia-lyase [EC:4.3.1.24]
C	00380 Tryptophan metabolism [PATH:ko00380]
D	MA_10431043g0010	K00128	ALDH	aldehyde dehydrogenase (NAD+) [EC:1.2.1.3]
D	MA_98332g0010	K00128	ALDH	aldehyde dehydrogenase (NAD+) [EC:1.2.1.3]
D	MA_10427891g0010	K03781	katE, CAT, catB, srpA	catalase [EC:1.11.1.6]
C	00400 Phenylalanine, tyrosine and tryptophan biosynthesis [PATH:ko00400]
D	MA_72126g0010	K01626	E2.5.1.54, aroF, aroG, aroH	3-deoxy-7-phosphoheptulonate synthase [EC:2.5.1.54]
D	MA_10436080g0010	K13832	aroDE, DHQ-SDH	3-dehydroquinate dehydratase / shikimate dehydrogenase [EC:4.2.1.10 1.1.1.25]
D	MA_10427362g0010	K00891	aroK, aroL	shikimate kinase [EC:2.7.1.71]
D	MA_10428955g0020	K01736	aroC	chorismate synthase [EC:4.2.3.5]
D	MA_10433592g0010	K05359	ADT, PDT	arogenate/prephenate dehydratase [EC:4.2.1.91 4.2.1.51]
D	MA_647307g0010	K05359	ADT, PDT	arogenate/prephenate dehydratase [EC:4.2.1.91 4.2.1.51]
D	MA_8419g0010	K15849	PAT, AAT	bifunctional aspartate aminotransferase and glutamate/aspartate-prephenate aminotransferase [EC:2.6.1.1 2.6.1.78 2.6.1.79]
D	MA_102057g0010	K00815	TAT	tyrosine aminotransferase [EC:2.6.1.5]
B
B	09106 Metabolism of other amino acids
C	00410 beta-Alanine metabolism [PATH:ko00410]
D	MA_442130g0010	K01580	E4.1.1.15, gadB, gadA, GAD	glutamate decarboxylase [EC:4.1.1.15]
D	MA_89828g0010	K01580	E4.1.1.15, gadB, gadA, GAD	glutamate decarboxylase [EC:4.1.1.15]
D	MA_10427280g0030	K17839	PAO4, PAO3, PAO2	polyamine oxidase [EC:1.5.3.17 1.5.3.-]
D	MA_10432106g0010	K00276	AOC3, AOC2, tynA	primary-amine oxidase [EC:1.4.3.21]
D	MA_17966g0010	K00276	AOC3, AOC2, tynA	primary-amine oxidase [EC:1.4.3.21]
D	MA_10431043g0010	K00128	ALDH	aldehyde dehydrogenase (NAD+) [EC:1.2.1.3]
D	MA_98332g0010	K00128	ALDH	aldehyde dehydrogenase (NAD+) [EC:1.2.1.3]
D	MA_27352g0010	K00207	DPYD	dihydropyrimidine dehydrogenase (NADP+) [EC:1.3.1.2]
D	MA_10437256g0010	K00232	E1.3.3.6, ACOX1, ACOX3	acyl-CoA oxidase [EC:1.3.3.6]
C	00430 Taurine and hypotaurine metabolism [PATH:ko00430]
D	MA_442130g0010	K01580	E4.1.1.15, gadB, gadA, GAD	glutamate decarboxylase [EC:4.1.1.15]
D	MA_89828g0010	K01580	E4.1.1.15, gadB, gadA, GAD	glutamate decarboxylase [EC:4.1.1.15]
D	MA_897311g0010	K18592	GGT1_5, CD224	gamma-glutamyltranspeptidase / glutathione hydrolase / leukotriene-C4 hydrolase [EC:2.3.2.2 3.4.19.13 3.4.19.14]
C	00440 Phosphonate and phosphinate metabolism [PATH:ko00440]
C	00450 Selenocompound metabolism [PATH:ko00450]
D	MA_8055948g0010	K01760	metC	cysteine-S-conjugate beta-lyase [EC:4.4.1.13]
D	MA_10426953g0010	K01761	E4.4.1.11	methionine-gamma-lyase [EC:4.4.1.11]
D	MA_72728g0010	K01761	E4.4.1.11	methionine-gamma-lyase [EC:4.4.1.11]
D	MA_10430110g0020	K00384	trxB, TRR	thioredoxin reductase (NADPH) [EC:1.8.1.9]
D	MA_4804919g0010	K00384	trxB, TRR	thioredoxin reductase (NADPH) [EC:1.8.1.9]
D	MA_10436199g0010	K01874	MARS, metG	methionyl-tRNA synthetase [EC:6.1.1.10]
C	00460 Cyanoamino acid metabolism [PATH:ko00460]
D	MA_139193g0010	K01188	E3.2.1.21	beta-glucosidase [EC:3.2.1.21]
D	MA_10437038g0010	K05349	bglX	beta-glucosidase [EC:3.2.1.21]
D	MA_897311g0010	K18592	GGT1_5, CD224	gamma-glutamyltranspeptidase / glutathione hydrolase / leukotriene-C4 hydrolase [EC:2.3.2.2 3.4.19.13 3.4.19.14]
D	MA_10435256g0010	K13051	ASRGL1, iaaA	L-asparaginase / beta-aspartyl-peptidase [EC:3.5.1.1 3.4.19.5]
C	00471 D-Glutamine and D-glutamate metabolism [PATH:ko00471]
C	00472 D-Arginine and D-ornithine metabolism [PATH:ko00472]
C	00473 D-Alanine metabolism [PATH:ko00473]
C	00480 Glutathione metabolism [PATH:ko00480]
D	MA_897311g0010	K18592	GGT1_5, CD224	gamma-glutamyltranspeptidase / glutathione hydrolase / leukotriene-C4 hydrolase [EC:2.3.2.2 3.4.19.13 3.4.19.14]
D	MA_10333127g0010	K00799	GST, gst	glutathione S-transferase [EC:2.5.1.18]
D	MA_10434037g0020	K00799	GST, gst	glutathione S-transferase [EC:2.5.1.18]
D	MA_117567g0010	K00799	GST, gst	glutathione S-transferase [EC:2.5.1.18]
D	MA_14925g0010	K00799	GST, gst	glutathione S-transferase [EC:2.5.1.18]
D	MA_188810g0010	K00799	GST, gst	glutathione S-transferase [EC:2.5.1.18]
D	MA_87785g0010	K00799	GST, gst	glutathione S-transferase [EC:2.5.1.18]
D	MA_9754703g0010	K00799	GST, gst	glutathione S-transferase [EC:2.5.1.18]
D	MA_10435887g0040	K00031	IDH1, IDH2, icd	isocitrate dehydrogenase [EC:1.1.1.42]
D	MA_10163020g0010	K00033	PGD, gnd, gntZ	6-phosphogluconate dehydrogenase [EC:1.1.1.44 1.1.1.343]
D	MA_10428594g0010	K00432	gpx, btuE, bsaA	glutathione peroxidase [EC:1.11.1.9]
D	MA_900268g0010	K00432	gpx, btuE, bsaA	glutathione peroxidase [EC:1.11.1.9]
D	MA_79741g0010	K00434	E1.11.1.11	L-ascorbate peroxidase [EC:1.11.1.11]
B
B	09107 Glycan biosynthesis and metabolism
C	00510 N-Glycan biosynthesis [PATH:ko00510]
D	MA_10436134g0010	K07151	STT3	dolichyl-diphosphooligosaccharide---protein glycosyltransferase [EC:2.4.99.18]
C	00513 Various types of N-glycan biosynthesis [PATH:ko00513]
D	MA_10436134g0010	K07151	STT3	dolichyl-diphosphooligosaccharide---protein glycosyltransferase [EC:2.4.99.18]
C	00512 Mucin type O-glycan biosynthesis [PATH:ko00512]
C	00515 Mannose type O-glycan biosynthesis [PATH:ko00515]
C	00514 Other types of O-glycan biosynthesis [PATH:ko00514]
C	00532 Glycosaminoglycan biosynthesis - chondroitin sulfate / dermatan sulfate [PATH:ko00532]
C	00534 Glycosaminoglycan biosynthesis - heparan sulfate / heparin [PATH:ko00534]
C	00533 Glycosaminoglycan biosynthesis - keratan sulfate [PATH:ko00533]
C	00531 Glycosaminoglycan degradation [PATH:ko00531]
C	00563 Glycosylphosphatidylinositol (GPI)-anchor biosynthesis [PATH:ko00563]
D	MA_268463g0010	K03859	PIGC, GPI2	phosphatidylinositol N-acetylglucosaminyltransferase subunit C
C	00601 Glycosphingolipid biosynthesis - lacto and neolacto series [PATH:ko00601]
C	00603 Glycosphingolipid biosynthesis - globo and isoglobo series [PATH:ko00603]
C	00604 Glycosphingolipid biosynthesis - ganglio series [PATH:ko00604]
C	00540 Lipopolysaccharide biosynthesis [PATH:ko00540]
C	00550 Peptidoglycan biosynthesis [PATH:ko00550]
C	00511 Other glycan degradation [PATH:ko00511]
D	MA_226275g0010	K01191	MAN2C1	alpha-mannosidase [EC:3.2.1.24]
D	MA_9159456g0010	K01191	MAN2C1	alpha-mannosidase [EC:3.2.1.24]
D	MA_60892g0010	K17108	GBA2	non-lysosomal glucosylceramidase [EC:3.2.1.45]
C	00571 Lipoarabinomannan (LAM) biosynthesis [PATH:ko00571]
C	00572 Arabinogalactan biosynthesis - Mycobacterium [PATH:ko00572]
B
B	09108 Metabolism of cofactors and vitamins
C	00730 Thiamine metabolism [PATH:ko00730]
C	00740 Riboflavin metabolism [PATH:ko00740]
C	00750 Vitamin B6 metabolism [PATH:ko00750]
D	MA_9506636g0010	K13248	PHOSPHO2	pyridoxal phosphate phosphatase PHOSPHO2 [EC:3.1.3.74]
D	MA_17826g0020	K00831	serC, PSAT1	phosphoserine aminotransferase [EC:2.6.1.52]
C	00760 Nicotinate and nicotinamide metabolism [PATH:ko00760]
D	MA_9134g0010	K00278	nadB	L-aspartate oxidase [EC:1.4.3.16]
D	MA_82669g0010	K03517	nadA	quinolinate synthase [EC:2.5.1.72]
D	MA_747193g0010	K00763	pncB, NAPRT1	nicotinate phosphoribosyltransferase [EC:6.3.4.21]
D	MA_10437066g0010	K00858	ppnK, NADK	NAD+ kinase [EC:2.7.1.23]
C	00770 Pantothenate and CoA biosynthesis [PATH:ko00770]
D	MA_27352g0010	K00207	DPYD	dihydropyrimidine dehydrogenase (NADP+) [EC:1.3.1.2]
C	00780 Biotin metabolism [PATH:ko00780]
D	MA_24476g0010	K09458	fabF, OXSM, CEM1	3-oxoacyl-[acyl-carrier-protein] synthase II [EC:2.3.1.179]
D	MA_162298g0020	K00059	fabG, OAR1	3-oxoacyl-[acyl-carrier protein] reductase [EC:1.1.1.100]
C	00785 Lipoic acid metabolism [PATH:ko00785]
C	00790 Folate biosynthesis [PATH:ko00790]
D	MA_10429843g0020	K13950	pabAB	para-aminobenzoate synthetase [EC:2.6.1.85]
D	MA_10434469g0010	K13950	pabAB	para-aminobenzoate synthetase [EC:2.6.1.85]
D	MA_495461g0010	K00079	CBR1	carbonyl reductase 1 [EC:1.1.1.184 1.1.1.189 1.1.1.197]
D	MA_4160g0010	K03635	MOCS2B, moaE	molybdopterin synthase catalytic subunit [EC:2.8.1.12]
C	00670 One carbon pool by folate [PATH:ko00670]
C	00830 Retinol metabolism [PATH:ko00830]
D	MA_10427177g0010	K00121	frmA, ADH5, adhC	S-(hydroxymethyl)glutathione dehydrogenase / alcohol dehydrogenase [EC:1.1.1.284 1.1.1.1]
D	MA_9332669g0010	K00001	E1.1.1.1, adh	alcohol dehydrogenase [EC:1.1.1.1]
C	00860 Porphyrin and chlorophyll metabolism [PATH:ko00860]
D	MA_10429951g0010	K01885	EARS, gltX	glutamyl-tRNA synthetase [EC:6.1.1.17]
D	MA_10436646g0010	K01772	hemH, FECH	protoporphyrin/coproporphyrin ferrochelatase [EC:4.99.1.1 4.99.1.9]
D	MA_72094g0010	K22013	SGR, SGRL	magnesium dechelatase [EC:4.99.1.10]
C	00130 Ubiquinone and other terpenoid-quinone biosynthesis [PATH:ko00130]
D	MA_102057g0010	K00815	TAT	tyrosine aminotransferase [EC:2.6.1.5]
D	MA_10435536g0010	K00487	CYP73A	trans-cinnamate 4-monooxygenase [EC:1.14.14.91]
D	MA_521233g0010	K19222	menI, DHNAT	1,4-dihydroxy-2-naphthoyl-CoA hydrolase [EC:3.1.2.28]
D	MA_10426786g0010	K03809	wrbA	NAD(P)H dehydrogenase (quinone) [EC:1.6.5.2]
D	MA_28841g0010	K03809	wrbA	NAD(P)H dehydrogenase (quinone) [EC:1.6.5.2]
B
B	09109 Metabolism of terpenoids and polyketides
C	00900 Terpenoid backbone biosynthesis [PATH:ko00900]
D	MA_101113g0020	K01641	E2.3.3.10	hydroxymethylglutaryl-CoA synthase [EC:2.3.3.10]
D	MA_16234g0010	K00021	HMGCR	hydroxymethylglutaryl-CoA reductase (NADPH) [EC:1.1.1.34]
D	MA_454112g0010	K00021	HMGCR	hydroxymethylglutaryl-CoA reductase (NADPH) [EC:1.1.1.34]
D	MA_8877544g0010	K00938	E2.7.4.2, mvaK2	phosphomevalonate kinase [EC:2.7.4.2]
D	MA_13901g0010	K01597	MVD, mvaD	diphosphomevalonate decarboxylase [EC:4.1.1.33]
D	MA_961185g0010	K01597	MVD, mvaD	diphosphomevalonate decarboxylase [EC:4.1.1.33]
D	MA_175884g0010	K00787	FDPS	farnesyl diphosphate synthase [EC:2.5.1.1 2.5.1.10]
D	MA_10434542g0010	K12742	ispS	isoprene synthase [EC:4.2.3.27]
C	00902 Monoterpenoid biosynthesis [PATH:ko00902]
C	00909 Sesquiterpenoid and triterpenoid biosynthesis [PATH:ko00909]
C	00904 Diterpenoid biosynthesis [PATH:ko00904]
D	MA_26738g0010	K04125	E1.14.11.13	gibberellin 2beta-dioxygenase [EC:1.14.11.13]
D	MA_34273g0020	K14043	CPS4	syn-copalyl-diphosphate synthase [EC:5.5.1.14]
C	00906 Carotenoid biosynthesis [PATH:ko00906]
D	MA_439703g0010	K15746	crtZ	beta-carotene 3-hydroxylase [EC:1.14.15.24]
D	MA_92200g0020	K09841	ABA2	xanthoxin dehydrogenase [EC:1.1.1.288]
D	MA_96944g0010	K09843	CYP707A	(+)-abscisic acid 8'-hydroxylase [EC:1.14.14.137]
C	00905 Brassinosteroid biosynthesis [PATH:ko00905]
D	MA_10434709g0010	K20623	CYP92A6	typhasterol/6-deoxotyphasterol 2alpha-hydroxylase
D	MA_158072g0010	K20623	CYP92A6	typhasterol/6-deoxotyphasterol 2alpha-hydroxylase
C	00981 Insect hormone biosynthesis [PATH:ko00981]
D	MA_10431043g0010	K00128	ALDH	aldehyde dehydrogenase (NAD+) [EC:1.2.1.3]
D	MA_98332g0010	K00128	ALDH	aldehyde dehydrogenase (NAD+) [EC:1.2.1.3]
C	00908 Zeatin biosynthesis [PATH:ko00908]
D	MA_10434729g0020	K13496	UGT73C	UDP-glucosyltransferase 73C [EC:2.4.1.-]
D	MA_70127g0010	K13496	UGT73C	UDP-glucosyltransferase 73C [EC:2.4.1.-]
D	MA_243g0020	K23452	UGT85A	UDP-glucosyltransferase 85A [EC:2.4.1.-]
D	MA_10182116g0010	K13495	CISZOG	cis-zeatin O-glucosyltransferase [EC:2.4.1.215]
C	00903 Limonene and pinene degradation [PATH:ko00903]
D	MA_10431043g0010	K00128	ALDH	aldehyde dehydrogenase (NAD+) [EC:1.2.1.3]
D	MA_98332g0010	K00128	ALDH	aldehyde dehydrogenase (NAD+) [EC:1.2.1.3]
C	00281 Geraniol degradation [PATH:ko00281]
C	01052 Type I polyketide structures [PATH:ko01052]
C	00522 Biosynthesis of 12-, 14- and 16-membered macrolides [PATH:ko00522]
C	01051 Biosynthesis of ansamycins [PATH:ko01051]
C	01059 Biosynthesis of enediyne antibiotics [PATH:ko01059]
C	01056 Biosynthesis of type II polyketide backbone [PATH:ko01056]
C	01057 Biosynthesis of type II polyketide products [PATH:ko01057]
C	00253 Tetracycline biosynthesis [PATH:ko00253]
C	00523 Polyketide sugar unit biosynthesis [PATH:ko00523]
C	01054 Nonribosomal peptide structures [PATH:ko01054]
C	01053 Biosynthesis of siderophore group nonribosomal peptides [PATH:ko01053]
C	01055 Biosynthesis of vancomycin group antibiotics [PATH:ko01055]
B
B	09110 Biosynthesis of other secondary metabolites
C	00940 Phenylpropanoid biosynthesis [PATH:ko00940]
D	MA_10429279g0010	K10775	PAL	phenylalanine ammonia-lyase [EC:4.3.1.24]
D	MA_15852g0010	K10775	PAL	phenylalanine ammonia-lyase [EC:4.3.1.24]
D	MA_10435536g0010	K00487	CYP73A	trans-cinnamate 4-monooxygenase [EC:1.14.14.91]
D	MA_106573g0010	K13065	E2.3.1.133, HCT	shikimate O-hydroxycinnamoyltransferase [EC:2.3.1.133]
D	MA_109548g0010	K09754	CYP98A, C3'H	5-O-(4-coumaroyl)-D-quinate 3'-monooxygenase [EC:1.14.14.96]
D	MA_6931g0010	K00588	E2.1.1.104	caffeoyl-CoA O-methyltransferase [EC:2.1.1.104]
D	MA_9446650g0010	K09753	CCR	cinnamoyl-CoA reductase [EC:1.2.1.44]
D	MA_10431530g0010	K13066	E2.1.1.68, COMT	caffeic acid 3-O-methyltransferase [EC:2.1.1.68]
D	MA_10432987g0020	K13066	E2.1.1.68, COMT	caffeic acid 3-O-methyltransferase [EC:2.1.1.68]
D	MA_10427985g0010	K00083	CAD	cinnamyl-alcohol dehydrogenase [EC:1.1.1.195]
D	MA_10144220g0010	K22395	K22395	cinnamyl-alcohol dehydrogenase [EC:1.1.1.195]
D	MA_10428737g0010	K22395	K22395	cinnamyl-alcohol dehydrogenase [EC:1.1.1.195]
D	MA_10430613g0010	K00430	E1.11.1.7	peroxidase [EC:1.11.1.7]
D	MA_10430775g0010	K00430	E1.11.1.7	peroxidase [EC:1.11.1.7]
D	MA_10430929g0010	K00430	E1.11.1.7	peroxidase [EC:1.11.1.7]
D	MA_10432379g0020	K00430	E1.11.1.7	peroxidase [EC:1.11.1.7]
D	MA_10433564g0020	K00430	E1.11.1.7	peroxidase [EC:1.11.1.7]
D	MA_204088g0010	K00430	E1.11.1.7	peroxidase [EC:1.11.1.7]
D	MA_502530g0010	K00430	E1.11.1.7	peroxidase [EC:1.11.1.7]
D	MA_530154g0010	K00430	E1.11.1.7	peroxidase [EC:1.11.1.7]
D	MA_57932g0010	K00430	E1.11.1.7	peroxidase [EC:1.11.1.7]
D	MA_66201g0010	K00430	E1.11.1.7	peroxidase [EC:1.11.1.7]
D	MA_73034g0010	K00430	E1.11.1.7	peroxidase [EC:1.11.1.7]
D	MA_139193g0010	K01188	E3.2.1.21	beta-glucosidase [EC:3.2.1.21]
D	MA_10437038g0010	K05349	bglX	beta-glucosidase [EC:3.2.1.21]
D	MA_103636g0020	K23260	TOGT1	scopoletin glucosyltransferase [EC:2.4.1.128]
D	MA_10433869g0010	K23260	TOGT1	scopoletin glucosyltransferase [EC:2.4.1.128]
C	00945 Stilbenoid, diarylheptanoid and gingerol biosynthesis [PATH:ko00945]
D	MA_10435536g0010	K00487	CYP73A	trans-cinnamate 4-monooxygenase [EC:1.14.14.91]
D	MA_106573g0010	K13065	E2.3.1.133, HCT	shikimate O-hydroxycinnamoyltransferase [EC:2.3.1.133]
D	MA_109548g0010	K09754	CYP98A, C3'H	5-O-(4-coumaroyl)-D-quinate 3'-monooxygenase [EC:1.14.14.96]
D	MA_6931g0010	K00588	E2.1.1.104	caffeoyl-CoA O-methyltransferase [EC:2.1.1.104]
C	00941 Flavonoid biosynthesis [PATH:ko00941]
D	MA_10426264g0020	K00660	CHS	chalcone synthase [EC:2.3.1.74]
D	MA_20764g0010	K00660	CHS	chalcone synthase [EC:2.3.1.74]
D	MA_5735g0010	K00660	CHS	chalcone synthase [EC:2.3.1.74]
D	MA_10432043g0010	K00475	F3H	naringenin 3-dioxygenase [EC:1.14.11.9]
D	MA_10435536g0010	K00487	CYP73A	trans-cinnamate 4-monooxygenase [EC:1.14.14.91]
D	MA_79460g0010	K13082	DFR	bifunctional dihydroflavonol 4-reductase/flavanone 4-reductase [EC:1.1.1.219 1.1.1.234]
D	MA_9917746g0010	K22440	NOMT	naringenin 7-O-methyltransferase [EC:2.1.1.232]
D	MA_106573g0010	K13065	E2.3.1.133, HCT	shikimate O-hydroxycinnamoyltransferase [EC:2.3.1.133]
D	MA_109548g0010	K09754	CYP98A, C3'H	5-O-(4-coumaroyl)-D-quinate 3'-monooxygenase [EC:1.14.14.96]
D	MA_6931g0010	K00588	E2.1.1.104	caffeoyl-CoA O-methyltransferase [EC:2.1.1.104]
C	00944 Flavone and flavonol biosynthesis [PATH:ko00944]
D	MA_477384g0010	K22772	FG2	flavonol-3-O-glucoside L-rhamnosyltransferase [EC:2.4.1.159]
C	00942 Anthocyanin biosynthesis [PATH:ko00942]
C	00943 Isoflavonoid biosynthesis [PATH:ko00943]
C	00901 Indole alkaloid biosynthesis [PATH:ko00901]
C	00403 Indole diterpene alkaloid biosynthesis [PATH:ko00403]
C	00950 Isoquinoline alkaloid biosynthesis [PATH:ko00950]
D	MA_8419g0010	K15849	PAT, AAT	bifunctional aspartate aminotransferase and glutamate/aspartate-prephenate aminotransferase [EC:2.6.1.1 2.6.1.78 2.6.1.79]
D	MA_102057g0010	K00815	TAT	tyrosine aminotransferase [EC:2.6.1.5]
D	MA_10432106g0010	K00276	AOC3, AOC2, tynA	primary-amine oxidase [EC:1.4.3.21]
D	MA_17966g0010	K00276	AOC3, AOC2, tynA	primary-amine oxidase [EC:1.4.3.21]
C	00960 Tropane, piperidine and pyridine alkaloid biosynthesis [PATH:ko00960]
D	MA_10432106g0010	K00276	AOC3, AOC2, tynA	primary-amine oxidase [EC:1.4.3.21]
D	MA_17966g0010	K00276	AOC3, AOC2, tynA	primary-amine oxidase [EC:1.4.3.21]
D	MA_8419g0010	K15849	PAT, AAT	bifunctional aspartate aminotransferase and glutamate/aspartate-prephenate aminotransferase [EC:2.6.1.1 2.6.1.78 2.6.1.79]
D	MA_102057g0010	K00815	TAT	tyrosine aminotransferase [EC:2.6.1.5]
C	01058 Acridone alkaloid biosynthesis [PATH:ko01058]
C	00232 Caffeine metabolism [PATH:ko00232]
C	00965 Betalain biosynthesis [PATH:ko00965]
D	MA_10429870g0020	K15777	DOPA	4,5-DOPA dioxygenase extradiol [EC:1.13.11.-]
C	00966 Glucosinolate biosynthesis [PATH:ko00966]
C	00402 Benzoxazinoid biosynthesis [PATH:ko00402]
C	00311 Penicillin and cephalosporin biosynthesis [PATH:ko00311]
C	00332 Carbapenem biosynthesis [PATH:ko00332]
C	00261 Monobactam biosynthesis [PATH:ko00261]
C	00331 Clavulanic acid biosynthesis [PATH:ko00331]
C	00521 Streptomycin biosynthesis [PATH:ko00521]
D	MA_138360g0010	K00844	HK	hexokinase [EC:2.7.1.1]
D	MA_10427625g0010	K01858	INO1, ISYNA1	myo-inositol-1-phosphate synthase [EC:5.5.1.4]
C	00524 Neomycin, kanamycin and gentamicin biosynthesis [PATH:ko00524]
D	MA_138360g0010	K00844	HK	hexokinase [EC:2.7.1.1]
C	00525 Acarbose and validamycin biosynthesis [PATH:ko00525]
C	00401 Novobiocin biosynthesis [PATH:ko00401]
D	MA_102057g0010	K00815	TAT	tyrosine aminotransferase [EC:2.6.1.5]
C	00404 Staurosporine biosynthesis [PATH:ko00404]
C	00405 Phenazine biosynthesis [PATH:ko00405]
C	00333 Prodigiosin biosynthesis [PATH:ko00333]
D	MA_162298g0020	K00059	fabG, OAR1	3-oxoacyl-[acyl-carrier protein] reductase [EC:1.1.1.100]
C	00254 Aflatoxin biosynthesis [PATH:ko00254]
C	00999 Biosynthesis of various secondary metabolites - part 1 [PATH:ko00999]
C	00998 Biosynthesis of various secondary metabolites - part 2 [PATH:ko00998]
D	MA_445017g0010	K21568	PLR	pinoresinol/lariciresinol reductase [EC:1.23.1.1 1.23.1.2 1.23.1.3 1.23.1.4]
D	MA_73179g0010	K21568	PLR	pinoresinol/lariciresinol reductase [EC:1.23.1.1 1.23.1.2 1.23.1.3 1.23.1.4]
C	00997 Biosynthesis of various secondary metabolites - part 3 [PATH:ko00997]
B
B	09111 Xenobiotics biodegradation and metabolism
C	00362 Benzoate degradation [PATH:ko00362]
C	00627 Aminobenzoate degradation [PATH:ko00627]
C	00364 Fluorobenzoate degradation [PATH:ko00364]
C	00625 Chloroalkane and chloroalkene degradation [PATH:ko00625]
D	MA_9332669g0010	K00001	E1.1.1.1, adh	alcohol dehydrogenase [EC:1.1.1.1]
D	MA_10427177g0010	K00121	frmA, ADH5, adhC	S-(hydroxymethyl)glutathione dehydrogenase / alcohol dehydrogenase [EC:1.1.1.284 1.1.1.1]
D	MA_10431043g0010	K00128	ALDH	aldehyde dehydrogenase (NAD+) [EC:1.2.1.3]
D	MA_98332g0010	K00128	ALDH	aldehyde dehydrogenase (NAD+) [EC:1.2.1.3]
C	00361 Chlorocyclohexane and chlorobenzene degradation [PATH:ko00361]
C	00623 Toluene degradation [PATH:ko00623]
C	00622 Xylene degradation [PATH:ko00622]
C	00633 Nitrotoluene degradation [PATH:ko00633]
C	00642 Ethylbenzene degradation [PATH:ko00642]
C	00643 Styrene degradation [PATH:ko00643]
C	00791 Atrazine degradation [PATH:ko00791]
C	00930 Caprolactam degradation [PATH:ko00930]
C	00363 Bisphenol degradation [PATH:ko00363]
C	00621 Dioxin degradation [PATH:ko00621]
C	00626 Naphthalene degradation [PATH:ko00626]
D	MA_9332669g0010	K00001	E1.1.1.1, adh	alcohol dehydrogenase [EC:1.1.1.1]
D	MA_10427177g0010	K00121	frmA, ADH5, adhC	S-(hydroxymethyl)glutathione dehydrogenase / alcohol dehydrogenase [EC:1.1.1.284 1.1.1.1]
C	00624 Polycyclic aromatic hydrocarbon degradation [PATH:ko00624]
C	00365 Furfural degradation [PATH:ko00365]
C	00984 Steroid degradation [PATH:ko00984]
C	00980 Metabolism of xenobiotics by cytochrome P450 [PATH:ko00980]
D	MA_10333127g0010	K00799	GST, gst	glutathione S-transferase [EC:2.5.1.18]
D	MA_10434037g0020	K00799	GST, gst	glutathione S-transferase [EC:2.5.1.18]
D	MA_117567g0010	K00799	GST, gst	glutathione S-transferase [EC:2.5.1.18]
D	MA_14925g0010	K00799	GST, gst	glutathione S-transferase [EC:2.5.1.18]
D	MA_188810g0010	K00799	GST, gst	glutathione S-transferase [EC:2.5.1.18]
D	MA_87785g0010	K00799	GST, gst	glutathione S-transferase [EC:2.5.1.18]
D	MA_9754703g0010	K00799	GST, gst	glutathione S-transferase [EC:2.5.1.18]
D	MA_495461g0010	K00079	CBR1	carbonyl reductase 1 [EC:1.1.1.184 1.1.1.189 1.1.1.197]
D	MA_10427177g0010	K00121	frmA, ADH5, adhC	S-(hydroxymethyl)glutathione dehydrogenase / alcohol dehydrogenase [EC:1.1.1.284 1.1.1.1]
D	MA_9332669g0010	K00001	E1.1.1.1, adh	alcohol dehydrogenase [EC:1.1.1.1]
C	00982 Drug metabolism - cytochrome P450 [PATH:ko00982]
D	MA_10333127g0010	K00799	GST, gst	glutathione S-transferase [EC:2.5.1.18]
D	MA_10434037g0020	K00799	GST, gst	glutathione S-transferase [EC:2.5.1.18]
D	MA_117567g0010	K00799	GST, gst	glutathione S-transferase [EC:2.5.1.18]
D	MA_14925g0010	K00799	GST, gst	glutathione S-transferase [EC:2.5.1.18]
D	MA_188810g0010	K00799	GST, gst	glutathione S-transferase [EC:2.5.1.18]
D	MA_87785g0010	K00799	GST, gst	glutathione S-transferase [EC:2.5.1.18]
D	MA_9754703g0010	K00799	GST, gst	glutathione S-transferase [EC:2.5.1.18]
D	MA_10427177g0010	K00121	frmA, ADH5, adhC	S-(hydroxymethyl)glutathione dehydrogenase / alcohol dehydrogenase [EC:1.1.1.284 1.1.1.1]
D	MA_9332669g0010	K00001	E1.1.1.1, adh	alcohol dehydrogenase [EC:1.1.1.1]
C	00983 Drug metabolism - other enzymes [PATH:ko00983]
D	MA_27352g0010	K00207	DPYD	dihydropyrimidine dehydrogenase (NADP+) [EC:1.3.1.2]
D	MA_10434988g0010	K00940	ndk, NME	nucleoside-diphosphate kinase [EC:2.7.4.6]
D	MA_10436004g0030	K00940	ndk, NME	nucleoside-diphosphate kinase [EC:2.7.4.6]
D	MA_10333127g0010	K00799	GST, gst	glutathione S-transferase [EC:2.5.1.18]
D	MA_10434037g0020	K00799	GST, gst	glutathione S-transferase [EC:2.5.1.18]
D	MA_117567g0010	K00799	GST, gst	glutathione S-transferase [EC:2.5.1.18]
D	MA_14925g0010	K00799	GST, gst	glutathione S-transferase [EC:2.5.1.18]
D	MA_188810g0010	K00799	GST, gst	glutathione S-transferase [EC:2.5.1.18]
D	MA_87785g0010	K00799	GST, gst	glutathione S-transferase [EC:2.5.1.18]
D	MA_9754703g0010	K00799	GST, gst	glutathione S-transferase [EC:2.5.1.18]
B
B	09112 Not included in regular maps
C	09113 Global maps only
#
A	09120 Genetic Information Processing
B
B	09121 Transcription
C	03020 RNA polymerase [PATH:ko03020]
C	03022 Basal transcription factors [PATH:ko03022]
C	03040 Spliceosome [PATH:ko03040]
D	MA_37913g0010	K12811	DDX46, PRP5	ATP-dependent RNA helicase DDX46/PRP5 [EC:3.6.4.13]
D	MA_10436572g0010	K12818	DHX8, PRP22	ATP-dependent RNA helicase DHX8/PRP22 [EC:3.6.4.13]
D	MA_96952g0010	K12822	RBM25, S164	RNA-binding protein 25
D	MA_10110465g0010	K12837	U2AF2	splicing factor U2AF 65 kDa subunit
D	MA_42847g0010	K12842	SR140	U2-associated protein SR140
D	MA_176964g0010	K12850	PRPF38B	pre-mRNA-splicing factor 38B
D	MA_240476g0010	K03283	HSPA1s	heat shock 70kDa protein 1/2/6/8
D	MA_19607g0010	K12872	RBM22, SLT11	pre-mRNA-splicing factor RBM22/SLT11
D	MA_103548g0010	K12873	BUD31, G10	bud site selection protein 31
B
B	09122 Translation
C	03010 Ribosome [PATH:ko03010]
D	MA_72828g0010	K02991	RP-S6e, RPS6	small subunit ribosomal protein S6e
D	MA_107838g0010	K02939	RP-L9, MRPL9, rplI	large subunit ribosomal protein L9
D	MA_47548g0010	K02937	RP-L7e, RPL7	large subunit ribosomal protein L7e
D	MA_8948319g0010	K02866	RP-L10e, RPL10	large subunit ribosomal protein L10e
D	MA_186351g0010	K02889	RP-L21e, RPL21	large subunit ribosomal protein L21e
D	MA_6199g0020	K02896	RP-L24e, RPL24	large subunit ribosomal protein L24e
D	MA_13141g0010	K02898	RP-L26e, RPL26	large subunit ribosomal protein L26e
D	MA_10436259g0020	K02900	RP-L27Ae, RPL27A	large subunit ribosomal protein L27Ae
D	MA_10430200g0010	K02942	RP-LP1, RPLP1	large subunit ribosomal protein LP1
D	MA_10431146g0010	K02943	RP-LP2, RPLP2	large subunit ribosomal protein LP2
C	00970 Aminoacyl-tRNA biosynthesis [PATH:ko00970]
D	MA_10429951g0010	K01885	EARS, gltX	glutamyl-tRNA synthetase [EC:6.1.1.17]
D	MA_10436199g0010	K01874	MARS, metG	methionyl-tRNA synthetase [EC:6.1.1.10]
C	03013 RNA transport [PATH:ko03013]
D	MA_95078g0010	K14004	SEC13	protein transport protein SEC13
D	MA_10432657g0010	K14314	NUP210, GP210	nuclear pore complex protein Nup210
D	MA_5570827g0010	K03245	EIF3J	translation initiation factor 3 subunit J
D	MA_4671g0010	K03252	EIF3C	translation initiation factor 3 subunit C
D	MA_5693g0010	K03254	EIF3A	translation initiation factor 3 subunit A
D	MA_45897g0010	K03236	EIF1A	translation initiation factor 1A
D	MA_101990g0010	K03262	EIF5	translation initiation factor 5
D	MA_13697g0010	K03680	EIF2B4	translation initiation factor eIF-2B subunit delta
D	MA_289g0020	K03243	EIF5B	translation initiation factor 5B
D	MA_15224g0010	K03260	EIF4G	translation initiation factor 4G
D	MA_10436565g0010	K13126	PABPC	polyadenylate-binding protein
D	MA_18005g0010	K13126	PABPC	polyadenylate-binding protein
D	MA_10434184g0010	K14327	UPF2, RENT2	regulator of nonsense transcripts 2
C	03015 mRNA surveillance pathway [PATH:ko03015]
D	MA_768g0010	K14404	CPSF4, YTH1	cleavage and polyadenylation specificity factor subunit 4
D	MA_10436565g0010	K13126	PABPC	polyadenylate-binding protein
D	MA_18005g0010	K13126	PABPC	polyadenylate-binding protein
D	MA_10430771g0010	K03267	ERF3, GSPT	peptide chain release factor subunit 3
D	MA_10434184g0010	K14327	UPF2, RENT2	regulator of nonsense transcripts 2
D	MA_18571g0010	K04354	PPP2R2	serine/threonine-protein phosphatase 2A regulatory subunit B
C	03008 Ribosome biogenesis in eukaryotes [PATH:ko03008]
D	MA_10434077g0010	K14564	NOP56	nucleolar protein 56
D	MA_513089g0010	K14565	NOP58	nucleolar protein 58
D	MA_27456g0030	K11131	DKC1, NOLA4, CBF5	H/ACA ribonucleoprotein complex subunit 4 [EC:5.4.99.-]
D	MA_117698g0010	K14521	NAT10, KRE33	N-acetyltransferase 10 [EC:2.3.1.-]
B
B	09123 Folding, sorting and degradation
C	03060 Protein export [PATH:ko03060]
D	MA_10430192g0020	K12275	SEC62	translocation protein SEC62
D	MA_98041g0010	K12275	SEC62	translocation protein SEC62
D	MA_1249g0010	K09540	SEC63, DNAJC23	translocation protein SEC63
D	MA_10434361g0010	K03108	SRP72	signal recognition particle subunit SRP72
D	MA_10433735g0010	K13431	SRPR	signal recognition particle receptor subunit alpha
C	04141 Protein processing in endoplasmic reticulum [PATH:ko04141]
D	MA_10430192g0020	K12275	SEC62	translocation protein SEC62
D	MA_98041g0010	K12275	SEC62	translocation protein SEC62
D	MA_1249g0010	K09540	SEC63, DNAJC23	translocation protein SEC63
D	MA_10436134g0010	K07151	STT3	dolichyl-diphosphooligosaccharide---protein glycosyltransferase [EC:2.4.99.18]
D	MA_44157g0010	K09517	DNAJB11	DnaJ homolog subfamily B member 11
D	MA_10431031g0010	K09487	HSP90B, TRA1	heat shock protein 90kDa beta
D	MA_491606g0010	K08288	PRKCSH	protein kinase C substrate 80K-H
D	MA_10427968g0010	K08054	CANX	calnexin
D	MA_116011g0010	K08057	CALR	calreticulin
D	MA_139086g0010	K08057	CALR	calreticulin
D	MA_95078g0010	K14004	SEC13	protein transport protein SEC13
D	MA_653463g0010	K11718	HUGT	UDP-glucose:glycoprotein glucosyltransferase [EC:2.4.1.-]
D	MA_101402g0010	K09580	PDIA1, P4HB	protein disulfide-isomerase A1 [EC:5.3.4.1]
D	MA_29400g0010	K10088	OS9	protein OS-9
D	MA_109428g0010	K13249	SSR1	translocon-associated protein subunit alpha
D	MA_103867g0010	K14009	BCAP31, BAP31	B-cell receptor-associated protein 31
D	MA_13044g0010	K14009	BCAP31, BAP31	B-cell receptor-associated protein 31
D	MA_10168585g0010	K13525	VCP, CDC48	transitional endoplasmic reticulum ATPase
D	MA_240476g0010	K03283	HSPA1s	heat shock 70kDa protein 1/2/6/8
D	MA_10427399g0010	K09503	DNAJA2	DnaJ homolog subfamily A member 2
D	MA_12191g0010	K04079	HSP90A, htpG	molecular chaperone HtpG
D	MA_10435784g0010	K14018	PLAA, DOA1, UFD3	phospholipase A-2-activating protein
D	MA_10434681g0010	K08852	ERN1	serine/threonine-protein kinase/endoribonuclease IRE1 [EC:2.7.11.1 3.1.26.-]
D	MA_10412955g0010	K14026	SEL1, SEL1L	SEL1 protein
D	MA_13020g0010	K06689	UBE2D, UBC4, UBC5	ubiquitin-conjugating enzyme E2 D [EC:2.3.2.23]
C	04130 SNARE interactions in vesicular transport [PATH:ko04130]
D	MA_28961g0010	K08486	STX1B_2_3	syntaxin 1B/2/3
D	MA_6119g0010	K08486	STX1B_2_3	syntaxin 1B/2/3
C	04120 Ubiquitin mediated proteolysis [PATH:ko04120]
D	MA_13020g0010	K06689	UBE2D, UBC4, UBC5	ubiquitin-conjugating enzyme E2 D [EC:2.3.2.23]
D	MA_42108g0010	K10576	UBE2H, UBC8	ubiquitin-conjugating enzyme E2 H [EC:2.3.2.23]
D	MA_8950g0010	K10143	RFWD2, COP1	E3 ubiquitin-protein ligase RFWD2 [EC:2.3.2.27]
D	MA_126866g0010	K10144	RCHY1, PIRH2	RING finger and CHY zinc finger domain-containing protein 1 [EC:2.3.2.27]
D	MA_10431638g0010	K04706	PIAS1	E3 SUMO-protein ligase PIAS1 [EC:2.3.2.-]
D	MA_507769g0010	K03869	CUL3	cullin 3
C	04122 Sulfur relay system [PATH:ko04122]
D	MA_4160g0010	K03635	MOCS2B, moaE	molybdopterin synthase catalytic subunit [EC:2.8.1.12]
C	03050 Proteasome [PATH:ko03050]
D	MA_10435598g0010	K03035	PSMD12, RPN5	26S proteasome regulatory subunit N5
D	MA_10429431g0020	K03030	PSMD14, RPN11, POH1	26S proteasome regulatory subunit N11
D	MA_10429598g0010	K03029	PSMD4, RPN10	26S proteasome regulatory subunit N10
D	MA_77810g0010	K02727	PSMA3	20S proteasome subunit alpha 7 [EC:3.4.25.1]
C	03018 RNA degradation [PATH:ko03018]
D	MA_9777560g0010	K12581	CNOT7_8, CAF1, POP2	CCR4-NOT transcription complex subunit 7/8
D	MA_10436565g0010	K13126	PABPC	polyadenylate-binding protein
D	MA_18005g0010	K13126	PABPC	polyadenylate-binding protein
D	MA_102329g0010	K00850	pfkA, PFK	6-phosphofructokinase 1 [EC:2.7.1.11]
D	MA_10426748g0010	K00850	pfkA, PFK	6-phosphofructokinase 1 [EC:2.7.1.11]
D	MA_127355g0010	K00850	pfkA, PFK	6-phosphofructokinase 1 [EC:2.7.1.11]
D	MA_12984g0010	K00850	pfkA, PFK	6-phosphofructokinase 1 [EC:2.7.1.11]
B
B	09124 Replication and repair
C	03030 DNA replication [PATH:ko03030]
D	MA_83835g0010	K04802	PCNA	proliferating cell nuclear antigen
D	MA_10431703g0020	K02540	MCM2	DNA replication licensing factor MCM2 [EC:3.6.4.12]
C	03410 Base excision repair [PATH:ko03410]
D	MA_83835g0010	K04802	PCNA	proliferating cell nuclear antigen
C	03420 Nucleotide excision repair [PATH:ko03420]
D	MA_10168324g0010	K10840	CETN2	centrin-2
D	MA_119918g0010	K10840	CETN2	centrin-2
D	MA_25900g0010	K10840	CETN2	centrin-2
D	MA_48747g0010	K10840	CETN2	centrin-2
D	MA_8085699g0010	K10840	CETN2	centrin-2
D	MA_83835g0010	K04802	PCNA	proliferating cell nuclear antigen
C	03430 Mismatch repair [PATH:ko03430]
D	MA_83835g0010	K04802	PCNA	proliferating cell nuclear antigen
C	03440 Homologous recombination [PATH:ko03440]
C	03450 Non-homologous end-joining [PATH:ko03450]
C	03460 Fanconi anemia pathway [PATH:ko03460]
D	MA_854125g0010	K02350	REV3L, POLZ	DNA polymerase zeta [EC:2.7.7.7]
#
A	09130 Environmental Information Processing
B
B	09131 Membrane transport
C	02010 ABC transporters [PATH:ko02010]
D	MA_180044g0010	K05658	ABCB1, CD243	ATP-binding cassette, subfamily B (MDR/TAP), member 1 [EC:7.6.2.2]
D	MA_1824g0020	K05658	ABCB1, CD243	ATP-binding cassette, subfamily B (MDR/TAP), member 1 [EC:7.6.2.2]
D	MA_6870g0010	K05658	ABCB1, CD243	ATP-binding cassette, subfamily B (MDR/TAP), member 1 [EC:7.6.2.2]
D	MA_635466g0010	K05666	ABCC2	ATP-binding cassette, subfamily C (CFTR/MRP), member 2
C	02060 Phosphotransferase system (PTS) [PATH:ko02060]
C	03070 Bacterial secretion system [PATH:ko03070]
B
B	09132 Signal transduction
C	02020 Two-component system [PATH:ko02020]
D	MA_15508g0010	K01915	glnA, GLUL	glutamine synthetase [EC:6.3.1.2]
D	MA_10434031g0010	K01051	E3.1.1.11	pectinesterase [EC:3.1.1.11]
D	MA_9367g0020	K01051	E3.1.1.11	pectinesterase [EC:3.1.1.11]
D	MA_69345g0010	K01179	E3.2.1.4	endoglucanase [EC:3.2.1.4]
C	04014 Ras signaling pathway [PATH:ko04014]
D	MA_52889g0010	K02183	CALM	calmodulin
D	MA_10428266g0010	K01115	PLD1_2	phospholipase D1/2 [EC:3.1.4.4]
D	MA_10437049g0010	K01115	PLD1_2	phospholipase D1/2 [EC:3.1.4.4]
C	04015 Rap1 signaling pathway [PATH:ko04015]
D	MA_52889g0010	K02183	CALM	calmodulin
D	MA_534242g0010	K05759	PFN	profilin
C	04010 MAPK signaling pathway [PATH:ko04010]
D	MA_240476g0010	K03283	HSPA1s	heat shock 70kDa protein 1/2/6/8
C	04013 MAPK signaling pathway - fly [PATH:ko04013]
D	MA_13020g0010	K06689	UBE2D, UBC4, UBC5	ubiquitin-conjugating enzyme E2 D [EC:2.3.2.23]
D	MA_534242g0010	K05759	PFN	profilin
C	04016 MAPK signaling pathway - plant [PATH:ko04016]
D	MA_10437020g0010	K14512	MPK6	mitogen-activated protein kinase 6 [EC:2.7.11.24]
D	MA_10428480g0010	K13449	PR1	pathogenesis-related protein 1
D	MA_150049g0010	K13449	PR1	pathogenesis-related protein 1
D	MA_501572g0010	K13449	PR1	pathogenesis-related protein 1
D	MA_53673g0010	K13449	PR1	pathogenesis-related protein 1
D	MA_40639g0010	K20714	OXI1	serine/threonine-protein kinase OXI1 [EC:2.7.11.1]
D	MA_10434988g0010	K00940	ndk, NME	nucleoside-diphosphate kinase [EC:2.7.4.6]
D	MA_10436004g0030	K00940	ndk, NME	nucleoside-diphosphate kinase [EC:2.7.4.6]
D	MA_67531g0010	K14509	ETR, ERS	ethylene receptor [EC:2.7.13.-]
D	MA_168804g0010	K20726	TMEM222	transmembrane protein 222
D	MA_84518g0010	K17686	copA, ctpA, ATP7	P-type Cu+ transporter [EC:7.2.2.8]
D	MA_10194g0020	K20604	MKK9	mitogen-activated protein kinase kinase 9 [EC:2.7.12.2]
D	MA_53004g0010	K14514	EIN3	ethylene-insensitive protein 3
D	MA_10313114g0010	K20547	CHIB	basic endochitinase B [EC:3.2.1.14]
D	MA_10435905g0020	K13422	MYC2	transcription factor MYC2
D	MA_5838g0020	K13422	MYC2	transcription factor MYC2
D	MA_10431543g0010	K14497	PP2C	protein phosphatase 2C [EC:3.1.3.16]
D	MA_444738g0020	K14497	PP2C	protein phosphatase 2C [EC:3.1.3.16]
D	MA_10430272g0020	K14498	SNRK2	serine/threonine-protein kinase SRK2 [EC:2.7.11.1]
D	MA_19316g0010	K14498	SNRK2	serine/threonine-protein kinase SRK2 [EC:2.7.11.1]
D	MA_17530g0010	K20716	MAPKKK17_18	mitogen-activated protein kinase kinase kinase 17/18
D	MA_10427891g0010	K03781	katE, CAT, catB, srpA	catalase [EC:1.11.1.6]
D	MA_52889g0010	K02183	CALM	calmodulin
D	MA_107643g0010	K13447	RBOH	respiratory burst oxidase [EC:1.6.3.- 1.11.1.-]
D	MA_18674g0010	K13447	RBOH	respiratory burst oxidase [EC:1.6.3.- 1.11.1.-]
C	04011 MAPK signaling pathway - yeast [PATH:ko04011]
D	MA_10427891g0010	K03781	katE, CAT, catB, srpA	catalase [EC:1.11.1.6]
D	MA_12670g0020	K06630	YWHAE	14-3-3 protein epsilon
C	04012 ErbB signaling pathway [PATH:ko04012]
D	MA_10257270g0010	K03083	GSK3B	glycogen synthase kinase 3 beta [EC:2.7.11.26]
C	04310 Wnt signaling pathway [PATH:ko04310]
D	MA_10435736g0010	K19882	NOTUM	O-palmitoleoyl-L-serine hydrolase [EC:3.1.1.98]
D	MA_10257270g0010	K03083	GSK3B	glycogen synthase kinase 3 beta [EC:2.7.11.26]
C	04330 Notch signaling pathway [PATH:ko04330]
C	04340 Hedgehog signaling pathway [PATH:ko04340]
D	MA_10257270g0010	K03083	GSK3B	glycogen synthase kinase 3 beta [EC:2.7.11.26]
D	MA_507769g0010	K03869	CUL3	cullin 3
D	MA_10430839g0010	K10523	SPOP	speckle-type POZ protein
C	04341 Hedgehog signaling pathway - fly [PATH:ko04341]
D	MA_10257270g0010	K03083	GSK3B	glycogen synthase kinase 3 beta [EC:2.7.11.26]
D	MA_10430839g0010	K10523	SPOP	speckle-type POZ protein
D	MA_507769g0010	K03869	CUL3	cullin 3
C	04350 TGF-beta signaling pathway [PATH:ko04350]
D	MA_25309g0010	K04683	TFDP1	transcription factor Dp-1
C	04390 Hippo signaling pathway [PATH:ko04390]
D	MA_18571g0010	K04354	PPP2R2	serine/threonine-protein phosphatase 2A regulatory subunit B
D	MA_12670g0020	K06630	YWHAE	14-3-3 protein epsilon
D	MA_10257270g0010	K03083	GSK3B	glycogen synthase kinase 3 beta [EC:2.7.11.26]
C	04391 Hippo signaling pathway - fly [PATH:ko04391]
D	MA_18571g0010	K04354	PPP2R2	serine/threonine-protein phosphatase 2A regulatory subunit B
D	MA_12670g0020	K06630	YWHAE	14-3-3 protein epsilon
C	04392 Hippo signaling pathway - multiple species [PATH:ko04392]
C	04370 VEGF signaling pathway [PATH:ko04370]
C	04371 Apelin signaling pathway [PATH:ko04371]
D	MA_52889g0010	K02183	CALM	calmodulin
D	MA_72828g0010	K02991	RP-S6e, RPS6	small subunit ribosomal protein S6e
D	MA_31203g0010	K07198	PRKAA, AMPK	5'-AMP-activated protein kinase, catalytic alpha subunit [EC:2.7.11.11]
D	MA_3262g0010	K07199	PRKAB	5'-AMP-activated protein kinase, regulatory beta subunit
C	04630 Jak-STAT signaling pathway [PATH:ko04630]
D	MA_10431638g0010	K04706	PIAS1	E3 SUMO-protein ligase PIAS1 [EC:2.3.2.-]
C	04064 NF-kappa B signaling pathway [PATH:ko04064]
C	04668 TNF signaling pathway [PATH:ko04668]
C	04066 HIF-1 signaling pathway [PATH:ko04066]
D	MA_72828g0010	K02991	RP-S6e, RPS6	small subunit ribosomal protein S6e
D	MA_138360g0010	K00844	HK	hexokinase [EC:2.7.1.1]
D	MA_102329g0010	K00850	pfkA, PFK	6-phosphofructokinase 1 [EC:2.7.1.11]
D	MA_10426748g0010	K00850	pfkA, PFK	6-phosphofructokinase 1 [EC:2.7.1.11]
D	MA_127355g0010	K00850	pfkA, PFK	6-phosphofructokinase 1 [EC:2.7.1.11]
D	MA_12984g0010	K00850	pfkA, PFK	6-phosphofructokinase 1 [EC:2.7.1.11]
D	MA_130835g0010	K00134	GAPDH, gapA	glyceraldehyde 3-phosphate dehydrogenase [EC:1.2.1.12]
D	MA_10429354g0010	K00927	PGK, pgk	phosphoglycerate kinase [EC:2.7.2.3]
D	MA_745622g0010	K00927	PGK, pgk	phosphoglycerate kinase [EC:2.7.2.3]
D	MA_10436406g0010	K00161	PDHA, pdhA	pyruvate dehydrogenase E1 component alpha subunit [EC:1.2.4.1]
D	MA_3016g0010	K00161	PDHA, pdhA	pyruvate dehydrogenase E1 component alpha subunit [EC:1.2.4.1]
C	04068 FoxO signaling pathway [PATH:ko04068]
D	MA_31203g0010	K07198	PRKAA, AMPK	5'-AMP-activated protein kinase, catalytic alpha subunit [EC:2.7.11.11]
D	MA_3262g0010	K07199	PRKAB	5'-AMP-activated protein kinase, regulatory beta subunit
D	MA_10427483g0010	K11838	USP7, UBP15	ubiquitin carboxyl-terminal hydrolase 7 [EC:3.4.19.12]
D	MA_10428769g0010	K11838	USP7, UBP15	ubiquitin carboxyl-terminal hydrolase 7 [EC:3.4.19.12]
D	MA_10433267g0010	K01110	PTEN	phosphatidylinositol-3,4,5-trisphosphate 3-phosphatase and dual-specificity protein phosphatase PTEN [EC:3.1.3.16 3.1.3.48 3.1.3.67]
D	MA_10427891g0010	K03781	katE, CAT, catB, srpA	catalase [EC:1.11.1.6]
C	04020 Calcium signaling pathway [PATH:ko04020]
D	MA_75520g0010	K05863	SLC25A4S, ANT	solute carrier family 25 (mitochondrial adenine nucleotide translocator), member 4/5/6/31
D	MA_52889g0010	K02183	CALM	calmodulin
C	04070 Phosphatidylinositol signaling system [PATH:ko04070]
D	MA_10433267g0010	K01110	PTEN	phosphatidylinositol-3,4,5-trisphosphate 3-phosphatase and dual-specificity protein phosphatase PTEN [EC:3.1.3.16 3.1.3.48 3.1.3.67]
D	MA_20230g0010	K00921	PIKFYVE, FAB1	1-phosphatidylinositol-3-phosphate 5-kinase [EC:2.7.1.150]
D	MA_953181g0010	K00901	dgkA, DGK	diacylglycerol kinase (ATP) [EC:2.7.1.107]
D	MA_52889g0010	K02183	CALM	calmodulin
C	04072 Phospholipase D signaling pathway [PATH:ko04072]
D	MA_12637g0010	K07937	ARF1_2	ADP-ribosylation factor 1/2
D	MA_10428266g0010	K01115	PLD1_2	phospholipase D1/2 [EC:3.1.4.4]
D	MA_10437049g0010	K01115	PLD1_2	phospholipase D1/2 [EC:3.1.4.4]
D	MA_953181g0010	K00901	dgkA, DGK	diacylglycerol kinase (ATP) [EC:2.7.1.107]
C	04071 Sphingolipid signaling pathway [PATH:ko04071]
D	MA_18571g0010	K04354	PPP2R2	serine/threonine-protein phosphatase 2A regulatory subunit B
D	MA_10428266g0010	K01115	PLD1_2	phospholipase D1/2 [EC:3.1.4.4]
D	MA_10437049g0010	K01115	PLD1_2	phospholipase D1/2 [EC:3.1.4.4]
D	MA_10433267g0010	K01110	PTEN	phosphatidylinositol-3,4,5-trisphosphate 3-phosphatase and dual-specificity protein phosphatase PTEN [EC:3.1.3.16 3.1.3.48 3.1.3.67]
C	04024 cAMP signaling pathway [PATH:ko04024]
D	MA_52889g0010	K02183	CALM	calmodulin
D	MA_10428266g0010	K01115	PLD1_2	phospholipase D1/2 [EC:3.1.4.4]
D	MA_10437049g0010	K01115	PLD1_2	phospholipase D1/2 [EC:3.1.4.4]
D	MA_10437256g0010	K00232	E1.3.3.6, ACOX1, ACOX3	acyl-CoA oxidase [EC:1.3.3.6]
C	04022 cGMP-PKG signaling pathway [PATH:ko04022]
D	MA_52889g0010	K02183	CALM	calmodulin
D	MA_75520g0010	K05863	SLC25A4S, ANT	solute carrier family 25 (mitochondrial adenine nucleotide translocator), member 4/5/6/31
C	04151 PI3K-Akt signaling pathway [PATH:ko04151]
D	MA_31203g0010	K07198	PRKAA, AMPK	5'-AMP-activated protein kinase, catalytic alpha subunit [EC:2.7.11.11]
D	MA_72828g0010	K02991	RP-S6e, RPS6	small subunit ribosomal protein S6e
D	MA_10433267g0010	K01110	PTEN	phosphatidylinositol-3,4,5-trisphosphate 3-phosphatase and dual-specificity protein phosphatase PTEN [EC:3.1.3.16 3.1.3.48 3.1.3.67]
D	MA_18571g0010	K04354	PPP2R2	serine/threonine-protein phosphatase 2A regulatory subunit B
D	MA_12191g0010	K04079	HSP90A, htpG	molecular chaperone HtpG
D	MA_10431031g0010	K09487	HSP90B, TRA1	heat shock protein 90kDa beta
D	MA_10257270g0010	K03083	GSK3B	glycogen synthase kinase 3 beta [EC:2.7.11.26]
D	MA_12670g0020	K06630	YWHAE	14-3-3 protein epsilon
C	04152 AMPK signaling pathway [PATH:ko04152]
D	MA_84660g0010	K07297	ADIPOR	adiponectin receptor
D	MA_31203g0010	K07198	PRKAA, AMPK	5'-AMP-activated protein kinase, catalytic alpha subunit [EC:2.7.11.11]
D	MA_3262g0010	K07199	PRKAB	5'-AMP-activated protein kinase, regulatory beta subunit
D	MA_102329g0010	K00850	pfkA, PFK	6-phosphofructokinase 1 [EC:2.7.1.11]
D	MA_10426748g0010	K00850	pfkA, PFK	6-phosphofructokinase 1 [EC:2.7.1.11]
D	MA_127355g0010	K00850	pfkA, PFK	6-phosphofructokinase 1 [EC:2.7.1.11]
D	MA_12984g0010	K00850	pfkA, PFK	6-phosphofructokinase 1 [EC:2.7.1.11]
D	MA_16234g0010	K00021	HMGCR	hydroxymethylglutaryl-CoA reductase (NADPH) [EC:1.1.1.34]
D	MA_454112g0010	K00021	HMGCR	hydroxymethylglutaryl-CoA reductase (NADPH) [EC:1.1.1.34]
D	MA_18571g0010	K04354	PPP2R2	serine/threonine-protein phosphatase 2A regulatory subunit B
D	MA_5611g0010	K07877	RAB2A	Ras-related protein Rab-2A
D	MA_9015061g0010	K07901	RAB8A, MEL	Ras-related protein Rab-8A
C	04150 mTOR signaling pathway [PATH:ko04150]
D	MA_12853g0010	K02150	ATPeV1E, ATP6E	V-type H+-transporting ATPase subunit E
D	MA_48007g0010	K02152	ATPeV1G, ATP6G	V-type H+-transporting ATPase subunit G
D	MA_95078g0010	K14004	SEC13	protein transport protein SEC13
D	MA_72828g0010	K02991	RP-S6e, RPS6	small subunit ribosomal protein S6e
D	MA_31203g0010	K07198	PRKAA, AMPK	5'-AMP-activated protein kinase, catalytic alpha subunit [EC:2.7.11.11]
D	MA_10257270g0010	K03083	GSK3B	glycogen synthase kinase 3 beta [EC:2.7.11.26]
D	MA_10433267g0010	K01110	PTEN	phosphatidylinositol-3,4,5-trisphosphate 3-phosphatase and dual-specificity protein phosphatase PTEN [EC:3.1.3.16 3.1.3.48 3.1.3.67]
C	04075 Plant hormone signal transduction [PATH:ko04075]
D	MA_131574g0010	K13946	AUX1, LAX	auxin influx carrier (AUX1 LAX family)
D	MA_14836g0010	K14485	TIR1	transport inhibitor response 1
D	MA_10432413g0020	K14487	GH3	auxin responsive GH3 gene family
D	MA_10386g0020	K14488	SAUR	SAUR family protein
D	MA_170671g0030	K14488	SAUR	SAUR family protein
D	MA_2280g0010	K14488	SAUR	SAUR family protein
D	MA_40406g0010	K14488	SAUR	SAUR family protein
D	MA_5864g0010	K14488	SAUR	SAUR family protein
D	MA_98343g0010	K14489	AHK2_3_4	arabidopsis histidine kinase 2/3/4 (cytokinin receptor) [EC:2.7.13.3]
D	MA_103946g0010	K14491	ARR-B	two-component response regulator ARR-B family
D	MA_164016g0010	K14495	GID2, SLY1	F-box protein GID2
D	MA_92836g0010	K14495	GID2, SLY1	F-box protein GID2
D	MA_10431543g0010	K14497	PP2C	protein phosphatase 2C [EC:3.1.3.16]
D	MA_444738g0020	K14497	PP2C	protein phosphatase 2C [EC:3.1.3.16]
D	MA_10430272g0020	K14498	SNRK2	serine/threonine-protein kinase SRK2 [EC:2.7.11.1]
D	MA_19316g0010	K14498	SNRK2	serine/threonine-protein kinase SRK2 [EC:2.7.11.1]
D	MA_67531g0010	K14509	ETR, ERS	ethylene receptor [EC:2.7.13.-]
D	MA_10437020g0010	K14512	MPK6	mitogen-activated protein kinase 6 [EC:2.7.11.24]
D	MA_53004g0010	K14514	EIN3	ethylene-insensitive protein 3
D	MA_20205g0020	K14500	BSK	BR-signaling kinase [EC:2.7.11.1]
D	MA_10430703g0010	K14504	TCH4	xyloglucan:xyloglucosyl transferase TCH4 [EC:2.4.1.207]
D	MA_10432086g0010	K14504	TCH4	xyloglucan:xyloglucosyl transferase TCH4 [EC:2.4.1.207]
D	MA_10433497g0010	K13464	JAZ	jasmonate ZIM domain-containing protein
D	MA_8355655g0010	K13464	JAZ	jasmonate ZIM domain-containing protein
D	MA_10435905g0020	K13422	MYC2	transcription factor MYC2
D	MA_5838g0020	K13422	MYC2	transcription factor MYC2
D	MA_10436930g0020	K14508	NPR1	regulatory protein NPR1
D	MA_10431762g0010	K14431	TGA	transcription factor TGA
D	MA_10428480g0010	K13449	PR1	pathogenesis-related protein 1
D	MA_150049g0010	K13449	PR1	pathogenesis-related protein 1
D	MA_501572g0010	K13449	PR1	pathogenesis-related protein 1
D	MA_53673g0010	K13449	PR1	pathogenesis-related protein 1
B
B	09133 Signaling molecules and interaction
C	04080 Neuroactive ligand-receptor interaction [PATH:ko04080]
C	04060 Cytokine-cytokine receptor interaction [PATH:ko04060]
C	04061 Viral protein interaction with cytokine and cytokine receptor [PATH:ko04061]
C	04512 ECM-receptor interaction [PATH:ko04512]
C	04514 Cell adhesion molecules (CAMs) [PATH:ko04514]
#
A	09140 Cellular Processes
B
B	09141 Transport and catabolism
C	04144 Endocytosis [PATH:ko04144]
D	MA_10428266g0010	K01115	PLD1_2	phospholipase D1/2 [EC:3.1.4.4]
D	MA_10437049g0010	K01115	PLD1_2	phospholipase D1/2 [EC:3.1.4.4]
D	MA_10433514g0010	K12471	EPN	epsin
D	MA_186639g0010	K19366	SPG20	spartin
D	MA_240476g0010	K03283	HSPA1s	heat shock 70kDa protein 1/2/6/8
D	MA_10432103g0010	K12190	VPS36, EAP45	ESCRT-II complex subunit VPS36
D	MA_10433802g0010	K12195	CHMP6, VPS20	charged multivesicular body protein 6
D	MA_96110g0010	K12191	CHMP2A	charged multivesicular body protein 2A
D	MA_140297g0010	K12196	VPS4	vacuolar protein-sorting-associated protein 4
D	MA_18316g0010	K19476	IST1	vacuolar protein sorting-associated protein IST1
D	MA_19866g0010	K12200	PDCD6IP, ALIX, RIM20	programmed cell death 6-interacting protein
D	MA_9015061g0010	K07901	RAB8A, MEL	Ras-related protein Rab-8A
D	MA_15689g0010	K12486	SMAP	stromal membrane-associated protein
D	MA_46769g0010	K12492	ARFGAP1	ADP-ribosylation factor GTPase-activating protein 1
D	MA_12637g0010	K07937	ARF1_2	ADP-ribosylation factor 1/2
C	04145 Phagosome [PATH:ko04145]
D	MA_12853g0010	K02150	ATPeV1E, ATP6E	V-type H+-transporting ATPase subunit E
D	MA_48007g0010	K02152	ATPeV1G, ATP6G	V-type H+-transporting ATPase subunit G
D	MA_5963g0010	K07374	TUBA	tubulin alpha
D	MA_20230g0010	K00921	PIKFYVE, FAB1	1-phosphatidylinositol-3-phosphate 5-kinase [EC:2.7.1.150]
D	MA_116011g0010	K08057	CALR	calreticulin
D	MA_139086g0010	K08057	CALR	calreticulin
D	MA_10427968g0010	K08054	CANX	calnexin
C	04142 Lysosome [PATH:ko04142]
D	MA_10435015g0010	K01373	CTSF	cathepsin F [EC:3.4.22.41]
D	MA_138441g0010	K01052	LIPA	lysosomal acid lipase/cholesteryl ester hydrolase [EC:3.1.1.13]
D	MA_10426023g0010	K12385	NPC1	Niemann-Pick C1 protein
D	MA_10437046g0010	K21398	SLC11A2, DMT1, NRAMP2	natural resistance-associated macrophage protein 2
C	04146 Peroxisome [PATH:ko04146]
D	MA_93670g0010	K13354	SLC25A17, PMP34	solute carrier family 25 (peroxisomal adenine nucleotide transporter), member 17
D	MA_9143g0010	K12261	HACL1	2-hydroxyacyl-CoA lyase 1 [EC:4.1.-.-]
D	MA_10437256g0010	K00232	E1.3.3.6, ACOX1, ACOX3	acyl-CoA oxidase [EC:1.3.3.6]
D	MA_10427773g0010	K07513	ACAA1	acetyl-CoA acyltransferase 1 [EC:2.3.1.16]
D	MA_10431833g0010	K01897	ACSL, fadD	long-chain acyl-CoA synthetase [EC:6.2.1.3]
D	MA_9683809g0010	K01897	ACSL, fadD	long-chain acyl-CoA synthetase [EC:6.2.1.3]
D	MA_21957g0010	K17879	NUDT7	peroxisomal coenzyme A diphosphatase NUDT7 [EC:3.6.1.-]
D	MA_10435887g0040	K00031	IDH1, IDH2, icd	isocitrate dehydrogenase [EC:1.1.1.42]
D	MA_341329g0010	K11517	HAO	(S)-2-hydroxy-acid oxidase [EC:1.1.3.15]
D	MA_10427891g0010	K03781	katE, CAT, catB, srpA	catalase [EC:1.11.1.6]
C	04140 Autophagy - animal [PATH:ko04140]
D	MA_10433267g0010	K01110	PTEN	phosphatidylinositol-3,4,5-trisphosphate 3-phosphatase and dual-specificity protein phosphatase PTEN [EC:3.1.3.16 3.1.3.48 3.1.3.67]
D	MA_9015061g0010	K07901	RAB8A, MEL	Ras-related protein Rab-8A
D	MA_31203g0010	K07198	PRKAA, AMPK	5'-AMP-activated protein kinase, catalytic alpha subunit [EC:2.7.11.11]
D	MA_19242g0010	K21248	VMP1	vacuole membrane protein 1
D	MA_10434681g0010	K08852	ERN1	serine/threonine-protein kinase/endoribonuclease IRE1 [EC:2.7.11.1 3.1.26.-]
C	04138 Autophagy - yeast [PATH:ko04138]
D	MA_20596g0020	K20179	VPS11, PEP5	vacuolar protein sorting-associated protein 11
C	04136 Autophagy - other [PATH:ko04136]
C	04137 Mitophagy - animal [PATH:ko04137]
C	04139 Mitophagy - yeast [PATH:ko04139]
D	MA_18241g0010	K11644	SIN3A	paired amphipathic helix protein Sin3a
B
B	09143 Cell growth and death
C	04110 Cell cycle [PATH:ko04110]
D	MA_25309g0010	K04683	TFDP1	transcription factor Dp-1
D	MA_10257270g0010	K03083	GSK3B	glycogen synthase kinase 3 beta [EC:2.7.11.26]
D	MA_12670g0020	K06630	YWHAE	14-3-3 protein epsilon
D	MA_83835g0010	K04802	PCNA	proliferating cell nuclear antigen
D	MA_10431703g0020	K02540	MCM2	DNA replication licensing factor MCM2 [EC:3.6.4.12]
C	04111 Cell cycle - yeast [PATH:ko04111]
D	MA_10431703g0020	K02540	MCM2	DNA replication licensing factor MCM2 [EC:3.6.4.12]
D	MA_18571g0010	K04354	PPP2R2	serine/threonine-protein phosphatase 2A regulatory subunit B
C	04112 Cell cycle - Caulobacter [PATH:ko04112]
D	MA_10430857g0010	K03544	clpX, CLPX	ATP-dependent Clp protease ATP-binding subunit ClpX
C	04113 Meiosis - yeast [PATH:ko04113]
D	MA_10431703g0020	K02540	MCM2	DNA replication licensing factor MCM2 [EC:3.6.4.12]
C	04114 Oocyte meiosis [PATH:ko04114]
D	MA_12670g0020	K06630	YWHAE	14-3-3 protein epsilon
D	MA_52889g0010	K02183	CALM	calmodulin
C	04210 Apoptosis [PATH:ko04210]
D	MA_5963g0010	K07374	TUBA	tubulin alpha
D	MA_10434681g0010	K08852	ERN1	serine/threonine-protein kinase/endoribonuclease IRE1 [EC:2.7.11.1 3.1.26.-]
D	MA_10435015g0010	K01373	CTSF	cathepsin F [EC:3.4.22.41]
C	04214 Apoptosis - fly [PATH:ko04214]
D	MA_101990g0010	K03262	EIF5	translation initiation factor 5
C	04215 Apoptosis - multiple species [PATH:ko04215]
C	04216 Ferroptosis [PATH:ko04216]
D	MA_10431833g0010	K01897	ACSL, fadD	long-chain acyl-CoA synthetase [EC:6.2.1.3]
D	MA_9683809g0010	K01897	ACSL, fadD	long-chain acyl-CoA synthetase [EC:6.2.1.3]
D	MA_10437046g0010	K21398	SLC11A2, DMT1, NRAMP2	natural resistance-associated macrophage protein 2
D	MA_10429522g0010	K00522	FTH1	ferritin heavy chain [EC:1.16.3.2]
C	04217 Necroptosis [PATH:ko04217]
D	MA_75520g0010	K05863	SLC25A4S, ANT	solute carrier family 25 (mitochondrial adenine nucleotide translocator), member 4/5/6/31
D	MA_15508g0010	K01915	glnA, GLUL	glutamine synthetase [EC:6.3.1.2]
D	MA_10429522g0010	K00522	FTH1	ferritin heavy chain [EC:1.16.3.2]
D	MA_96110g0010	K12191	CHMP2A	charged multivesicular body protein 2A
D	MA_10433802g0010	K12195	CHMP6, VPS20	charged multivesicular body protein 6
D	MA_140297g0010	K12196	VPS4	vacuolar protein-sorting-associated protein 4
D	MA_12191g0010	K04079	HSP90A, htpG	molecular chaperone HtpG
D	MA_94328g0020	K11251	H2A	histone H2A
C	04115 p53 signaling pathway [PATH:ko04115]
D	MA_10433267g0010	K01110	PTEN	phosphatidylinositol-3,4,5-trisphosphate 3-phosphatase and dual-specificity protein phosphatase PTEN [EC:3.1.3.16 3.1.3.48 3.1.3.67]
D	MA_8950g0010	K10143	RFWD2, COP1	E3 ubiquitin-protein ligase RFWD2 [EC:2.3.2.27]
D	MA_126866g0010	K10144	RCHY1, PIRH2	RING finger and CHY zinc finger domain-containing protein 1 [EC:2.3.2.27]
C	04218 Cellular senescence [PATH:ko04218]
D	MA_10433267g0010	K01110	PTEN	phosphatidylinositol-3,4,5-trisphosphate 3-phosphatase and dual-specificity protein phosphatase PTEN [EC:3.1.3.16 3.1.3.48 3.1.3.67]
D	MA_52889g0010	K02183	CALM	calmodulin
D	MA_75520g0010	K05863	SLC25A4S, ANT	solute carrier family 25 (mitochondrial adenine nucleotide translocator), member 4/5/6/31
B
B	09144 Cellular community - eukaryotes
C	04510 Focal adhesion [PATH:ko04510]
D	MA_10257270g0010	K03083	GSK3B	glycogen synthase kinase 3 beta [EC:2.7.11.26]
D	MA_10433267g0010	K01110	PTEN	phosphatidylinositol-3,4,5-trisphosphate 3-phosphatase and dual-specificity protein phosphatase PTEN [EC:3.1.3.16 3.1.3.48 3.1.3.67]
C	04520 Adherens junction [PATH:ko04520]
C	04530 Tight junction [PATH:ko04530]
D	MA_18571g0010	K04354	PPP2R2	serine/threonine-protein phosphatase 2A regulatory subunit B
D	MA_83835g0010	K04802	PCNA	proliferating cell nuclear antigen
D	MA_31203g0010	K07198	PRKAA, AMPK	5'-AMP-activated protein kinase, catalytic alpha subunit [EC:2.7.11.11]
D	MA_3262g0010	K07199	PRKAB	5'-AMP-activated protein kinase, regulatory beta subunit
D	MA_9015061g0010	K07901	RAB8A, MEL	Ras-related protein Rab-8A
D	MA_5963g0010	K07374	TUBA	tubulin alpha
C	04540 Gap junction [PATH:ko04540]
D	MA_5963g0010	K07374	TUBA	tubulin alpha
C	04550 Signaling pathways regulating pluripotency of stem cells [PATH:ko04550]
D	MA_10257270g0010	K03083	GSK3B	glycogen synthase kinase 3 beta [EC:2.7.11.26]
B
B	09145 Cellular community - prokaryotes
C	02024 Quorum sensing [PATH:ko02024]
D	MA_72126g0010	K01626	E2.5.1.54, aroF, aroG, aroH	3-deoxy-7-phosphoheptulonate synthase [EC:2.5.1.54]
D	MA_442130g0010	K01580	E4.1.1.15, gadB, gadA, GAD	glutamate decarboxylase [EC:4.1.1.15]
D	MA_89828g0010	K01580	E4.1.1.15, gadB, gadA, GAD	glutamate decarboxylase [EC:4.1.1.15]
D	MA_614767g0010	K01728	pel	pectate lyase [EC:4.2.2.2]
D	MA_10431833g0010	K01897	ACSL, fadD	long-chain acyl-CoA synthetase [EC:6.2.1.3]
D	MA_9683809g0010	K01897	ACSL, fadD	long-chain acyl-CoA synthetase [EC:6.2.1.3]
D	MA_217446g0010	K01114	plc	phospholipase C [EC:3.1.4.3]
C	05111 Biofilm formation - Vibrio cholerae [PATH:ko05111]
D	MA_6875874g0010	K00640	cysE	serine O-acetyltransferase [EC:2.3.1.30]
C	02025 Biofilm formation - Pseudomonas aeruginosa [PATH:ko02025]
C	02026 Biofilm formation - Escherichia coli [PATH:ko02026]
D	MA_88294g0010	K00975	glgC	glucose-1-phosphate adenylyltransferase [EC:2.7.7.27]
D	MA_11214g0010	K00703	glgA	starch synthase [EC:2.4.1.21]
B
B	09142 Cell motility
C	02030 Bacterial chemotaxis [PATH:ko02030]
C	02040 Flagellar assembly [PATH:ko02040]
C	04810 Regulation of actin cytoskeleton [PATH:ko04810]
D	MA_20230g0010	K00921	PIKFYVE, FAB1	1-phosphatidylinositol-3-phosphate 5-kinase [EC:2.7.1.150]
D	MA_534242g0010	K05759	PFN	profilin
D	MA_76641g0010	K05765	CFL	cofilin
#
A	09150 Organismal Systems
B
B	09151 Immune system
C	04640 Hematopoietic cell lineage [PATH:ko04640]
C	04610 Complement and coagulation cascades [PATH:ko04610]
C	04611 Platelet activation [PATH:ko04611]
C	04620 Toll-like receptor signaling pathway [PATH:ko04620]
C	04624 Toll and Imd signaling pathway [PATH:ko04624]
D	MA_13020g0010	K06689	UBE2D, UBC4, UBC5	ubiquitin-conjugating enzyme E2 D [EC:2.3.2.23]
C	04621 NOD-like receptor signaling pathway [PATH:ko04621]
D	MA_133206g0010	K12795	SUGT1, SGT1	suppressor of G2 allele of SKP1
D	MA_40679g0010	K12795	SUGT1, SGT1	suppressor of G2 allele of SKP1
D	MA_12191g0010	K04079	HSP90A, htpG	molecular chaperone HtpG
D	MA_12670g0020	K06630	YWHAE	14-3-3 protein epsilon
C	04622 RIG-I-like receptor signaling pathway [PATH:ko04622]
C	04623 Cytosolic DNA-sensing pathway [PATH:ko04623]
C	04625 C-type lectin receptor signaling pathway [PATH:ko04625]
D	MA_52889g0010	K02183	CALM	calmodulin
C	04650 Natural killer cell mediated cytotoxicity [PATH:ko04650]
C	04612 Antigen processing and presentation [PATH:ko04612]
D	MA_240476g0010	K03283	HSPA1s	heat shock 70kDa protein 1/2/6/8
D	MA_12191g0010	K04079	HSP90A, htpG	molecular chaperone HtpG
D	MA_10427968g0010	K08054	CANX	calnexin
D	MA_116011g0010	K08057	CALR	calreticulin
D	MA_139086g0010	K08057	CALR	calreticulin
D	MA_2351567g0010	K08065	NFYB, HAP3	nuclear transcription Y subunit beta
C	04660 T cell receptor signaling pathway [PATH:ko04660]
D	MA_10257270g0010	K03083	GSK3B	glycogen synthase kinase 3 beta [EC:2.7.11.26]
C	04658 Th1 and Th2 cell differentiation [PATH:ko04658]
C	04659 Th17 cell differentiation [PATH:ko04659]
D	MA_12191g0010	K04079	HSP90A, htpG	molecular chaperone HtpG
C	04657 IL-17 signaling pathway [PATH:ko04657]
D	MA_12191g0010	K04079	HSP90A, htpG	molecular chaperone HtpG
D	MA_10431031g0010	K09487	HSP90B, TRA1	heat shock protein 90kDa beta
D	MA_10257270g0010	K03083	GSK3B	glycogen synthase kinase 3 beta [EC:2.7.11.26]
C	04662 B cell receptor signaling pathway [PATH:ko04662]
D	MA_10257270g0010	K03083	GSK3B	glycogen synthase kinase 3 beta [EC:2.7.11.26]
C	04664 Fc epsilon RI signaling pathway [PATH:ko04664]
C	04666 Fc gamma R-mediated phagocytosis [PATH:ko04666]
D	MA_10428266g0010	K01115	PLD1_2	phospholipase D1/2 [EC:3.1.4.4]
D	MA_10437049g0010	K01115	PLD1_2	phospholipase D1/2 [EC:3.1.4.4]
D	MA_76641g0010	K05765	CFL	cofilin
C	04670 Leukocyte transendothelial migration [PATH:ko04670]
C	04672 Intestinal immune network for IgA production [PATH:ko04672]
C	04062 Chemokine signaling pathway [PATH:ko04062]
D	MA_10257270g0010	K03083	GSK3B	glycogen synthase kinase 3 beta [EC:2.7.11.26]
B
B	09152 Endocrine system
C	04911 Insulin secretion [PATH:ko04911]
D	MA_10430155g0010	K18211	SNAP25	synaptosomal-associated protein 25
C	04910 Insulin signaling pathway [PATH:ko04910]
D	MA_10257270g0010	K03083	GSK3B	glycogen synthase kinase 3 beta [EC:2.7.11.26]
D	MA_52889g0010	K02183	CALM	calmodulin
D	MA_138360g0010	K00844	HK	hexokinase [EC:2.7.1.1]
D	MA_31203g0010	K07198	PRKAA, AMPK	5'-AMP-activated protein kinase, catalytic alpha subunit [EC:2.7.11.11]
D	MA_3262g0010	K07199	PRKAB	5'-AMP-activated protein kinase, regulatory beta subunit
D	MA_72828g0010	K02991	RP-S6e, RPS6	small subunit ribosomal protein S6e
C	04922 Glucagon signaling pathway [PATH:ko04922]
D	MA_52889g0010	K02183	CALM	calmodulin
D	MA_31203g0010	K07198	PRKAA, AMPK	5'-AMP-activated protein kinase, catalytic alpha subunit [EC:2.7.11.11]
D	MA_3262g0010	K07199	PRKAB	5'-AMP-activated protein kinase, regulatory beta subunit
D	MA_102329g0010	K00850	pfkA, PFK	6-phosphofructokinase 1 [EC:2.7.1.11]
D	MA_10426748g0010	K00850	pfkA, PFK	6-phosphofructokinase 1 [EC:2.7.1.11]
D	MA_127355g0010	K00850	pfkA, PFK	6-phosphofructokinase 1 [EC:2.7.1.11]
D	MA_12984g0010	K00850	pfkA, PFK	6-phosphofructokinase 1 [EC:2.7.1.11]
D	MA_10436406g0010	K00161	PDHA, pdhA	pyruvate dehydrogenase E1 component alpha subunit [EC:1.2.4.1]
D	MA_3016g0010	K00161	PDHA, pdhA	pyruvate dehydrogenase E1 component alpha subunit [EC:1.2.4.1]
C	04923 Regulation of lipolysis in adipocytes [PATH:ko04923]
D	MA_58789g0010	K01054	MGLL	acylglycerol lipase [EC:3.1.1.23]
C	04920 Adipocytokine signaling pathway [PATH:ko04920]
D	MA_10431833g0010	K01897	ACSL, fadD	long-chain acyl-CoA synthetase [EC:6.2.1.3]
D	MA_9683809g0010	K01897	ACSL, fadD	long-chain acyl-CoA synthetase [EC:6.2.1.3]
D	MA_31203g0010	K07198	PRKAA, AMPK	5'-AMP-activated protein kinase, catalytic alpha subunit [EC:2.7.11.11]
D	MA_3262g0010	K07199	PRKAB	5'-AMP-activated protein kinase, regulatory beta subunit
D	MA_84660g0010	K07297	ADIPOR	adiponectin receptor
C	03320 PPAR signaling pathway [PATH:ko03320]
D	MA_101113g0020	K01641	E2.3.3.10	hydroxymethylglutaryl-CoA synthase [EC:2.3.3.10]
D	MA_10427218g0010	K00029	E1.1.1.40, maeB	malate dehydrogenase (oxaloacetate-decarboxylating)(NADP+) [EC:1.1.1.40]
D	MA_22632g0010	K00029	E1.1.1.40, maeB	malate dehydrogenase (oxaloacetate-decarboxylating)(NADP+) [EC:1.1.1.40]
D	MA_10431833g0010	K01897	ACSL, fadD	long-chain acyl-CoA synthetase [EC:6.2.1.3]
D	MA_9683809g0010	K01897	ACSL, fadD	long-chain acyl-CoA synthetase [EC:6.2.1.3]
D	MA_10427773g0010	K07513	ACAA1	acetyl-CoA acyltransferase 1 [EC:2.3.1.16]
D	MA_10437256g0010	K00232	E1.3.3.6, ACOX1, ACOX3	acyl-CoA oxidase [EC:1.3.3.6]
D	MA_100402g0010	K08770	UBC	ubiquitin C
D	MA_10326002g0010	K08770	UBC	ubiquitin C
D	MA_10426807g0010	K08770	UBC	ubiquitin C
D	MA_57988g0010	K08770	UBC	ubiquitin C
D	MA_7263500g0010	K08770	UBC	ubiquitin C
D	MA_10430892g0010	K00864	glpK, GK	glycerol kinase [EC:2.7.1.30]
C	04929 GnRH secretion [PATH:ko04929]
C	04912 GnRH signaling pathway [PATH:ko04912]
D	MA_52889g0010	K02183	CALM	calmodulin
D	MA_10428266g0010	K01115	PLD1_2	phospholipase D1/2 [EC:3.1.4.4]
D	MA_10437049g0010	K01115	PLD1_2	phospholipase D1/2 [EC:3.1.4.4]
C	04913 Ovarian steroidogenesis [PATH:ko04913]
C	04915 Estrogen signaling pathway [PATH:ko04915]
D	MA_12191g0010	K04079	HSP90A, htpG	molecular chaperone HtpG
D	MA_10431031g0010	K09487	HSP90B, TRA1	heat shock protein 90kDa beta
D	MA_240476g0010	K03283	HSPA1s	heat shock 70kDa protein 1/2/6/8
D	MA_52889g0010	K02183	CALM	calmodulin
C	04914 Progesterone-mediated oocyte maturation [PATH:ko04914]
D	MA_12191g0010	K04079	HSP90A, htpG	molecular chaperone HtpG
C	04917 Prolactin signaling pathway [PATH:ko04917]
D	MA_10257270g0010	K03083	GSK3B	glycogen synthase kinase 3 beta [EC:2.7.11.26]
C	04921 Oxytocin signaling pathway [PATH:ko04921]
D	MA_52889g0010	K02183	CALM	calmodulin
D	MA_31203g0010	K07198	PRKAA, AMPK	5'-AMP-activated protein kinase, catalytic alpha subunit [EC:2.7.11.11]
D	MA_3262g0010	K07199	PRKAB	5'-AMP-activated protein kinase, regulatory beta subunit
C	04926 Relaxin signaling pathway [PATH:ko04926]
C	04935 Growth hormone synthesis, secretion and action [PATH:ko04935]
D	MA_10257270g0010	K03083	GSK3B	glycogen synthase kinase 3 beta [EC:2.7.11.26]
C	04918 Thyroid hormone synthesis [PATH:ko04918]
D	MA_10431031g0010	K09487	HSP90B, TRA1	heat shock protein 90kDa beta
D	MA_10427968g0010	K08054	CANX	calnexin
D	MA_10428594g0010	K00432	gpx, btuE, bsaA	glutathione peroxidase [EC:1.11.1.9]
D	MA_900268g0010	K00432	gpx, btuE, bsaA	glutathione peroxidase [EC:1.11.1.9]
C	04919 Thyroid hormone signaling pathway [PATH:ko04919]
D	MA_18241g0010	K11644	SIN3A	paired amphipathic helix protein Sin3a
D	MA_84527g0010	K15164	MED13	mediator of RNA polymerase II transcription subunit 13
D	MA_217446g0010	K01114	plc	phospholipase C [EC:3.1.4.3]
D	MA_10257270g0010	K03083	GSK3B	glycogen synthase kinase 3 beta [EC:2.7.11.26]
C	04928 Parathyroid hormone synthesis, secretion and action [PATH:ko04928]
D	MA_10428266g0010	K01115	PLD1_2	phospholipase D1/2 [EC:3.1.4.4]
D	MA_10437049g0010	K01115	PLD1_2	phospholipase D1/2 [EC:3.1.4.4]
C	04916 Melanogenesis [PATH:ko04916]
D	MA_10257270g0010	K03083	GSK3B	glycogen synthase kinase 3 beta [EC:2.7.11.26]
D	MA_52889g0010	K02183	CALM	calmodulin
C	04924 Renin secretion [PATH:ko04924]
D	MA_52889g0010	K02183	CALM	calmodulin
C	04614 Renin-angiotensin system [PATH:ko04614]
D	MA_10431297g0020	K01322	PREP	prolyl oligopeptidase [EC:3.4.21.26]
D	MA_10430728g0010	K01285	PRCP	lysosomal Pro-X carboxypeptidase [EC:3.4.16.2]
C	04925 Aldosterone synthesis and secretion [PATH:ko04925]
D	MA_52889g0010	K02183	CALM	calmodulin
C	04927 Cortisol synthesis and secretion [PATH:ko04927]
B
B	09153 Circulatory system
C	04260 Cardiac muscle contraction [PATH:ko04260]
C	04261 Adrenergic signaling in cardiomyocytes [PATH:ko04261]
D	MA_52889g0010	K02183	CALM	calmodulin
D	MA_18571g0010	K04354	PPP2R2	serine/threonine-protein phosphatase 2A regulatory subunit B
C	04270 Vascular smooth muscle contraction [PATH:ko04270]
D	MA_52889g0010	K02183	CALM	calmodulin
B
B	09154 Digestive system
C	04970 Salivary secretion [PATH:ko04970]
D	MA_52889g0010	K02183	CALM	calmodulin
C	04971 Gastric acid secretion [PATH:ko04971]
D	MA_52889g0010	K02183	CALM	calmodulin
C	04972 Pancreatic secretion [PATH:ko04972]
D	MA_9015061g0010	K07901	RAB8A, MEL	Ras-related protein Rab-8A
D	MA_30833g0020	K01176	AMY, amyA, malS	alpha-amylase [EC:3.2.1.1]
C	04976 Bile secretion [PATH:ko04976]
D	MA_16234g0010	K00021	HMGCR	hydroxymethylglutaryl-CoA reductase (NADPH) [EC:1.1.1.34]
D	MA_454112g0010	K00021	HMGCR	hydroxymethylglutaryl-CoA reductase (NADPH) [EC:1.1.1.34]
D	MA_635466g0010	K05666	ABCC2	ATP-binding cassette, subfamily C (CFTR/MRP), member 2
D	MA_180044g0010	K05658	ABCB1, CD243	ATP-binding cassette, subfamily B (MDR/TAP), member 1 [EC:7.6.2.2]
D	MA_1824g0020	K05658	ABCB1, CD243	ATP-binding cassette, subfamily B (MDR/TAP), member 1 [EC:7.6.2.2]
D	MA_6870g0010	K05658	ABCB1, CD243	ATP-binding cassette, subfamily B (MDR/TAP), member 1 [EC:7.6.2.2]
C	04973 Carbohydrate digestion and absorption [PATH:ko04973]
D	MA_30833g0020	K01176	AMY, amyA, malS	alpha-amylase [EC:3.2.1.1]
D	MA_138360g0010	K00844	HK	hexokinase [EC:2.7.1.1]
C	04974 Protein digestion and absorption [PATH:ko04974]
D	MA_10430728g0010	K01285	PRCP	lysosomal Pro-X carboxypeptidase [EC:3.4.16.2]
C	04975 Fat digestion and absorption [PATH:ko04975]
C	04979 Cholesterol metabolism [PATH:ko04979]
D	MA_138441g0010	K01052	LIPA	lysosomal acid lipase/cholesteryl ester hydrolase [EC:3.1.1.13]
D	MA_10426023g0010	K12385	NPC1	Niemann-Pick C1 protein
C	04977 Vitamin digestion and absorption [PATH:ko04977]
D	MA_10437064g0010	K14611	SLC23A1, SVCT1	solute carrier family 23 (nucleobase transporter), member 1
C	04978 Mineral absorption [PATH:ko04978]
D	MA_10437046g0010	K21398	SLC11A2, DMT1, NRAMP2	natural resistance-associated macrophage protein 2
D	MA_10429522g0010	K00522	FTH1	ferritin heavy chain [EC:1.16.3.2]
D	MA_103240g0010	K14686	SLC31A1, CTR1	solute carrier family 31 (copper transporter), member 1
B
B	09155 Excretory system
C	04962 Vasopressin-regulated water reabsorption [PATH:ko04962]
D	MA_10430494g0010	K12462	ARHGDI, RHOGDI	Rho GDP-dissociation inhibitor
C	04960 Aldosterone-regulated sodium reabsorption [PATH:ko04960]
C	04961 Endocrine and other factor-regulated calcium reabsorption [PATH:ko04961]
C	04964 Proximal tubule bicarbonate reclamation [PATH:ko04964]
C	04966 Collecting duct acid secretion [PATH:ko04966]
D	MA_48007g0010	K02152	ATPeV1G, ATP6G	V-type H+-transporting ATPase subunit G
D	MA_12853g0010	K02150	ATPeV1E, ATP6E	V-type H+-transporting ATPase subunit E
B
B	09156 Nervous system
C	04724 Glutamatergic synapse [PATH:ko04724]
D	MA_10428266g0010	K01115	PLD1_2	phospholipase D1/2 [EC:3.1.4.4]
D	MA_10437049g0010	K01115	PLD1_2	phospholipase D1/2 [EC:3.1.4.4]
D	MA_15508g0010	K01915	glnA, GLUL	glutamine synthetase [EC:6.3.1.2]
C	04727 GABAergic synapse [PATH:ko04727]
D	MA_442130g0010	K01580	E4.1.1.15, gadB, gadA, GAD	glutamate decarboxylase [EC:4.1.1.15]
D	MA_89828g0010	K01580	E4.1.1.15, gadB, gadA, GAD	glutamate decarboxylase [EC:4.1.1.15]
D	MA_15508g0010	K01915	glnA, GLUL	glutamine synthetase [EC:6.3.1.2]
C	04725 Cholinergic synapse [PATH:ko04725]
C	04728 Dopaminergic synapse [PATH:ko04728]
D	MA_52889g0010	K02183	CALM	calmodulin
D	MA_18571g0010	K04354	PPP2R2	serine/threonine-protein phosphatase 2A regulatory subunit B
D	MA_10257270g0010	K03083	GSK3B	glycogen synthase kinase 3 beta [EC:2.7.11.26]
C	04726 Serotonergic synapse [PATH:ko04726]
C	04720 Long-term potentiation [PATH:ko04720]
D	MA_52889g0010	K02183	CALM	calmodulin
C	04730 Long-term depression [PATH:ko04730]
C	04723 Retrograde endocannabinoid signaling [PATH:ko04723]
D	MA_58789g0010	K01054	MGLL	acylglycerol lipase [EC:3.1.1.23]
D	MA_10393694g0010	K03966	NDUFB10	NADH dehydrogenase (ubiquinone) 1 beta subcomplex subunit 10
C	04721 Synaptic vesicle cycle [PATH:ko04721]
D	MA_28961g0010	K08486	STX1B_2_3	syntaxin 1B/2/3
D	MA_6119g0010	K08486	STX1B_2_3	syntaxin 1B/2/3
D	MA_10430755g0010	K15292	STXBP1, MUNC18-1	syntaxin-binding protein 1
D	MA_10430155g0010	K18211	SNAP25	synaptosomal-associated protein 25
D	MA_12853g0010	K02150	ATPeV1E, ATP6E	V-type H+-transporting ATPase subunit E
D	MA_48007g0010	K02152	ATPeV1G, ATP6G	V-type H+-transporting ATPase subunit G
C	04722 Neurotrophin signaling pathway [PATH:ko04722]
D	MA_10257270g0010	K03083	GSK3B	glycogen synthase kinase 3 beta [EC:2.7.11.26]
D	MA_52889g0010	K02183	CALM	calmodulin
D	MA_10430494g0010	K12462	ARHGDI, RHOGDI	Rho GDP-dissociation inhibitor
D	MA_12670g0020	K06630	YWHAE	14-3-3 protein epsilon
B
B	09157 Sensory system
C	04744 Phototransduction [PATH:ko04744]
D	MA_52889g0010	K02183	CALM	calmodulin
C	04745 Phototransduction - fly [PATH:ko04745]
D	MA_52889g0010	K02183	CALM	calmodulin
C	04740 Olfactory transduction [PATH:ko04740]
D	MA_52889g0010	K02183	CALM	calmodulin
C	04742 Taste transduction [PATH:ko04742]
C	04750 Inflammatory mediator regulation of TRP channels [PATH:ko04750]
D	MA_52889g0010	K02183	CALM	calmodulin
B
B	09158 Development and regeneration
C	04320 Dorso-ventral axis formation [PATH:ko04320]
C	04360 Axon guidance [PATH:ko04360]
D	MA_76641g0010	K05765	CFL	cofilin
D	MA_10257270g0010	K03083	GSK3B	glycogen synthase kinase 3 beta [EC:2.7.11.26]
C	04361 Axon regeneration [PATH:ko04361]
D	MA_953181g0010	K00901	dgkA, DGK	diacylglycerol kinase (ATP) [EC:2.7.1.107]
D	MA_10433267g0010	K01110	PTEN	phosphatidylinositol-3,4,5-trisphosphate 3-phosphatase and dual-specificity protein phosphatase PTEN [EC:3.1.3.16 3.1.3.48 3.1.3.67]
D	MA_31203g0010	K07198	PRKAA, AMPK	5'-AMP-activated protein kinase, catalytic alpha subunit [EC:2.7.11.11]
C	04380 Osteoclast differentiation [PATH:ko04380]
B
B	09149 Aging
C	04211 Longevity regulating pathway [PATH:ko04211]
D	MA_10427891g0010	K03781	katE, CAT, catB, srpA	catalase [EC:1.11.1.6]
D	MA_84660g0010	K07297	ADIPOR	adiponectin receptor
D	MA_31203g0010	K07198	PRKAA, AMPK	5'-AMP-activated protein kinase, catalytic alpha subunit [EC:2.7.11.11]
D	MA_3262g0010	K07199	PRKAB	5'-AMP-activated protein kinase, regulatory beta subunit
C	04212 Longevity regulating pathway - worm [PATH:ko04212]
D	MA_10433267g0010	K01110	PTEN	phosphatidylinositol-3,4,5-trisphosphate 3-phosphatase and dual-specificity protein phosphatase PTEN [EC:3.1.3.16 3.1.3.48 3.1.3.67]
D	MA_10427891g0010	K03781	katE, CAT, catB, srpA	catalase [EC:1.11.1.6]
D	MA_10333127g0010	K00799	GST, gst	glutathione S-transferase [EC:2.5.1.18]
D	MA_10434037g0020	K00799	GST, gst	glutathione S-transferase [EC:2.5.1.18]
D	MA_117567g0010	K00799	GST, gst	glutathione S-transferase [EC:2.5.1.18]
D	MA_14925g0010	K00799	GST, gst	glutathione S-transferase [EC:2.5.1.18]
D	MA_188810g0010	K00799	GST, gst	glutathione S-transferase [EC:2.5.1.18]
D	MA_87785g0010	K00799	GST, gst	glutathione S-transferase [EC:2.5.1.18]
D	MA_9754703g0010	K00799	GST, gst	glutathione S-transferase [EC:2.5.1.18]
D	MA_21726g0010	K13113	UBL5, HUB1	ubiquitin-like protein 5
C	04213 Longevity regulating pathway - multiple species [PATH:ko04213]
D	MA_10427891g0010	K03781	katE, CAT, catB, srpA	catalase [EC:1.11.1.6]
D	MA_31203g0010	K07198	PRKAA, AMPK	5'-AMP-activated protein kinase, catalytic alpha subunit [EC:2.7.11.11]
D	MA_3262g0010	K07199	PRKAB	5'-AMP-activated protein kinase, regulatory beta subunit
D	MA_240476g0010	K03283	HSPA1s	heat shock 70kDa protein 1/2/6/8
B
B	09159 Environmental adaptation
C	04710 Circadian rhythm [PATH:ko04710]
D	MA_31203g0010	K07198	PRKAA, AMPK	5'-AMP-activated protein kinase, catalytic alpha subunit [EC:2.7.11.11]
D	MA_3262g0010	K07199	PRKAB	5'-AMP-activated protein kinase, regulatory beta subunit
C	04713 Circadian entrainment [PATH:ko04713]
D	MA_52889g0010	K02183	CALM	calmodulin
C	04711 Circadian rhythm - fly [PATH:ko04711]
D	MA_10257270g0010	K03083	GSK3B	glycogen synthase kinase 3 beta [EC:2.7.11.26]
C	04712 Circadian rhythm - plant [PATH:ko04712]
D	MA_102199g0010	K12133	LHY	MYB-related transcription factor LHY
D	MA_10426264g0020	K00660	CHS	chalcone synthase [EC:2.3.1.74]
D	MA_20764g0010	K00660	CHS	chalcone synthase [EC:2.3.1.74]
D	MA_5735g0010	K00660	CHS	chalcone synthase [EC:2.3.1.74]
D	MA_8950g0010	K10143	RFWD2, COP1	E3 ubiquitin-protein ligase RFWD2 [EC:2.3.2.27]
C	04714 Thermogenesis [PATH:ko04714]
D	MA_58789g0010	K01054	MGLL	acylglycerol lipase [EC:3.1.1.23]
D	MA_31203g0010	K07198	PRKAA, AMPK	5'-AMP-activated protein kinase, catalytic alpha subunit [EC:2.7.11.11]
D	MA_3262g0010	K07199	PRKAB	5'-AMP-activated protein kinase, regulatory beta subunit
D	MA_72828g0010	K02991	RP-S6e, RPS6	small subunit ribosomal protein S6e
D	MA_10431833g0010	K01897	ACSL, fadD	long-chain acyl-CoA synthetase [EC:6.2.1.3]
D	MA_9683809g0010	K01897	ACSL, fadD	long-chain acyl-CoA synthetase [EC:6.2.1.3]
D	MA_10393694g0010	K03966	NDUFB10	NADH dehydrogenase (ubiquinone) 1 beta subcomplex subunit 10
D	MA_185473g0020	K15109	SLC25A20_29, CACT, CACL, CRC1	solute carrier family 25 (mitochondrial carnitine/acylcarnitine transporter), member 20/29
C	04626 Plant-pathogen interaction [PATH:ko04626]
D	MA_10431349g0010	K13412	CPK	calcium-dependent protein kinase [EC:2.7.11.1]
D	MA_9458g0010	K13412	CPK	calcium-dependent protein kinase [EC:2.7.11.1]
D	MA_107643g0010	K13447	RBOH	respiratory burst oxidase [EC:1.6.3.- 1.11.1.-]
D	MA_18674g0010	K13447	RBOH	respiratory burst oxidase [EC:1.6.3.- 1.11.1.-]
D	MA_52889g0010	K02183	CALM	calmodulin
D	MA_10431324g0020	K13448	CML	calcium-binding protein CML
D	MA_17539g0010	K13448	CML	calcium-binding protein CML
D	MA_440031g0010	K13448	CML	calcium-binding protein CML
D	MA_45528g0010	K13448	CML	calcium-binding protein CML
D	MA_456498g0010	K13448	CML	calcium-binding protein CML
D	MA_10437020g0010	K14512	MPK6	mitogen-activated protein kinase 6 [EC:2.7.11.24]
D	MA_10430892g0010	K00864	glpK, GK	glycerol kinase [EC:2.7.1.30]
D	MA_10428480g0010	K13449	PR1	pathogenesis-related protein 1
D	MA_150049g0010	K13449	PR1	pathogenesis-related protein 1
D	MA_501572g0010	K13449	PR1	pathogenesis-related protein 1
D	MA_53673g0010	K13449	PR1	pathogenesis-related protein 1
D	MA_10427540g0030	K13457	RPM1, RPS3	disease resistance protein RPM1
D	MA_10432037g0010	K13457	RPM1, RPS3	disease resistance protein RPM1
D	MA_133206g0010	K12795	SUGT1, SGT1	suppressor of G2 allele of SKP1
D	MA_40679g0010	K12795	SUGT1, SGT1	suppressor of G2 allele of SKP1
D	MA_10431031g0010	K09487	HSP90B, TRA1	heat shock protein 90kDa beta
D	MA_12191g0010	K04079	HSP90A, htpG	molecular chaperone HtpG
D	MA_10194928g0010	K13459	RPS2	disease resistance protein RPS2
D	MA_5548g0020	K13459	RPS2	disease resistance protein RPS2
D	MA_7586809g0010	K13459	RPS2	disease resistance protein RPS2
D	MA_10435707g0040	K18875	EDS1	enhanced disease susceptibility 1 protein
D	MA_178479g0010	K18875	EDS1	enhanced disease susceptibility 1 protein
D	MA_10435015g0010	K01373	CTSF	cathepsin F [EC:3.4.22.41]
D	MA_46113g0010	K15397	KCS	3-ketoacyl-CoA synthase [EC:2.3.1.199]
#
A	09160 Human Diseases
B
B	09161 Cancer: overview
C	05200 Pathways in cancer [PATH:ko05200]
D	MA_10257270g0010	K03083	GSK3B	glycogen synthase kinase 3 beta [EC:2.7.11.26]
D	MA_10433267g0010	K01110	PTEN	phosphatidylinositol-3,4,5-trisphosphate 3-phosphatase and dual-specificity protein phosphatase PTEN [EC:3.1.3.16 3.1.3.48 3.1.3.67]
D	MA_52889g0010	K02183	CALM	calmodulin
D	MA_10428266g0010	K01115	PLD1_2	phospholipase D1/2 [EC:3.1.4.4]
D	MA_10437049g0010	K01115	PLD1_2	phospholipase D1/2 [EC:3.1.4.4]
D	MA_10333127g0010	K00799	GST, gst	glutathione S-transferase [EC:2.5.1.18]
D	MA_10434037g0020	K00799	GST, gst	glutathione S-transferase [EC:2.5.1.18]
D	MA_117567g0010	K00799	GST, gst	glutathione S-transferase [EC:2.5.1.18]
D	MA_14925g0010	K00799	GST, gst	glutathione S-transferase [EC:2.5.1.18]
D	MA_188810g0010	K00799	GST, gst	glutathione S-transferase [EC:2.5.1.18]
D	MA_87785g0010	K00799	GST, gst	glutathione S-transferase [EC:2.5.1.18]
D	MA_9754703g0010	K00799	GST, gst	glutathione S-transferase [EC:2.5.1.18]
D	MA_12191g0010	K04079	HSP90A, htpG	molecular chaperone HtpG
D	MA_10431031g0010	K09487	HSP90B, TRA1	heat shock protein 90kDa beta
C	05202 Transcriptional misregulation in cancer [PATH:ko05202]
D	MA_18241g0010	K11644	SIN3A	paired amphipathic helix protein Sin3a
C	05206 MicroRNAs in cancer [PATH:ko05206]
D	MA_10433267g0010	K01110	PTEN	phosphatidylinositol-3,4,5-trisphosphate 3-phosphatase and dual-specificity protein phosphatase PTEN [EC:3.1.3.16 3.1.3.48 3.1.3.67]
D	MA_10433746g0010	K00558	DNMT1, dcm	DNA (cytosine-5)-methyltransferase 1 [EC:2.1.1.37]
D	MA_8008099g0010	K11592	DICER1, DCR1	endoribonuclease Dicer [EC:3.1.26.-]
D	MA_180044g0010	K05658	ABCB1, CD243	ATP-binding cassette, subfamily B (MDR/TAP), member 1 [EC:7.6.2.2]
D	MA_1824g0020	K05658	ABCB1, CD243	ATP-binding cassette, subfamily B (MDR/TAP), member 1 [EC:7.6.2.2]
D	MA_6870g0010	K05658	ABCB1, CD243	ATP-binding cassette, subfamily B (MDR/TAP), member 1 [EC:7.6.2.2]
C	05205 Proteoglycans in cancer [PATH:ko05205]
D	MA_72828g0010	K02991	RP-S6e, RPS6	small subunit ribosomal protein S6e
C	05204 Chemical carcinogenesis [PATH:ko05204]
D	MA_10333127g0010	K00799	GST, gst	glutathione S-transferase [EC:2.5.1.18]
D	MA_10434037g0020	K00799	GST, gst	glutathione S-transferase [EC:2.5.1.18]
D	MA_117567g0010	K00799	GST, gst	glutathione S-transferase [EC:2.5.1.18]
D	MA_14925g0010	K00799	GST, gst	glutathione S-transferase [EC:2.5.1.18]
D	MA_188810g0010	K00799	GST, gst	glutathione S-transferase [EC:2.5.1.18]
D	MA_87785g0010	K00799	GST, gst	glutathione S-transferase [EC:2.5.1.18]
D	MA_9754703g0010	K00799	GST, gst	glutathione S-transferase [EC:2.5.1.18]
D	MA_495461g0010	K00079	CBR1	carbonyl reductase 1 [EC:1.1.1.184 1.1.1.189 1.1.1.197]
D	MA_10427177g0010	K00121	frmA, ADH5, adhC	S-(hydroxymethyl)glutathione dehydrogenase / alcohol dehydrogenase [EC:1.1.1.284 1.1.1.1]
C	05203 Viral carcinogenesis [PATH:ko05203]
D	MA_12670g0020	K06630	YWHAE	14-3-3 protein epsilon
D	MA_38565g0010	K11252	H2B	histone H2B
D	MA_10427483g0010	K11838	USP7, UBP15	ubiquitin carboxyl-terminal hydrolase 7 [EC:3.4.19.12]
D	MA_10428769g0010	K11838	USP7, UBP15	ubiquitin carboxyl-terminal hydrolase 7 [EC:3.4.19.12]
D	MA_74605g0010	K15979	SND1	staphylococcal nuclease domain-containing protein 1
D	MA_9251g0010	K15305	VAC14, TAX1BP2	vacuole morphology and inheritance protein 14
C	05230 Central carbon metabolism in cancer [PATH:ko05230]
D	MA_10436406g0010	K00161	PDHA, pdhA	pyruvate dehydrogenase E1 component alpha subunit [EC:1.2.4.1]
D	MA_3016g0010	K00161	PDHA, pdhA	pyruvate dehydrogenase E1 component alpha subunit [EC:1.2.4.1]
D	MA_138360g0010	K00844	HK	hexokinase [EC:2.7.1.1]
D	MA_102329g0010	K00850	pfkA, PFK	6-phosphofructokinase 1 [EC:2.7.1.11]
D	MA_10426748g0010	K00850	pfkA, PFK	6-phosphofructokinase 1 [EC:2.7.1.11]
D	MA_127355g0010	K00850	pfkA, PFK	6-phosphofructokinase 1 [EC:2.7.1.11]
D	MA_12984g0010	K00850	pfkA, PFK	6-phosphofructokinase 1 [EC:2.7.1.11]
D	MA_10433267g0010	K01110	PTEN	phosphatidylinositol-3,4,5-trisphosphate 3-phosphatase and dual-specificity protein phosphatase PTEN [EC:3.1.3.16 3.1.3.48 3.1.3.67]
C	05231 Choline metabolism in cancer [PATH:ko05231]
D	MA_10428266g0010	K01115	PLD1_2	phospholipase D1/2 [EC:3.1.4.4]
D	MA_10437049g0010	K01115	PLD1_2	phospholipase D1/2 [EC:3.1.4.4]
D	MA_128791g0010	K14156	CHK	choline/ethanolamine kinase [EC:2.7.1.32 2.7.1.82]
D	MA_953181g0010	K00901	dgkA, DGK	diacylglycerol kinase (ATP) [EC:2.7.1.107]
C	05235 PD-L1 expression and PD-1 checkpoint pathway in cancer [PATH:ko05235]
D	MA_10433267g0010	K01110	PTEN	phosphatidylinositol-3,4,5-trisphosphate 3-phosphatase and dual-specificity protein phosphatase PTEN [EC:3.1.3.16 3.1.3.48 3.1.3.67]
B
B	09162 Cancer: specific types
C	05210 Colorectal cancer [PATH:ko05210]
D	MA_10257270g0010	K03083	GSK3B	glycogen synthase kinase 3 beta [EC:2.7.11.26]
C	05212 Pancreatic cancer [PATH:ko05212]
D	MA_10428266g0010	K01115	PLD1_2	phospholipase D1/2 [EC:3.1.4.4]
D	MA_10437049g0010	K01115	PLD1_2	phospholipase D1/2 [EC:3.1.4.4]
C	05225 Hepatocellular carcinoma [PATH:ko05225]
D	MA_10433267g0010	K01110	PTEN	phosphatidylinositol-3,4,5-trisphosphate 3-phosphatase and dual-specificity protein phosphatase PTEN [EC:3.1.3.16 3.1.3.48 3.1.3.67]
D	MA_10257270g0010	K03083	GSK3B	glycogen synthase kinase 3 beta [EC:2.7.11.26]
D	MA_10333127g0010	K00799	GST, gst	glutathione S-transferase [EC:2.5.1.18]
D	MA_10434037g0020	K00799	GST, gst	glutathione S-transferase [EC:2.5.1.18]
D	MA_117567g0010	K00799	GST, gst	glutathione S-transferase [EC:2.5.1.18]
D	MA_14925g0010	K00799	GST, gst	glutathione S-transferase [EC:2.5.1.18]
D	MA_188810g0010	K00799	GST, gst	glutathione S-transferase [EC:2.5.1.18]
D	MA_87785g0010	K00799	GST, gst	glutathione S-transferase [EC:2.5.1.18]
D	MA_9754703g0010	K00799	GST, gst	glutathione S-transferase [EC:2.5.1.18]
C	05226 Gastric cancer [PATH:ko05226]
D	MA_180044g0010	K05658	ABCB1, CD243	ATP-binding cassette, subfamily B (MDR/TAP), member 1 [EC:7.6.2.2]
D	MA_1824g0020	K05658	ABCB1, CD243	ATP-binding cassette, subfamily B (MDR/TAP), member 1 [EC:7.6.2.2]
D	MA_6870g0010	K05658	ABCB1, CD243	ATP-binding cassette, subfamily B (MDR/TAP), member 1 [EC:7.6.2.2]
D	MA_10257270g0010	K03083	GSK3B	glycogen synthase kinase 3 beta [EC:2.7.11.26]
C	05214 Glioma [PATH:ko05214]
D	MA_52889g0010	K02183	CALM	calmodulin
D	MA_10433267g0010	K01110	PTEN	phosphatidylinositol-3,4,5-trisphosphate 3-phosphatase and dual-specificity protein phosphatase PTEN [EC:3.1.3.16 3.1.3.48 3.1.3.67]
C	05216 Thyroid cancer [PATH:ko05216]
C	05221 Acute myeloid leukemia [PATH:ko05221]
C	05220 Chronic myeloid leukemia [PATH:ko05220]
C	05217 Basal cell carcinoma [PATH:ko05217]
D	MA_10257270g0010	K03083	GSK3B	glycogen synthase kinase 3 beta [EC:2.7.11.26]
C	05218 Melanoma [PATH:ko05218]
D	MA_10433267g0010	K01110	PTEN	phosphatidylinositol-3,4,5-trisphosphate 3-phosphatase and dual-specificity protein phosphatase PTEN [EC:3.1.3.16 3.1.3.48 3.1.3.67]
C	05211 Renal cell carcinoma [PATH:ko05211]
C	05219 Bladder cancer [PATH:ko05219]
C	05215 Prostate cancer [PATH:ko05215]
D	MA_10433267g0010	K01110	PTEN	phosphatidylinositol-3,4,5-trisphosphate 3-phosphatase and dual-specificity protein phosphatase PTEN [EC:3.1.3.16 3.1.3.48 3.1.3.67]
D	MA_10257270g0010	K03083	GSK3B	glycogen synthase kinase 3 beta [EC:2.7.11.26]
D	MA_12191g0010	K04079	HSP90A, htpG	molecular chaperone HtpG
D	MA_10431031g0010	K09487	HSP90B, TRA1	heat shock protein 90kDa beta
C	05213 Endometrial cancer [PATH:ko05213]
D	MA_10433267g0010	K01110	PTEN	phosphatidylinositol-3,4,5-trisphosphate 3-phosphatase and dual-specificity protein phosphatase PTEN [EC:3.1.3.16 3.1.3.48 3.1.3.67]
D	MA_10257270g0010	K03083	GSK3B	glycogen synthase kinase 3 beta [EC:2.7.11.26]
C	05224 Breast cancer [PATH:ko05224]
D	MA_10433267g0010	K01110	PTEN	phosphatidylinositol-3,4,5-trisphosphate 3-phosphatase and dual-specificity protein phosphatase PTEN [EC:3.1.3.16 3.1.3.48 3.1.3.67]
D	MA_10257270g0010	K03083	GSK3B	glycogen synthase kinase 3 beta [EC:2.7.11.26]
C	05222 Small cell lung cancer [PATH:ko05222]
D	MA_10433267g0010	K01110	PTEN	phosphatidylinositol-3,4,5-trisphosphate 3-phosphatase and dual-specificity protein phosphatase PTEN [EC:3.1.3.16 3.1.3.48 3.1.3.67]
C	05223 Non-small cell lung cancer [PATH:ko05223]
B
B	09163 Immune disease
C	05310 Asthma [PATH:ko05310]
C	05322 Systemic lupus erythematosus [PATH:ko05322]
D	MA_94328g0020	K11251	H2A	histone H2A
D	MA_38565g0010	K11252	H2B	histone H2B
C	05323 Rheumatoid arthritis [PATH:ko05323]
D	MA_12853g0010	K02150	ATPeV1E, ATP6E	V-type H+-transporting ATPase subunit E
D	MA_48007g0010	K02152	ATPeV1G, ATP6G	V-type H+-transporting ATPase subunit G
C	05320 Autoimmune thyroid disease [PATH:ko05320]
C	05321 Inflammatory bowel disease (IBD) [PATH:ko05321]
C	05330 Allograft rejection [PATH:ko05330]
C	05332 Graft-versus-host disease [PATH:ko05332]
C	05340 Primary immunodeficiency [PATH:ko05340]
B
B	09164 Neurodegenerative disease
C	05010 Alzheimer disease [PATH:ko05010]
D	MA_130835g0010	K00134	GAPDH, gapA	glyceraldehyde 3-phosphate dehydrogenase [EC:1.2.1.12]
D	MA_10393694g0010	K03966	NDUFB10	NADH dehydrogenase (ubiquinone) 1 beta subcomplex subunit 10
D	MA_75520g0010	K05863	SLC25A4S, ANT	solute carrier family 25 (mitochondrial adenine nucleotide translocator), member 4/5/6/31
D	MA_52889g0010	K02183	CALM	calmodulin
D	MA_10434681g0010	K08852	ERN1	serine/threonine-protein kinase/endoribonuclease IRE1 [EC:2.7.11.1 3.1.26.-]
D	MA_10257270g0010	K03083	GSK3B	glycogen synthase kinase 3 beta [EC:2.7.11.26]
D	MA_5963g0010	K07374	TUBA	tubulin alpha
C	05012 Parkinson disease [PATH:ko05012]
D	MA_10393694g0010	K03966	NDUFB10	NADH dehydrogenase (ubiquinone) 1 beta subcomplex subunit 10
D	MA_75520g0010	K05863	SLC25A4S, ANT	solute carrier family 25 (mitochondrial adenine nucleotide translocator), member 4/5/6/31
C	05014 Amyotrophic lateral sclerosis (ALS) [PATH:ko05014]
D	MA_10428594g0010	K00432	gpx, btuE, bsaA	glutathione peroxidase [EC:1.11.1.9]
D	MA_900268g0010	K00432	gpx, btuE, bsaA	glutathione peroxidase [EC:1.11.1.9]
D	MA_10427891g0010	K03781	katE, CAT, catB, srpA	catalase [EC:1.11.1.6]
C	05016 Huntington disease [PATH:ko05016]
D	MA_5963g0010	K07374	TUBA	tubulin alpha
D	MA_18241g0010	K11644	SIN3A	paired amphipathic helix protein Sin3a
D	MA_10428594g0010	K00432	gpx, btuE, bsaA	glutathione peroxidase [EC:1.11.1.9]
D	MA_900268g0010	K00432	gpx, btuE, bsaA	glutathione peroxidase [EC:1.11.1.9]
D	MA_10393694g0010	K03966	NDUFB10	NADH dehydrogenase (ubiquinone) 1 beta subcomplex subunit 10
D	MA_75520g0010	K05863	SLC25A4S, ANT	solute carrier family 25 (mitochondrial adenine nucleotide translocator), member 4/5/6/31
D	MA_10434681g0010	K08852	ERN1	serine/threonine-protein kinase/endoribonuclease IRE1 [EC:2.7.11.1 3.1.26.-]
C	05017 Spinocerebellar ataxia [PATH:ko05017]
D	MA_10433799g0010	K08956	AFG3	AFG3 family protein [EC:3.4.24.-]
D	MA_10434681g0010	K08852	ERN1	serine/threonine-protein kinase/endoribonuclease IRE1 [EC:2.7.11.1 3.1.26.-]
D	MA_10434077g0010	K14564	NOP56	nucleolar protein 56
C	05020 Prion diseases [PATH:ko05020]
B
B	09165 Substance dependence
C	05030 Cocaine addiction [PATH:ko05030]
C	05031 Amphetamine addiction [PATH:ko05031]
D	MA_52889g0010	K02183	CALM	calmodulin
C	05032 Morphine addiction [PATH:ko05032]
C	05033 Nicotine addiction [PATH:ko05033]
C	05034 Alcoholism [PATH:ko05034]
D	MA_94328g0020	K11251	H2A	histone H2A
D	MA_38565g0010	K11252	H2B	histone H2B
D	MA_52889g0010	K02183	CALM	calmodulin
B
B	09166 Cardiovascular disease
C	05418 Fluid shear stress and atherosclerosis [PATH:ko05418]
D	MA_12191g0010	K04079	HSP90A, htpG	molecular chaperone HtpG
D	MA_10431031g0010	K09487	HSP90B, TRA1	heat shock protein 90kDa beta
D	MA_52889g0010	K02183	CALM	calmodulin
D	MA_10333127g0010	K00799	GST, gst	glutathione S-transferase [EC:2.5.1.18]
D	MA_10434037g0020	K00799	GST, gst	glutathione S-transferase [EC:2.5.1.18]
D	MA_117567g0010	K00799	GST, gst	glutathione S-transferase [EC:2.5.1.18]
D	MA_14925g0010	K00799	GST, gst	glutathione S-transferase [EC:2.5.1.18]
D	MA_188810g0010	K00799	GST, gst	glutathione S-transferase [EC:2.5.1.18]
D	MA_87785g0010	K00799	GST, gst	glutathione S-transferase [EC:2.5.1.18]
D	MA_9754703g0010	K00799	GST, gst	glutathione S-transferase [EC:2.5.1.18]
D	MA_31203g0010	K07198	PRKAA, AMPK	5'-AMP-activated protein kinase, catalytic alpha subunit [EC:2.7.11.11]
C	05410 Hypertrophic cardiomyopathy (HCM) [PATH:ko05410]
D	MA_31203g0010	K07198	PRKAA, AMPK	5'-AMP-activated protein kinase, catalytic alpha subunit [EC:2.7.11.11]
D	MA_3262g0010	K07199	PRKAB	5'-AMP-activated protein kinase, regulatory beta subunit
C	05412 Arrhythmogenic right ventricular cardiomyopathy (ARVC) [PATH:ko05412]
C	05414 Dilated cardiomyopathy (DCM) [PATH:ko05414]
C	05416 Viral myocarditis [PATH:ko05416]
D	MA_15224g0010	K03260	EIF4G	translation initiation factor 4G
B
B	09167 Endocrine and metabolic disease
C	04930 Type II diabetes mellitus [PATH:ko04930]
D	MA_138360g0010	K00844	HK	hexokinase [EC:2.7.1.1]
C	04940 Type I diabetes mellitus [PATH:ko04940]
D	MA_442130g0010	K01580	E4.1.1.15, gadB, gadA, GAD	glutamate decarboxylase [EC:4.1.1.15]
D	MA_89828g0010	K01580	E4.1.1.15, gadB, gadA, GAD	glutamate decarboxylase [EC:4.1.1.15]
C	04950 Maturity onset diabetes of the young [PATH:ko04950]
C	04932 Non-alcoholic fatty liver disease (NAFLD) [PATH:ko04932]
D	MA_10257270g0010	K03083	GSK3B	glycogen synthase kinase 3 beta [EC:2.7.11.26]
D	MA_84660g0010	K07297	ADIPOR	adiponectin receptor
D	MA_31203g0010	K07198	PRKAA, AMPK	5'-AMP-activated protein kinase, catalytic alpha subunit [EC:2.7.11.11]
D	MA_3262g0010	K07199	PRKAB	5'-AMP-activated protein kinase, regulatory beta subunit
D	MA_10434681g0010	K08852	ERN1	serine/threonine-protein kinase/endoribonuclease IRE1 [EC:2.7.11.1 3.1.26.-]
D	MA_10393694g0010	K03966	NDUFB10	NADH dehydrogenase (ubiquinone) 1 beta subcomplex subunit 10
C	04931 Insulin resistance [PATH:ko04931]
D	MA_10257270g0010	K03083	GSK3B	glycogen synthase kinase 3 beta [EC:2.7.11.26]
D	MA_10431543g0010	K14497	PP2C	protein phosphatase 2C [EC:3.1.3.16]
D	MA_444738g0020	K14497	PP2C	protein phosphatase 2C [EC:3.1.3.16]
D	MA_31203g0010	K07198	PRKAA, AMPK	5'-AMP-activated protein kinase, catalytic alpha subunit [EC:2.7.11.11]
D	MA_3262g0010	K07199	PRKAB	5'-AMP-activated protein kinase, regulatory beta subunit
D	MA_10433267g0010	K01110	PTEN	phosphatidylinositol-3,4,5-trisphosphate 3-phosphatase and dual-specificity protein phosphatase PTEN [EC:3.1.3.16 3.1.3.48 3.1.3.67]
D	MA_469g0010	K00820	glmS, GFPT	glutamine---fructose-6-phosphate transaminase (isomerizing) [EC:2.6.1.16]
D	MA_663612g0010	K00820	glmS, GFPT	glutamine---fructose-6-phosphate transaminase (isomerizing) [EC:2.6.1.16]
C	04933 AGE-RAGE signaling pathway in diabetic complications [PATH:ko04933]
C	04934 Cushing syndrome [PATH:ko04934]
D	MA_10257270g0010	K03083	GSK3B	glycogen synthase kinase 3 beta [EC:2.7.11.26]
B
B	09171 Infectious disease: bacterial
C	05110 Vibrio cholerae infection [PATH:ko05110]
D	MA_12853g0010	K02150	ATPeV1E, ATP6E	V-type H+-transporting ATPase subunit E
D	MA_48007g0010	K02152	ATPeV1G, ATP6G	V-type H+-transporting ATPase subunit G
D	MA_12637g0010	K07937	ARF1_2	ADP-ribosylation factor 1/2
C	05120 Epithelial cell signaling in Helicobacter pylori infection [PATH:ko05120]
D	MA_12853g0010	K02150	ATPeV1E, ATP6E	V-type H+-transporting ATPase subunit E
D	MA_48007g0010	K02152	ATPeV1G, ATP6G	V-type H+-transporting ATPase subunit G
C	05130 Pathogenic Escherichia coli infection [PATH:ko05130]
D	MA_12637g0010	K07937	ARF1_2	ADP-ribosylation factor 1/2
D	MA_5963g0010	K07374	TUBA	tubulin alpha
D	MA_130835g0010	K00134	GAPDH, gapA	glyceraldehyde 3-phosphate dehydrogenase [EC:1.2.1.12]
C	05132 Salmonella infection [PATH:ko05132]
D	MA_20596g0020	K20179	VPS11, PEP5	vacuolar protein sorting-associated protein 11
D	MA_534242g0010	K05759	PFN	profilin
D	MA_12637g0010	K07937	ARF1_2	ADP-ribosylation factor 1/2
D	MA_12191g0010	K04079	HSP90A, htpG	molecular chaperone HtpG
D	MA_10431031g0010	K09487	HSP90B, TRA1	heat shock protein 90kDa beta
D	MA_130835g0010	K00134	GAPDH, gapA	glyceraldehyde 3-phosphate dehydrogenase [EC:1.2.1.12]
C	05131 Shigellosis [PATH:ko05131]
D	MA_534242g0010	K05759	PFN	profilin
D	MA_13020g0010	K06689	UBE2D, UBC4, UBC5	ubiquitin-conjugating enzyme E2 D [EC:2.3.2.23]
D	MA_12637g0010	K07937	ARF1_2	ADP-ribosylation factor 1/2
D	MA_10257270g0010	K03083	GSK3B	glycogen synthase kinase 3 beta [EC:2.7.11.26]
D	MA_138360g0010	K00844	HK	hexokinase [EC:2.7.1.1]
C	05135 Yersinia infection [PATH:ko05135]
D	MA_10257270g0010	K03083	GSK3B	glycogen synthase kinase 3 beta [EC:2.7.11.26]
C	05133 Pertussis [PATH:ko05133]
D	MA_52889g0010	K02183	CALM	calmodulin
D	MA_76641g0010	K05765	CFL	cofilin
C	05134 Legionellosis [PATH:ko05134]
D	MA_12637g0010	K07937	ARF1_2	ADP-ribosylation factor 1/2
D	MA_10168585g0010	K13525	VCP, CDC48	transitional endoplasmic reticulum ATPase
D	MA_240476g0010	K03283	HSPA1s	heat shock 70kDa protein 1/2/6/8
C	05150 Staphylococcus aureus infection [PATH:ko05150]
C	05152 Tuberculosis [PATH:ko05152]
D	MA_2351567g0010	K08065	NFYB, HAP3	nuclear transcription Y subunit beta
D	MA_52889g0010	K02183	CALM	calmodulin
C	05100 Bacterial invasion of epithelial cells [PATH:ko05100]
B
B	09172 Infectious disease: viral
C	05166 Human T-cell leukemia virus 1 infection [PATH:ko05166]
D	MA_116011g0010	K08057	CALR	calreticulin
D	MA_139086g0010	K08057	CALR	calreticulin
D	MA_10427968g0010	K08054	CANX	calnexin
D	MA_175884g0010	K00787	FDPS	farnesyl diphosphate synthase [EC:2.5.1.1 2.5.1.10]
D	MA_75520g0010	K05863	SLC25A4S, ANT	solute carrier family 25 (mitochondrial adenine nucleotide translocator), member 4/5/6/31
D	MA_9251g0010	K15305	VAC14, TAX1BP2	vacuole morphology and inheritance protein 14
D	MA_10433267g0010	K01110	PTEN	phosphatidylinositol-3,4,5-trisphosphate 3-phosphatase and dual-specificity protein phosphatase PTEN [EC:3.1.3.16 3.1.3.48 3.1.3.67]
D	MA_2351567g0010	K08065	NFYB, HAP3	nuclear transcription Y subunit beta
C	05170 Human immunodeficiency virus 1 infection [PATH:ko05170]
D	MA_52889g0010	K02183	CALM	calmodulin
D	MA_76641g0010	K05765	CFL	cofilin
D	MA_116011g0010	K08057	CALR	calreticulin
D	MA_139086g0010	K08057	CALR	calreticulin
C	05162 Measles [PATH:ko05162]
D	MA_240476g0010	K03283	HSPA1s	heat shock 70kDa protein 1/2/6/8
D	MA_126866g0010	K10144	RCHY1, PIRH2	RING finger and CHY zinc finger domain-containing protein 1 [EC:2.3.2.27]
D	MA_10257270g0010	K03083	GSK3B	glycogen synthase kinase 3 beta [EC:2.7.11.26]
C	05164 Influenza A [PATH:ko05164]
D	MA_75520g0010	K05863	SLC25A4S, ANT	solute carrier family 25 (mitochondrial adenine nucleotide translocator), member 4/5/6/31
D	MA_768g0010	K14404	CPSF4, YTH1	cleavage and polyadenylation specificity factor subunit 4
D	MA_175884g0010	K00787	FDPS	farnesyl diphosphate synthase [EC:2.5.1.1 2.5.1.10]
C	05161 Hepatitis B [PATH:ko05161]
D	MA_83835g0010	K04802	PCNA	proliferating cell nuclear antigen
C	05160 Hepatitis C [PATH:ko05160]
D	MA_18571g0010	K04354	PPP2R2	serine/threonine-protein phosphatase 2A regulatory subunit B
D	MA_10431638g0010	K04706	PIAS1	E3 SUMO-protein ligase PIAS1 [EC:2.3.2.-]
D	MA_12670g0020	K06630	YWHAE	14-3-3 protein epsilon
D	MA_10257270g0010	K03083	GSK3B	glycogen synthase kinase 3 beta [EC:2.7.11.26]
C	05168 Herpes simplex virus 1 infection [PATH:ko05168]
D	MA_13697g0010	K03680	EIF2B4	translation initiation factor eIF-2B subunit delta
D	MA_116011g0010	K08057	CALR	calreticulin
D	MA_139086g0010	K08057	CALR	calreticulin
C	05163 Human cytomegalovirus infection [PATH:ko05163]
D	MA_52889g0010	K02183	CALM	calmodulin
D	MA_10257270g0010	K03083	GSK3B	glycogen synthase kinase 3 beta [EC:2.7.11.26]
D	MA_116011g0010	K08057	CALR	calreticulin
D	MA_139086g0010	K08057	CALR	calreticulin
C	05167 Kaposi sarcoma-associated herpesvirus infection [PATH:ko05167]
D	MA_52889g0010	K02183	CALM	calmodulin
D	MA_10257270g0010	K03083	GSK3B	glycogen synthase kinase 3 beta [EC:2.7.11.26]
C	05169 Epstein-Barr virus infection [PATH:ko05169]
D	MA_10435598g0010	K03035	PSMD12, RPN5	26S proteasome regulatory subunit N5
D	MA_10429598g0010	K03029	PSMD4, RPN10	26S proteasome regulatory subunit N10
D	MA_10429431g0020	K03030	PSMD14, RPN11, POH1	26S proteasome regulatory subunit N11
D	MA_116011g0010	K08057	CALR	calreticulin
D	MA_139086g0010	K08057	CALR	calreticulin
D	MA_18241g0010	K11644	SIN3A	paired amphipathic helix protein Sin3a
D	MA_10427483g0010	K11838	USP7, UBP15	ubiquitin carboxyl-terminal hydrolase 7 [EC:3.4.19.12]
D	MA_10428769g0010	K11838	USP7, UBP15	ubiquitin carboxyl-terminal hydrolase 7 [EC:3.4.19.12]
C	05165 Human papillomavirus infection [PATH:ko05165]
D	MA_10257270g0010	K03083	GSK3B	glycogen synthase kinase 3 beta [EC:2.7.11.26]
D	MA_10433267g0010	K01110	PTEN	phosphatidylinositol-3,4,5-trisphosphate 3-phosphatase and dual-specificity protein phosphatase PTEN [EC:3.1.3.16 3.1.3.48 3.1.3.67]
D	MA_18571g0010	K04354	PPP2R2	serine/threonine-protein phosphatase 2A regulatory subunit B
D	MA_103867g0010	K14009	BCAP31, BAP31	B-cell receptor-associated protein 31
D	MA_13044g0010	K14009	BCAP31, BAP31	B-cell receptor-associated protein 31
D	MA_12853g0010	K02150	ATPeV1E, ATP6E	V-type H+-transporting ATPase subunit E
D	MA_48007g0010	K02152	ATPeV1G, ATP6G	V-type H+-transporting ATPase subunit G
B
B	09174 Infectious disease: parasitic
C	05146 Amoebiasis [PATH:ko05146]
D	MA_10435722g0010	K01476	E3.5.3.1, rocF, arg	arginase [EC:3.5.3.1]
D	MA_2450g0010	K13963	SERPINB	serpin B
C	05144 Malaria [PATH:ko05144]
C	05145 Toxoplasmosis [PATH:ko05145]
D	MA_240476g0010	K03283	HSPA1s	heat shock 70kDa protein 1/2/6/8
D	MA_10431349g0010	K13412	CPK	calcium-dependent protein kinase [EC:2.7.11.1]
D	MA_9458g0010	K13412	CPK	calcium-dependent protein kinase [EC:2.7.11.1]
C	05140 Leishmaniasis [PATH:ko05140]
C	05142 Chagas disease (American trypanosomiasis) [PATH:ko05142]
D	MA_18571g0010	K04354	PPP2R2	serine/threonine-protein phosphatase 2A regulatory subunit B
D	MA_116011g0010	K08057	CALR	calreticulin
D	MA_139086g0010	K08057	CALR	calreticulin
D	MA_10436227g0010	K01354	ptrB	oligopeptidase B [EC:3.4.21.83]
C	05143 African trypanosomiasis [PATH:ko05143]
D	MA_10436227g0010	K01354	ptrB	oligopeptidase B [EC:3.4.21.83]
B
B	09175 Drug resistance: antimicrobial
C	01501 beta-Lactam resistance [PATH:ko01501]
C	01502 Vancomycin resistance [PATH:ko01502]
C	01503 Cationic antimicrobial peptide (CAMP) resistance [PATH:ko01503]
B
B	09176 Drug resistance: antineoplastic
C	01521 EGFR tyrosine kinase inhibitor resistance [PATH:ko01521]
D	MA_10433267g0010	K01110	PTEN	phosphatidylinositol-3,4,5-trisphosphate 3-phosphatase and dual-specificity protein phosphatase PTEN [EC:3.1.3.16 3.1.3.48 3.1.3.67]
D	MA_72828g0010	K02991	RP-S6e, RPS6	small subunit ribosomal protein S6e
D	MA_10257270g0010	K03083	GSK3B	glycogen synthase kinase 3 beta [EC:2.7.11.26]
C	01524 Platinum drug resistance [PATH:ko01524]
D	MA_103240g0010	K14686	SLC31A1, CTR1	solute carrier family 31 (copper transporter), member 1
D	MA_84518g0010	K17686	copA, ctpA, ATP7	P-type Cu+ transporter [EC:7.2.2.8]
D	MA_10333127g0010	K00799	GST, gst	glutathione S-transferase [EC:2.5.1.18]
D	MA_10434037g0020	K00799	GST, gst	glutathione S-transferase [EC:2.5.1.18]
D	MA_117567g0010	K00799	GST, gst	glutathione S-transferase [EC:2.5.1.18]
D	MA_14925g0010	K00799	GST, gst	glutathione S-transferase [EC:2.5.1.18]
D	MA_188810g0010	K00799	GST, gst	glutathione S-transferase [EC:2.5.1.18]
D	MA_87785g0010	K00799	GST, gst	glutathione S-transferase [EC:2.5.1.18]
D	MA_9754703g0010	K00799	GST, gst	glutathione S-transferase [EC:2.5.1.18]
D	MA_635466g0010	K05666	ABCC2	ATP-binding cassette, subfamily C (CFTR/MRP), member 2
D	MA_854125g0010	K02350	REV3L, POLZ	DNA polymerase zeta [EC:2.7.7.7]
D	MA_6634g0010	K03164	TOP2	DNA topoisomerase II [EC:5.6.2.2]
C	01523 Antifolate resistance [PATH:ko01523]
D	MA_635466g0010	K05666	ABCC2	ATP-binding cassette, subfamily C (CFTR/MRP), member 2
C	01522 Endocrine resistance [PATH:ko01522]
#
A	09180 Brite Hierarchies
B
B	09181 Protein families: metabolism
C	01000 Enzymes [BR:ko01000]
C	01001 Protein kinases [BR:ko01001]
D	MA_10127209g0010	K08790	STK38, NDR	serine/threonine kinase 38 [EC:2.7.11.1]
D	MA_40639g0010	K20714	OXI1	serine/threonine-protein kinase OXI1 [EC:2.7.11.1]
D	MA_31203g0010	K07198	PRKAA, AMPK	5'-AMP-activated protein kinase, catalytic alpha subunit [EC:2.7.11.11]
D	MA_10430272g0020	K14498	SNRK2	serine/threonine-protein kinase SRK2 [EC:2.7.11.1]
D	MA_19316g0010	K14498	SNRK2	serine/threonine-protein kinase SRK2 [EC:2.7.11.1]
D	MA_10431349g0010	K13412	CPK	calcium-dependent protein kinase [EC:2.7.11.1]
D	MA_9458g0010	K13412	CPK	calcium-dependent protein kinase [EC:2.7.11.1]
D	MA_10435098g0010	K08819	CDK12_13	cyclin-dependent kinase 12/13 [EC:2.7.11.22 2.7.11.23]
D	MA_10437020g0010	K14512	MPK6	mitogen-activated protein kinase 6 [EC:2.7.11.24]
D	MA_10257270g0010	K03083	GSK3B	glycogen synthase kinase 3 beta [EC:2.7.11.26]
D	MA_10194g0020	K20604	MKK9	mitogen-activated protein kinase kinase 9 [EC:2.7.12.2]
D	MA_10435520g0010	K08835	OXSR1, STK39	serine/threonine-protein kinase OSR1/STK39 [EC:2.7.11.1]
D	MA_17530g0010	K20716	MAPKKK17_18	mitogen-activated protein kinase kinase kinase 17/18
D	MA_20205g0020	K14500	BSK	BR-signaling kinase [EC:2.7.11.1]
D	MA_10434681g0010	K08852	ERN1	serine/threonine-protein kinase/endoribonuclease IRE1 [EC:2.7.11.1 3.1.26.-]
D	MA_14214g0010	K08867	WNK, PRKWNK	WNK lysine deficient protein kinase [EC:2.7.11.1]
D	MA_16984g0010	K08867	WNK, PRKWNK	WNK lysine deficient protein kinase [EC:2.7.11.1]
D	MA_17708g0010	K08867	WNK, PRKWNK	WNK lysine deficient protein kinase [EC:2.7.11.1]
D	MA_43955g0020	K08867	WNK, PRKWNK	WNK lysine deficient protein kinase [EC:2.7.11.1]
C	01009 Protein phosphatases and associated proteins [BR:ko01009]
D	MA_10433408g0010	K16833	PPP1R2, IPP2	protein phosphatase inhibitor 2
D	MA_3139g0010	K17569	GPATCH2	G patch domain-containing protein 2
D	MA_385382g0010	K05016	CLCN7	chloride channel 7
D	MA_10433454g0020	K01251	E3.3.1.1, ahcY	adenosylhomocysteinase [EC:3.3.1.1]
D	MA_102329g0010	K00850	pfkA, PFK	6-phosphofructokinase 1 [EC:2.7.1.11]
D	MA_10426748g0010	K00850	pfkA, PFK	6-phosphofructokinase 1 [EC:2.7.1.11]
D	MA_127355g0010	K00850	pfkA, PFK	6-phosphofructokinase 1 [EC:2.7.1.11]
D	MA_12984g0010	K00850	pfkA, PFK	6-phosphofructokinase 1 [EC:2.7.1.11]
D	MA_14214g0010	K08867	WNK, PRKWNK	WNK lysine deficient protein kinase [EC:2.7.11.1]
D	MA_16984g0010	K08867	WNK, PRKWNK	WNK lysine deficient protein kinase [EC:2.7.11.1]
D	MA_17708g0010	K08867	WNK, PRKWNK	WNK lysine deficient protein kinase [EC:2.7.11.1]
D	MA_43955g0020	K08867	WNK, PRKWNK	WNK lysine deficient protein kinase [EC:2.7.11.1]
D	MA_18571g0010	K04354	PPP2R2	serine/threonine-protein phosphatase 2A regulatory subunit B
D	MA_10433815g0020	K17609	NXN	nucleoredoxin [EC:1.8.1.8]
D	MA_10433815g0030	K17609	NXN	nucleoredoxin [EC:1.8.1.8]
D	MA_62264g0010	K17609	NXN	nucleoredoxin [EC:1.8.1.8]
D	MA_52889g0010	K02183	CALM	calmodulin
D	MA_12191g0010	K04079	HSP90A, htpG	molecular chaperone HtpG
D	MA_240476g0010	K03283	HSPA1s	heat shock 70kDa protein 1/2/6/8
D	MA_189927g0010	K17499	PPM1G, PP2CG	protein phosphatase 1G [EC:3.1.3.16]
D	MA_103285g0010	K17506	PPM1L, PP2CE	protein phosphatase 1L [EC:3.1.3.16]
D	MA_16483g0010	K14803	PTC2_3	protein phosphatase PTC2/3 [EC:3.1.3.16]
D	MA_10433267g0010	K01110	PTEN	phosphatidylinositol-3,4,5-trisphosphate 3-phosphatase and dual-specificity protein phosphatase PTEN [EC:3.1.3.16 3.1.3.48 3.1.3.67]
D	MA_2427g0010	K18999	CPL3_4	RNA polymerase II C-terminal domain phosphatase-like 3/4 [EC:3.1.3.16]
D	MA_9506636g0010	K13248	PHOSPHO2	pyridoxal phosphate phosphatase PHOSPHO2 [EC:3.1.3.74]
C	01002 Peptidases and inhibitors [BR:ko01002]
D	MA_51087g0010	K22683	APF2	aspartyl protease family protein [EC:3.4.23.-]
D	MA_10435015g0010	K01373	CTSF	cathepsin F [EC:3.4.22.41]
D	MA_10427483g0010	K11838	USP7, UBP15	ubiquitin carboxyl-terminal hydrolase 7 [EC:3.4.19.12]
D	MA_10428769g0010	K11838	USP7, UBP15	ubiquitin carboxyl-terminal hydrolase 7 [EC:3.4.19.12]
D	MA_717g0010	K11855	USP36_42	ubiquitin carboxyl-terminal hydrolase 36/42 [EC:3.4.19.12]
D	MA_2328g0010	K11858	USP48	ubiquitin carboxyl-terminal hydrolase 48 [EC:3.4.19.12]
D	MA_469g0010	K00820	glmS, GFPT	glutamine---fructose-6-phosphate transaminase (isomerizing) [EC:2.6.1.16]
D	MA_663612g0010	K00820	glmS, GFPT	glutamine---fructose-6-phosphate transaminase (isomerizing) [EC:2.6.1.16]
D	MA_10428957g0010	K01953	asnB, ASNS	asparagine synthase (glutamine-hydrolysing) [EC:6.3.5.4]
D	MA_932631g0010	K08776	NPEPPS	puromycin-sensitive aminopeptidase [EC:3.4.11.-]
D	MA_10434527g0010	K21604	IAR3, ILL6	jasmonoyl-L-amino acid hydrolase [EC:3.5.1.127]
D	MA_130557g0010	K02083	allC	allantoate deiminase [EC:3.5.3.9]
D	MA_10433799g0010	K08956	AFG3	AFG3 family protein [EC:3.4.24.-]
D	MA_10429431g0020	K03030	PSMD14, RPN11, POH1	26S proteasome regulatory subunit N11
D	MA_10431297g0020	K01322	PREP	prolyl oligopeptidase [EC:3.4.21.26]
D	MA_10436227g0010	K01354	ptrB	oligopeptidase B [EC:3.4.21.83]
D	MA_10435757g0010	K09645	CPVL	vitellogenic carboxypeptidase-like protein [EC:3.4.16.-]
D	MA_8436036g0010	K09645	CPVL	vitellogenic carboxypeptidase-like protein [EC:3.4.16.-]
D	MA_10436555g0010	K09646	SCPEP1	serine carboxypeptidase 1 [EC:3.4.16.-]
D	MA_8787g0010	K16296	SCPL-I	serine carboxypeptidase-like clade I [EC:3.4.16.-]
D	MA_49382g0010	K16297	SCPL-II	serine carboxypeptidase-like clade II [EC:3.4.16.-]
D	MA_4992g0010	K16297	SCPL-II	serine carboxypeptidase-like clade II [EC:3.4.16.-]
D	MA_96120g0010	K16297	SCPL-II	serine carboxypeptidase-like clade II [EC:3.4.16.-]
D	MA_10430728g0010	K01285	PRCP	lysosomal Pro-X carboxypeptidase [EC:3.4.16.2]
D	MA_58789g0010	K01054	MGLL	acylglycerol lipase [EC:3.1.1.23]
D	MA_77810g0010	K02727	PSMA3	20S proteasome subunit alpha 7 [EC:3.4.25.1]
D	MA_10435256g0010	K13051	ASRGL1, iaaA	L-asparaginase / beta-aspartyl-peptidase [EC:3.5.1.1 3.4.19.5]
D	MA_897311g0010	K18592	GGT1_5, CD224	gamma-glutamyltranspeptidase / glutathione hydrolase / leukotriene-C4 hydrolase [EC:2.3.2.2 3.4.19.13 3.4.19.14]
D	MA_2450g0010	K13963	SERPINB	serpin B
C	01003 Glycosyltransferases [BR:ko01003]
D	MA_10436134g0010	K07151	STT3	dolichyl-diphosphooligosaccharide---protein glycosyltransferase [EC:2.4.99.18]
D	MA_83793g0010	K09480	DGD	digalactosyldiacylglycerol synthase [EC:2.4.1.241]
D	MA_11214g0010	K00703	glgA	starch synthase [EC:2.4.1.21]
D	MA_10429460g0010	K13679	WAXY	granule-bound starch synthase [EC:2.4.1.242]
D	MA_10430953g0010	K10999	CESA	cellulose synthase A [EC:2.4.1.12]
D	MA_127644g0010	K23869	GALS	galactan beta-1,4-galactosyltransferase [EC:2.4.1.-]
D	MA_960362g0010	K11000	CALS	callose synthase [EC:2.4.1.-]
D	MA_11862g0010	K20855	B3GALT1S	beta-1,3-galactosyltransferase 1/2/3/4/5/7/8 [EC:2.4.1.-]
D	MA_95800g0010	K20855	B3GALT1S	beta-1,3-galactosyltransferase 1/2/3/4/5/7/8 [EC:2.4.1.-]
D	MA_10508g0010	K20867	GAUT12S	galacturonosyltransferase 12/13/14/15 [EC:2.4.1.-]
D	MA_402760g0010	K13681	FUT	xyloglucan fucosyltransferase [EC:2.4.1.-]
D	MA_15991g0010	K20891	GLCAT14	beta-glucuronosyltransferase [EC:2.4.1.-]
D	MA_10433477g0020	K13691	SGT1	pathogen-inducible salicylic acid glucosyltransferase [EC:2.4.1.-]
D	MA_10436215g0020	K13691	SGT1	pathogen-inducible salicylic acid glucosyltransferase [EC:2.4.1.-]
D	MA_49332g0010	K13691	SGT1	pathogen-inducible salicylic acid glucosyltransferase [EC:2.4.1.-]
D	MA_796003g0010	K13691	SGT1	pathogen-inducible salicylic acid glucosyltransferase [EC:2.4.1.-]
D	MA_243g0020	K23452	UGT85A	UDP-glucosyltransferase 85A [EC:2.4.1.-]
D	MA_10434729g0020	K13496	UGT73C	UDP-glucosyltransferase 73C [EC:2.4.1.-]
D	MA_70127g0010	K13496	UGT73C	UDP-glucosyltransferase 73C [EC:2.4.1.-]
D	MA_103636g0020	K23260	TOGT1	scopoletin glucosyltransferase [EC:2.4.1.128]
D	MA_10433869g0010	K23260	TOGT1	scopoletin glucosyltransferase [EC:2.4.1.128]
D	MA_80035g0010	K08237	E2.4.1.218	hydroquinone glucosyltransferase [EC:2.4.1.218]
D	MA_653463g0010	K11718	HUGT	UDP-glucose:glycoprotein glucosyltransferase [EC:2.4.1.-]
D	MA_10432494g0010	K16055	TPS	trehalose 6-phosphate synthase/phosphatase [EC:2.4.1.15 3.1.3.12]
D	MA_10432094g0010	K00695	E2.4.1.13	sucrose synthase [EC:2.4.1.13]
C	01005 Lipopolysaccharide biosynthesis proteins [BR:ko01005]
C	01011 Peptidoglycan biosynthesis and degradation proteins [BR:ko01011]
C	01004 Lipid biosynthesis proteins [BR:ko01004]
D	MA_24476g0010	K09458	fabF, OXSM, CEM1	3-oxoacyl-[acyl-carrier-protein] synthase II [EC:2.3.1.179]
D	MA_162298g0020	K00059	fabG, OAR1	3-oxoacyl-[acyl-carrier protein] reductase [EC:1.1.1.100]
D	MA_78306g0010	K10258	TER, TSC13, CER10	very-long-chain enoyl-CoA reductase [EC:1.3.1.93]
D	MA_10435333g0010	K17361	ACOT9	acyl-coenzyme A thioesterase 9 [EC:3.1.2.-]
D	MA_20551g0010	K10256	FAD2	omega-6 fatty acid desaturase / acyl-lipid omega-6 desaturase (Delta-12 desaturase) [EC:1.14.19.6 1.14.19.22]
D	MA_10436072g0030	K23618	AAE11_12	acyl-activating enzyme 11/12 [EC:6.2.1.2 6.2.1.-]
D	MA_10431833g0010	K01897	ACSL, fadD	long-chain acyl-CoA synthetase [EC:6.2.1.3]
D	MA_9683809g0010	K01897	ACSL, fadD	long-chain acyl-CoA synthetase [EC:6.2.1.3]
C	01008 Polyketide biosynthesis proteins [BR:ko01008]
D	MA_10426264g0020	K00660	CHS	chalcone synthase [EC:2.3.1.74]
D	MA_20764g0010	K00660	CHS	chalcone synthase [EC:2.3.1.74]
D	MA_5735g0010	K00660	CHS	chalcone synthase [EC:2.3.1.74]
C	01006 Prenyltransferases [BR:ko01006]
D	MA_175884g0010	K00787	FDPS	farnesyl diphosphate synthase [EC:2.5.1.1 2.5.1.10]
C	01007 Amino acid related enzymes [BR:ko01007]
D	MA_10429951g0010	K01885	EARS, gltX	glutamyl-tRNA synthetase [EC:6.1.1.17]
D	MA_10436199g0010	K01874	MARS, metG	methionyl-tRNA synthetase [EC:6.1.1.10]
D	MA_102057g0010	K00815	TAT	tyrosine aminotransferase [EC:2.6.1.5]
D	MA_10425896g0020	K01762	ACS	1-aminocyclopropane-1-carboxylate synthase [EC:4.4.1.14]
D	MA_8195264g0010	K01762	ACS	1-aminocyclopropane-1-carboxylate synthase [EC:4.4.1.14]
D	MA_7993g0010	K00819	rocD, OAT	ornithine--oxo-acid transaminase [EC:2.6.1.13]
D	MA_17826g0020	K00831	serC, PSAT1	phosphoserine aminotransferase [EC:2.6.1.52]
C	00199 Cytochrome P450 [BR:ko00199]
D	MA_10435536g0010	K00487	CYP73A	trans-cinnamate 4-monooxygenase [EC:1.14.14.91]
D	MA_20287g0010	K01723	AOS	hydroperoxide dehydratase [EC:4.2.1.92]
D	MA_10432446g0030	K20556	CYP76C	cytochrome P450 family 76 subfamily C
D	MA_10055697g0010	K23136	CYP82C4	fraxetin 5-hydroxylase [EC:1.14.14.164]
D	MA_59638g0010	K23136	CYP82C4	fraxetin 5-hydroxylase [EC:1.14.14.164]
D	MA_10434709g0010	K20623	CYP92A6	typhasterol/6-deoxotyphasterol 2alpha-hydroxylase
D	MA_158072g0010	K20623	CYP92A6	typhasterol/6-deoxotyphasterol 2alpha-hydroxylase
D	MA_109548g0010	K09754	CYP98A, C3'H	5-O-(4-coumaroyl)-D-quinate 3'-monooxygenase [EC:1.14.14.96]
D	MA_642298g0010	K20495	CYP704B1	long-chain fatty acid omega-monooxygenase [EC:1.14.14.80]
D	MA_96944g0010	K09843	CYP707A	(+)-abscisic acid 8'-hydroxylase [EC:1.14.14.137]
D	MA_24539g0010	K20562	CYP736A	biphenyl-4-hydroxylase
D	MA_760150g0010	K20562	CYP736A	biphenyl-4-hydroxylase
C	00194 Photosynthesis proteins [BR:ko00194]
B
B	09182 Protein families: genetic information processing
C	03000 Transcription factors [BR:ko03000]
D	MA_10431762g0010	K14431	TGA	transcription factor TGA
D	MA_10435905g0020	K13422	MYC2	transcription factor MYC2
D	MA_5838g0020	K13422	MYC2	transcription factor MYC2
D	MA_169305g0010	K09338	HD-ZIP	homeobox-leucine zipper protein
D	MA_3688g0010	K09338	HD-ZIP	homeobox-leucine zipper protein
D	MA_60457g0010	K09338	HD-ZIP	homeobox-leucine zipper protein
D	MA_10428887g0010	K09377	CSRP	cysteine and glycine-rich protein
D	MA_25309g0010	K04683	TFDP1	transcription factor Dp-1
D	MA_110587g0010	K09419	HSFF	heat shock transcription factor, other eukaryote
D	MA_5374g0010	K09419	HSFF	heat shock transcription factor, other eukaryote
D	MA_101987g0010	K09422	MYBP	transcription factor MYB, plant
D	MA_10430220g0010	K09422	MYBP	transcription factor MYB, plant
D	MA_121533g0010	K09422	MYBP	transcription factor MYB, plant
D	MA_22140g0010	K09422	MYBP	transcription factor MYB, plant
D	MA_30848g0010	K09422	MYBP	transcription factor MYB, plant
D	MA_6393g0010	K09422	MYBP	transcription factor MYB, plant
D	MA_69407g0010	K09422	MYBP	transcription factor MYB, plant
D	MA_8147g0020	K09422	MYBP	transcription factor MYB, plant
D	MA_8206949g0010	K09422	MYBP	transcription factor MYB, plant
D	MA_9544g0010	K09422	MYBP	transcription factor MYB, plant
D	MA_102199g0010	K12133	LHY	MYB-related transcription factor LHY
D	MA_18942g0010	K09264	K09264	MADS-box transcription factor, plant
D	MA_98273g0010	K09272	SSRP1	structure-specific recognition protein 1
[truncated: 512 more rows]

## Sheet: PRA-B under
Hierarchy	Pathway / Picea abies gene (MA_XgX)	KO	Name	Definition
A	09100 Metabolism
B
B	09101 Carbohydrate metabolism
C	00010 Glycolysis / Gluconeogenesis [PATH:ko00010]
D	MA_104409g0010	K03841	FBP, fbp	fructose-1,6-bisphosphatase I [EC:3.1.3.11]
D	MA_399736g0010	K03841	FBP, fbp	fructose-1,6-bisphosphatase I [EC:3.1.3.11]
D	MA_41114g0010	K03841	FBP, fbp	fructose-1,6-bisphosphatase I [EC:3.1.3.11]
D	MA_129930g0010	K01623	ALDO	fructose-bisphosphate aldolase, class I [EC:4.1.2.13]
D	MA_98654g0010	K01623	ALDO	fructose-bisphosphate aldolase, class I [EC:4.1.2.13]
D	MA_10426544g0020	K00134	GAPDH, gapA	glyceraldehyde 3-phosphate dehydrogenase [EC:1.2.1.12]
D	MA_92421g0010	K00927	PGK, pgk	phosphoglycerate kinase [EC:2.7.2.3]
D	MA_10428013g0010	K00873	PK, pyk	pyruvate kinase [EC:2.7.1.40]
D	MA_118815g0010	K00162	PDHB, pdhB	pyruvate dehydrogenase E1 component beta subunit [EC:1.2.4.1]
D	MA_10433674g0010	K00627	DLAT, aceF, pdhC	pyruvate dehydrogenase E2 component (dihydrolipoamide acetyltransferase) [EC:2.3.1.12]
D	MA_494797g0010	K00016	LDH, ldh	L-lactate dehydrogenase [EC:1.1.1.27]
D	MA_10435867g0010	K18857	ADH1	alcohol dehydrogenase class-P [EC:1.1.1.1]
D	MA_11645g0010	K18857	ADH1	alcohol dehydrogenase class-P [EC:1.1.1.1]
D	MA_10434402g0010	K00001	E1.1.1.1, adh	alcohol dehydrogenase [EC:1.1.1.1]
D	MA_9153293g0010	K00001	E1.1.1.1, adh	alcohol dehydrogenase [EC:1.1.1.1]
D	MA_112757g0010	K01913	AAE7, ACN1	acetate/butyrate---CoA ligase [EC:6.2.1.1 6.2.1.2]
C	00020 Citrate cycle (TCA cycle) [PATH:ko00020]
D	MA_10436068g0010	K00025	MDH1	malate dehydrogenase [EC:1.1.1.37]
D	MA_87937g0010	K00026	MDH2	malate dehydrogenase [EC:1.1.1.37]
D	MA_118815g0010	K00162	PDHB, pdhB	pyruvate dehydrogenase E1 component beta subunit [EC:1.2.4.1]
D	MA_10433674g0010	K00627	DLAT, aceF, pdhC	pyruvate dehydrogenase E2 component (dihydrolipoamide acetyltransferase) [EC:2.3.1.12]
C	00030 Pentose phosphate pathway [PATH:ko00030]
D	MA_10267514g0010	K00036	G6PD, zwf	glucose-6-phosphate 1-dehydrogenase [EC:1.1.1.49 1.1.1.363]
D	MA_92814g0010	K01783	rpe, RPE	ribulose-phosphate 3-epimerase [EC:5.1.3.1]
D	MA_102149g0010	K00615	E2.2.1.1, tktA, tktB	transketolase [EC:2.2.1.1]
D	MA_10436615g0020	K00616	E2.2.1.2, talA, talB	transaldolase [EC:2.2.1.2]
D	MA_10435626g0040	K01807	rpiA	ribose 5-phosphate isomerase A [EC:5.3.1.6]
D	MA_9081761g0010	K00852	rbsK, RBKS	ribokinase [EC:2.7.1.15]
D	MA_962142g0010	K00948	PRPS, prsA	ribose-phosphate pyrophosphokinase [EC:2.7.6.1]
D	MA_129930g0010	K01623	ALDO	fructose-bisphosphate aldolase, class I [EC:4.1.2.13]
D	MA_98654g0010	K01623	ALDO	fructose-bisphosphate aldolase, class I [EC:4.1.2.13]
D	MA_104409g0010	K03841	FBP, fbp	fructose-1,6-bisphosphatase I [EC:3.1.3.11]
D	MA_399736g0010	K03841	FBP, fbp	fructose-1,6-bisphosphatase I [EC:3.1.3.11]
D	MA_41114g0010	K03841	FBP, fbp	fructose-1,6-bisphosphatase I [EC:3.1.3.11]
C	00040 Pentose and glucuronate interconversions [PATH:ko00040]
D	MA_10428625g0010	K01051	E3.1.1.11	pectinesterase [EC:3.1.1.11]
D	MA_427851g0010	K01184	E3.2.1.15	polygalacturonase [EC:3.2.1.15]
D	MA_92814g0010	K01783	rpe, RPE	ribulose-phosphate 3-epimerase [EC:5.1.3.1]
D	MA_10428049g0010	K00854	xylB, XYLB	xylulokinase [EC:2.7.1.17]
D	MA_10431459g0010	K00008	SORD, gutB	L-iditol 2-dehydrogenase [EC:1.1.1.14]
C	00051 Fructose and mannose metabolism [PATH:ko00051]
D	MA_953274g0010	K19355	MAN	mannan endo-1,4-beta-mannosidase [EC:3.2.1.78]
D	MA_293844g0010	K00966	GMPP	mannose-1-phosphate guanylyltransferase [EC:2.7.7.13]
D	MA_104409g0010	K03841	FBP, fbp	fructose-1,6-bisphosphatase I [EC:3.1.3.11]
D	MA_399736g0010	K03841	FBP, fbp	fructose-1,6-bisphosphatase I [EC:3.1.3.11]
D	MA_41114g0010	K03841	FBP, fbp	fructose-1,6-bisphosphatase I [EC:3.1.3.11]
D	MA_10431459g0010	K00008	SORD, gutB	L-iditol 2-dehydrogenase [EC:1.1.1.14]
D	MA_129930g0010	K01623	ALDO	fructose-bisphosphate aldolase, class I [EC:4.1.2.13]
D	MA_98654g0010	K01623	ALDO	fructose-bisphosphate aldolase, class I [EC:4.1.2.13]
C	00052 Galactose metabolism [PATH:ko00052]
D	MA_67331g0010	K18819	GOLS	inositol 3-alpha-galactosyltransferase [EC:2.4.1.123]
D	MA_139754g0010	K06617	E2.4.1.82	raffinose synthase [EC:2.4.1.82]
C	00053 Ascorbate and aldarate metabolism [PATH:ko00053]
D	MA_593679g0010	K10047	VTC4	inositol-phosphate phosphatase / L-galactose 1-phosphate phosphatase [EC:3.1.3.25 3.1.3.93]
D	MA_10435492g0010	K00434	E1.11.1.11	L-ascorbate peroxidase [EC:1.11.1.11]
D	MA_110270g0010	K00434	E1.11.1.11	L-ascorbate peroxidase [EC:1.11.1.11]
D	MA_86450g0010	K21888	DHAR	glutathione dehydrogenase/transferase [EC:1.8.5.1 2.5.1.18]
D	MA_10436713g0020	K00423	E1.10.3.3	L-ascorbate oxidase [EC:1.10.3.3]
C	00500 Starch and sucrose metabolism [PATH:ko00500]
D	MA_10743g0010	K00696	E2.4.1.14	sucrose-phosphate synthase [EC:2.4.1.14]
D	MA_10432402g0010	K07024	SPP	sucrose-6-phosphatase [EC:3.1.3.24]
D	MA_10426205g0010	K01188	E3.2.1.21	beta-glucosidase [EC:3.2.1.21]
D	MA_952732g0010	K01188	E3.2.1.21	beta-glucosidase [EC:3.2.1.21]
D	MA_8033g0010	K05350	bglB	beta-glucosidase [EC:3.2.1.21]
D	MA_57899g0010	K00700	GBE1, glgB	1,4-alpha-glucan branching enzyme [EC:2.4.1.18]
D	MA_33055g0010	K01176	AMY, amyA, malS	alpha-amylase [EC:3.2.1.1]
D	MA_9120657g0010	K01176	AMY, amyA, malS	alpha-amylase [EC:3.2.1.1]
D	MA_158054g0010	K01177	E3.2.1.2	beta-amylase [EC:3.2.1.2]
D	MA_10425963g0010	K01214	ISA, treX	isoamylase [EC:3.2.1.68]
C	00520 Amino sugar and nucleotide sugar metabolism [PATH:ko00520]
D	MA_10428348g0010	K01183	E3.2.1.14	chitinase [EC:3.2.1.14]
D	MA_10436260g0010	K01209	abfA	alpha-L-arabinofuranosidase [EC:3.2.1.55]
D	MA_129653g0010	K15920	XYL4	xylan 1,4-beta-xylosidase [EC:3.2.1.37]
D	MA_8876374g0010	K15920	XYL4	xylan 1,4-beta-xylosidase [EC:3.2.1.37]
D	MA_10430949g0010	K06118	SQD1, sqdB	UDP-sulfoquinovose synthase [EC:3.13.1.1]
D	MA_118216g0010	K13648	GAUT	alpha-1,4-galacturonosyltransferase [EC:2.4.1.43]
D	MA_293844g0010	K00966	GMPP	mannose-1-phosphate guanylyltransferase [EC:2.7.7.13]
C	00620 Pyruvate metabolism [PATH:ko00620]
D	MA_112757g0010	K01913	AAE7, ACN1	acetate/butyrate---CoA ligase [EC:6.2.1.1 6.2.1.2]
D	MA_118815g0010	K00162	PDHB, pdhB	pyruvate dehydrogenase E1 component beta subunit [EC:1.2.4.1]
D	MA_10433674g0010	K00627	DLAT, aceF, pdhC	pyruvate dehydrogenase E2 component (dihydrolipoamide acetyltransferase) [EC:2.3.1.12]
D	MA_10428013g0010	K00873	PK, pyk	pyruvate kinase [EC:2.7.1.40]
D	MA_10257038g0010	K01512	acyP	acylphosphatase [EC:3.6.1.7]
D	MA_494797g0010	K00016	LDH, ldh	L-lactate dehydrogenase [EC:1.1.1.27]
D	MA_102793g0010	K01759	GLO1, gloA	lactoylglutathione lyase [EC:4.4.1.5]
D	MA_10426049g0010	K00029	E1.1.1.40, maeB	malate dehydrogenase (oxaloacetate-decarboxylating)(NADP+) [EC:1.1.1.40]
D	MA_10436068g0010	K00025	MDH1	malate dehydrogenase [EC:1.1.1.37]
D	MA_87937g0010	K00026	MDH2	malate dehydrogenase [EC:1.1.1.37]
D	MA_9415255g0010	K00051	E1.1.1.82	malate dehydrogenase (NADP+) [EC:1.1.1.82]
D	MA_35183g0010	K01006	ppdK	pyruvate, orthophosphate dikinase [EC:2.7.9.1]
C	00630 Glyoxylate and dicarboxylate metabolism [PATH:ko00630]
D	MA_112757g0010	K01913	AAE7, ACN1	acetate/butyrate---CoA ligase [EC:6.2.1.1 6.2.1.2]
D	MA_10436068g0010	K00025	MDH1	malate dehydrogenase [EC:1.1.1.37]
D	MA_87937g0010	K00026	MDH2	malate dehydrogenase [EC:1.1.1.37]
D	MA_15820g0010	K11517	HAO	(S)-2-hydroxy-acid oxidase [EC:1.1.3.15]
D	MA_10437148g0010	K03781	katE, CAT, catB, srpA	catalase [EC:1.11.1.6]
D	MA_212137g0010	K15919	HPR2_3	glyoxylate/hydroxypyruvate reductase [EC:1.1.1.79 1.1.1.81]
D	MA_10048552g0010	K18121	GLYR	glyoxylate/succinic semialdehyde reductase [EC:1.1.1.79 1.1.1.-]
D	MA_90807g0010	K15893	HPR1	glycerate dehydrogenase [EC:1.1.1.29]
D	MA_10211598g0010	K19269	PGP, PGLP	phosphoglycolate phosphatase [EC:3.1.3.18 3.1.3.48]
D	MA_47626g0010	K01602	rbcS	ribulose-bisphosphate carboxylase small chain [EC:4.1.1.39]
D	MA_18142g0010	K00830	AGXT	alanine-glyoxylate transaminase / serine-glyoxylate transaminase / serine-pyruvate transaminase [EC:2.6.1.44 2.6.1.45 2.6.1.51]
D	MA_165666g0020	K14272	GGAT	glutamate--glyoxylate aminotransferase [EC:2.6.1.4 2.6.1.2 2.6.1.44]
D	MA_10435102g0010	K00284	GLU, gltS	glutamate synthase (ferredoxin) [EC:1.4.7.1]
D	MA_185611g0010	K00284	GLU, gltS	glutamate synthase (ferredoxin) [EC:1.4.7.1]
D	MA_9199701g0010	K01915	glnA, GLUL	glutamine synthetase [EC:6.3.1.2]
D	MA_99276g0010	K00600	glyA, SHMT	glycine hydroxymethyltransferase [EC:2.1.2.1]
D	MA_119766g0010	K00281	GLDC, gcvP	glycine dehydrogenase [EC:1.4.4.2]
D	MA_10429284g0010	K00605	gcvT, AMT	aminomethyltransferase [EC:2.1.2.10]
D	MA_76209g0010	K00605	gcvT, AMT	aminomethyltransferase [EC:2.1.2.10]
D	MA_20265g0010	K02437	gcvH, GCSH	glycine cleavage system H protein
D	MA_30073g0010	K01433	purU	formyltetrahydrofolate deformylase [EC:3.5.1.10]
C	00640 Propanoate metabolism [PATH:ko00640]
D	MA_18401g0010	K05605	HIBCH	3-hydroxyisobutyryl-CoA hydrolase [EC:3.1.2.4]
D	MA_494797g0010	K00016	LDH, ldh	L-lactate dehydrogenase [EC:1.1.1.27]
C	00650 Butanoate metabolism [PATH:ko00650]
D	MA_112757g0010	K01913	AAE7, ACN1	acetate/butyrate---CoA ligase [EC:6.2.1.1 6.2.1.2]
D	MA_10431705g0020	K01580	E4.1.1.15, gadB, gadA, GAD	glutamate decarboxylase [EC:4.1.1.15]
D	MA_10048552g0010	K18121	GLYR	glyoxylate/succinic semialdehyde reductase [EC:1.1.1.79 1.1.1.-]
D	MA_20909g0010	K01652	E2.2.1.6L, ilvB, ilvG, ilvI	acetolactate synthase I/II/III large subunit [EC:2.2.1.6]
C	00660 C5-Branched dibasic acid metabolism [PATH:ko00660]
D	MA_20909g0010	K01652	E2.2.1.6L, ilvB, ilvG, ilvI	acetolactate synthase I/II/III large subunit [EC:2.2.1.6]
D	MA_16425g0010	K01703	leuC, IPMI-L	3-isopropylmalate/(R)-2-methylmalate dehydratase large subunit [EC:4.2.1.33 4.2.1.35]
C	00562 Inositol phosphate metabolism [PATH:ko00562]
D	MA_593679g0010	K10047	VTC4	inositol-phosphate phosphatase / L-galactose 1-phosphate phosphatase [EC:3.1.3.25 3.1.3.93]
D	MA_5176g0010	K01858	INO1, ISYNA1	myo-inositol-1-phosphate synthase [EC:5.5.1.4]
B
B	09102 Energy metabolism
C	00190 Oxidative phosphorylation [PATH:ko00190]
D	MA_131460g0010	K03940	NDUFS7	NADH dehydrogenase (ubiquinone) Fe-S protein 7 [EC:7.1.1.2 1.6.99.3]
D	MA_957637g0010	K02111	ATPF1A, atpA	F-type H+/Na+-transporting ATPase subunit alpha [EC:7.1.2.2 7.2.2.1]
D	MA_10433659g0010	K02115	ATPF1G, atpG	F-type H+-transporting ATPase subunit gamma
D	MA_10744g0010	K02113	ATPF1D, atpH	F-type H+-transporting ATPase subunit delta
D	MA_657g0010	K02113	ATPF1D, atpH	F-type H+-transporting ATPase subunit delta
D	MA_128169g0010	K02109	ATPF0B, atpF	F-type H+-transporting ATPase subunit b
D	MA_10432674g0020	K02149	ATPeV1D, ATP6M	V-type H+-transporting ATPase subunit D
D	MA_10426244g0010	K01507	ppa	inorganic pyrophosphatase [EC:3.6.1.1]
C	00195 Photosynthesis [PATH:ko00195]
D	MA_1581613g0010	K02707	psbE	photosystem II cytochrome b559 subunit alpha
D	MA_491379g0010	K02716	psbO	photosystem II oxygen-evolving enhancer protein 1
D	MA_3005g0010	K02717	psbP	photosystem II oxygen-evolving enhancer protein 2
D	MA_218996g0010	K08901	psbQ	photosystem II oxygen-evolving enhancer protein 3
D	MA_282g0010	K03541	psbR	photosystem II 10kDa protein
D	MA_4107548g0010	K03542	psbS	photosystem II 22kDa protein
D	MA_571554g0010	K03542	psbS	photosystem II 22kDa protein
D	MA_575444g0010	K03542	psbS	photosystem II 22kDa protein
D	MA_10431532g0010	K02721	psbW	photosystem II PsbW protein
D	MA_12201g0010	K02723	psbY	photosystem II PsbY protein
D	MA_388691g0010	K08902	psb27	photosystem II Psb27 protein
D	MA_18349g0010	K08903	psb28	photosystem II 13kDa protein
D	MA_10356500g0030	K02690	psaB	photosystem I P700 chlorophyll a apoprotein A2
D	MA_9169733g0010	K02692	psaD	photosystem I subunit II
D	MA_10090427g0010	K02694	psaF	photosystem I subunit III
D	MA_100910g0020	K08905	psaG	photosystem I subunit V
D	MA_65259g0010	K02695	psaH	photosystem I subunit VI
D	MA_16054g0010	K02698	psaK	photosystem I subunit X
D	MA_3403026g0010	K02699	psaL	photosystem I subunit XI
D	MA_348255g0010	K02701	psaN	photosystem I subunit PsaN
D	MA_893g0010	K14332	psaO	photosystem I subunit PsaO
D	MA_10429712g0010	K02634	petA	apocytochrome f
D	MA_32523g0010	K02636	petC	cytochrome b6-f complex iron-sulfur subunit [EC:7.1.1.6]
D	MA_10427889g0020	K02638	petE	plastocyanin
D	MA_184421g0010	K02639	petF	ferredoxin
D	MA_193431g0010	K02641	petH	ferredoxin--NADP+ reductase [EC:1.18.1.2]
D	MA_10433659g0010	K02115	ATPF1G, atpG	F-type H+-transporting ATPase subunit gamma
D	MA_957637g0010	K02111	ATPF1A, atpA	F-type H+/Na+-transporting ATPase subunit alpha [EC:7.1.2.2 7.2.2.1]
D	MA_10744g0010	K02113	ATPF1D, atpH	F-type H+-transporting ATPase subunit delta
D	MA_657g0010	K02113	ATPF1D, atpH	F-type H+-transporting ATPase subunit delta
D	MA_128169g0010	K02109	ATPF0B, atpF	F-type H+-transporting ATPase subunit b
C	00196 Photosynthesis - antenna proteins [PATH:ko00196]
D	MA_10431493g0010	K08907	LHCA1	light-harvesting complex I chlorophyll a/b binding protein 1
D	MA_815900g0010	K08909	LHCA3	light-harvesting complex I chlorophyll a/b binding protein 3
D	MA_65346g0010	K08910	LHCA4	light-harvesting complex I chlorophyll a/b binding protein 4
D	MA_131587g0010	K08912	LHCB1	light-harvesting complex II chlorophyll a/b binding protein 1
D	MA_10431300g0020	K08913	LHCB2	light-harvesting complex II chlorophyll a/b binding protein 2
D	MA_129206g0010	K08915	LHCB4	light-harvesting complex II chlorophyll a/b binding protein 4
D	MA_176279g0010	K08916	LHCB5	light-harvesting complex II chlorophyll a/b binding protein 5
C	00710 Carbon fixation in photosynthetic organisms [PATH:ko00710]
D	MA_47626g0010	K01602	rbcS	ribulose-bisphosphate carboxylase small chain [EC:4.1.1.39]
D	MA_92421g0010	K00927	PGK, pgk	phosphoglycerate kinase [EC:2.7.2.3]
D	MA_10426544g0020	K00134	GAPDH, gapA	glyceraldehyde 3-phosphate dehydrogenase [EC:1.2.1.12]
D	MA_63231g0010	K05298	GAPA	glyceraldehyde-3-phosphate dehydrogenase (NADP+) (phosphorylating) [EC:1.2.1.13]
D	MA_69727g0010	K05298	GAPA	glyceraldehyde-3-phosphate dehydrogenase (NADP+) (phosphorylating) [EC:1.2.1.13]
D	MA_129930g0010	K01623	ALDO	fructose-bisphosphate aldolase, class I [EC:4.1.2.13]
D	MA_98654g0010	K01623	ALDO	fructose-bisphosphate aldolase, class I [EC:4.1.2.13]
D	MA_104409g0010	K03841	FBP, fbp	fructose-1,6-bisphosphatase I [EC:3.1.3.11]
D	MA_399736g0010	K03841	FBP, fbp	fructose-1,6-bisphosphatase I [EC:3.1.3.11]
D	MA_41114g0010	K03841	FBP, fbp	fructose-1,6-bisphosphatase I [EC:3.1.3.11]
D	MA_102149g0010	K00615	E2.2.1.1, tktA, tktB	transketolase [EC:2.2.1.1]
D	MA_10427281g0010	K01100	E3.1.3.37	sedoheptulose-bisphosphatase [EC:3.1.3.37]
D	MA_10435626g0040	K01807	rpiA	ribose 5-phosphate isomerase A [EC:5.3.1.6]
D	MA_210555g0010	K00855	PRK, prkB	phosphoribulokinase [EC:2.7.1.19]
D	MA_92814g0010	K01783	rpe, RPE	ribulose-phosphate 3-epimerase [EC:5.1.3.1]
D	MA_165666g0020	K14272	GGAT	glutamate--glyoxylate aminotransferase [EC:2.6.1.4 2.6.1.2 2.6.1.44]
D	MA_35183g0010	K01006	ppdK	pyruvate, orthophosphate dikinase [EC:2.7.9.1]
D	MA_10426049g0010	K00029	E1.1.1.40, maeB	malate dehydrogenase (oxaloacetate-decarboxylating)(NADP+) [EC:1.1.1.40]
D	MA_9415255g0010	K00051	E1.1.1.82	malate dehydrogenase (NADP+) [EC:1.1.1.82]
D	MA_10436068g0010	K00025	MDH1	malate dehydrogenase [EC:1.1.1.37]
D	MA_87937g0010	K00026	MDH2	malate dehydrogenase [EC:1.1.1.37]
C	00720 Carbon fixation pathways in prokaryotes [PATH:ko00720]
D	MA_35183g0010	K01006	ppdK	pyruvate, orthophosphate dikinase [EC:2.7.9.1]
C	00680 Methane metabolism [PATH:ko00680]
D	MA_99276g0010	K00600	glyA, SHMT	glycine hydroxymethyltransferase [EC:2.1.2.1]
D	MA_18142g0010	K00830	AGXT	alanine-glyoxylate transaminase / serine-glyoxylate transaminase / serine-pyruvate transaminase [EC:2.6.1.44 2.6.1.45 2.6.1.51]
D	MA_129930g0010	K01623	ALDO	fructose-bisphosphate aldolase, class I [EC:4.1.2.13]
D	MA_98654g0010	K01623	ALDO	fructose-bisphosphate aldolase, class I [EC:4.1.2.13]
D	MA_104409g0010	K03841	FBP, fbp	fructose-1,6-bisphosphatase I [EC:3.1.3.11]
D	MA_399736g0010	K03841	FBP, fbp	fructose-1,6-bisphosphatase I [EC:3.1.3.11]
D	MA_41114g0010	K03841	FBP, fbp	fructose-1,6-bisphosphatase I [EC:3.1.3.11]
C	00910 Nitrogen metabolism [PATH:ko00910]
D	MA_95356g0010	K00261	GLUD1_2, gdhA	glutamate dehydrogenase (NAD(P)+) [EC:1.4.1.3]
D	MA_9199701g0010	K01915	glnA, GLUL	glutamine synthetase [EC:6.3.1.2]
D	MA_10435102g0010	K00284	GLU, gltS	glutamate synthase (ferredoxin) [EC:1.4.7.1]
D	MA_185611g0010	K00284	GLU, gltS	glutamate synthase (ferredoxin) [EC:1.4.7.1]
D	MA_25325g0010	K01673	cynT, can	carbonic anhydrase [EC:4.2.1.1]
D	MA_258624g0010	K01673	cynT, can	carbonic anhydrase [EC:4.2.1.1]
C	00920 Sulfur metabolism [PATH:ko00920]
D	MA_8377447g0010	K01011	TST, MPST, sseA	thiosulfate/3-mercaptopyruvate sulfurtransferase [EC:2.8.1.1 2.8.1.2]
D	MA_203633g0010	K01738	cysK	cysteine synthase [EC:2.5.1.47]
B
B	09103 Lipid metabolism
C	00061 Fatty acid biosynthesis [PATH:ko00061]
D	MA_10428839g0010	K09458	fabF, OXSM, CEM1	3-oxoacyl-[acyl-carrier-protein] synthase II [EC:2.3.1.179]
D	MA_10427712g0010	K00059	fabG, OAR1	3-oxoacyl-[acyl-carrier protein] reductase [EC:1.1.1.100]
D	MA_62890g0010	K01897	ACSL, fadD	long-chain acyl-CoA synthetase [EC:6.2.1.3]
C	00062 Fatty acid elongation [PATH:ko00062]
D	MA_934713g0010	K01074	PPT	palmitoyl-protein thioesterase [EC:3.1.2.22]
D	MA_780013g0010	K10258	TER, TSC13, CER10	very-long-chain enoyl-CoA reductase [EC:1.3.1.93]
D	MA_8985g0010	K10258	TER, TSC13, CER10	very-long-chain enoyl-CoA reductase [EC:1.3.1.93]
C	00071 Fatty acid degradation [PATH:ko00071]
D	MA_62890g0010	K01897	ACSL, fadD	long-chain acyl-CoA synthetase [EC:6.2.1.3]
D	MA_10430051g0010	K20495	CYP704B1	long-chain fatty acid omega-monooxygenase [EC:1.14.14.80]
D	MA_10435867g0010	K18857	ADH1	alcohol dehydrogenase class-P [EC:1.1.1.1]
D	MA_11645g0010	K18857	ADH1	alcohol dehydrogenase class-P [EC:1.1.1.1]
D	MA_10434402g0010	K00001	E1.1.1.1, adh	alcohol dehydrogenase [EC:1.1.1.1]
D	MA_9153293g0010	K00001	E1.1.1.1, adh	alcohol dehydrogenase [EC:1.1.1.1]
C	00072 Synthesis and degradation of ketone bodies [PATH:ko00072]
C	00073 Cutin, suberine and wax biosynthesis [PATH:ko00073]
D	MA_10430051g0010	K20495	CYP704B1	long-chain fatty acid omega-monooxygenase [EC:1.14.14.80]
D	MA_10432456g0010	K15404	K15404, CER1	aldehyde decarbonylase [EC:4.1.99.5]
D	MA_10430156g0010	K13356	FAR	alcohol-forming fatty acyl-CoA reductase [EC:1.2.1.84]
C	00100 Steroid biosynthesis [PATH:ko00100]
D	MA_10432555g0010	K05917	CYP51	sterol 14alpha-demethylase [EC:1.14.14.154 1.14.15.36]
D	MA_322676g0010	K01853	CAS1	cycloartenol synthase [EC:5.4.99.8]
C	00120 Primary bile acid biosynthesis [PATH:ko00120]
C	00121 Secondary bile acid biosynthesis [PATH:ko00121]
C	00140 Steroid hormone biosynthesis [PATH:ko00140]
D	MA_10433687g0040	K07408	CYP1A1	cytochrome P450 family 1 subfamily A polypeptide 1 [EC:1.14.14.1]
C	00561 Glycerolipid metabolism [PATH:ko00561]
D	MA_10430949g0010	K06118	SQD1, sqdB	UDP-sulfoquinovose synthase [EC:3.13.1.1]
C	00564 Glycerophospholipid metabolism [PATH:ko00564]
D	MA_10435364g0010	K01517	ADPRM	manganese-dependent ADP-ribose/CDP-alcohol diphosphatase [EC:3.6.1.13 3.6.1.16 3.6.1.53]
D	MA_6712g0010	K01115	PLD1_2	phospholipase D1/2 [EC:3.1.4.4]
D	MA_10435053g0010	K06129	LYPLA3	lysophospholipase III [EC:3.1.1.5]
D	MA_134492g0010	K14156	CHK	choline/ethanolamine kinase [EC:2.7.1.32 2.7.1.82]
C	00565 Ether lipid metabolism [PATH:ko00565]
D	MA_6712g0010	K01115	PLD1_2	phospholipase D1/2 [EC:3.1.4.4]
C	00600 Sphingolipid metabolism [PATH:ko00600]
D	MA_172106g0010	K04708	KDSR	3-dehydrosphinganine reductase [EC:1.1.1.102]
D	MA_10289567g0010	K17108	GBA2	non-lysosomal glucosylceramidase [EC:3.2.1.45]
C	00590 Arachidonic acid metabolism [PATH:ko00590]
D	MA_10430027g0010	K00432	gpx, btuE, bsaA	glutathione peroxidase [EC:1.11.1.9]
C	00591 Linoleic acid metabolism [PATH:ko00591]
D	MA_10431334g0010	K15718	LOX1_5	linoleate 9S-lipoxygenase [EC:1.13.11.58]
C	00592 alpha-Linolenic acid metabolism [PATH:ko00592]
D	MA_625571g0010	K01723	AOS	hydroperoxide dehydratase [EC:4.2.1.92]
D	MA_10433052g0010	K05894	OPR	12-oxophytodienoic acid reductase [EC:1.3.1.42]
D	MA_10922g0010	K10526	OPCL1	OPC-8:0 CoA ligase 1 [EC:6.2.1.-]
D	MA_10435867g0010	K18857	ADH1	alcohol dehydrogenase class-P [EC:1.1.1.1]
D	MA_11645g0010	K18857	ADH1	alcohol dehydrogenase class-P [EC:1.1.1.1]
D	MA_879270g0010	K10529	DOX	alpha-dioxygenase [EC:1.14.99.-]
C	01040 Biosynthesis of unsaturated fatty acids [PATH:ko01040]
D	MA_780013g0010	K10258	TER, TSC13, CER10	very-long-chain enoyl-CoA reductase [EC:1.3.1.93]
D	MA_8985g0010	K10258	TER, TSC13, CER10	very-long-chain enoyl-CoA reductase [EC:1.3.1.93]
B
B	09104 Nucleotide metabolism
C	00230 Purine metabolism [PATH:ko00230]
D	MA_10435364g0010	K01517	ADPRM	manganese-dependent ADP-ribose/CDP-alcohol diphosphatase [EC:3.6.1.13 3.6.1.16 3.6.1.53]
D	MA_962142g0010	K00948	PRPS, prsA	ribose-phosphate pyrophosphokinase [EC:2.7.6.1]
D	MA_890502g0010	K00764	purF, PPAT	amidophosphoribosyltransferase [EC:2.4.2.14]
D	MA_10428013g0010	K00873	PK, pyk	pyruvate kinase [EC:2.7.1.40]
D	MA_7452g0010	K00951	relA	GTP pyrophosphokinase [EC:2.7.6.5]
D	MA_10432158g0010	K00939	adk, AK	adenylate kinase [EC:2.7.4.3]
C	00240 Pyrimidine metabolism [PATH:ko00240]
D	MA_19782g0010	K00857	tdk, TK	thymidine kinase [EC:2.7.1.21]
B
B	09105 Amino acid metabolism
C	00250 Alanine, aspartate and glutamate metabolism [PATH:ko00250]
D	MA_17674g0010	K00811	ASP5	aspartate aminotransferase, chloroplastic [EC:2.6.1.1]
D	MA_10436826g0010	K13051	ASRGL1, iaaA	L-asparaginase / beta-aspartyl-peptidase [EC:3.5.1.1 3.4.19.5]
D	MA_172084g0010	K13566	NIT2, yafV	omega-amidase [EC:3.5.1.3]
D	MA_18142g0010	K00830	AGXT	alanine-glyoxylate transaminase / serine-glyoxylate transaminase / serine-pyruvate transaminase [EC:2.6.1.44 2.6.1.45 2.6.1.51]
D	MA_165666g0020	K14272	GGAT	glutamate--glyoxylate aminotransferase [EC:2.6.1.4 2.6.1.2 2.6.1.44]
D	MA_10437070g0020	K01755	argH, ASL	argininosuccinate lyase [EC:4.3.2.1]
D	MA_10431705g0020	K01580	E4.1.1.15, gadB, gadA, GAD	glutamate decarboxylase [EC:4.1.1.15]
D	MA_95356g0010	K00261	GLUD1_2, gdhA	glutamate dehydrogenase (NAD(P)+) [EC:1.4.1.3]
D	MA_9199701g0010	K01915	glnA, GLUL	glutamine synthetase [EC:6.3.1.2]
D	MA_890502g0010	K00764	purF, PPAT	amidophosphoribosyltransferase [EC:2.4.2.14]
C	00260 Glycine, serine and threonine metabolism [PATH:ko00260]
D	MA_99276g0010	K00600	glyA, SHMT	glycine hydroxymethyltransferase [EC:2.1.2.1]
D	MA_18142g0010	K00830	AGXT	alanine-glyoxylate transaminase / serine-glyoxylate transaminase / serine-pyruvate transaminase [EC:2.6.1.44 2.6.1.45 2.6.1.51]
D	MA_90807g0010	K15893	HPR1	glycerate dehydrogenase [EC:1.1.1.29]
D	MA_212137g0010	K15919	HPR2_3	glyoxylate/hydroxypyruvate reductase [EC:1.1.1.79 1.1.1.81]
D	MA_119766g0010	K00281	GLDC, gcvP	glycine dehydrogenase [EC:1.4.4.2]
D	MA_10429284g0010	K00605	gcvT, AMT	aminomethyltransferase [EC:2.1.2.10]
D	MA_76209g0010	K00605	gcvT, AMT	aminomethyltransferase [EC:2.1.2.10]
D	MA_20265g0010	K02437	gcvH, GCSH	glycine cleavage system H protein
D	MA_165666g0020	K14272	GGAT	glutamate--glyoxylate aminotransferase [EC:2.6.1.4 2.6.1.2 2.6.1.44]
D	MA_10434495g0020	K00108	betA, CHDH	choline dehydrogenase [EC:1.1.99.1]
C	00270 Cysteine and methionine metabolism [PATH:ko00270]
D	MA_203633g0010	K01738	cysK	cysteine synthase [EC:2.5.1.47]
D	MA_111254g0010	K16054	DEP1	methylthioribulose 1-phosphate dehydratase / enolase-phosphatase E1 [EC:4.2.1.109 3.1.3.77]
D	MA_230072g0010	K00826	E2.6.1.42, ilvE	branched-chain amino acid aminotransferase [EC:2.6.1.42]
D	MA_10435674g0010	K21456	GSS	glutathione synthase [EC:6.3.2.3]
D	MA_17674g0010	K00811	ASP5	aspartate aminotransferase, chloroplastic [EC:2.6.1.1]
D	MA_8377447g0010	K01011	TST, MPST, sseA	thiosulfate/3-mercaptopyruvate sulfurtransferase [EC:2.8.1.1 2.8.1.2]
D	MA_494797g0010	K00016	LDH, ldh	L-lactate dehydrogenase [EC:1.1.1.27]
D	MA_39066g0010	K05396	dcyD	D-cysteine desulfhydrase [EC:4.4.1.15]
D	MA_10436068g0010	K00025	MDH1	malate dehydrogenase [EC:1.1.1.37]
D	MA_87937g0010	K00026	MDH2	malate dehydrogenase [EC:1.1.1.37]
C	00280 Valine, leucine and isoleucine degradation [PATH:ko00280]
D	MA_230072g0010	K00826	E2.6.1.42, ilvE	branched-chain amino acid aminotransferase [EC:2.6.1.42]
D	MA_18401g0010	K05605	HIBCH	3-hydroxyisobutyryl-CoA hydrolase [EC:3.1.2.4]
D	MA_92473g0020	K00020	HIBADH, mmsB	3-hydroxyisobutyrate dehydrogenase [EC:1.1.1.31]
C	00290 Valine, leucine and isoleucine biosynthesis [PATH:ko00290]
D	MA_16425g0010	K01703	leuC, IPMI-L	3-isopropylmalate/(R)-2-methylmalate dehydratase large subunit [EC:4.2.1.33 4.2.1.35]
D	MA_20909g0010	K01652	E2.2.1.6L, ilvB, ilvG, ilvI	acetolactate synthase I/II/III large subunit [EC:2.2.1.6]
D	MA_230072g0010	K00826	E2.6.1.42, ilvE	branched-chain amino acid aminotransferase [EC:2.6.1.42]
C	00300 Lysine biosynthesis [PATH:ko00300]
D	MA_139857g0010	K01714	dapA	4-hydroxy-tetrahydrodipicolinate synthase [EC:4.3.3.7]
D	MA_161778g0010	K01778	dapF	diaminopimelate epimerase [EC:5.1.1.7]
D	MA_33248g0010	K01586	lysA	diaminopimelate decarboxylase [EC:4.1.1.20]
C	00310 Lysine degradation [PATH:ko00310]
C	00220 Arginine biosynthesis [PATH:ko00220]
D	MA_10437070g0020	K01755	argH, ASL	argininosuccinate lyase [EC:4.3.2.1]
D	MA_81330g0010	K13427	NOA1	nitric-oxide synthase, plant [EC:1.14.13.39]
D	MA_9199701g0010	K01915	glnA, GLUL	glutamine synthetase [EC:6.3.1.2]
D	MA_95356g0010	K00261	GLUD1_2, gdhA	glutamate dehydrogenase (NAD(P)+) [EC:1.4.1.3]
D	MA_17674g0010	K00811	ASP5	aspartate aminotransferase, chloroplastic [EC:2.6.1.1]
D	MA_165666g0020	K14272	GGAT	glutamate--glyoxylate aminotransferase [EC:2.6.1.4 2.6.1.2 2.6.1.44]
C	00330 Arginine and proline metabolism [PATH:ko00330]
D	MA_10433568g0010	K01426	E3.5.1.4, amiE	amidase [EC:3.5.1.4]
D	MA_98515g0010	K01426	E3.5.1.4, amiE	amidase [EC:3.5.1.4]
D	MA_81330g0010	K13427	NOA1	nitric-oxide synthase, plant [EC:1.14.13.39]
D	MA_17674g0010	K00811	ASP5	aspartate aminotransferase, chloroplastic [EC:2.6.1.1]
C	00340 Histidine metabolism [PATH:ko00340]
D	MA_46020g0010	K00817	hisC	histidinol-phosphate aminotransferase [EC:2.6.1.9]
C	00350 Tyrosine metabolism [PATH:ko00350]
D	MA_17674g0010	K00811	ASP5	aspartate aminotransferase, chloroplastic [EC:2.6.1.1]
D	MA_46020g0010	K00817	hisC	histidinol-phosphate aminotransferase [EC:2.6.1.9]
D	MA_10429993g0010	K01593	DDC, TDC	aromatic-L-amino-acid/L-tryptophan decarboxylase [EC:4.1.1.28 4.1.1.105]
D	MA_10435867g0010	K18857	ADH1	alcohol dehydrogenase class-P [EC:1.1.1.1]
D	MA_11645g0010	K18857	ADH1	alcohol dehydrogenase class-P [EC:1.1.1.1]
D	MA_10434402g0010	K00001	E1.1.1.1, adh	alcohol dehydrogenase [EC:1.1.1.1]
D	MA_9153293g0010	K00001	E1.1.1.1, adh	alcohol dehydrogenase [EC:1.1.1.1]
C	00360 Phenylalanine metabolism [PATH:ko00360]
D	MA_10429993g0010	K01593	DDC, TDC	aromatic-L-amino-acid/L-tryptophan decarboxylase [EC:4.1.1.28 4.1.1.105]
D	MA_17674g0010	K00811	ASP5	aspartate aminotransferase, chloroplastic [EC:2.6.1.1]
D	MA_46020g0010	K00817	hisC	histidinol-phosphate aminotransferase [EC:2.6.1.9]
D	MA_10433568g0010	K01426	E3.5.1.4, amiE	amidase [EC:3.5.1.4]
D	MA_98515g0010	K01426	E3.5.1.4, amiE	amidase [EC:3.5.1.4]
C	00380 Tryptophan metabolism [PATH:ko00380]
D	MA_10429993g0010	K01593	DDC, TDC	aromatic-L-amino-acid/L-tryptophan decarboxylase [EC:4.1.1.28 4.1.1.105]
D	MA_16939g0010	K22450	SNAT	aralkylamine N-acetyltransferase [EC:2.3.1.87]
D	MA_460253g0010	K22450	SNAT	aralkylamine N-acetyltransferase [EC:2.3.1.87]
D	MA_10433687g0040	K07408	CYP1A1	cytochrome P450 family 1 subfamily A polypeptide 1 [EC:1.14.14.1]
D	MA_10433568g0010	K01426	E3.5.1.4, amiE	amidase [EC:3.5.1.4]
D	MA_98515g0010	K01426	E3.5.1.4, amiE	amidase [EC:3.5.1.4]
D	MA_10437148g0010	K03781	katE, CAT, catB, srpA	catalase [EC:1.11.1.6]
C	00400 Phenylalanine, tyrosine and tryptophan biosynthesis [PATH:ko00400]
D	MA_54864g0010	K01626	E2.5.1.54, aroF, aroG, aroH	3-deoxy-7-phosphoheptulonate synthase [EC:2.5.1.54]
D	MA_930239g0010	K00891	aroK, aroL	shikimate kinase [EC:2.7.1.71]
D	MA_17674g0010	K00811	ASP5	aspartate aminotransferase, chloroplastic [EC:2.6.1.1]
D	MA_46020g0010	K00817	hisC	histidinol-phosphate aminotransferase [EC:2.6.1.9]
B
B	09106 Metabolism of other amino acids
C	00410 beta-Alanine metabolism [PATH:ko00410]
D	MA_10431705g0020	K01580	E4.1.1.15, gadB, gadA, GAD	glutamate decarboxylase [EC:4.1.1.15]
D	MA_18401g0010	K05605	HIBCH	3-hydroxyisobutyryl-CoA hydrolase [EC:3.1.2.4]
C	00430 Taurine and hypotaurine metabolism [PATH:ko00430]
D	MA_10431705g0020	K01580	E4.1.1.15, gadB, gadA, GAD	glutamate decarboxylase [EC:4.1.1.15]
C	00440 Phosphonate and phosphinate metabolism [PATH:ko00440]
C	00450 Selenocompound metabolism [PATH:ko00450]
D	MA_5859g0010	K11717	sufS	cysteine desulfurase / selenocysteine lyase [EC:2.8.1.7 4.4.1.16]
C	00460 Cyanoamino acid metabolism [PATH:ko00460]
D	MA_10426205g0010	K01188	E3.2.1.21	beta-glucosidase [EC:3.2.1.21]
D	MA_952732g0010	K01188	E3.2.1.21	beta-glucosidase [EC:3.2.1.21]
D	MA_8033g0010	K05350	bglB	beta-glucosidase [EC:3.2.1.21]
D	MA_10436826g0010	K13051	ASRGL1, iaaA	L-asparaginase / beta-aspartyl-peptidase [EC:3.5.1.1 3.4.19.5]
D	MA_99276g0010	K00600	glyA, SHMT	glycine hydroxymethyltransferase [EC:2.1.2.1]
C	00471 D-Glutamine and D-glutamate metabolism [PATH:ko00471]
D	MA_95356g0010	K00261	GLUD1_2, gdhA	glutamate dehydrogenase (NAD(P)+) [EC:1.4.1.3]
C	00472 D-Arginine and D-ornithine metabolism [PATH:ko00472]
C	00473 D-Alanine metabolism [PATH:ko00473]
C	00480 Glutathione metabolism [PATH:ko00480]
D	MA_10435674g0010	K21456	GSS	glutathione synthase [EC:6.3.2.3]
D	MA_542629g0010	K01256	pepN	aminopeptidase N [EC:3.4.11.2]
D	MA_10426104g0010	K00799	GST, gst	glutathione S-transferase [EC:2.5.1.18]
D	MA_10429044g0020	K00799	GST, gst	glutathione S-transferase [EC:2.5.1.18]
D	MA_48898g0010	K00799	GST, gst	glutathione S-transferase [EC:2.5.1.18]
D	MA_86450g0010	K21888	DHAR	glutathione dehydrogenase/transferase [EC:1.8.5.1 2.5.1.18]
D	MA_10267514g0010	K00036	G6PD, zwf	glucose-6-phosphate 1-dehydrogenase [EC:1.1.1.49 1.1.1.363]
D	MA_10430027g0010	K00432	gpx, btuE, bsaA	glutathione peroxidase [EC:1.11.1.9]
D	MA_10435492g0010	K00434	E1.11.1.11	L-ascorbate peroxidase [EC:1.11.1.11]
D	MA_110270g0010	K00434	E1.11.1.11	L-ascorbate peroxidase [EC:1.11.1.11]
B
B	09107 Glycan biosynthesis and metabolism
C	00510 N-Glycan biosynthesis [PATH:ko00510]
D	MA_436257g0010	K03844	ALG11	alpha-1,2-mannosyltransferase [EC:2.4.1.131]
C	00513 Various types of N-glycan biosynthesis [PATH:ko00513]
D	MA_436257g0010	K03844	ALG11	alpha-1,2-mannosyltransferase [EC:2.4.1.131]
C	00512 Mucin type O-glycan biosynthesis [PATH:ko00512]
C	00515 Mannose type O-glycan biosynthesis [PATH:ko00515]
C	00514 Other types of O-glycan biosynthesis [PATH:ko00514]
C	00532 Glycosaminoglycan biosynthesis - chondroitin sulfate / dermatan sulfate [PATH:ko00532]
C	00534 Glycosaminoglycan biosynthesis - heparan sulfate / heparin [PATH:ko00534]
C	00533 Glycosaminoglycan biosynthesis - keratan sulfate [PATH:ko00533]
C	00531 Glycosaminoglycan degradation [PATH:ko00531]
C	00563 Glycosylphosphatidylinositol (GPI)-anchor biosynthesis [PATH:ko00563]
C	00601 Glycosphingolipid biosynthesis - lacto and neolacto series [PATH:ko00601]
C	00603 Glycosphingolipid biosynthesis - globo and isoglobo series [PATH:ko00603]
C	00604 Glycosphingolipid biosynthesis - ganglio series [PATH:ko00604]
C	00540 Lipopolysaccharide biosynthesis [PATH:ko00540]
C	00550 Peptidoglycan biosynthesis [PATH:ko00550]
C	00511 Other glycan degradation [PATH:ko00511]
D	MA_16736g0010	K01206	FUCA	alpha-L-fucosidase [EC:3.2.1.51]
D	MA_10289567g0010	K17108	GBA2	non-lysosomal glucosylceramidase [EC:3.2.1.45]
C	00571 Lipoarabinomannan (LAM) biosynthesis [PATH:ko00571]
C	00572 Arabinogalactan biosynthesis - Mycobacterium [PATH:ko00572]
B
B	09108 Metabolism of cofactors and vitamins
C	00730 Thiamine metabolism [PATH:ko00730]
D	MA_10434897g0010	K03147	thiC	phosphomethylpyrimidine synthase [EC:4.1.99.17]
D	MA_30402g0010	K03146	THI4, THI1	cysteine-dependent adenosine diphosphate thiazole synthase [EC:2.4.2.60]
D	MA_10432158g0010	K00939	adk, AK	adenylate kinase [EC:2.7.4.3]
C	00740 Riboflavin metabolism [PATH:ko00740]
D	MA_391390g0010	K14652	ribBA	3,4-dihydroxy 2-butanone 4-phosphate synthase / GTP cyclohydrolase II [EC:4.1.99.12 3.5.4.25]
D	MA_62853g0010	K22912	PYRP2	5-amino-6-(5-phospho-D-ribitylamino)uracil phosphatase [EC:3.1.3.104]
D	MA_417207g0010	K14379	ACP5	tartrate-resistant acid phosphatase type 5 [EC:3.1.3.2]
C	00750 Vitamin B6 metabolism [PATH:ko00750]
D	MA_10427059g0010	K00275	pdxH, PNPO	pyridoxamine 5'-phosphate oxidase [EC:1.4.3.5]
D	MA_10429255g0010	K13248	PHOSPHO2	pyridoxal phosphate phosphatase PHOSPHO2 [EC:3.1.3.74]
D	MA_31479g0010	K05275	E1.1.1.65	pyridoxine 4-dehydrogenase [EC:1.1.1.65]
D	MA_10426564g0020	K06215	pdxS, pdx1	pyridoxal 5'-phosphate synthase pdxS subunit [EC:4.3.3.6]
D	MA_10432986g0010	K08681	pdxT, pdx2	5'-phosphate synthase pdxT subunit [EC:4.3.3.6]
C	00760 Nicotinate and nicotinamide metabolism [PATH:ko00760]
D	MA_10436188g0010	K00858	ppnK, NADK	NAD+ kinase [EC:2.7.1.23]
C	00770 Pantothenate and CoA biosynthesis [PATH:ko00770]
D	MA_20909g0010	K01652	E2.2.1.6L, ilvB, ilvG, ilvI	acetolactate synthase I/II/III large subunit [EC:2.2.1.6]
D	MA_230072g0010	K00826	E2.6.1.42, ilvE	branched-chain amino acid aminotransferase [EC:2.6.1.42]
C	00780 Biotin metabolism [PATH:ko00780]
D	MA_10428839g0010	K09458	fabF, OXSM, CEM1	3-oxoacyl-[acyl-carrier-protein] synthase II [EC:2.3.1.179]
D	MA_10427712g0010	K00059	fabG, OAR1	3-oxoacyl-[acyl-carrier protein] reductase [EC:1.1.1.100]
C	00785 Lipoic acid metabolism [PATH:ko00785]
C	00790 Folate biosynthesis [PATH:ko00790]
D	MA_277563g0010	K01930	FPGS	folylpolyglutamate synthase [EC:6.3.2.17]
D	MA_391390g0010	K14652	ribBA	3,4-dihydroxy 2-butanone 4-phosphate synthase / GTP cyclohydrolase II [EC:4.1.99.12 3.5.4.25]
C	00670 One carbon pool by folate [PATH:ko00670]
D	MA_99276g0010	K00600	glyA, SHMT	glycine hydroxymethyltransferase [EC:2.1.2.1]
D	MA_10429284g0010	K00605	gcvT, AMT	aminomethyltransferase [EC:2.1.2.10]
D	MA_76209g0010	K00605	gcvT, AMT	aminomethyltransferase [EC:2.1.2.10]
D	MA_30073g0010	K01433	purU	formyltetrahydrofolate deformylase [EC:3.5.1.10]
C	00830 Retinol metabolism [PATH:ko00830]
D	MA_10434402g0010	K00001	E1.1.1.1, adh	alcohol dehydrogenase [EC:1.1.1.1]
D	MA_9153293g0010	K00001	E1.1.1.1, adh	alcohol dehydrogenase [EC:1.1.1.1]
D	MA_8561048g0010	K11153	RDH12	retinol dehydrogenase 12 [EC:1.1.1.300]
D	MA_10433687g0040	K07408	CYP1A1	cytochrome P450 family 1 subfamily A polypeptide 1 [EC:1.14.14.1]
C	00860 Porphyrin and chlorophyll metabolism [PATH:ko00860]
D	MA_10430387g0010	K02492	hemA	glutamyl-tRNA reductase [EC:1.2.1.70]
D	MA_10085364g0010	K01845	hemL	glutamate-1-semialdehyde 2,1-aminomutase [EC:5.4.3.8]
D	MA_10433000g0020	K01698	hemB, ALAD	porphobilinogen synthase [EC:4.2.1.24]
D	MA_8342908g0010	K01719	hemD, UROS	uroporphyrinogen-III synthase [EC:4.2.1.75]
D	MA_8643028g0010	K01599	hemE, UROD	uroporphyrinogen decarboxylase [EC:4.1.1.37]
D	MA_393193g0010	K00228	CPOX, hemF	coproporphyrinogen III oxidase [EC:1.3.3.3]
D	MA_10436186g0010	K01772	hemH, FECH	protoporphyrin/coproporphyrin ferrochelatase [EC:4.99.1.1 4.99.1.9]
D	MA_108278g0010	K03403	chlH, bchH	magnesium chelatase subunit H [EC:6.6.1.1]
D	MA_159069g0010	K03404	chlD, bchD	magnesium chelatase subunit D [EC:6.6.1.1]
D	MA_48250g0010	K03405	chlI, bchI	magnesium chelatase subunit I [EC:6.6.1.1]
D	MA_10426641g0010	K03428	bchM, chlM	magnesium-protoporphyrin O-methyltransferase [EC:2.1.1.11]
D	MA_10433955g0020	K04035	E1.14.13.81, acsF, chlE	magnesium-protoporphyrin IX monomethyl ester (oxidative) cyclase [EC:1.14.13.81]
D	MA_129451g0010	K19073	DVR	divinyl chlorophyllide a 8-vinyl-reductase [EC:1.3.1.75]
D	MA_91782g0010	K00218	por	protochlorophyllide reductase [EC:1.3.1.33]
D	MA_184872g0010	K13606	NOL, NYC1	chlorophyll(ide) b reductase [EC:1.1.1.294]
D	MA_10430866g0010	K13545	RCCR, ACD2	red chlorophyll catabolite reductase [EC:1.3.7.12]
D	MA_189742g0010	K10960	chlP, bchP	geranylgeranyl diphosphate/geranylgeranyl-bacteriochlorophyllide a reductase [EC:1.3.1.83 1.3.1.111]
D	MA_250925g0010	K08101	HY2	phytochromobilin:ferredoxin oxidoreductase [EC:1.3.7.4]
C	00130 Ubiquinone and other terpenoid-quinone biosynthesis [PATH:ko00130]
D	MA_118702g0010	K00487	CYP73A	trans-cinnamate 4-monooxygenase [EC:1.14.14.91]
D	MA_910768g0010	K17872	NDC1, ndbB	demethylphylloquinone reductase [EC:1.6.5.12]
D	MA_10433550g0010	K12501	HST	homogentisate solanesyltransferase [EC:2.5.1.117]
D	MA_215523g0010	K12502	VTE3, APG1	MPBQ/MSBQ methyltransferase [EC:2.1.1.295]
D	MA_53835g0010	K05928	E2.1.1.95	tocopherol O-methyltransferase [EC:2.1.1.95]
B
B	09109 Metabolism of terpenoids and polyketides
C	00900 Terpenoid backbone biosynthesis [PATH:ko00900]
D	MA_60257g0010	K01770	ispF	2-C-methyl-D-erythritol 2,4-cyclodiphosphate synthase [EC:4.6.1.12]
D	MA_577712g0010	K03527	ispH, lytB	4-hydroxy-3-methylbut-2-en-1-yl diphosphate reductase [EC:1.17.7.4]
D	MA_163198g0030	K13789	GGPS	geranylgeranyl diphosphate synthase, type II [EC:2.5.1.1 2.5.1.10 2.5.1.29]
D	MA_8588674g0010	K13789	GGPS	geranylgeranyl diphosphate synthase, type II [EC:2.5.1.1 2.5.1.10 2.5.1.29]
D	MA_17853g0010	K05356	SPS, sds	all-trans-nonaprenyl-diphosphate synthase [EC:2.5.1.84 2.5.1.85]
D	MA_10427043g0020	K11778	DHDDS, RER2, SRT1	ditrans,polycis-polyprenyl diphosphate synthase [EC:2.5.1.87]
D	MA_189742g0010	K10960	chlP, bchP	geranylgeranyl diphosphate/geranylgeranyl-bacteriochlorophyllide a reductase [EC:1.3.1.83 1.3.1.111]
D	MA_167185g0010	K12742	ispS	isoprene synthase [EC:4.2.3.27]
D	MA_10208488g0010	K15892	FOLK	farnesol kinase [EC:2.7.1.216]
C	00902 Monoterpenoid biosynthesis [PATH:ko00902]
C	00909 Sesquiterpenoid and triterpenoid biosynthesis [PATH:ko00909]
D	MA_10435955g0030	K14173	AFS1	alpha-farnesene synthase [EC:4.2.3.46]
D	MA_10435955g0010	K15803	GERD	(-)-germacrene D synthase [EC:4.2.3.75]
C	00904 Diterpenoid biosynthesis [PATH:ko00904]
D	MA_10435334g0020	K04120	E5.5.1.13	ent-copalyl diphosphate synthase [EC:5.5.1.13]
C	00906 Carotenoid biosynthesis [PATH:ko00906]
D	MA_86494g0010	K02291	crtB	15-cis-phytoene synthase [EC:2.5.1.32]
D	MA_10433842g0010	K15744	Z-ISO	zeta-carotene isomerase [EC:5.2.1.12]
D	MA_10436461g0010	K09835	crtISO, crtH	prolycopene isomerase [EC:5.2.1.13]
D	MA_10437269g0010	K06444	lcyE, crtL2	lycopene epsilon-cyclase [EC:5.5.1.18]
D	MA_64498g0010	K15746	crtZ	beta-carotene 3-hydroxylase [EC:1.14.15.24]
D	MA_159904g0010	K09837	LUT1, CYP97C1	carotenoid epsilon hydroxylase [EC:1.14.14.158]
D	MA_10435618g0010	K09838	ZEP, ABA1	zeaxanthin epoxidase [EC:1.14.15.21]
D	MA_6771199g0010	K09839	VDE, NPQ1	violaxanthin de-epoxidase [EC:1.23.5.1]
D	MA_90573g0010	K09840	NCED	9-cis-epoxycarotenoid dioxygenase [EC:1.13.11.51]
C	00905 Brassinosteroid biosynthesis [PATH:ko00905]
D	MA_10427376g0010	K09588	CYP90A1, CPD	cytochrome P450 family 90 subfamily A polypeptide 1 [EC:1.14.-.-]
C	00981 Insect hormone biosynthesis [PATH:ko00981]
C	00908 Zeatin biosynthesis [PATH:ko00908]
D	MA_47308g0010	K13496	UGT73C	UDP-glucosyltransferase 73C [EC:2.4.1.-]
D	MA_281794g0010	K23452	UGT85A	UDP-glucosyltransferase 85A [EC:2.4.1.-]
C	00903 Limonene and pinene degradation [PATH:ko00903]
C	00281 Geraniol degradation [PATH:ko00281]
C	01052 Type I polyketide structures [PATH:ko01052]
C	00522 Biosynthesis of 12-, 14- and 16-membered macrolides [PATH:ko00522]
C	01051 Biosynthesis of ansamycins [PATH:ko01051]
D	MA_102149g0010	K00615	E2.2.1.1, tktA, tktB	transketolase [EC:2.2.1.1]
C	01059 Biosynthesis of enediyne antibiotics [PATH:ko01059]
C	01056 Biosynthesis of type II polyketide backbone [PATH:ko01056]
C	01057 Biosynthesis of type II polyketide products [PATH:ko01057]
C	00253 Tetracycline biosynthesis [PATH:ko00253]
C	00523 Polyketide sugar unit biosynthesis [PATH:ko00523]
C	01054 Nonribosomal peptide structures [PATH:ko01054]
C	01053 Biosynthesis of siderophore group nonribosomal peptides [PATH:ko01053]
C	01055 Biosynthesis of vancomycin group antibiotics [PATH:ko01055]
B
B	09110 Biosynthesis of other secondary metabolites
C	00940 Phenylpropanoid biosynthesis [PATH:ko00940]
D	MA_118702g0010	K00487	CYP73A	trans-cinnamate 4-monooxygenase [EC:1.14.14.91]
D	MA_205209g0010	K13065	E2.3.1.133, HCT	shikimate O-hydroxycinnamoyltransferase [EC:2.3.1.133]
D	MA_4674g0010	K00588	E2.1.1.104	caffeoyl-CoA O-methyltransferase [EC:2.1.1.104]
D	MA_832501g0010	K00588	E2.1.1.104	caffeoyl-CoA O-methyltransferase [EC:2.1.1.104]
D	MA_909864g0010	K12355	REF1	coniferyl-aldehyde dehydrogenase [EC:1.2.1.68]
D	MA_10427936g0010	K00430	E1.11.1.7	peroxidase [EC:1.11.1.7]
D	MA_480797g0010	K00430	E1.11.1.7	peroxidase [EC:1.11.1.7]
D	MA_9540939g0010	K00430	E1.11.1.7	peroxidase [EC:1.11.1.7]
D	MA_10426205g0010	K01188	E3.2.1.21	beta-glucosidase [EC:3.2.1.21]
D	MA_952732g0010	K01188	E3.2.1.21	beta-glucosidase [EC:3.2.1.21]
D	MA_8033g0010	K05350	bglB	beta-glucosidase [EC:3.2.1.21]
D	MA_10426914g0010	K23260	TOGT1	scopoletin glucosyltransferase [EC:2.4.1.128]
D	MA_495649g0010	K23260	TOGT1	scopoletin glucosyltransferase [EC:2.4.1.128]
D	MA_8779645g0010	K23260	TOGT1	scopoletin glucosyltransferase [EC:2.4.1.128]
C	00945 Stilbenoid, diarylheptanoid and gingerol biosynthesis [PATH:ko00945]
D	MA_118702g0010	K00487	CYP73A	trans-cinnamate 4-monooxygenase [EC:1.14.14.91]
D	MA_205209g0010	K13065	E2.3.1.133, HCT	shikimate O-hydroxycinnamoyltransferase [EC:2.3.1.133]
D	MA_4674g0010	K00588	E2.1.1.104	caffeoyl-CoA O-methyltransferase [EC:2.1.1.104]
D	MA_832501g0010	K00588	E2.1.1.104	caffeoyl-CoA O-methyltransferase [EC:2.1.1.104]
C	00941 Flavonoid biosynthesis [PATH:ko00941]
D	MA_10434819g0010	K00660	CHS	chalcone synthase [EC:2.3.1.74]
D	MA_4711g0010	K05278	FLS	flavonol synthase [EC:1.14.20.6]
D	MA_118702g0010	K00487	CYP73A	trans-cinnamate 4-monooxygenase [EC:1.14.14.91]
D	MA_10430254g0020	K05280	CYP75B1	flavonoid 3'-monooxygenase [EC:1.14.14.82]
D	MA_20408g0020	K13083	CYP75A	flavonoid 3',5'-hydroxylase [EC:1.14.14.81]
D	MA_203441g0010	K08695	ANR	anthocyanidin reductase [EC:1.3.1.77]
D	MA_52620g0020	K08695	ANR	anthocyanidin reductase [EC:1.3.1.77]
D	MA_205209g0010	K13065	E2.3.1.133, HCT	shikimate O-hydroxycinnamoyltransferase [EC:2.3.1.133]
D	MA_4674g0010	K00588	E2.1.1.104	caffeoyl-CoA O-methyltransferase [EC:2.1.1.104]
D	MA_832501g0010	K00588	E2.1.1.104	caffeoyl-CoA O-methyltransferase [EC:2.1.1.104]
C	00944 Flavone and flavonol biosynthesis [PATH:ko00944]
D	MA_20408g0020	K13083	CYP75A	flavonoid 3',5'-hydroxylase [EC:1.14.14.81]
D	MA_10430254g0020	K05280	CYP75B1	flavonoid 3'-monooxygenase [EC:1.14.14.82]
D	MA_30352g0010	K22772	FG2	flavonol-3-O-glucoside L-rhamnosyltransferase [EC:2.4.1.159]
C	00942 Anthocyanin biosynthesis [PATH:ko00942]
C	00943 Isoflavonoid biosynthesis [PATH:ko00943]
C	00901 Indole alkaloid biosynthesis [PATH:ko00901]
D	MA_10429993g0010	K01593	DDC, TDC	aromatic-L-amino-acid/L-tryptophan decarboxylase [EC:4.1.1.28 4.1.1.105]
C	00403 Indole diterpene alkaloid biosynthesis [PATH:ko00403]
C	00950 Isoquinoline alkaloid biosynthesis [PATH:ko00950]
D	MA_17674g0010	K00811	ASP5	aspartate aminotransferase, chloroplastic [EC:2.6.1.1]
D	MA_10429993g0010	K01593	DDC, TDC	aromatic-L-amino-acid/L-tryptophan decarboxylase [EC:4.1.1.28 4.1.1.105]
C	00960 Tropane, piperidine and pyridine alkaloid biosynthesis [PATH:ko00960]
D	MA_17674g0010	K00811	ASP5	aspartate aminotransferase, chloroplastic [EC:2.6.1.1]
D	MA_46020g0010	K00817	hisC	histidinol-phosphate aminotransferase [EC:2.6.1.9]
C	01058 Acridone alkaloid biosynthesis [PATH:ko01058]
C	00232 Caffeine metabolism [PATH:ko00232]
C	00965 Betalain biosynthesis [PATH:ko00965]
D	MA_10429993g0010	K01593	DDC, TDC	aromatic-L-amino-acid/L-tryptophan decarboxylase [EC:4.1.1.28 4.1.1.105]
C	00966 Glucosinolate biosynthesis [PATH:ko00966]
D	MA_16425g0010	K01703	leuC, IPMI-L	3-isopropylmalate/(R)-2-methylmalate dehydratase large subunit [EC:4.2.1.33 4.2.1.35]
D	MA_230072g0010	K00826	E2.6.1.42, ilvE	branched-chain amino acid aminotransferase [EC:2.6.1.42]
C	00402 Benzoxazinoid biosynthesis [PATH:ko00402]
C	00311 Penicillin and cephalosporin biosynthesis [PATH:ko00311]
C	00332 Carbapenem biosynthesis [PATH:ko00332]
C	00261 Monobactam biosynthesis [PATH:ko00261]
D	MA_139857g0010	K01714	dapA	4-hydroxy-tetrahydrodipicolinate synthase [EC:4.3.3.7]
C	00331 Clavulanic acid biosynthesis [PATH:ko00331]
C	00521 Streptomycin biosynthesis [PATH:ko00521]
D	MA_5176g0010	K01858	INO1, ISYNA1	myo-inositol-1-phosphate synthase [EC:5.5.1.4]
C	00524 Neomycin, kanamycin and gentamicin biosynthesis [PATH:ko00524]
C	00525 Acarbose and validamycin biosynthesis [PATH:ko00525]
C	00401 Novobiocin biosynthesis [PATH:ko00401]
D	MA_46020g0010	K00817	hisC	histidinol-phosphate aminotransferase [EC:2.6.1.9]
C	00404 Staurosporine biosynthesis [PATH:ko00404]
C	00405 Phenazine biosynthesis [PATH:ko00405]
C	00333 Prodigiosin biosynthesis [PATH:ko00333]
D	MA_10427712g0010	K00059	fabG, OAR1	3-oxoacyl-[acyl-carrier protein] reductase [EC:1.1.1.100]
C	00254 Aflatoxin biosynthesis [PATH:ko00254]
C	00999 Biosynthesis of various secondary metabolites - part 1 [PATH:ko00999]
C	00998 Biosynthesis of various secondary metabolites - part 2 [PATH:ko00998]
D	MA_10431693g0010	K21568	PLR	pinoresinol/lariciresinol reductase [EC:1.23.1.1 1.23.1.2 1.23.1.3 1.23.1.4]
C	00997 Biosynthesis of various secondary metabolites - part 3 [PATH:ko00997]
B
B	09111 Xenobiotics biodegradation and metabolism
C	00362 Benzoate degradation [PATH:ko00362]
C	00627 Aminobenzoate degradation [PATH:ko00627]
D	MA_10433568g0010	K01426	E3.5.1.4, amiE	amidase [EC:3.5.1.4]
D	MA_98515g0010	K01426	E3.5.1.4, amiE	amidase [EC:3.5.1.4]
D	MA_10257038g0010	K01512	acyP	acylphosphatase [EC:3.6.1.7]
C	00364 Fluorobenzoate degradation [PATH:ko00364]
D	MA_10427251g0010	K01061	E3.1.1.45	carboxymethylenebutenolidase [EC:3.1.1.45]
C	00625 Chloroalkane and chloroalkene degradation [PATH:ko00625]
D	MA_10434402g0010	K00001	E1.1.1.1, adh	alcohol dehydrogenase [EC:1.1.1.1]
D	MA_9153293g0010	K00001	E1.1.1.1, adh	alcohol dehydrogenase [EC:1.1.1.1]
C	00361 Chlorocyclohexane and chlorobenzene degradation [PATH:ko00361]
D	MA_10427251g0010	K01061	E3.1.1.45	carboxymethylenebutenolidase [EC:3.1.1.45]
C	00623 Toluene degradation [PATH:ko00623]
D	MA_10427251g0010	K01061	E3.1.1.45	carboxymethylenebutenolidase [EC:3.1.1.45]
C	00622 Xylene degradation [PATH:ko00622]
C	00633 Nitrotoluene degradation [PATH:ko00633]
C	00642 Ethylbenzene degradation [PATH:ko00642]
C	00643 Styrene degradation [PATH:ko00643]
D	MA_10433568g0010	K01426	E3.5.1.4, amiE	amidase [EC:3.5.1.4]
D	MA_98515g0010	K01426	E3.5.1.4, amiE	amidase [EC:3.5.1.4]
C	00791 Atrazine degradation [PATH:ko00791]
C	00930 Caprolactam degradation [PATH:ko00930]
C	00363 Bisphenol degradation [PATH:ko00363]
C	00621 Dioxin degradation [PATH:ko00621]
C	00626 Naphthalene degradation [PATH:ko00626]
D	MA_10434402g0010	K00001	E1.1.1.1, adh	alcohol dehydrogenase [EC:1.1.1.1]
D	MA_9153293g0010	K00001	E1.1.1.1, adh	alcohol dehydrogenase [EC:1.1.1.1]
C	00624 Polycyclic aromatic hydrocarbon degradation [PATH:ko00624]
C	00365 Furfural degradation [PATH:ko00365]
C	00984 Steroid degradation [PATH:ko00984]
C	00980 Metabolism of xenobiotics by cytochrome P450 [PATH:ko00980]
D	MA_10433687g0040	K07408	CYP1A1	cytochrome P450 family 1 subfamily A polypeptide 1 [EC:1.14.14.1]
D	MA_10426104g0010	K00799	GST, gst	glutathione S-transferase [EC:2.5.1.18]
D	MA_10429044g0020	K00799	GST, gst	glutathione S-transferase [EC:2.5.1.18]
D	MA_48898g0010	K00799	GST, gst	glutathione S-transferase [EC:2.5.1.18]
D	MA_10434402g0010	K00001	E1.1.1.1, adh	alcohol dehydrogenase [EC:1.1.1.1]
D	MA_9153293g0010	K00001	E1.1.1.1, adh	alcohol dehydrogenase [EC:1.1.1.1]
C	00982 Drug metabolism - cytochrome P450 [PATH:ko00982]
D	MA_10430096g0010	K00485	FMO	dimethylaniline monooxygenase (N-oxide forming) [EC:1.14.13.8]
D	MA_10426104g0010	K00799	GST, gst	glutathione S-transferase [EC:2.5.1.18]
D	MA_10429044g0020	K00799	GST, gst	glutathione S-transferase [EC:2.5.1.18]
D	MA_48898g0010	K00799	GST, gst	glutathione S-transferase [EC:2.5.1.18]
D	MA_10434402g0010	K00001	E1.1.1.1, adh	alcohol dehydrogenase [EC:1.1.1.1]
D	MA_9153293g0010	K00001	E1.1.1.1, adh	alcohol dehydrogenase [EC:1.1.1.1]
C	00983 Drug metabolism - other enzymes [PATH:ko00983]
D	MA_19782g0010	K00857	tdk, TK	thymidine kinase [EC:2.7.1.21]
D	MA_10426104g0010	K00799	GST, gst	glutathione S-transferase [EC:2.5.1.18]
D	MA_10429044g0020	K00799	GST, gst	glutathione S-transferase [EC:2.5.1.18]
D	MA_48898g0010	K00799	GST, gst	glutathione S-transferase [EC:2.5.1.18]
B
B	09112 Not included in regular maps
C	09113 Global maps only
#
A	09120 Genetic Information Processing
B
B	09121 Transcription
C	03020 RNA polymerase [PATH:ko03020]
D	MA_57298g0010	K03013	RPB5, POLR2E	DNA-directed RNA polymerases I, II, and III subunit RPABC1
D	MA_885565g0010	K03007	RPB10, POLR2L	DNA-directed RNA polymerases I, II, and III subunit RPABC5
C	03022 Basal transcription factors [PATH:ko03022]
C	03040 Spliceosome [PATH:ko03040]
D	MA_881548g0010	K12823	DDX5, DBP2	ATP-dependent RNA helicase DDX5/DBP2 [EC:3.6.4.13]
D	MA_73032g0010	K09567	PPIH, CYPH	peptidyl-prolyl isomerase H (cyclophilin H) [EC:5.2.1.8]
D	MA_433779g0010	K12845	SNU13, NHP2L	U4/U6 small nuclear ribonucleoprotein SNU13
D	MA_124140g0010	K03283	HSPA1s	heat shock 70kDa protein 1/2/6/8
D	MA_817408g0010	K03283	HSPA1s	heat shock 70kDa protein 1/2/6/8
D	MA_63040g0010	K12900	FUSIP1	FUS-interacting serine-arginine-rich protein 1
B
B	09122 Translation
C	03010 Ribosome [PATH:ko03010]
D	MA_694512g0010	K02945	RP-S1, rpsA	small subunit ribosomal protein S1
D	MA_155591g0010	K02967	RP-S2, MRPS2, rpsB	small subunit ribosomal protein S2
D	MA_10429326g0010	K02990	RP-S6, MRPS6, rpsF	small subunit ribosomal protein S6
D	MA_14711g0030	K02992	RP-S7, MRPS7, rpsG	small subunit ribosomal protein S7
D	MA_18349g0020	K02996	RP-S9, MRPS9, rpsI	small subunit ribosomal protein S9
D	MA_10432148g0010	K02946	RP-S10, MRPS10, rpsJ	small subunit ribosomal protein S10
D	MA_10431241g0010	K02952	RP-S13, rpsM	small subunit ribosomal protein S13
D	MA_387226g0010	K02959	RP-S16, MRPS16, rpsP	small subunit ribosomal protein S16
D	MA_10123473g0010	K02961	RP-S17, MRPS17, rpsQ	small subunit ribosomal protein S17
D	MA_82191g0010	K02957	RP-S15Ae, RPS15A	small subunit ribosomal protein S15Ae
D	MA_32670g0010	K02960	RP-S16e, RPS16	small subunit ribosomal protein S16e
D	MA_103406g0010	K02969	RP-S20e, RPS20	small subunit ribosomal protein S20e
D	MA_310797g0010	K02863	RP-L1, MRPL1, rplA	large subunit ribosomal protein L1
D	MA_3198310g0010	K02886	RP-L2, MRPL2, rplB	large subunit ribosomal protein L2
D	MA_10432831g0010	K02906	RP-L3, MRPL3, rplC	large subunit ribosomal protein L3
D	MA_2315568g0010	K02926	RP-L4, MRPL4, rplD	large subunit ribosomal protein L4
D	MA_86404g0010	K02931	RP-L5, MRPL5, rplE	large subunit ribosomal protein L5
D	MA_54628g0010	K02933	RP-L6, MRPL6, rplF	large subunit ribosomal protein L6
D	MA_8767694g0010	K02939	RP-L9, MRPL9, rplI	large subunit ribosomal protein L9
D	MA_483364g0010	K02864	RP-L10, MRPL10, rplJ	large subunit ribosomal protein L10
D	MA_26087g0010	K02867	RP-L11, MRPL11, rplK	large subunit ribosomal protein L11
D	MA_368887g0010	K02867	RP-L11, MRPL11, rplK	large subunit ribosomal protein L11
D	MA_10433400g0010	K02871	RP-L13, MRPL13, rplM	large subunit ribosomal protein L13
D	MA_87134g0010	K02876	RP-L15, MRPL15, rplO	large subunit ribosomal protein L15
D	MA_10435476g0020	K02878	RP-L16, MRPL16, rplP	large subunit ribosomal protein L16
D	MA_10429786g0010	K02879	RP-L17, MRPL17, rplQ	large subunit ribosomal protein L17
D	MA_9121164g0010	K02881	RP-L18, MRPL18, rplR	large subunit ribosomal protein L18
D	MA_947876g0010	K02884	RP-L19, MRPL19, rplS	large subunit ribosomal protein L19
D	MA_10435476g0030	K02890	RP-L22, MRPL22, rplV	large subunit ribosomal protein L22
D	MA_10018366g0010	K02895	RP-L24, MRPL24, rplX	large subunit ribosomal protein L24
D	MA_19490g0010	K02899	RP-L27, MRPL27, rpmA	large subunit ribosomal protein L27
D	MA_10426581g0010	K02902	RP-L28, MRPL28, rpmB	large subunit ribosomal protein L28
D	MA_10431457g0010	K02904	RP-L29, rpmC	large subunit ribosomal protein L29
D	MA_10435644g0010	K02914	RP-L34, MRPL34, rpmH	large subunit ribosomal protein L34
D	MA_181338g0010	K02916	RP-L35, MRPL35, rpmI	large subunit ribosomal protein L35
[truncated: 1,459 more rows]

## Sheet: PRA-D over
Hierarchy	Pathway / Picea abies gene (MA_XgX)	KO	Name	Definition
[truncated: 2,569 more rows]

[truncated: 3 more sheets: PRA-D under, PRA-R over, PRA-R under]
