# Supplementary material for: Advances in understanding Norway spruce natural resistance to needle bladder rust infection: transcriptional and secondary metabolites profiling
Source: BMC Genomics. 2022 Jun 13;23:435. doi: 10.1186/s12864-022-08661-y (PMC9190139; doi:10.1186/s12864-022-08661-y)
Supplement: Supplementary file 12 — Additional file 12: Table S7. PRA-R constitutive defence: DEGs shared by all contrasts between PRA-R non-symptomatic needles (PRA-Rn) and PRA-A/B/D non-symptomatic needles (PRA-ABDn) at 38 dpi. [file 12864_2022_8661_MOESM12_ESM.xlsx]

## Sheet: Table S7
Additional file 12: Table S7. PRA-R constitutive defence: DEGs shared by all contrasts between PRA-R non-symptomatic needles (PRA-Rn) and PRA-A/B/D non-symptomatic needles (PRA-ABDn) at 38 dpi
706 transcripts were shared by all contrasts with a common performance (371 over-expressed and 335 under-expressed) representing 25% (21-31%) of all DEGs. For each gene, KO, description Blast2Go, description Congenie Beta and log2fold change is shown.
Gene	KO	Description Blast2Go	Description Congenie Beta	log2FoldChange
				Rn vs An	Rn vs Bn	Rn vs Dn
MA_985876g0010	?	dehydration-responsive RD22	dehydration-responsive RD22	11.4126	11.3845	11.487
MA_291496g0010	?	patatin 2	patatin 2	10.338	10.3096	10.4114
MA_337265g0010	K08099	chlorophyllase- chloroplastic	chlorophyllase- chloroplastic	8.72448	7.08543	8.21266
MA_10435470g0020	?	Cytochrome P450 704C1	Cytochrome P450 704C1	8.15828	8.13258	8.22433
MA_297619g0010	?	basic endochitinase	basic endochitinase	7.96621	7.60186	8.03534
MA_1127885g0010	?	leucine-rich repeat receptor-like serine threonine- kinase At2g24130	leucine-rich repeat receptor-like serine threonine- kinase At2g24130	7.34463	7.32167	3.99682
MA_9953198g0010	?	cytochrome	cytochrome	7.17633	7.14876	2.28227
MA_3160g0010	?	toll-interleukin-resistance (TIR) domain	toll-interleukin-resistance (TIR) domain	6.95505	5.71141	7.01986
MA_10434662g0010	K00103	probable L-gulonolactone oxidase 6	probable L-gulonolactone oxidase 6	6.91324	6.48636	6.97366
MA_10301477g0010	?	subtilisin-like protease	subtilisin-like protease	6.71366	7.56928	4.04793
MA_32313g0010	?	---NA---	?	6.59231	6.2947	7.28503
MA_9645753g0010	?	PMR5 isoform X5	PMR5 isoform X5	6.51466	0.913433	6.80663
MA_15516g0010	K23050	AF242498_1phenylcoumaran benzylic ether reductase homolog TH6	AF242498_1phenylcoumaran benzylic ether reductase homolog TH6	6.44643	6.0239	6.50849
MA_10432502g0010	K00924	receptor kinase HSL1	receptor kinase HSL1	6.30285	6.48683	7.13512
MA_10434819g0010	K00660	stilbene synthase	stilbene synthase	6.08354	1.60347	2.73694
MA_156769g0010	?	probable disease resistance At4g33300	probable disease resistance At4g33300	5.82535	5.80267	2.95835
MA_6141836g0010	?	peroxidase 12-like	peroxidase 12-like	5.82382	4.04116	5.88937
MA_127295g0010	?	2-oxoglutarate-iron(II)-dependent oxygenase	2-oxoglutarate-iron(II)-dependent oxygenase	5.67912	5.66168	5.32875
MA_10431261g0010	?	hypothetical protein MIMGU_mgv1a002062mg	hypothetical protein MIMGU_mgv1a002062mg	5.64655	5.62979	5.29662
MA_358581g0010	?	indole-3-acetate O-methyltransferase 1	indole-3-acetate O-methyltransferase 1	5.62852	1.44179	3.09891
MA_10434781g0010	?	probable LRR receptor-like serine threonine- kinase At3g47570	probable LRR receptor-like serine threonine- kinase At3g47570	5.60773	5.14085	6.58062
MA_160382g0020	?	probable LRR receptor-like serine threonine- kinase At3g47570	probable LRR receptor-like serine threonine- kinase At3g47570	5.57945	2.51307	2.29984
MA_203282g0010	?	polygalacturonase non-catalytic subunit 2	polygalacturonase non-catalytic subunit 2	5.49639	5.48512	5.55113
MA_10429943g0040	?	abscisic stress ripening	abscisic stress ripening	5.4806	5.43058	10.8381
MA_813314g0010	?	aluminum-activated malate transporter 12-like	aluminum-activated malate transporter 12-like	5.46285	5.44869	5.52082
MA_10308325g0020	?	indole-3-acetate O-methyltransferase 1	indole-3-acetate O-methyltransferase 1	5.44769	2.07082	5.20358
MA_10295875g0010	K18886	gibberellic acid methyltransferase 2-like	gibberellic acid methyltransferase 2-like	5.36618	5.0084	5.4342
MA_6204656g0010	?	LEAF RUST 10 DISEASE-RESISTANCE LOCUS RECEPTOR-LIKE PROTEIN KINASE-like	?	5.26459	3.86307	5.78208
MA_356114g0010	?	Receptor kinase	Receptor kinase	5.18686	2.25701	1.68068
MA_10428783g0010	?	rust resistance kinase Lr10-like isoform X2	rust resistance kinase Lr10-like isoform X2	5.11047	2.39905	6.10916
MA_9739622g0010	?	cytochrome P450 CYP736A12-like	cytochrome P450 CYP736A12-like	4.96114	6.0402	6.42277
MA_9463295g0010	?	LEAF RUST 10 DISEASE-RESISTANCE LOCUS RECEPTOR-LIKE PROTEIN KINASE-like isoform X1	?	4.86274	2.5708	4.51347
MA_10220433g0010	K03018	DNA-directed RNA polymerase III subunit 1 isoform X2	?	4.82913	2.89521	5.50276
MA_111652g0010	K15505	SWI SNF-related matrix-associated actin-dependent regulator of chromatin subfamily A member 3-like 2 isoform X1	SWI SNF-related matrix-associated actin-dependent regulator of chromatin subfamily A member 3-like 2 isoform X1	4.81483	4.78062	3.87057
MA_10428027g0010	?	UPF0481 At3g02645	UPF0481 At3g02645	4.78104	2.78715	4.30942
MA_10164180g0030	?	?	?	4.64471	1.56305	1.53024
MA_4284756g0010	?	---NA---	?	4.63869	3.44393	4.92245
MA_7544918g0010	?	class IV chitinase	class IV chitinase	4.53673	3.41765	4.24697
MA_7125g0010	?	UPF0301 Cpha266_0885	UPF0301 Cpha266_0885	4.53183	4.53221	5.01199
MA_10431908g0020	?	probable LRR receptor-like serine threonine- kinase At4g29180 isoform X2	probable LRR receptor-like serine threonine- kinase At4g29180 isoform X2	4.51672	1.18915	3.68106
MA_10429865g0020	K13457	disease resistance RPP13 4	disease resistance RPP13 4	4.50332	3.78848	4.56047
MA_117029g0010	?	class IV chitinase	class IV chitinase	4.50159	4.50084	4.89713
MA_10425767g0010	?	UPF0481 At3g02645	UPF0481 At3g02645	4.46567	4.46215	4.5144
MA_437275g0010	?	---NA---	?	4.42795	2.28675	1.86866
MA_295712g0010	K01183	class VII chitinase	class VII chitinase	4.37673	3.39442	4.54889
MA_10433717g0010	?	SIEVE ELEMENT OCCLUSION B-like	SIEVE ELEMENT OCCLUSION B-like	4.2881	2.17466	2.13289
MA_556757g0010	?	glycosyl hydrolase	glycosyl hydrolase	4.27723	3.26666	3.55517
MA_10435470g0010	?	cytochrome P450 704C1-like	cytochrome P450 704C1-like	4.26287	4.26101	4.30968
MA_8938767g0010	K10526	4-coumarate-- ligase-like 9	4-coumarate-- ligase-like 9	4.24498	4.24389	4.29816
MA_10428391g0010	?	TMV resistance N-like	TMV resistance N-like	4.20882	3.91608	4.15585
MA_10428698g0010	?	---NA---	?	4.19714	2.5809	4.23805
MA_10437132g0010	?	cysteine-rich receptor kinase 2	cysteine-rich receptor kinase 2	4.12754	4.11247	3.55044
MA_9917746g0010	K13066	(R,S)-reticuline 7-O-methyltransferase-like	(R,S)-reticuline 7-O-methyltransferase-like	4.11225	2.77869	2.60267
MA_44478g0010	?	anthocyanidin synthase	anthocyanidin synthase	4.08883	4.47779	5.18561
MA_24872g0010	?	MT3_PICGL ame: Full=Metallothionein EMB30	MT3_PICGL ame: Full=Metallothionein EMB30	4.08504	0.850738	1.82523
MA_9243887g0010	?	unknown	unknown	4.07333	3.15914	5.50547
MA_10434321g0010	?	UPF0481 At3g02645	UPF0481 At3g02645	4.06503	2.58764	3.46641
MA_3600468g0010	?	receptor 12	receptor 12	4.0146	3.12401	4.37862
MA_3920672g0010	?	---NA---	?	3.97095	3.10684	5.42395
MA_10426732g0010	?	---NA---	?	3.93226	2.70048	4.37185
MA_103341g0010	?	NAC domain-containing 35-like	?	3.92192	3.55469	4.01349
MA_99372g0010	K05280	cytochrome P450 CYP736A12-like	cytochrome P450 CYP736A12-like	3.86093	4.12151	5.18955
MA_46655g0010	?	---NA---	?	3.85605	2.50091	3.25916
MA_8760260g0020	?	disease resistance (TIR-NBS-LRR class)	disease resistance (TIR-NBS-LRR class)	3.85218	0.789976	1.51222
MA_38416g0020	?	kiwellin	kiwellin	3.83844	7.38668	7.84105
MA_1578433g0010	K20716	mitogen-activated kinase kinase kinase NPK1-like	mitogen-activated kinase kinase kinase NPK1-like	3.83045	2.61423	3.31136
MA_498957g0010	?	basic 7S globulin-like	basic 7S globulin-like	3.81148	3.78938	3.54032
MA_10430127g0010	?	---NA---	?	3.78573	4.0364	4.39348
MA_43422g0010	?	truncated TIR-NBS-LRR	truncated TIR-NBS-LRR	3.77226	4.08623	6.05139
MA_9362585g0010	?	indole-3-acetate O-methyltransferase 1	indole-3-acetate O-methyltransferase 1	3.74865	2.31399	3.79344
MA_10429742g0010	?	dehydration-responsive RD22	dehydration-responsive RD22	3.68956	6.19355	7.43938
MA_6898551g0010	?	TIR P-loop LRR	TIR P-loop LRR	3.66665	2.81376	2.31427
MA_159244g0020	K01183	class IV chitinase	class IV chitinase	3.65747	2.27889	3.69234
MA_5961317g0010	?	probable LRR receptor-like serine threonine- kinase At3g47570	probable LRR receptor-like serine threonine- kinase At3g47570	3.6225	3.61954	3.65941
MA_9143730g0010	?	secoisolariciresinol dehydrogenase-like	secoisolariciresinol dehydrogenase-like	3.59894	1.96354	2.67786
MA_10430478g0010	?	receptor kinase At4g00960	receptor kinase At4g00960	3.58663	2.23502	2.94177
MA_10431025g0010	?	cyanamide hydratase	cyanamide hydratase	3.57924	3.65084	3.21415
MA_10313114g0010	K20547	basic endochitinase	basic endochitinase	3.51356	3.95341	5.64799
MA_10435335g0010	?	LRK1	LRK1	3.48817	1.55264	1.68885
MA_10435632g0010	?	probable LRR receptor-like serine threonine- kinase At3g47570	probable LRR receptor-like serine threonine- kinase At3g47570	3.46956	2.45188	3.50565
MA_10070162g0010	?	probable receptor kinase At1g49730	probable receptor kinase At1g49730	3.44727	1.64027	0.92982
MA_8763526g0010	?	unknown	unknown	3.43834	2.77721	2.22457
MA_621613g0010	?	TMV resistance N-like	TMV resistance N-like	3.32317	2.63423	2.11146
MA_77630g0010	K21483	jasmonate O-methyltransferase	jasmonate O-methyltransferase	3.30505	3.24711	2.80621
MA_5144269g0010	?	kDa proline-rich -like	kDa proline-rich -like	3.27466	2.53258	3.32462
MA_795943g0010	?	beta 1,3 glucanase	beta 1,3 glucanase	3.2379	1.87895	4.1987
MA_262554g0010	?	unknown	unknown	3.23755	2.18626	3.2429
MA_115015g0010	?	rust resistance kinase Lr10-like	rust resistance kinase Lr10-like	3.22915	4.52621	4.27871
MA_39375g0010	?	pentatricopeptide repeat-containing At4g38150-like	pentatricopeptide repeat-containing At4g38150-like	3.20831	2.81851	3.25818
MA_426743g0010	?	receptor kinase At4g00960	receptor kinase At4g00960	3.17477	2.5805	4.28493
MA_26159g0010	?	cytochrome P450 CYP76AA26	cytochrome P450 CYP76AA26	3.16302	3.12005	2.82859
MA_8485418g0010	?	receptor kinase	receptor kinase	3.15565	2.14881	3.48967
MA_92204g0010	?	rust resistance kinase Lr10	rust resistance kinase Lr10	3.1393	3.46809	2.48995
MA_922597g0010	?	probable non-specific lipid-transfer AKCS9	probable non-specific lipid-transfer AKCS9	3.13357	2.76416	5.40443
MA_941729g0010	?	basic endochitinase	basic endochitinase	3.10077	3.92704	5.64005
MA_10432631g0020	?	---NA---	?	3.08253	2.05095	4.34843
MA_115394g0010	?	polyubiquitin 11-like	polyubiquitin 11-like	3.0683	2.32712	2.71861
MA_380966g0010	?	DETOXIFICATION 29-like	DETOXIFICATION 29-like	3.06107	2.35417	2.98965
MA_39602g0010	?	---NA---	?	3.02183	3.01639	2.50566
MA_84154g0010	?	U-box domain-containing 21-like	U-box domain-containing 21-like	3.00645	2.7094	3.43201
MA_266173g0010	?	C72B1_PINTA ame: Full=Abietadienol abietadienal oxidase Short= ame: Full=Cytochrome P450 720B1 ame: Full=Cytochrome P450 CYPA	C72B1_PINTA ame: Full=Abietadienol abietadienal oxidase Short= ame: Full=Cytochrome P450 720B1 ame: Full=Cytochrome P450 CYPA	2.99362	1.62821	1.35998
MA_478919g0010	?	probable leucine-rich repeat receptor kinase At1g35710	probable leucine-rich repeat receptor kinase At1g35710	2.98143	1.65768	4.79072
MA_5887889g0010	?	plant basic secretory (BSP) family	plant basic secretory (BSP) family	2.97959	2.40457	4.11586
MA_148921g0010	?	probable LRR receptor-like serine threonine- kinase At5g48740	probable LRR receptor-like serine threonine- kinase At5g48740	2.97757	1.92106	3.9121
MA_376599g0010	?	unknown	unknown	2.95715	2.17285	2.09675
MA_10437273g0010	?	rust resistance kinase Lr10-like	rust resistance kinase Lr10-like	2.95703	3.84307	3.89683
MA_10432907g0010	?	wall-associated	wall-associated	2.95064	2.39425	3.00562
MA_167343g0020	K08472	MLO 6	MLO 6	2.94907	1.72879	3.93489
MA_9594015g0010	?	probable aspartyl protease At4g16563	probable aspartyl protease At4g16563	2.93549	1.74807	2.97468
MA_10337257g0010	?	beta 1,3 glucanase	beta 1,3 glucanase	2.92349	1.61729	4.24569
MA_9857342g0010	?	7-deoxyloganetin glucosyltransferase-like	7-deoxyloganetin glucosyltransferase-like	2.90853	3.5505	2.19603
MA_9532607g0010	?	spermidine coumaroyl- acyltransferase	spermidine coumaroyl- acyltransferase	2.88202	3.01992	2.13408
MA_9954368g0010	?	outer envelope pore chloroplastic	outer envelope pore chloroplastic	2.88086	2.88779	2.58376
MA_10429727g0010	?	probable LRR receptor-like serine threonine- kinase At5g48740	probable LRR receptor-like serine threonine- kinase At5g48740	2.86832	3.53875	2.04646
MA_128387g0010	?	receptor 12	receptor 12	2.8606	1.76531	3.97231
MA_190936g0010	?	unknown	unknown	2.85266	2.09468	1.10945
MA_177143g0010	?	receptor 12	receptor 12	2.83857	3.15136	5.04255
MA_7274365g0010	?	aspartyl protease AED3	aspartyl protease AED3	2.83816	1.81753	3.21189
MA_10434425g0010	K04730	probable LRR receptor-like serine threonine- kinase At3g47570	probable LRR receptor-like serine threonine- kinase At3g47570	2.82514	3.57853	3.63488
MA_97184g0010	?	disease resistance TAO1-like	disease resistance TAO1-like	2.79407	3.12305	2.80785
MA_122285g0010	?	unknown	unknown	2.79219	2.83397	2.67695
MA_10383431g0020	K10908	DNA-directed RNA polymerase chloroplastic mitochondrial-like	?	2.78695	2.4191	3.22482
MA_15415g0010	?	ABA-responsive LEA	ABA-responsive LEA	2.76214	2.75705	2.78724
MA_10431203g0010	?	receptor kinase At3g47110	receptor kinase At3g47110	2.75362	2.67528	2.96498
MA_503147g0010	K20716	mitogen-activated kinase kinase kinase NPK1-like	mitogen-activated kinase kinase kinase NPK1-like	2.75361	2.75214	2.44696
MA_120345g0010	?	dehydrin 2	dehydrin 2	2.74725	1.29065	2.93063
MA_10435881g0030	?	leucine-rich repeat receptor-like serine threonine- kinase BAM1	leucine-rich repeat receptor-like serine threonine- kinase BAM1	2.73988	2.38087	2.7756
MA_10426451g0010	?	chaperone dnaJ chloroplastic-like	chaperone dnaJ chloroplastic-like	2.69649	2.29696	2.23613
MA_10433224g0010	?	probable LRR receptor-like serine threonine- kinase At3g47570	probable LRR receptor-like serine threonine- kinase At3g47570	2.69418	6.73736	5.73341
MA_10362365g0010	?	---NA---	?	2.68152	4.09752	5.93617
MA_10237773g0010	?	LEAF RUST 10 DISEASE-RESISTANCE LOCUS RECEPTOR-LIKE PROTEIN KINASE-like	?	2.66589	5.18273	5.55964
MA_9389342g0010	?	LEAF RUST 10 DISEASE-RESISTANCE LOCUS RECEPTOR-LIKE PROTEIN KINASE-like	?	2.659	2.0011	2.27015
MA_10425814g0010	?	gibberellic acid methyltransferase 2-like	gibberellic acid methyltransferase 2-like	2.65557	2.48908	3.65898
MA_211198g0010	?	leucine-rich repeat receptor kinase	leucine-rich repeat receptor kinase	2.63662	2.33045	2.65751
MA_9791754g0010	?	probable LRR receptor-like serine threonine- kinase At3g47570	probable LRR receptor-like serine threonine- kinase At3g47570	2.63297	1.06373	1.60205
MA_10319736g0010	?	unknown	unknown	2.62074	3.88662	3.9425
MA_16619g0010	?	NAC domain-containing 35-like	?	2.60806	3.12947	3.63477
MA_175184g0010	?	---NA---	?	2.60503	2.65878	4.97302
MA_7804895g0010	?	cysteine-rich receptor kinase 10	cysteine-rich receptor kinase 10	2.60076	3.62632	3.68753
MA_10431639g0020	?	---NA---	?	2.60044	1.81035	3.95116
MA_91468g0010	?	probable WRKY transcription factor 31	probable WRKY transcription factor 31	2.59684	4.07808	4.56235
MA_3364157g0010	?	unknown	unknown	2.59501	2.88255	5.07283
MA_10321051g0010	?	unknown	unknown	2.59417	3.46908	6.04655
MA_390290g0010	?	probable LRR receptor-like serine threonine- kinase At1g56140 isoform X2	probable LRR receptor-like serine threonine- kinase At1g56140 isoform X2	2.59253	1.54971	2.13309
MA_10427879g0010	?	unknown	unknown	2.58974	3.1152	3.90412
MA_10427750g0010	?	probably inactive leucine-rich repeat receptor kinase At5g48380	probably inactive leucine-rich repeat receptor kinase At5g48380	2.58657	1.74282	3.11398
MA_12782g0020	?	probable LRR receptor-like serine threonine- kinase At1g67720	probable LRR receptor-like serine threonine- kinase At1g67720	2.5816	1.33261	2.70647
MA_10426844g0010	?	receptor kinase At3g47110	receptor kinase At3g47110	2.58148	2.18656	2.62689
MA_10207543g0010	?	probable carboxylesterase 15	probable carboxylesterase 15	2.57588	2.73863	3.43828
MA_209684g0010	?	wall-associated	wall-associated	2.55209	2.09293	1.88801
MA_194721g0020	?	probable serine threonine- kinase At1g18390 isoform X3	probable serine threonine- kinase At1g18390 isoform X3	2.53481	2.98886	3.26757
MA_18814g0020	?	---NA---	?	2.50598	2.33073	1.56292
MA_188914g0010	?	hypothetical protein AMTR_s00095p00067480	hypothetical protein AMTR_s00095p00067480	2.50026	2.0207	4.89694
MA_111022g0010	?	probable LRR receptor-like serine threonine- kinase At5g48740	probable LRR receptor-like serine threonine- kinase At5g48740	2.47401	1.37074	1.23964
MA_8691g0010	?	glucan endo-1,3-beta-glucosidase GVI	glucan endo-1,3-beta-glucosidase GVI	2.45976	2.42919	2.34332
MA_180045g0010	?	leucine-rich repeat receptor-like serine threonine- kinase At2g24130	leucine-rich repeat receptor-like serine threonine- kinase At2g24130	2.45967	2.45526	2.21204
MA_9367174g0010	?	---NA---	?	2.45399	2.65175	1.85759
MA_10435889g0020	?	wall-associated receptor kinase-like 14	wall-associated receptor kinase-like 14	2.4511	3.5875	3.46134
MA_230960g0010	?	non-specific lipid-transfer 4-like	non-specific lipid-transfer 4-like	2.44937	2.53232	2.10252
MA_6495981g0010	?	probable LRR receptor-like serine threonine- kinase At3g47570	probable LRR receptor-like serine threonine- kinase At3g47570	2.44737	2.40798	3.75982
MA_10431378g0010	K01183	class VII chitinase	class VII chitinase	2.44424	1.92086	4.43847
MA_637854g0010	K15287	solute carrier family 35 member F1-like	solute carrier family 35 member F1-like	2.42979	1.28459	1.77273
MA_333348g0010	?	LRR receptor-like kinase family	LRR receptor-like kinase family	2.42847	2.42535	2.44582
MA_10430416g0010	?	subtilisin-like protease	subtilisin-like protease	2.42204	1.57537	2.93563
MA_2276692g0010	?	unknown	unknown	2.41421	2.35841	1.55688
MA_8368223g0010	?	late blight resistance homolog R1B-19	late blight resistance homolog R1B-19	2.41314	2.66805	3.09879
MA_434065g0010	?	wall-associated	wall-associated	2.41304	2.2921	2.58567
MA_301697g0010	?	unknown	unknown	2.40884	2.28117	2.78726
MA_48348g0010	?	probable LRR receptor-like serine threonine- kinase At1g67720	probable LRR receptor-like serine threonine- kinase At1g67720	2.40354	1.30891	1.22419
MA_10436871g0030	K20562	C75A1_PINTA ame: Full=Cytochrome P450 750A1 ame: Full=Cytochrome P450 CYPC	C75A1_PINTA ame: Full=Cytochrome P450 750A1 ame: Full=Cytochrome P450 CYPC	2.3972	3.94572	5.03215
MA_9969794g0010	?	BAHD family clade I	BAHD family clade I	2.39681	1.74397	1.274
MA_10189275g0010	?	unknown	unknown	2.36324	2.60494	5.56191
MA_7668605g0010	?	unknown	unknown	2.35289	3.50222	2.24806
MA_331176g0010	?	probable LRR receptor-like serine threonine- kinase At3g47570	probable LRR receptor-like serine threonine- kinase At3g47570	2.34129	2.86248	1.39939
MA_10427549g0010	?	---NA---	?	2.33333	3.0362	6.27878
MA_19190g0010	?	TIR NBS LRR disease resistance	TIR NBS LRR disease resistance	2.31606	2.87745	1.80064
MA_117727g0010	?	PGR5 chloroplastic	PGR5 chloroplastic	2.3032	2.19592	2.82351
MA_263854g0010	?	---NA---	?	2.30196	2.25263	1.39475
MA_10436276g0020	K23452	7-deoxyloganetin glucosyltransferase-like	7-deoxyloganetin glucosyltransferase-like	2.2942	3.20011	1.61342
MA_10434950g0020	?	resistance family	resistance family	2.28245	1.82305	1.029
MA_114377g0010	?	WRKY transcription factor	WRKY transcription factor	2.27346	2.2737	3.24124
MA_13026g0010	?	dirigent 11-like	dirigent 11-like	2.26304	3.58179	2.79704
MA_39733g0010	?	probable leucine-rich repeat receptor kinase At1g35710	probable leucine-rich repeat receptor kinase At1g35710	2.25699	3.1153	3.16807
MA_123242g0010	?	TMV resistance N-like	TMV resistance N-like	2.25467	2.63051	2.68199
MA_10322346g0010	?	probable LRR receptor-like serine threonine- kinase At3g47570	probable LRR receptor-like serine threonine- kinase At3g47570	2.24513	3.73075	2.98655
MA_177399g0010	?	receptor 12	receptor 12	2.23805	2.16436	6.5513
MA_30572g0010	?	wall-associated	wall-associated	2.20733	2.27035	2.69918
MA_127638g0010	?	1-phosphatidylinositol 3-phosphate 5-kinase	1-phosphatidylinositol 3-phosphate 5-kinase	2.20679	3.37379	2.9105
MA_10430603g0010	K20718	resistance family	resistance family	2.16041	3.02145	2.11606
MA_191308g0010	K01183	class VII chitinase	class VII chitinase	2.15326	1.77556	3.26009
MA_180963g0010	?	rare cold inducible	rare cold inducible	2.14777	2.79422	2.04147
MA_199326g0010	?	glycosyl hydrolase	glycosyl hydrolase	2.14019	2.13711	3.16371
MA_882654g0010	K01762	ACC synthase	ACC synthase	2.13779	2.63658	3.34641
MA_776g0010	K23025	vacuolar proton-pumping PPase	vacuolar proton-pumping PPase	2.13742	2.71318	2.26395
MA_158602g0010	K19307	heavy metal-associated isoprenylated plant 41-like	heavy metal-associated isoprenylated plant 41-like	2.13563	1.88992	3.92584
MA_10427398g0010	K17756	long-chain-alcohol oxidase FAO4A	long-chain-alcohol oxidase FAO4A	2.12565	2.51852	3.06629
MA_491789g0010	?	NBS-LRR disease resistance homologue	NBS-LRR disease resistance homologue	2.12019	3.77627	3.49016
MA_27638g0010	?	serine threonine receptor-like kinase NFP	serine threonine receptor-like kinase NFP	2.11214	2.19199	1.80406
MA_9164455g0010	?	receptor kinase	receptor kinase	2.10852	3.12878	1.04097
MA_10040462g0010	?	LRR receptor-like serine threonine- kinase FLS2	LRR receptor-like serine threonine- kinase FLS2	2.10152	2.55424	3.7038
MA_7472632g0010	?	disease resistance RPS2	disease resistance RPS2	2.07637	1.1521	0.942251
MA_214829g0010	?	BSP domain-containing protien precursor	BSP domain-containing protien precursor	2.07093	2.03763	3.33194
MA_10254697g0010	?	TMV resistance N-like	TMV resistance N-like	2.05257	0.939921	1.81586
MA_10429424g0010	?	LRR receptor-like serine threonine- kinase FLS2	LRR receptor-like serine threonine- kinase FLS2	2.05187	2.16583	3.11871
MA_10399484g0010	?	cytochrome	cytochrome	2.04059	3.54211	2.85552
MA_109375g0010	K21483	salicylate carboxymethyltransferase isoform X1	salicylate carboxymethyltransferase isoform X1	2.01592	2.34603	3.58498
MA_14234g0010	?	universal stress A	universal stress A	2.0131	3.04181	1.76671
MA_46900g0010	?	probable aspartyl protease At4g16563	probable aspartyl protease At4g16563	1.99624	2.73024	3.44576
MA_464588g0010	?	BIG GRAIN 1-like A	BIG GRAIN 1-like A	1.98584	3.29407	2.0663
MA_169317g0010	?	cysteine-rich receptor kinase 10	cysteine-rich receptor kinase 10	1.97149	1.81213	1.90902
MA_10435654g0010	?	NAC domain-containing 35-like	?	1.94691	2.09194	2.91707
MA_18237g0010	?	wall-associated	wall-associated	1.94527	2.11563	5.02725
MA_93628g0020	K11251	histone H2A	histone H2A	1.93944	1.74642	2.40537
MA_6146025g0010	?	aspartyl protease AED3-like	aspartyl protease AED3-like	1.93684	2.35213	3.04666
MA_85663g0010	?	probable leucine-rich repeat receptor kinase At1g35710	probable leucine-rich repeat receptor kinase At1g35710	1.91972	2.32862	2.17888
MA_203115g0010	?	---NA---	?	1.919	2.30742	1.78644
MA_9531215g0010	?	LRK1	LRK1	1.90054	2.87474	1.61584
MA_892990g0010	?	serine threonine receptor-like kinase NFP	serine threonine receptor-like kinase NFP	1.8883	1.56185	1.34475
MA_20437g0010	?	NAC domain	?	1.88489	2.33261	3.79203
MA_10358635g0030	?	hypothetical protein ABT39_MTgene4958 (mitochondrion)	hypothetical protein ABT39_MTgene4958 (mitochondrion)	1.88052	2.70339	3.4533
MA_136601g0010	?	aspartic ase nepenthesin-1	aspartic ase nepenthesin-1	1.88033	3.29642	3.61788
MA_56269g0010	K15400	omega-hydroxypalmitate O-feruloyl transferase	omega-hydroxypalmitate O-feruloyl transferase	1.87643	2.82872	2.40499
MA_30833g0020	K01176	alpha-amylase isozyme 3D-like	alpha-amylase isozyme 3D-like	1.86991	1.96934	3.01049
MA_6081360g0010	?	probable LRR receptor-like serine threonine- kinase At3g47570	probable LRR receptor-like serine threonine- kinase At3g47570	1.86464	5.99444	4.56443
MA_1627931g0010	?	---NA---	?	1.8488	1.3197	4.65301
MA_7294007g0010	?	UDP-glucosyltransferase family	UDP-glucosyltransferase family	1.84321	1.11674	1.05382
MA_10259759g0010	K08237	UDP-glucose:hydroxycinnamate 1-O-glucosyltransferase	UDP-glucose:hydroxycinnamate 1-O-glucosyltransferase	1.83552	1.3478	3.06912
MA_128961g0020	?	Receptor kinase 2	Receptor kinase 2	1.83469	2.1145	2.99884
MA_9729719g0010	?	cysteine-rich receptor kinase 10	cysteine-rich receptor kinase 10	1.83453	4.06266	2.06636
MA_10433951g0030	?	cysteine ase inhibitor	cysteine ase inhibitor	1.83401	2.25236	2.20039
MA_10428459g0010	?	transcription factor MYB30	transcription factor MYB30	1.82711	2.97867	1.5453
MA_498229g0010	K22207	probable L-cysteine chloroplastic	probable L-cysteine chloroplastic	1.82355	2.70271	1.01774
MA_958834g0010	K05387	glutamate receptor 2	glutamate receptor 2	1.81692	1.6099	2.77201
MA_195271g0010	?	cellulose synthase E6	cellulose synthase E6	1.81344	1.86777	1.4911
MA_18132g0010	?	receptor kinase At4g00960	receptor kinase At4g00960	1.80362	1.64368	2.2399
MA_338551g0010	?	---NA---	?	1.79546	1.75369	4.53794
MA_709187g0010	?	cytochrome P450 mono-oxygenase	cytochrome P450 mono-oxygenase	1.79428	2.13053	1.9808
MA_1791330g0010	?	dirigent	dirigent	1.78314	2.49443	2.97933
MA_10388439g0010	?	probable LRR receptor-like serine threonine- kinase At3g47570	probable LRR receptor-like serine threonine- kinase At3g47570	1.75134	1.77442	3.79542
MA_942247g0010	?	leucine-rich repeat receptor-like serine threonine- kinase At2g24130	leucine-rich repeat receptor-like serine threonine- kinase At2g24130	1.73999	2.12988	2.08309
MA_740729g0010	?	probable WRKY transcription factor 51	probable WRKY transcription factor 51	1.71925	1.84906	3.24157
MA_36134g0010	?	G-type lectin S-receptor-like serine threonine- kinase SD2-5	G-type lectin S-receptor-like serine threonine- kinase SD2-5	1.70632	2.07771	2.79134
MA_9047742g0010	?	---NA---	?	1.69037	0.786081	1.41697
MA_173902g0020	?	---NA---	?	1.68475	2.19612	1.62199
MA_922379g0010	?	leucine rich repeat	leucine rich repeat	1.67241	2.17085	3.59263
MA_10197220g0010	K10781	palmitoyl-acyl carrier chloroplastic	palmitoyl-acyl carrier chloroplastic	1.67208	1.17762	1.25406
MA_5291333g0010	?	LEAF RUST 10 DISEASE-RESISTANCE LOCUS RECEPTOR-LIKE PROTEIN KINASE-like	?	1.66983	2.60315	2.3268
MA_54954g0010	?	probable WRKY transcription factor 51	probable WRKY transcription factor 51	1.65958	2.42097	3.74335
MA_3493194g0010	?	dirigent	dirigent	1.65355	1.84052	3.41335
MA_7283265g0010	?	kiwellin	kiwellin	1.61755	2.77504	3.00559
MA_52889g0010	K02183	calmodulin	calmodulin	1.5998	1.80931	1.92141
MA_3294g0010	?	inactive LRR receptor-like serine threonine- kinase BIR2	inactive LRR receptor-like serine threonine- kinase BIR2	1.58476	1.23017	2.60214
MA_10433991g0020	K16281	ring-H2 zinc finger	ring-H2 zinc finger	1.58306	1.82196	0.735165
MA_129800g0030	?	TIR P-loop LRR	TIR P-loop LRR	1.58222	1.594	3.50939
MA_3366g0010	?	germin subfamily 2 member 1	germin subfamily 2 member 1	1.55243	1.77846	1.43223
MA_4156888g0010	?	---NA---	?	1.54686	0.989184	1.45784
MA_15650g0010	K21989	CSC1 ERD4	CSC1 ERD4	1.53757	1.24639	1.56331
MA_10435736g0010	K19882	pectin acetylesterase 9 isoform X2	pectin acetylesterase 9 isoform X2	1.53275	2.0835	1.30349
MA_10433385g0020	K00218	protochlorophyllide reductase-like	protochlorophyllide reductase-like	1.5305	2.52638	1.76356
MA_253196g0010	K04565	AF434186_1Cu-Zn-superoxide dismutase precursor	AF434186_1Cu-Zn-superoxide dismutase precursor	1.52472	1.40157	1.90435
MA_81514g0010	?	pentatricopeptide repeat-containing chloroplastic	pentatricopeptide repeat-containing chloroplastic	1.52131	0.872987	1.22099
MA_10426703g0010	?	universal stress A	universal stress A	1.51429	2.65804	1.92328
MA_453825g0010	?	cytochrome	cytochrome	1.49334	2.95225	3.56957
MA_734074g0010	?	unknown	unknown	1.48781	2.06858	2.32195
MA_658172g0010	K08237	unknown	unknown	1.46808	1.26351	0.865996
MA_68152g0010	?	elicitor-responsive 3	elicitor-responsive 3	1.45435	1.28963	2.56714
MA_1031168g0010	?	receptor 12	receptor 12	1.45276	1.64241	1.88676
MA_10436840g0010	?	G-type lectin S-receptor-like serine threonine- kinase At2g19130	G-type lectin S-receptor-like serine threonine- kinase At2g19130	1.44746	1.29133	2.68555
MA_734639g0010	?	SDD1	SDD1	1.44544	2.01728	1.82125
MA_915042g0010	K14566	rRNA-processing FCF1 homolog	?	1.44527	1.43675	1.10667
MA_10426356g0010	?	probable LRR receptor-like serine threonine- kinase At1g67720 isoform X2	probable LRR receptor-like serine threonine- kinase At1g67720 isoform X2	1.43981	1.28936	2.74858
MA_25569g0020	?	hypothetical protein MTR_8g037205	hypothetical protein MTR_8g037205	1.43311	0.974765	2.45502
MA_2590254g0010	?	chaperone dnaJ chloroplastic-like	chaperone dnaJ chloroplastic-like	1.41537	1.31628	2.03726
MA_227897g0010	?	RING-H2 finger ATL2-like	RING-H2 finger ATL2-like	1.40777	1.61033	3.48578
MA_102682g0010	?	LEAF RUST 10 DISEASE-RESISTANCE LOCUS RECEPTOR-LIKE PROTEIN KINASE-like isoform X1	?	1.40609	2.22196	1.56928
MA_8066163g0010	?	unknown	unknown	1.39926	1.68356	2.44521
MA_8845025g0010	?	cellulose synthase H1	cellulose synthase H1	1.39037	1.91245	0.904676
MA_7317986g0010	?	probable aspartyl protease At4g16563	probable aspartyl protease At4g16563	1.38515	2.58095	4.54127
MA_8498773g0010	?	receptor kinase At4g00960	receptor kinase At4g00960	1.37032	3.99909	2.59168
MA_10429771g0010	?	unknown	unknown	1.37028	1.95116	1.6286
MA_84792g0010	?	probable leucine-rich repeat receptor kinase At1g35710	probable leucine-rich repeat receptor kinase At1g35710	1.36656	1.50871	3.18891
MA_103285g0010	K17506	probable phosphatase 2C 9 isoform X1	probable phosphatase 2C 9 isoform X1	1.35868	0.872333	1.21873
MA_10427040g0010	K13993	inactive RESTRICTED TEV MOVEMENT 2-like	inactive RESTRICTED TEV MOVEMENT 2-like	1.35765	1.37028	1.67773
MA_79460g0010	K13082	dihydroflavonol 4-reductase	dihydroflavonol 4-reductase	1.32621	1.85776	1.27369
MA_10431705g0010	K01580	glutamate decarboxylase	glutamate decarboxylase	1.32341	0.73156	1.58725
MA_698647g0010	?	---NA---	?	1.30111	1.54537	2.08394
MA_9476g0020	?	lysM domain receptor-like kinase 4	lysM domain receptor-like kinase 4	1.29785	1.30531	2.04246
MA_4992g0010	K16297	serine carboxypeptidase-like 45	serine carboxypeptidase-like 45	1.29381	1.35445	1.45766
MA_10375324g0010	?	probable aspartyl protease At4g16563	probable aspartyl protease At4g16563	1.29294	1.88025	4.04028
MA_8524117g0010	?	unknown	unknown	1.28424	1.7203	0.90861
MA_3501g0020	K15718	probable linoleate 9S-lipoxygenase 5 isoform X2	probable linoleate 9S-lipoxygenase 5 isoform X2	1.26462	2.10649	1.02543
MA_940685g0010	K22279	beta-glucosidase 12-like	beta-glucosidase 12-like	1.25108	1.52397	0.891284
MA_10434259g0010	?	probable LRR receptor-like serine threonine- kinase At1g67720	probable LRR receptor-like serine threonine- kinase At1g67720	1.2393	1.30333	1.78562
MA_167603g0010	K23452	7-deoxyloganetin glucosyltransferase-like	7-deoxyloganetin glucosyltransferase-like	1.21998	1.98722	3.50016
MA_616355g0010	?	---NA---	?	1.21893	2.34378	3.31314
MA_10432451g0010	?	TMV resistance N	TMV resistance N	1.2045	4.1459	1.63288
MA_261448g0020	K24028	anthocyanidin synthase	anthocyanidin synthase	1.20175	2.02891	1.21668
MA_21440g0010	K09422	transcription repressor MYB6-like	transcription repressor MYB6-like	1.2007	2.65611	2.30848
MA_10435471g0020	K15639	cytochrome P450 734A1-like	cytochrome P450 734A1-like	1.20057	1.36537	2.28087
MA_55307g0010	?	photoassimilate-responsive PAR	photoassimilate-responsive PAR	1.19329	1.04421	2.8506
MA_5548g0020	?	probable disease resistance At1g12280	probable disease resistance At1g12280	1.19247	0.773696	1.41679
MA_106166g0010	?	lysine histidine transporter 1-like	lysine histidine transporter 1-like	1.1907	1.30969	1.37274
MA_92393g0010	?	universal stress A	universal stress A	1.18448	1.11435	0.886137
MA_10436353g0010	?	MAP3K epsilon kinase 1-like	MAP3K epsilon kinase 1-like	1.17634	1.30483	1.3591
MA_10434721g0010	?	UDP-glycosyltransferase 86A1-like	UDP-glycosyltransferase 86A1-like	1.1701	0.828142	1.10587
MA_116648g0010	?	TIR NBS LRR disease resistance	TIR NBS LRR disease resistance	1.16914	0.952759	3.10456
MA_3445296g0010	?	unknown	unknown	1.16092	2.65227	2.20742
MA_103578g0010	?	low temprature induced	low temprature induced	1.15436	1.00044	0.658996
MA_10427187g0010	K00975	glucose-1-phosphate adenylyltransferase large subunit 1	glucose-1-phosphate adenylyltransferase large subunit 1	1.15197	1.28488	2.03469
MA_417207g0010	K14379	purple acid phosphatase 3	purple acid phosphatase 3	1.14208	2.97659	0.784626
MA_44394g0020	?	NDR1 HIN1 13	NDR1 HIN1 13	1.13182	2.34426	1.22636
MA_186971g0010	?	7-deoxyloganetin glucosyltransferase-like	7-deoxyloganetin glucosyltransferase-like	1.12525	0.930464	1.81644
MA_900190g0010	K09286	dehydration-responsive element-binding 3-like	dehydration-responsive element-binding 3-like	1.11965	1.60134	1.07246
MA_427242g0010	?	TIR P-loop LRR	TIR P-loop LRR	1.11202	1.10385	2.55441
MA_10430631g0010	?	---NA---	?	1.10979	4.9598	4.42821
MA_77628g0010	?	RING-H2 finger ATL3	RING-H2 finger ATL3	1.08771	1.90914	1.38928
MA_136021g0010	?	lysine histidine transporter-like 8	lysine histidine transporter-like 8	1.08751	1.67393	0.848999
MA_10132073g0010	?	EF hand family	EF hand family	1.05345	0.965501	1.0538
MA_101170g0020	?	probable carboxylesterase 15	probable carboxylesterase 15	1.04701	2.47188	2.13787
MA_7419640g0010	?	chaperone dnaJ chloroplastic-like	chaperone dnaJ chloroplastic-like	1.04555	1.92344	2.26736
MA_10428189g0010	?	pentatricopeptide repeat-containing At1g74750-like	pentatricopeptide repeat-containing At1g74750-like	1.04071	1.73825	2.71889
MA_271613g0010	?	---NA---	?	1.03076	0.986783	1.94754
MA_62006g0010	?	beta-glucosidase 17-like isoform X1	beta-glucosidase 17-like isoform X1	1.02555	1.82528	0.976414
MA_10434962g0020	?	LEAF RUST 10 DISEASE-RESISTANCE LOCUS RECEPTOR-LIKE PROTEIN KINASE-like	?	1.02203	1.58692	1.16856
MA_40151g0020	?	lipase-like PAD4	lipase-like PAD4	0.99892	0.74832	0.846653
MA_9998351g0010	?	unknown	unknown	0.987384	0.837129	2.32934
MA_20925g0010	?	NLP1-like isoform X1	NLP1-like isoform X1	0.973802	0.923257	1.10629
MA_611975g0010	?	TIR NBS LRR disease resistance	TIR NBS LRR disease resistance	0.955711	2.45788	1.02685
MA_662135g0010	?	leucine-rich repeat receptor-like serine threonine tyrosine- kinase SOBIR1	leucine-rich repeat receptor-like serine threonine tyrosine- kinase SOBIR1	0.933937	1.07244	1.10406
MA_216575g0010	?	7-deoxyloganetin glucosyltransferase-like	7-deoxyloganetin glucosyltransferase-like	0.915668	0.706448	1.47054
MA_8215665g0010	?	unknown	unknown	0.912089	1.6207	1.60071
MA_30531g0010	K00616	Transaldolase 2	Transaldolase 2	0.888112	0.83551	0.997398
MA_10430953g0010	?	cellulose synthase H1	cellulose synthase H1	0.885091	2.33859	1.15029
MA_460362g0010	?	ERD sugar transporter	ERD sugar transporter	0.882147	1.22542	1.47748
MA_10431705g0020	?	glutamate decarboxylase	glutamate decarboxylase	0.877604	1.07798	1.08376
MA_10427895g0010	?	unknown	unknown	0.829712	0.63969	0.99501
MA_6019873g0010	?	disease resistance RGA3 isoform X1	disease resistance RGA3 isoform X1	0.82385	0.716214	0.716013
MA_10434651g0010	?	probable WRKY transcription factor 4	probable WRKY transcription factor 4	0.823603	1.0686	1.74229
MA_206473g0010	?	---NA---	?	0.818463	1.5007	0.718392
MA_686181g0010	?	TIR P-loop LRR	TIR P-loop LRR	0.788813	0.87611	1.33117
MA_60543g0010	K09338	homeobox-leucine zipper ATHB-13-like	homeobox-leucine zipper ATHB-13-like	0.779783	0.887334	0.964951
MA_79751g0010	K07198	CBL-interacting kinase 5	CBL-interacting kinase 5	0.774682	0.563787	0.643015
MA_9332669g0010	K00001	alcohol dehydrogenase-like 4	alcohol dehydrogenase-like 4	0.760642	3.15724	0.811949
MA_9065834g0010	K00588	flavonoid 3 ,5 -methyltransferase-like	flavonoid 3 ,5 -methyltransferase-like	0.75522	1.11603	1.38099
MA_125461g0010	K15193	SPT2 homolog isoform X1	SPT2 homolog isoform X1	0.74364	0.690136	0.79971
MA_10435652g0010	K20283	restin homolog	restin homolog	0.736857	0.622641	1.66776
MA_29739g0010	K11490	condensin-2 complex subunit H2	condensin-2 complex subunit H2	0.718319	0.824288	0.613767
MA_10431920g0010	?	Membrane insertase	Membrane insertase	0.716014	0.79767	0.592953
MA_13849g0010	?	FAD-dependent urate hydroxylase-like	FAD-dependent urate hydroxylase-like	0.703466	1.48901	1.40918
MA_10432435g0010	?	probable glycosyltransferase At5g03795 isoform X1	probable glycosyltransferase At5g03795 isoform X1	0.693681	1.02561	1.7859
MA_10185385g0010	?	Oligopeptide transporter 4	Oligopeptide transporter 4	0.68653	1.51607	1.80986
MA_10200708g0010	?	unknown	unknown	0.683001	1.319	0.991333
MA_8876374g0010	K15920	probable beta-D-xylosidase 2	probable beta-D-xylosidase 2	0.680049	2.51648	0.73876
MA_216144g0010	?	unknown	unknown	0.6794	0.598947	0.734195
MA_15398g0010	K07393	glutathionyl-hydroquinone reductase -like isoform X2	glutathionyl-hydroquinone reductase -like isoform X2	0.665577	0.48322	0.632864
MA_810002g0010	?	hypothetical protein	hypothetical protein	0.651226	0.796925	0.639496
MA_10434904g0010	?	UDP-glycosyltransferase 86A1	UDP-glycosyltransferase 86A1	0.645722	2.72522	3.23692
MA_10435428g0020	?	UDP-rhamnose:rhamnosyltransferase 1	UDP-rhamnose:rhamnosyltransferase 1	0.627082	1.20949	2.84771
MA_10333127g0010	K00799	glutathione S-transferase	glutathione S-transferase	0.620038	2.70562	2.04639
MA_71816g0010	K03320	ammonium transporter 1 member 1	ammonium transporter 1 member 1	0.606872	1.56262	2.48764
MA_676551g0010	?	2-oxoglutarate-iron(II)-dependent oxygenase	2-oxoglutarate-iron(II)-dependent oxygenase	0.606196	1.09876	0.940495
MA_8404570g0010	?	auxin-binding ABP19a	auxin-binding ABP19a	0.602655	0.700125	0.859844
MA_106573g0010	K13065	hydroxycinnamoyl- shikimate quinate hydroxycinnamoyltransferase	hydroxycinnamoyl- shikimate quinate hydroxycinnamoyltransferase	0.600104	1.30568	0.592591
MA_3650g0010	K09872	probable aquaporin PIP1-2	probable aquaporin PIP1-2	0.554382	0.437302	0.744411
MA_114887g0010	?	bromodomain-containing DDB_G0278469-like	bromodomain-containing DDB_G0278469-like	0.53688	0.844019	0.601704
MA_99538g0010	?	probable alpha-galactosidase B	probable alpha-galactosidase B	0.536502	0.838958	0.621807
MA_130918g0010	K09422	myb-related 308-like	myb-related 308-like	0.535843	1.54902	1.44879
MA_130652g0010	K04554	ubiquitin-conjugating enzyme E2 34-like	ubiquitin-conjugating enzyme E2 34-like	0.512155	0.631049	0.641469
MA_9184971g0010	?	unknown	unknown	0.49929	0.743151	0.558643
MA_16445g0010	?	proline-rich receptor kinase PERK1	proline-rich receptor kinase PERK1	0.352568	0.714658	0.693871
MA_10431748g0020	K08770	polyubiquitin 11	polyubiquitin 11	0.326286	0.427814	0.377436
MA_99207g0010	K00811	aspartate chloroplastic	aspartate chloroplastic	-0.443742	-0.642774	-0.57595
MA_129565g0010	K12161	ubiquitin-related modifier 1 homolog 2	ubiquitin-related modifier 1 homolog 2	-0.447756	-0.802208	-0.815002
MA_57254g0010	K10258	very-long-chain enoyl- reductase	very-long-chain enoyl- reductase	-0.481981	-0.45625	-0.458204
MA_8606496g0010	?	heavy metal-associated isoprenylated plant 39-like	heavy metal-associated isoprenylated plant 39-like	-0.485236	-0.713654	-0.7182
MA_112757g0010	K01913	acetate butyrate-- ligase peroxisomal	acetate butyrate-- ligase peroxisomal	-0.524079	-0.612924	-0.823271
MA_25654g0010	K00059	3-oxoacyl-[acyl-carrier- ] reductase 4-like	3-oxoacyl-[acyl-carrier- ] reductase 4-like	-0.549655	-0.757815	-0.598315
MA_7292g0010	?	CONSTANS	CONSTANS	-0.55105	-0.45981	-0.49599
MA_19852g0010	?	unknown	unknown	-0.59998	-0.380397	-0.763742
MA_10436739g0010	?	nephrocystin-3 isoform X2	nephrocystin-3 isoform X2	-0.618902	-0.509135	-0.708391
MA_253636g0010	?	PREDICTED: uncharacterized protein LOC107787396	PREDICTED: uncharacterized protein LOC107787396	-0.631772	-1.21338	-0.551248
MA_255406g0010	?	iron-sulfur cluster biosynthesis family	iron-sulfur cluster biosynthesis family	-0.654146	-0.700561	-0.444717
MA_9287008g0010	?	Rieske [2Fe-2S]	Rieske [2Fe-2S]	-0.656961	-0.755951	-1.22223
MA_24476g0010	K09458	3-oxoacyl-[acyl-carrier- ] synthase chloroplastic	3-oxoacyl-[acyl-carrier- ] synthase chloroplastic	-0.676268	-0.619696	-0.864265
MA_10046054g0010	?	counting factor 45-1	counting factor 45-1	-0.686321	-0.94771	-0.849402
MA_748776g0010	K09838	FAD-binding monooxygenase	FAD-binding monooxygenase	-0.696759	-1.4874	-1.58306
MA_10430979g0010	?	beta-galactosidase 8	beta-galactosidase 8	-0.698338	-0.618478	-0.73417
MA_10435992g0010	?	unknown	unknown	-0.719202	-0.677328	-0.720679
MA_10436994g0030	K21867	potassium channel AKT1-like	potassium channel AKT1-like	-0.742997	-0.70106	-1.07232
MA_117382g0010	K03238	eukaryotic translation initiation factor 2 subunit beta	eukaryotic translation initiation factor 2 subunit beta	-0.745625	-2.37885	-0.928006
MA_28251g0010	?	unknown	unknown	-0.753596	-0.984372	-1.03624
MA_199003g0010	K14709	zinc transporter chloroplastic	zinc transporter chloroplastic	-0.760107	-1.0596	-0.80634
MA_10430790g0030	K02873	60S ribosomal L13-1	60S ribosomal L13-1	-0.775128	-0.976711	-0.939939
MA_17658g0010	?	light-harvesting complex chloroplastic	light-harvesting complex chloroplastic	-0.796857	-0.481414	-0.455704
MA_196209g0010	?	chloroplastic	chloroplastic	-0.799401	-0.892858	-0.605006
MA_500183g0010	K11275	histone H1	histone H1	-0.809178	-1.4681	-1.53851
MA_10434823g0010	?	3-hexulose-6-phosphate isomerase	3-hexulose-6-phosphate isomerase	-0.812066	-0.726834	-1.14111
MA_10431216g0010	?	2-oxoglutarate-iron(II)-dependent oxygenase	2-oxoglutarate-iron(II)-dependent oxygenase	-0.823073	-0.953284	-1.40447
MA_10432592g0010	?	DCC family chloroplastic	DCC family chloroplastic	-0.823764	-1.79708	-1.57661
MA_31136g0010	?	unknown	unknown	-0.835138	-0.704927	-1.41844
MA_10433766g0010	?	AIG1-like	AIG1-like	-0.853844	-1.65701	-1.00664
MA_10434213g0010	?	LOB domain-containing 12-like	LOB domain-containing 12-like	-0.90797	-1.53425	-1.46328
MA_482951g0010	?	nuclear transport factor 2	nuclear transport factor 2	-0.910086	-1.27849	-1.21043
MA_759169g0010	K15397	3-ketoacyl- synthase 10	3-ketoacyl- synthase 10	-0.914866	-1.6909	-1.36402
MA_10431557g0010	K02356	elongation factor P	elongation factor P	-0.926108	-0.795623	-0.738032
MA_91617g0010	K09490	luminal-binding 5-like	luminal-binding 5-like	-0.948391	-1.77482	-1.11697
MA_275584g0010	?	pentatricopeptide repeat-containing chloroplastic	pentatricopeptide repeat-containing chloroplastic	-0.953291	-0.827407	-1.12591
MA_385322g0010	?	pentatricopeptide repeat-containing mitochondrial	pentatricopeptide repeat-containing mitochondrial	-0.955515	-0.888849	-1.06777
MA_170724g0010	K03216	tRNA (cytidine uridine-2 -O-)-methyltransferase	?	-0.957498	-1.42843	-0.728818
MA_842965g0020	K03027	DNA-directed RNA polymerases I and III subunit rpac1 isoform X1	?	-0.971287	-1.19187	-1.73013
MA_10431660g0010	K03921	stearoyl-[acyl-carrier- ] 9- chloroplastic	stearoyl-[acyl-carrier- ] 9- chloroplastic	-0.973758	-1.71902	-2.07018
MA_909864g0010	K12355	aldehyde dehydrogenase family 2 member C4	aldehyde dehydrogenase family 2 member C4	-0.974925	-1.45688	-2.48323
MA_10434670g0010	K10255	omega-6 fatty acid chloroplastic	omega-6 fatty acid chloroplastic	-0.975272	-1.38207	-1.07875
MA_10434707g0010	K14852	ribosome biogenesis regulatory homolog	ribosome biogenesis regulatory homolog	-0.976635	-0.803647	-0.796378
MA_10433058g0020	K02941	60S acidic ribosomal P0	60S acidic ribosomal P0	-0.996656	-1.15919	-1.04262
MA_10431457g0010	K02904	50S ribosomal chloroplastic	50S ribosomal chloroplastic	-0.997911	-1.16024	-0.75579
MA_10435687g0010	?	histone deacetylase 14 isoform X2	histone deacetylase 14 isoform X2	-1.00142	-0.59917	-0.611963
MA_10427536g0010	K18208	renalase isoform X1	renalase isoform X1	-1.00386	-1.08675	-0.941513
MA_10426094g0010	K14190	GDP-L-galactose phosphorylase 2	GDP-L-galactose phosphorylase 2	-1.01728	-1.68266	-1.3341
MA_10426564g0020	K06215	probable pyridoxal 5 -phosphate synthase subunit PDX1	probable pyridoxal 5 -phosphate synthase subunit PDX1	-1.02236	-1.03016	-0.586694
MA_10433133g0010	K03283	heat shock cognate 70 kDa 2-like	heat shock cognate 70 kDa 2-like	-1.02866	-0.873154	-0.837134
MA_453436g0010	?	tau class glutathione S-transferase	tau class glutathione S-transferase	-1.04333	-1.23774	-1.53997
MA_10427719g0010	?	2-oxoglutarate-iron(II)-dependent oxygenase	2-oxoglutarate-iron(II)-dependent oxygenase	-1.06557	-1.71853	-1.54004
MA_531422g0010	?	unknown	unknown	-1.07668	-1.02127	-1.51858
MA_97011g0010	?	short-chain dehydrogenase reductase 2a	short-chain dehydrogenase reductase 2a	-1.07756	-1.15947	-0.72353
MA_121617g0010	?	unknown	unknown	-1.08299	-1.09413	-0.712817
MA_68401g0010	K15109	mitochondrial carnitine acylcarnitine carrier	mitochondrial carnitine acylcarnitine carrier	-1.08398	-0.820698	-0.561954
MA_102653g0020	K22419	3-oxo-Delta(4,5)-steroid 5-beta-reductase	3-oxo-Delta(4,5)-steroid 5-beta-reductase	-1.08649	-1.31174	-0.985168
MA_68362g0010	?	probable pectinesterase pectinesterase inhibitor 51	probable pectinesterase pectinesterase inhibitor 51	-1.09261	-1.441	-0.847392
MA_427851g0010	K01184	probable polygalacturonase At1g80170	probable polygalacturonase At1g80170	-1.09275	-3.01837	-2.66875
MA_194231g0010	K21362	beta-glucosidase-like chloroplastic isoform X1	beta-glucosidase-like chloroplastic isoform X1	-1.1051	-1.53158	-0.812829
MA_55130g0010	?	unknown	unknown	-1.11011	-1.70693	-1.45254
MA_264314g0010	K13148	E3 ubiquitin- ligase At1g12760-like	E3 ubiquitin- ligase At1g12760-like	-1.11156	-1.14222	-0.962834
MA_109804g0010	?	auxin down-regulated	auxin down-regulated	-1.115	-1.62134	-0.989089
MA_356643g0010	K00457	4-hydroxyphenylpyruvate dioxygenase	4-hydroxyphenylpyruvate dioxygenase	-1.12034	-1.19975	-1.15119
MA_11074g0010	?	pentatricopeptide repeat-containing chloroplastic	pentatricopeptide repeat-containing chloroplastic	-1.13287	-1.54345	-1.17362
MA_956300g0010	?	unknown	unknown	-1.13572	-1.17536	-1.3266
MA_10432802g0010	?	early light-induced chloroplastic-like	early light-induced chloroplastic-like	-1.1441	-1.33666	-0.865178
MA_10431097g0010	?	dynamin-related 4C-like	dynamin-related 4C-like	-1.14759	-1.79074	-2.35265
MA_6689013g0010	?	unknown	unknown	-1.14825	-2.40061	-1.29895
MA_11380g0010	?	---NA---	?	-1.15253	-1.09766	-1.14907
MA_535844g0010	?	sugar carrier C-like	sugar carrier C-like	-1.15332	-0.686211	-1.49447
MA_8228669g0010	?	---NA---	?	-1.15809	-1.20247	-1.37252
MA_59733g0010	?	unknown	unknown	-1.17512	-1.4521	-0.7403
MA_342580g0010	?	---NA---	?	-1.17727	-1.96004	-1.67421
MA_112900g0020	?	---NA---	?	-1.17893	-1.17751	-1.4733
MA_203441g0010	K08695	anthocyanidin reductase	anthocyanidin reductase	-1.18278	-0.654048	-0.918961
MA_6712g0010	K01115	phospholipase D alpha 1	phospholipase D alpha 1	-1.18495	-2.00985	-1.1139
MA_67245g0010	?	unknown	unknown	-1.19084	-1.26951	-1.06495
MA_788969g0010	?	unknown	unknown	-1.22941	-1.61785	-1.80915
MA_10428967g0010	?	unknown	unknown	-1.23902	-3.13772	-1.43004
MA_9277019g0010	?	probable purine permease 11 isoform X2	probable purine permease 11 isoform X2	-1.24061	-2.67467	-2.45626
MA_571554g0010	K03542	photosystem II 22 kDa chloroplastic	photosystem II 22 kDa chloroplastic	-1.26368	-1.02672	-0.889009
MA_10436335g0010	?	pentatricopeptide repeat-containing chloroplastic isoform X2	pentatricopeptide repeat-containing chloroplastic isoform X2	-1.26672	-0.969919	-0.862105
MA_93072g0010	K06129	lecithin-cholesterol acyltransferase-like 1	lecithin-cholesterol acyltransferase-like 1	-1.27197	-1.67885	-2.03647
MA_10428919g0010	K13691	UDP-glycosyltransferase 74F2-like	UDP-glycosyltransferase 74F2-like	-1.27736	-1.1377	-1.26982
MA_17523g0020	?	hypothetical protein MANES_05G200400	hypothetical protein MANES_05G200400	-1.29017	-1.9298	-1.22547
MA_61758g0010	?	unknown	unknown	-1.29033	-1.43864	-1.54068
MA_32668g0010	?	21 kDa -like	21 kDa -like	-1.29314	-1.49919	-1.5636
MA_419572g0010	K23050	phenylcoumaran benzylic ether reductase	phenylcoumaran benzylic ether reductase	-1.29784	-1.38989	-1.0077
MA_10434442g0010	K02470	DNA gyrase subunit chloroplastic mitochondrial	?	-1.3011	-1.79897	-1.4054
MA_354015g0010	K05387	glutamate receptor isoform X1	glutamate receptor isoform X1	-1.30354	-3.33562	-1.61486
MA_10429973g0020	K20556	cytochrome P450 CYP76AA26	cytochrome P450 CYP76AA26	-1.30879	-3.66191	-2.27094
MA_7263500g0010	K08770	polyubiquitin (ubq10)	polyubiquitin (ubq10)	-1.31008	-1.21684	-0.542457
MA_120712g0010	?	unknown	unknown	-1.31187	-2.49752	-1.82383
MA_856g0010	?	ABC transporter G family member 23	ABC transporter G family member 23	-1.31406	-1.44505	-1.68451
MA_20551g0010	K10256	delta(12)-fatty-acid desaturase FAD2-like	delta(12)-fatty-acid desaturase FAD2-like	-1.31587	-1.21222	-1.78286
MA_101460g0010	?	PLASTID MOVEMENT IMPAIRED 1-RELATED 1-like	PLASTID MOVEMENT IMPAIRED 1-RELATED 1-like	-1.3175	-1.38764	-1.58776
MA_818740g0010	?	GDSL esterase lipase At1g74460-like	GDSL esterase lipase At1g74460-like	-1.32436	-1.64662	-2.01135
MA_39151g0010	K15920	beta-xylosidase alpha-L-arabinofuranosidase 2-like	beta-xylosidase alpha-L-arabinofuranosidase 2-like	-1.33515	-1.59026	-1.96548
MA_10427763g0010	?	7-deoxyloganetin glucosyltransferase-like	7-deoxyloganetin glucosyltransferase-like	-1.34188	-1.25788	-1.70017
MA_614767g0010	K01728	probable pectate lyase 8	probable pectate lyase 8	-1.3435	-1.97009	-1.18004
MA_79145g0010	K20660	cytochrome P450 709B2-like	cytochrome P450 709B2-like	-1.34479	-1.6194	-0.966614
MA_10430200g0010	K02942	60S acidic ribosomal P1-like	60S acidic ribosomal P1-like	-1.37394	-0.979398	-1.23798
MA_957753g0010	?	GTP-binding chloroplastic	GTP-binding chloroplastic	-1.37906	-1.80188	-2.11101
MA_140292g0010	K10257	omega-3 fatty acid chloroplastic	omega-3 fatty acid chloroplastic	-1.39146	-1.41511	-0.700325
MA_494876g0010	?	non-specific lipid-transfer At2g13820 isoform X2	non-specific lipid-transfer At2g13820 isoform X2	-1.39361	-1.63743	-2.36025
MA_75685g0010	?	jacalin-related lectin 3	jacalin-related lectin 3	-1.39925	-2.15665	-1.53096
MA_422522g0010	?	unknown	unknown	-1.41509	-1.16153	-1.09951
MA_10433774g0010	?	xylulose 5-phosphate phosphate chloroplastic	xylulose 5-phosphate phosphate chloroplastic	-1.41579	-1.48412	-1.48161
MA_10265000g0010	?	PR10	PR10	-1.43605	-1.16502	-1.49212
MA_10434622g0020	?	GDSL esterase lipase At2g23540	GDSL esterase lipase At2g23540	-1.43718	-1.85563	-1.7411
MA_35169g0010	?	probable proline transporter 2 isoform X1	probable proline transporter 2 isoform X1	-1.44304	-1.38261	-0.805865
MA_7727763g0010	?	thaumatin	thaumatin	-1.4462	-2.35027	-1.99671
MA_10869g0010	?	crocetin chloroplastic-like	crocetin chloroplastic-like	-1.46086	-1.2918	-2.2396
MA_242814g0010	K17756	long-chain-alcohol oxidase FAO4A	long-chain-alcohol oxidase FAO4A	-1.46475	-2.18395	-1.95957
MA_137828g0010	K00799	glutathione S-transferase-like	glutathione S-transferase-like	-1.4649	-1.09801	-0.766082
MA_464891g0010	?	Tankyrase 1	Tankyrase 1	-1.4714	-1.28636	-1.68045
MA_999418g0010	?	probable aldo-keto reductase 2	probable aldo-keto reductase 2	-1.47644	-1.75908	-2.30478
MA_9219060g0010	K21407	STRICTOSIDINE SYNTHASE-LIKE 5-like	STRICTOSIDINE SYNTHASE-LIKE 5-like	-1.47704	-1.18328	-1.13618
MA_102140g0020	K02900	60S ribosomal L27a-3	60S ribosomal L27a-3	-1.48192	-1.8368	-1.32212
MA_7472844g0010	?	plastid lipid-associated	plastid lipid-associated	-1.48702	-1.41485	-1.42182
MA_503451g0010	?	GPI-anchored LORELEI-like	GPI-anchored LORELEI-like	-1.4946	-1.81794	-1.45843
MA_804724g0010	?	unknown	unknown	-1.50411	-1.53377	-1.73955
MA_10436347g0010	?	cysteine-rich receptor kinase 2	cysteine-rich receptor kinase 2	-1.50605	-2.7427	-2.11055
MA_10433356g0010	?	geraniol 8-hydroxylase-like	geraniol 8-hydroxylase-like	-1.50739	-2.8116	-2.29987
MA_10434609g0020	K13508	glycerol-3-phosphate 2-O-acyltransferase 6-like	glycerol-3-phosphate 2-O-acyltransferase 6-like	-1.52924	-1.70726	-1.93824
MA_9776g0010	?	hypothetical protein AMTR_s00007p00259840	hypothetical protein AMTR_s00007p00259840	-1.52948	-1.91604	-1.13681
MA_67249g0010	?	---NA---	?	-1.5305	-2.16925	-1.40292
MA_38411g0010	?	PREDICTED: uncharacterized protein LOC108998926	PREDICTED: uncharacterized protein LOC108998926	-1.54354	-1.39461	-1.65655
MA_376741g0010	?	7-deoxyloganetin glucosyltransferase-like	7-deoxyloganetin glucosyltransferase-like	-1.54951	-1.18557	-1.27933
MA_10366436g0040	?	?	?	-1.56994	-1.42204	-1.07898
MA_10433023g0010	?	unknown	unknown	-1.57436	-2.29878	-2.55116
MA_29960g0010	?	predicted protein	predicted protein	-1.57832	-1.86664	-1.78649
MA_6671051g0010	K09571	70 kDa peptidyl-prolyl isomerase	70 kDa peptidyl-prolyl isomerase	-1.58446	-2.83765	-1.64141
MA_71069g0010	?	non-specific lipid-transfer At2g13820	non-specific lipid-transfer At2g13820	-1.59081	-1.76694	-2.01653
MA_279739g0010	K12349	neutral ceramidase	neutral ceramidase	-1.61071	-1.3821	-1.5019
MA_53450g0010	?	proline-rich 4	proline-rich 4	-1.61774	-1.62822	-1.97899
MA_443520g0010	?	TIR NBS LRR disease resistance	TIR NBS LRR disease resistance	-1.61975	-1.69369	-1.54122
MA_245237g0010	K11717	cysteine desulfurase	cysteine desulfurase	-1.62225	-1.37078	-1.58953
MA_68968g0010	?	receptor kinase At1g80870	receptor kinase At1g80870	-1.62899	-1.31146	-1.6401
MA_10429829g0010	?	GDSL esterase lipase At1g74460	GDSL esterase lipase At1g74460	-1.6534	-1.94514	-1.63838
MA_922767g0010	?	GDSL esterase lipase At5g37690	GDSL esterase lipase At5g37690	-1.6534	-1.47647	-1.73607
MA_109495g0010	?	---NA---	?	-1.65975	-1.19513	-2.15248
MA_440182g0010	?	unknown	unknown	-1.70113	-1.61032	-1.45802
MA_10605g0020	K15397	3-ketoacyl- synthase 6	3-ketoacyl- synthase 6	-1.70473	-1.70921	-1.87949
MA_261860g0010	?	disease resistance gene	disease resistance gene	-1.70624	-2.07789	-2.23119
MA_11830g0010	K01366	thiol protease aleurain-like	thiol protease aleurain-like	-1.70987	-1.82806	-1.92398
MA_72139g0010	?	---NA---	?	-1.71863	-2.01733	-3.19511
MA_488148g0010	K01188	cyanogenic beta-glucosidase-like	cyanogenic beta-glucosidase-like	-1.73354	-2.2777	-2.73906
MA_7233g0020	K15400	omega-hydroxypalmitate O-feruloyl transferase-like	omega-hydroxypalmitate O-feruloyl transferase-like	-1.73951	-2.07542	-2.32654
MA_10436004g0020	K16903	tryptophan aminotransferase-related 4-like	tryptophan aminotransferase-related 4-like	-1.75072	-1.67484	-1.76512
MA_92840g0010	K10523	BTB POZ domain-containing At3g56230	BTB POZ domain-containing At3g56230	-1.75417	-2.24357	-1.73332
MA_9042870g0010	?	LOB domain-containing 1-like	LOB domain-containing 1-like	-1.77299	-1.65565	-3.58502
MA_396112g0010	?	unknown	unknown	-1.77487	-1.92912	-1.94686
MA_90653g0010	?	CASP 1B1	CASP 1B1	-1.77639	-1.98412	-2.32681
MA_104449g0010	?	---NA---	?	-1.79112	-1.35115	-0.981797
MA_89855g0010	?	probable alkaline neutral invertase D	probable alkaline neutral invertase D	-1.80014	-1.73678	-1.76909
MA_343069g0010	?	2-methyl-3-buten-2-ol synthase	2-methyl-3-buten-2-ol synthase	-1.82252	-1.84499	-2.17655
MA_436575g0010	K09286	---NA---	?	-1.83116	-2.0062	-1.799
MA_88684g0010	?	GDSL esterase lipase At1g74460	GDSL esterase lipase At1g74460	-1.83838	-2.19381	-2.19041
MA_4202g0010	?	GDSL esterase lipase At2g30310-like	GDSL esterase lipase At2g30310-like	-1.84038	-2.2029	-2.08497
MA_111938g0010	K15382	bidirectional sugar transporter SWEET3-like	bidirectional sugar transporter SWEET3-like	-1.84433	-2.19656	-1.96549
MA_4589829g0010	?	trimethylguanosine synthase (DUF707)	trimethylguanosine synthase (DUF707)	-1.85292	-0.84898	-1.02861
MA_6755353g0010	?	Argininosuccinate lyase	Argininosuccinate lyase	-1.8531	-3.03548	-2.38848
MA_76027g0010	?	L-type lectin-domain containing receptor kinase -like	L-type lectin-domain containing receptor kinase -like	-1.85704	-1.58542	-2.56967
MA_191613g0010	K10781	palmitoyl-acyl carrier chloroplastic	palmitoyl-acyl carrier chloroplastic	-1.86839	-1.83233	-1.5977
MA_10426647g0010	K23260	scopoletin glucosyltransferase	scopoletin glucosyltransferase	-1.87999	-2.01767	-2.84634
MA_8421124g0010	?	---NA---	?	-1.8895	-2.35721	-2.22827
MA_10429351g0010	?	probable carboxylesterase 12	probable carboxylesterase 12	-1.89203	-1.69962	-1.63589
MA_10031049g0010	?	plastoglobulin- chloroplastic	plastoglobulin- chloroplastic	-1.90489	-2.8971	-3.12261
MA_46113g0010	K15397	3-ketoacyl- synthase 11	3-ketoacyl- synthase 11	-1.90803	-1.76371	-1.70399
MA_10429973g0010	?	cytochrome P450 CYP76AA22	cytochrome P450 CYP76AA22	-1.9103	-2.78883	-1.74114
MA_10436814g0010	K13457	disease resistance RPM1-like	disease resistance RPM1-like	-1.91737	-1.64642	-1.66591
MA_469246g0010	?	peamaclein-like	peamaclein-like	-1.92096	-1.80479	-2.62972
MA_10431130g0010	?	SRG1	SRG1	-1.92727	-1.21658	-0.5936
MA_10432553g0010	?	LOB domain-containing 1-like	LOB domain-containing 1-like	-1.93378	-1.92901	-3.42054
MA_178046g0010	K15032	transcription termination factor chloroplastic	transcription termination factor chloroplastic	-1.93718	-2.05295	-1.9404
MA_8734g0010	?	---NA---	?	-1.93719	-2.23338	-2.50484
MA_10435921g0020	?	unknown	unknown	-1.93957	-1.41055	-2.22147
MA_10428132g0010	?	BURP domain RD22	BURP domain RD22	-1.94154	-3.37403	-2.48732
MA_7831710g0010	?	---NA---	?	-1.94589	-1.71017	-2.12272
MA_58990g0010	K19355	mannan endo-1,4-beta-mannosidase 7-like	mannan endo-1,4-beta-mannosidase 7-like	-1.95596	-2.78661	-2.16744
MA_169932g0010	?	early light-induced chloroplastic-like	early light-induced chloroplastic-like	-1.96073	-1.77256	-2.58371
MA_315961g0010	?	UPF0301 Cpha266_0885	UPF0301 Cpha266_0885	-1.9651	-2.07765	-2.42696
MA_58098g0010	?	GDSL esterase lipase At4g26790	GDSL esterase lipase At4g26790	-1.9703	-2.19776	-1.77668
MA_183315g0010	?	early light-induced chloroplastic-like	early light-induced chloroplastic-like	-1.972	-2.05029	-1.37026
MA_180458g0010	?	rRNA-processing CGR1	?	-1.97437	-2.33645	-2.15016
MA_162298g0020	K00059	short-chain type dehydrogenase reductase-like	short-chain type dehydrogenase reductase-like	-1.98337	-2.12018	-1.22933
MA_46456g0010	K05894	12-oxophytodienoate reductase 11	12-oxophytodienoate reductase 11	-1.99428	-1.91391	-1.79956
MA_7107g0010	?	dirigent 21-like	dirigent 21-like	-1.99856	-2.1	-2.06144
MA_10428927g0010	K05909	laccase	laccase	-2.00286	-2.56866	-2.86919
MA_7565020g0010	?	UDP-glycosyltransferase 74F2-like	UDP-glycosyltransferase 74F2-like	-2.01117	-1.25533	-1.38132
MA_69685g0030	?	probable LRR receptor-like serine threonine- kinase At1g67720	probable LRR receptor-like serine threonine- kinase At1g67720	-2.01363	-2.93714	-2.2043
MA_10432037g0010	K13457	disease resistance RGA3	disease resistance RGA3	-2.01436	-3.21796	-1.74962
MA_18328g0020	K14803	probable phosphatase 2C 57	probable phosphatase 2C 57	-2.03489	-2.47285	-2.06802
MA_10197498g0020	K03564	peroxiredoxin chloroplastic	peroxiredoxin chloroplastic	-2.04231	-1.6946	-1.59106
MA_66348g0010	?	laccase	laccase	-2.04329	-2.01075	-2.41536
MA_8194534g0010	K00799	tau class glutathione S-transferase	tau class glutathione S-transferase	-2.04822	-1.24511	-1.17319
MA_29246g0020	?	---NA---	?	-2.05372	-2.59556	-2.54584
MA_78696g0010	K21989	CSC1 ERD4	CSC1 ERD4	-2.05926	-2.88823	-2.35518
MA_10436948g0010	?	probable leucine-rich repeat receptor kinase At2g33170	probable leucine-rich repeat receptor kinase At2g33170	-2.06072	-2.72364	-2.5979
MA_9278227g0010	?	UDP-glycosyltransferase UGT1	UDP-glycosyltransferase UGT1	-2.06498	-2.11883	-1.32486
MA_10331820g0010	?	?	?	-2.06705	-2.4974	-2.15152
MA_10429137g0020	?	beta-glucosidase 12-like	beta-glucosidase 12-like	-2.06909	-3.05177	-3.10848
MA_10082722g0010	?	---NA---	?	-2.07249	-1.87732	-1.95327
MA_50191g0010	?	non-specific lipid-transfer At2g13820	non-specific lipid-transfer At2g13820	-2.08886	-1.78934	-2.35594
MA_868326g0010	?	alcohol dehydrogenase	alcohol dehydrogenase	-2.09125	-2.26758	-2.40961
MA_478906g0010	?	alpha beta fold hydrolase	alpha beta fold hydrolase	-2.09244	-2.43053	-2.65245
MA_60651g0010	?	Argininosuccinate lyase	Argininosuccinate lyase	-2.1011	-2.69992	-2.19655
MA_10429044g0020	K00799	lambda class glutathione S-transferase	lambda class glutathione S-transferase	-2.10164	-1.24486	-3.18473
MA_103506g0010	K23260	scopoletin glucosyltransferase-like	scopoletin glucosyltransferase-like	-2.1209	-1.54713	-1.81524
MA_64802g0020	?	non-specific lipid-transfer At2g13820	non-specific lipid-transfer At2g13820	-2.13521	-2.29923	-1.98413
MA_115537g0010	?	---NA---	?	-2.1361	-2.3125	-2.35428
MA_98678g0010	K02069	ALUMINUM SENSITIVE 3	ALUMINUM SENSITIVE 3	-2.14332	-2.51981	-2.47003
MA_948664g0010	?	GDSL esterase lipase At1g74460	GDSL esterase lipase At1g74460	-2.15118	-3.44409	-2.0898
MA_54596g0010	?	methylesterase 17	methylesterase 17	-2.1523	-2.07642	-2.5818
MA_130250g0010	K12486	GTPase activating 1-like	GTPase activating 1-like	-2.16533	-3.69326	-2.83606
MA_10432867g0010	K11982	E3 ubiquitin- ligase CIP8-like	E3 ubiquitin- ligase CIP8-like	-2.17044	-2.08112	-1.34674
MA_10426755g0010	K19367	maspardin isoform X2	maspardin isoform X2	-2.17928	-1.85018	-2.66453
MA_10436014g0010	?	unknown	unknown	-2.18382	-2.0754	-2.45479
MA_166604g0010	K09753	cinnamoyl- reductase 1-like	cinnamoyl- reductase 1-like	-2.19329	-1.98289	-2.26098
MA_10428143g0020	?	dirigent	dirigent	-2.19939	-2.14269	-2.45536
MA_70066g0010	?	beta-glucosidase 12-like	beta-glucosidase 12-like	-2.2024	-2.59557	-2.68872
MA_125677g0010	?	unknown	unknown	-2.20261	-3.91752	-2.81961
MA_105806g0010	K15397	3-ketoacyl- synthase 11	3-ketoacyl- synthase 11	-2.20937	-2.28179	-2.37038
MA_10426835g0010	?	GDSL esterase lipase 2-like	GDSL esterase lipase 2-like	-2.22783	-3.19346	-4.23646
MA_10434362g0010	?	dirigent	dirigent	-2.2615	-2.07859	-2.6476
MA_10431323g0020	?	probable pectate lyase 18	probable pectate lyase 18	-2.26411	-2.20933	-2.34273
MA_141759g0010	K00789	S-adenosylmethionine synthase	S-adenosylmethionine synthase	-2.27038	-2.25454	-3.21781
MA_53673g0010	K13449	pathogenesis-related PRB1-3-like	pathogenesis-related PRB1-3-like	-2.27942	-1.49534	-2.30385
MA_136449g0010	K15402	cytochrome P450 86B1-like	cytochrome P450 86B1-like	-2.28321	-1.9846	-2.39644
MA_12996g0010	K01301	probable glutamate carboxypeptidase LAMP1	probable glutamate carboxypeptidase LAMP1	-2.30106	-3.76793	-4.51862
MA_37203g0010	?	hypothetical protein 0_5630_02, partial	hypothetical protein 0_5630_02, partial	-2.30155	-1.74766	-2.17328
MA_107683g0020	?	early light-induced chloroplastic	early light-induced chloroplastic	-2.30313	-2.12902	-2.60692
MA_10435596g0020	?	?	?	-2.30507	-1.56425	-3.06878
MA_5711291g0010	?	probable LRR receptor-like serine threonine- kinase At5g48740	probable LRR receptor-like serine threonine- kinase At5g48740	-2.31753	-2.75613	-1.96007
MA_103336g0010	K05016	chloride channel CLC-c-like	chloride channel CLC-c-like	-2.32822	-2.64762	-2.85212
MA_8271105g0010	?	Argininosuccinate lyase	Argininosuccinate lyase	-2.33137	-2.73467	-1.82746
MA_9395g0010	?	unknown	unknown	-2.35319	-2.5833	-2.70937
MA_17672g0010	K09422	transcription factor RAX3-like	transcription factor RAX3-like	-2.37067	-2.12456	-2.0319
MA_10429130g0010	K00815	probable aminotransferase TAT2 isoform X2	probable aminotransferase TAT2 isoform X2	-2.39625	-3.01468	-2.81944
MA_32640g0010	?	universal stress	universal stress	-2.39917	-1.88852	-2.39543
MA_7017534g0010	?	heavy metal-associated isoprenylated plant 27-like	heavy metal-associated isoprenylated plant 27-like	-2.40311	-2.21436	-2.20225
MA_18633g0010	?	vegetative cell wall gp1-like isoform X1	vegetative cell wall gp1-like isoform X1	-2.41103	-2.5744	-2.74193
MA_30879g0020	?	---NA---	?	-2.41751	-1.86794	-3.19893
MA_74039g0010	?	---NA---	?	-2.42163	-2.82771	-2.79559
MA_10436261g0010	?	GDSL esterase lipase At5g37690	GDSL esterase lipase At5g37690	-2.42857	-1.76919	-2.55006
MA_10427283g0030	K13464	TIFY 10b	TIFY 10b	-2.43099	-2.59328	-2.7174
MA_9363g0010	K03294	cationic amino acid transporter 1-like	cationic amino acid transporter 1-like	-2.44901	-3.00552	-2.65591
MA_10433457g0010	?	probable glutamate carboxypeptidase 2	probable glutamate carboxypeptidase 2	-2.45562	-4.77478	-4.56753
MA_369898g0010	?	C2 calcium-dependent membrane targeting	C2 calcium-dependent membrane targeting	-2.46036	-2.15509	-2.25186
MA_10436763g0010	?	---NA---	?	-2.4608	-2.31072	-3.90306
MA_4028g0010	?	late embryogenesis abundant	late embryogenesis abundant	-2.4617	-3.60463	-1.9629
MA_413510g0010	?	F-box PP2-B12	F-box PP2-B12	-2.47178	-2.15466	-2.60956
MA_368556g0010	K20417	fatty acid desaturase chloroplastic	fatty acid desaturase chloroplastic	-2.47354	-2.62059	-1.40598
MA_10433243g0010	?	DNA (cytosine-5)-methyltransferase DRM2-like isoform X1	?	-2.47702	-2.85058	-1.82365
MA_400747g0010	K16223	flowering locus	flowering locus	-2.49691	-3.48389	-3.03819
MA_18089g0010	?	O-acyltransferase WSD1-like	O-acyltransferase WSD1-like	-2.49736	-2.62389	-2.76354
MA_10434877g0010	?	unknown	unknown	-2.50866	-2.20836	-2.28368
MA_10068901g0010	?	dirigent	dirigent	-2.51482	-1.81881	-1.91054
MA_78471g0010	K06199	UPF0695 membrane	UPF0695 membrane	-2.53068	-1.30644	-1.62594
MA_20223g0020	K00430	peroxidase 72-like	peroxidase 72-like	-2.5346	-2.05568	-2.48612
MA_10428143g0010	?	dirigent	dirigent	-2.56336	-2.7048	-3.31934
MA_496218g0010	?	probable aldo-keto reductase 2	probable aldo-keto reductase 2	-2.58793	-2.4013	-2.62338
MA_217135g0010	?	---NA---	?	-2.59354	-4.90496	-3.65368
MA_101405g0010	K22683	aspartyl protease family 2	aspartyl protease family 2	-2.62571	-1.65783	-2.96788
MA_9473645g0010	?	unknown	unknown	-2.63019	-2.05116	-1.97045
MA_8789383g0010	?	DUF1350 domain-containing	DUF1350 domain-containing	-2.66347	-2.75944	-2.49136
MA_16420g0020	K20858	calcium uniporter mitochondrial-like	calcium uniporter mitochondrial-like	-2.67366	-2.60697	-3.32
MA_10426437g0010	K00981	phosphatidate cytidylyltransferase 1-like isoform X1	phosphatidate cytidylyltransferase 1-like isoform X1	-2.70798	-2.69942	-2.45596
MA_6992857g0010	?	salt overly sensitive 1	salt overly sensitive 1	-2.71448	-1.81612	-2.77195
MA_10358510g0020	?	2-methyl-3-buten-2-ol synthase	2-methyl-3-buten-2-ol synthase	-2.73305	-1.51126	-3.12903
MA_116552g0010	?	type IV inositol polyphosphate 5-phosphatase 7-like	type IV inositol polyphosphate 5-phosphatase 7-like	-2.73533	-3.00396	-2.41383
MA_7839119g0010	?	receptor kinase At3g47110	receptor kinase At3g47110	-2.77752	-2.64724	-2.34674
MA_110348g0010	?	pentatricopeptide repeat-containing mitochondrial	pentatricopeptide repeat-containing mitochondrial	-2.77902	-2.05372	-2.25564
MA_413355g0010	K14638	NRT1 PTR FAMILY -like	NRT1 PTR FAMILY -like	-2.87038	-1.83526	-2.67377
MA_10426660g0010	K13366	polyamine oxidase	polyamine oxidase	-2.89978	-2.09008	-2.42852
MA_714164g0010	?	---NA---	?	-2.90343	-3.35781	-3.11763
MA_33989g0010	K16302	---NA---	?	-2.93577	-3.32731	-3.01778
MA_8643639g0010	K00430	peroxidase 11-like	peroxidase 11-like	-2.949	-2.65096	-3.39738
MA_10434864g0010	K05909	laccase	laccase	-2.951	-2.63742	-2.70231
MA_10428716g0010	?	truncated TIR-NBS-LRR	truncated TIR-NBS-LRR	-2.96909	-4.70393	-3.73559
MA_209545g0010	?	non-specific lipid-transfer	non-specific lipid-transfer	-2.9815	-3.32449	-4.59232
MA_886549g0010	?	cysteine-rich receptor kinase 42	cysteine-rich receptor kinase 42	-2.99262	-2.2556	-3.35292
MA_10434494g0010	K12742	A Chain Structure Of A Three-Domain Sesquiterpene Synthase: A Prospective Target For Advanced Biofuels Production	A Chain Structure Of A Three-Domain Sesquiterpene Synthase: A Prospective Target For Advanced Biofuels Production	-2.99265	-3.23419	-4.75622
MA_10428559g0010	?	cysteine-rich receptor kinase 1	cysteine-rich receptor kinase 1	-2.99359	-2.28751	-2.82592
MA_239422g0010	?	unknown	unknown	-3.05265	-3.12543	-2.41158
MA_59840g0010	K20562	C75A1_PINTA ame: Full=Cytochrome P450 750A1 ame: Full=Cytochrome P450 CYPC	C75A1_PINTA ame: Full=Cytochrome P450 750A1 ame: Full=Cytochrome P450 CYPC	-3.06238	-2.77874	-2.81104
MA_10434249g0010	?	unknown	unknown	-3.07002	-1.79093	-2.6044
MA_10227223g0010	?	unknown	unknown	-3.0719	-2.50239	-2.05927
MA_4719g0010	?	pectinesterase pectinesterase inhibitor 24	pectinesterase pectinesterase inhibitor 24	-3.08596	-1.99781	-2.52381
MA_10427673g0020	?	cytochrome P450 CYP736A12-like	cytochrome P450 CYP736A12-like	-3.09699	-3.29288	-3.07875
MA_56664g0010	?	unknown	unknown	-3.1104	-3.67088	-3.17527
MA_22375g0010	?	PREDICTED: uncharacterized protein LOC100263724	PREDICTED: uncharacterized protein LOC100263724	-3.17329	-2.28239	-5.20785
MA_10253298g0010	?	cysteine-rich receptor kinase 10 isoform X1	cysteine-rich receptor kinase 10 isoform X1	-3.17358	-1.98352	-1.89634
MA_30141g0010	?	boron transporter 4-like	boron transporter 4-like	-3.17417	-2.11504	-3.48264
MA_9514811g0010	?	unknown	unknown	-3.20675	-4.29364	-3.0957
MA_10131412g0010	?	unknown	unknown	-3.23517	-2.16329	-2.96944
MA_10427688g0010	?	unknown	unknown	-3.25859	-3.5215	-3.01361
MA_56321g0010	?	---NA---	?	-3.28989	-3.96103	-3.89036
MA_8475g0020	K03695	ATP-dependent chaperone	ATP-dependent chaperone	-3.3044	-1.90563	-1.67327
MA_10430737g0020	?	L-type lectin-domain containing receptor kinase -like	L-type lectin-domain containing receptor kinase -like	-3.34111	-4.97737	-3.78511
MA_10307420g0020	?	---NA---	?	-3.35616	-2.29251	-2.96174
MA_10436056g0010	?	probable ubiquitin-conjugating enzyme E2 23	probable ubiquitin-conjugating enzyme E2 23	-3.40638	-2.60107	-3.16098
MA_224412g0010	?	pathogenesis-related 10- -	pathogenesis-related 10- -	-3.40804	-2.93805	-2.96395
MA_432761g0010	K13496	UDP-glycosyltransferase 73C2-like	UDP-glycosyltransferase 73C2-like	-3.41866	-3.1099	-1.72267
MA_8599676g0010	K12486	C2-DOMAIN ABA-RELATED 11-like	C2-DOMAIN ABA-RELATED 11-like	-3.50438	-4.78643	-3.43081
MA_5874804g0010	?	2-methyl-3-buten-2-ol synthase	2-methyl-3-buten-2-ol synthase	-3.52181	-2.45372	-4.66841
MA_9297987g0010	?	mitochondrial transcription termination factor-like	mitochondrial transcription termination factor-like	-3.53523	-1.9733	-2.64457
MA_128655g0010	?	probable signal peptidase complex subunit 1	probable signal peptidase complex subunit 1	-3.53621	-2.14656	-2.86657
MA_10345692g0010	?	germin 2-1	germin 2-1	-3.58898	-3.41025	-3.13063
MA_10266494g0010	?	---NA---	?	-3.61698	-2.57149	-3.50658
MA_871798g0010	?	chaperone 1	chaperone 1	-3.61742	-1.88758	-1.38373
MA_8870975g0010	?	TIR P-loop LRR	TIR P-loop LRR	-3.66774	-3.4579	-2.19474
MA_10433700g0010	?	plant UBX domain-containing 7-like	plant UBX domain-containing 7-like	-3.67806	-3.99336	-4.98041
MA_10435334g0020	?	A Chain Structure Of A Three-Domain Sesquiterpene Synthase: A Prospective Target For Advanced Biofuels Production	A Chain Structure Of A Three-Domain Sesquiterpene Synthase: A Prospective Target For Advanced Biofuels Production	-3.69142	-3.61034	-3.92709
MA_10432488g0010	?	early light-induced	early light-induced	-3.70112	-3.83021	-2.08192
MA_44013g0010	?	PR10	PR10	-3.8309	-3.26614	-2.7457
MA_10432049g0010	?	unknown	unknown	-4.07934	-3.16378	-1.88246
MA_10436818g0020	?	UDP-glycosyltransferase 92A1-like	UDP-glycosyltransferase 92A1-like	-4.13599	-4.26576	-4.8952
MA_96165g0010	?	---NA---	?	-4.2867	-4.50475	-4.47863
MA_925673g0010	?	---NA---	?	-4.30743	-3.90918	-3.10498
MA_10430480g0010	?	probable pectinesterase pectinesterase inhibitor 61	probable pectinesterase pectinesterase inhibitor 61	-4.3127	-1.27066	-1.51922
MA_8791031g0010	K03152	DJ-1 homolog B-like	DJ-1 homolog B-like	-4.32307	-4.25548	-4.2297
MA_10058549g0010	?	early light-induced chloroplastic-like	early light-induced chloroplastic-like	-4.39545	-3.57417	-2.7127
MA_478610g0020	?	---NA---	?	-4.48282	-4.59414	-5.49688
MA_185772g0010	?	BURP domain RD22	BURP domain RD22	-4.49229	-5.64338	-1.5087
MA_9143512g0010	?	early light-induced chloroplastic	early light-induced chloroplastic	-4.54972	-5.30491	-2.00499
MA_4245347g0010	?	early light-induced chloroplastic-like	early light-induced chloroplastic-like	-4.62983	-5.12239	-3.91899
MA_128146g0010	?	methyltransferase DDB_G0268948	methyltransferase DDB_G0268948	-4.86385	-4.41246	-1.84213
MA_186385g0020	?	leucine-rich repeat receptor kinase EMS1-like	leucine-rich repeat receptor kinase EMS1-like	-4.97214	-3.82686	-2.47546
MA_940843g0010	K22772	UDP-rhamnose:rhamnosyltransferase 1	UDP-rhamnose:rhamnosyltransferase 1	-5.01437	-2.98651	-0.88718
MA_6974769g0010	?	---NA---	?	-5.39154	-2.48945	-3.50692
MA_10435570g0010	?	acid phosphatase 1	acid phosphatase 1	-6.48541	-7.05751	-6.53784
MA_50908g0010	?	---NA---	?	-6.51206	-5.43301	-2.95646
