# Supplementary material for: Advances in understanding Norway spruce natural resistance to needle bladder rust infection: transcriptional and secondary metabolites profiling
Source: BMC Genomics. 2022 Jun 13;23:435. doi: 10.1186/s12864-022-08661-y (PMC9190139; doi:10.1186/s12864-022-08661-y)
Supplement: Supplementary file 14 — Additional file 14: Table S8. KEGG Orthology (KO) assignment and proportion for DEGs in PRA-R non-symptomatic (NS) needles contrasted to NS needles from all susceptible genotypes. [file 12864_2022_8661_MOESM14_ESM.xlsx]

## Sheet: KEGG Orthology (KO) assign
Additional file 14: Table S8. KEGG Orthology (KO) assignment and proportion for DEGs in PRA-R non-symptomatic (NS) needles contrasted to NS needles from all susceptible genotypes
KO assignment to DEGs in PRA-R NS needles contrasted with the susceptible genotypes NS needles and proportion of the assignments.
#Rn vs An over			#Rn vs An under			#Rn vs Bn over			#Rn vs Bn under			#Rn vs Dn over			#Rn vs Dn under			#Rn vs ABDn over			#Rn vs ABDn under
MA_100123g0020			MA_10002614g0010	K02863		MA_10013136g0010			MA_10006831g0010	K14835		MA_100123g0020			MA_100190g0010	K08237		MA_10040462g0010			MA_10031049g0010
MA_10040462g0010			MA_10006831g0010	K14835		MA_10033528g0010			MA_10024357g0010	K15442		MA_10013136g0010			MA_10019515g0010			MA_10070162g0010			MA_10046054g0010
MA_10045883g0010			MA_10018366g0010	K02895		MA_10038541g0010			MA_10031049g0010			MA_10020141g0010			MA_10031049g0010			MA_101170g0020			MA_10058549g0010
MA_10059887g0010	K13459		MA_10020141g0010			MA_10040462g0010			MA_10046054g0010			MA_10025130g0010			MA_100402g0010	K08770		MA_10132073g0010			MA_10068901g0010
MA_100637g0010			MA_10024357g0010	K15442		MA_10041174g0010	K15032		MA_10058549g0010			MA_10027972g0010			MA_10041588g0010			MA_10164180g0030			MA_10082722g0010
MA_10064839g0010			MA_10028544g0010	K08869		MA_10042865g0010			MA_10061796g0010			MA_10040462g0010			MA_10046054g0010			MA_10185385g0010			MA_10131412g0010
MA_10069672g0010			MA_10031049g0010			MA_10045883g0010			MA_10064839g0010			MA_10049308g0010			MA_10048552g0010	K18121		MA_10189275g0010			MA_101405g0010	K22683
MA_10070162g0010			MA_10046054g0010			MA_10048467g0010	K09422		MA_10068901g0010			MA_10052798g0010	K13459		MA_100508g0010			MA_10197220g0010	K10781		MA_101460g0010
MA_100734g0010			MA_10058549g0010			MA_10048594g0010			MA_10074020g0010			MA_10064839g0010			MA_10058549g0010			MA_10200708g0010			MA_10197498g0020	K03564
MA_100739g0010			MA_10068901g0010			MA_10049308g0010			MA_1008030g0010			MA_100658g0010			MA_10064935g0010			MA_10207543g0010			MA_102140g0020	K02900
MA_10077950g0010			MA_10071632g0010			MA_100525g0010			MA_10082689g0010			MA_10066589g0010			MA_10068901g0010			MA_10220433g0010	K03018		MA_10227223g0010
MA_10089120g0010			MA_100749g0010			MA_10052810g0010			MA_10082722g0010			MA_10069449g0010			MA_10076142g0010			MA_10237773g0010			MA_10253298g0010
MA_10089774g0010			MA_10082722g0010			MA_10052888g0010			MA_10085364g0010	K01845		MA_10070162g0010			MA_10081221g0010			MA_10254697g0010			MA_10265000g0010
MA_10097186g0010			MA_10102283g0010			MA_10059887g0010	K13459		MA_10098272g0010			MA_10077950g0010			MA_10082722g0010			MA_10259759g0010	K08237		MA_102653g0020	K22419
MA_10099160g0010	K10688		MA_10111432g0010	K00588		MA_10061g0010	K06911		MA_101037g0010			MA_10082689g0010			MA_10085364g0010	K01845		MA_102682g0010			MA_10266494g0010
MA_101117g0010			MA_101156g0010	K03152		MA_10070162g0010			MA_10106734g0010	K16584		MA_10089774g0010			MA_100950g0010			MA_10295875g0010	K18886		MA_10307420g0020
MA_101170g0020			MA_10131412g0010			MA_10071632g0010			MA_10124165g0020	K13448		MA_10090939g0010	K20298		MA_10098272g0010			MA_10301477g0010			MA_10331820g0010
MA_10119247g0010			MA_101405g0010	K22683		MA_100739g0010			MA_101288g0010			MA_10104825g0020			MA_10102283g0010			MA_10308325g0020			MA_103336g0010	K05016
MA_101258g0010			MA_101460g0010			MA_10095341g0010			MA_10131412g0010			MA_101170g0020			MA_10106734g0010	K16584		MA_1031168g0010			MA_10345692g0010
MA_10130590g0010	K06180		MA_10147097g0010	K08472		MA_10097186g0010			MA_10135105g0020			MA_10117734g0010			MA_101097g0010	K01633		MA_10313114g0010	K20547		MA_103506g0010	K23260
MA_10132073g0010			MA_10153966g0010			MA_10104825g0020			MA_101405g0010	K22683		MA_10122543g0020			MA_10111432g0010	K00588		MA_10319736g0010			MA_10358510g0020
MA_10135105g0010			MA_101621g0020	K18875		MA_10106735g0010			MA_101460g0010			MA_10132073g0010			MA_10113039g0020			MA_10321051g0010			MA_10366436g0040
MA_10137667g0010			MA_10168498g0010			MA_101110g0010			MA_10146548g0020			MA_10134765g0010	K05658		MA_10131412g0010			MA_10322346g0010			MA_10426094g0010	K14190
MA_10138732g0010	K10580		MA_10171864g0010			MA_101117g0010			MA_10148146g0010			MA_101402g0010	K09580		MA_10135105g0010			MA_103285g0010	K17506		MA_10426437g0010	K00981
MA_101402g0010	K09580		MA_10179679g0010			MA_10113236g0010			MA_10157937g0010			MA_10144111g0010			MA_10137700g0010			MA_10333127g0010	K00799		MA_10426564g0020	K06215
MA_101534g0010	K10406		MA_10195746g0010			MA_10115609g0010			MA_101646g0010	K01610		MA_10144850g0010	K13081		MA_10138732g0010	K10580		MA_103341g0010			MA_10426647g0010	K23260
MA_10159862g0010			MA_10196643g0010			MA_101170g0020			MA_10167043g0010			MA_10149363g0010			MA_101405g0010	K22683		MA_10337257g0010			MA_10426660g0010	K13366
MA_10164180g0030			MA_10197498g0020	K03564		MA_101258g0010			MA_10168498g0010			MA_10150752g0010			MA_101460g0010			MA_103578g0010			MA_10426755g0010	K19367
MA_10165349g0010			MA_10201271g0010	K03635		MA_101266g0010			MA_10172334g0010			MA_10152173g0010	K14506		MA_10146548g0020			MA_10358635g0030			MA_10426835g0010
MA_10177171g0010			MA_10207823g0010			MA_10130590g0010	K06180		MA_10179679g0010			MA_10154577g0010			MA_10153966g0010			MA_10362365g0010			MA_10427283g0030	K13464
MA_10178474g0010			MA_102140g0020	K02900		MA_10132073g0010			MA_101965g0010			MA_10159883g0010	K17943		MA_10155901g0010			MA_10375324g0010			MA_10427536g0010	K18208
MA_10185385g0010			MA_102223g0010			MA_10135105g0010			MA_10197113g0010			MA_10164180g0030			MA_10171864g0010			MA_10383431g0020	K10908		MA_10427673g0020
MA_10187060g0010	K00799		MA_10224015g0010			MA_10137667g0010			MA_10197498g0010	K03564		MA_10165349g0010			MA_10172334g0010			MA_10388439g0010			MA_10427688g0010
MA_10188586g0010			MA_10227223g0010			MA_10141g0010			MA_10197498g0020	K03564		MA_10165642g0010			MA_10187960g0010			MA_10399484g0010			MA_10427719g0010
MA_10189275g0010			MA_10251013g0010	K08235		MA_10144850g0010	K13081		MA_10201487g0010			MA_101658g0010	K22133		MA_101965g0010			MA_10425767g0010			MA_10427763g0010
MA_10192193g0010			MA_10253298g0010			MA_10149363g0010			MA_10207337g0010	K13448		MA_10173312g0010	K13083		MA_10196643g0010			MA_10425814g0010			MA_10428132g0010
MA_10197220g0010	K10781		MA_102538g0010	K01183		MA_10153396g0010	K03260		MA_10207823g0010			MA_10178643g0010			MA_10197113g0010			MA_10426356g0010			MA_10428143g0010
MA_10200708g0010			MA_10265000g0010			MA_10153966g0010			MA_102122g0010	K12881		MA_10184926g0010			MA_10197498g0020	K03564		MA_10426451g0010			MA_10428143g0020
MA_10207543g0010			MA_102653g0020	K22419		MA_10154577g0010			MA_10212474g0010			MA_10185385g0010			MA_10201487g0010			MA_10426703g0010			MA_10428559g0010
MA_10211905g0010	K15032		MA_10266494g0010			MA_10155182g0010			MA_102140g0020	K02900		MA_10187060g0010			MA_10202872g0010			MA_10426732g0010			MA_10428716g0010
MA_10212229g0010			MA_10274735g0010			MA_10158990g0010			MA_10215104g0010			MA_10188741g0010			MA_10207337g0010	K13448		MA_10426844g0010			MA_10428919g0010	K13691
MA_10216136g0010			MA_10280648g0010	K02183		MA_10159862g0010			MA_102223g0010			MA_10189275g0010			MA_10211598g0010	K19269		MA_10427040g0010	K13993		MA_10428927g0010	K05909
MA_10216419g0010	K18187		MA_10281032g0010			MA_10159942g0010			MA_10224015g0010			MA_10197220g0010	K10781		MA_10212474g0010			MA_10427187g0010	K00975		MA_10428967g0010
MA_10220433g0010			MA_10288547g0010			MA_10164180g0030			MA_10227223g0010			MA_101987g0010	K09422		MA_102140g0020	K02900		MA_10427398g0010	K17756		MA_10429044g0020	K00799
MA_10229399g0010			MA_10293493g0010			MA_10165642g0010			MA_102287g0010			MA_10199247g0010	K10418		MA_10222569g0010			MA_10427549g0010			MA_10429130g0010	K00815
MA_10231244g0010			MA_10298455g0010			MA_101658g0010	K22133		MA_10231644g0010			MA_10200708g0010			MA_10227223g0010			MA_10427750g0010			MA_10429137g0020
MA_10237752g0010			MA_10307420g0020			MA_101664g0010	K01695		MA_10231744g0010			MA_102072g0010			MA_10231744g0010			MA_10427879g0010			MA_10429351g0010
MA_10237773g0010			MA_10310126g0010	K02128		MA_10172523g0010			MA_10237903g0010			MA_10207543g0010			MA_102330g0020			MA_10427895g0010			MA_10429829g0010
MA_10239665g0010	K01602		MA_10311708g0010			MA_10173310g0010	K14794		MA_10239045g0010			MA_10210452g0010			MA_10245g0010			MA_10428027g0010			MA_10429973g0010
MA_10245g0010			MA_10312576g0010			MA_10182116g0010	K08237		MA_102427g0010			MA_10212234g0010			MA_10253298g0010			MA_10428189g0010			MA_10429973g0020	K20556
MA_10247732g0010			MA_10328577g0010			MA_10184926g0010			MA_10245991g0010			MA_10216136g0010			MA_10257038g0010	K01512		MA_10428391g0010			MA_10430200g0010	K02942
MA_10249258g0010			MA_10331820g0010			MA_10185385g0010			MA_10249258g0010			MA_10216419g0010	K18187		MA_10265000g0010			MA_10428459g0010			MA_10430480g0010
MA_10254376g0010			MA_103336g0010	K05016		MA_10188586g0010			MA_10253298g0010			MA_10220433g0010	K03018		MA_102653g0020	K22419		MA_10428698g0010			MA_10430737g0020
MA_10254697g0010			MA_103404g0010	K20628		MA_10188741g0010			MA_102538g0010			MA_10222589g0010	K16803		MA_102655g0010	K05759		MA_10428783g0010			MA_10430790g0030	K02873
MA_10255133g0010	K03444		MA_10343072g0020	K03936		MA_10189275g0010			MA_10265000g0010			MA_10226232g0010			MA_10266494g0010			MA_10429424g0010			MA_10430979g0010
MA_10259759g0010			MA_10345692g0010			MA_10189965g0010			MA_102653g0020	K22419		MA_10236943g0010			MA_10274946g0010	K03106		MA_10429727g0010			MA_10431097g0010
MA_10268298g0010	K13691		MA_103463g0010	K16292		MA_10192193g0010			MA_10266494g0010			MA_10237293g0010			MA_102797g0010			MA_10429742g0010			MA_10431130g0010
MA_102682g0010			MA_103506g0010			MA_10192193g0020			MA_10274946g0010	K03106		MA_10237752g0010			MA_10286570g0010			MA_10429771g0010			MA_10431216g0010
MA_102713g0010	K00430		MA_10351g0010			MA_101927g0010			MA_10278286g0010	K09919		MA_10237773g0010			MA_10289567g0010	K17108		MA_10429865g0020	K13457		MA_10431323g0020
MA_10285148g0010			MA_103523g0020			MA_10194688g0010			MA_102797g0010			MA_102379g0010	K01531		MA_10294942g0010			MA_10429943g0040			MA_10431457g0010	K02904
MA_10285551g0010			MA_10353307g0010	K21444		MA_10195410g0010			MA_10282308g0010	K01872		MA_10241352g0010			MA_10305029g0020	K01955		MA_10430127g0010			MA_10431557g0010	K02356
MA_10289567g0010	K17108		MA_10356500g0030	K02690		MA_10197220g0010	K10781		MA_10288547g0010			MA_10248111g0010			MA_10307382g0030			MA_10430416g0010			MA_10431660g0010	K03921
MA_10295875g0010	K18886		MA_10358510g0010			MA_10200708g0010			MA_10294952g0010			MA_102534g0030			MA_10307420g0020			MA_10430478g0010			MA_10432037g0010	K13457
MA_10301477g0010			MA_10358510g0020			MA_10204459g0010	K02183		MA_102983g0020			MA_10254376g0010			MA_10314549g0010			MA_10430603g0010	K20718		MA_10432049g0010
MA_103022g0010	K17085		MA_10359884g0010			MA_102054g0010			MA_10298868g0010			MA_10254697g0010			MA_10314890g0010			MA_10430631g0010			MA_10432488g0010
MA_10303844g0010			MA_10360085g0010			MA_10207028g0010			MA_10305029g0020	K01955		MA_10255496g0010			MA_10316827g0010			MA_10430953g0010			MA_10432553g0010
MA_10305466g0010			MA_103636g0020	K23260		MA_102072g0010			MA_10307382g0030			MA_10259759g0010			MA_10316984g0010	K20291		MA_10431025g0010			MA_10432592g0010
MA_10308325g0020			MA_103645g0010	K15227		MA_10207543g0010			MA_10307420g0020			MA_10260994g0010			MA_103178g0020			MA_10431203g0010			MA_10432802g0010
MA_10308598g0010			MA_10366436g0040			MA_10210517g0010			MA_10312576g0010			MA_10263024g0010	K14775		MA_103240g0010			MA_10431261g0010			MA_10432867g0010	K11982
MA_10309429g0010			MA_10378945g0010			MA_10212229g0010			MA_10314549g0010			MA_10267018g0010	K23151		MA_103246g0010	K23953		MA_10431378g0010	K01183		MA_10433023g0010
MA_103104g0010	K13993		MA_10381936g0010			MA_10212234g0010			MA_10316827g0010			MA_102682g0010			MA_10326002g0010	K08770		MA_10431639g0020			MA_10433058g0020	K02941
MA_1031168g0010			MA_10381936g0040			MA_10220433g0010	K03018		MA_10318138g0010			MA_10269244g0010			MA_10331820g0010			MA_10431705g0010	K01580		MA_10433133g0010
MA_10313114g0010	K20547		MA_10382669g0010	K18819		MA_10226232g0010			MA_10323621g0010			MA_10270775g0010			MA_10332648g0010	K08669		MA_10431705g0020			MA_10433243g0010
MA_10319736g0010			MA_1038g0010	K00430		MA_10229399g0010			MA_103256g0010			MA_102714g0010	K00844		MA_103336g0010	K05016		MA_10431748g0020	K08770		MA_10433356g0010
MA_10321051g0010			MA_103912g0010			MA_10231244g0010			MA_103256g0020			MA_10279188g0010			MA_10334900g0010	K12608		MA_10431908g0020			MA_10433457g0010
MA_10322346g0010			MA_103974g0010			MA_102312g0010	K01179		MA_10326002g0010	K08770		MA_10279500g0010			MA_10337467g0010			MA_10431920g0010			MA_10433700g0010	K24350
MA_103256g0010			MA_10397863g0010	K03935		MA_10234164g0010			MA_10331820g0010			MA_10279707g0010			MA_103404g0010	K20628		MA_10432435g0010			MA_10433766g0010
MA_103256g0020			MA_10412955g0010	K14026		MA_10236943g0010			MA_103336g0010	K05016		MA_10280064g0010			MA_10345692g0010			MA_10432451g0010			MA_10433774g0010
MA_103285g0010	K17506		MA_10425793g0020			MA_10237773g0010			MA_10337452g0020			MA_10280648g0010	K02183		MA_103463g0010	K16292		MA_10432502g0010	K00924		MA_10434213g0010
MA_10332659g0010			MA_10425844g0010	K16911		MA_10247732g0010			MA_10341095g0020			MA_102818g0010	K19801		MA_10349694g0010			MA_10432631g0020			MA_10434249g0010
MA_10333127g0010	K00799		MA_10426063g0010			MA_10254697g0010			MA_10342g0010	K15535		MA_10282308g0010	K01872		MA_103506g0010			MA_10432907g0010			MA_10434362g0010
MA_103341g0010			MA_10426094g0010	K14190		MA_102552g0010			MA_10343072g0020	K03936		MA_102840g0010			MA_10357831g0020			MA_10433224g0010			MA_10434442g0010	K02470
MA_10335464g0010			MA_10426263g0010	K00574		MA_10259759g0010	K08237		MA_10344444g0010			MA_10289256g0010	K09264		MA_10358510g0010			MA_10433385g0020	K00218		MA_10434494g0010	K12742
MA_10337142g0010			MA_10426393g0010	K03798		MA_10260994g0010			MA_10344938g0010			MA_10294773g0010			MA_10358510g0020			MA_10433717g0010			MA_10434609g0020	K13508
MA_10337257g0010			MA_10426435g0010			MA_10263024g0010	K14775		MA_10345692g0010			MA_10295511g0010			MA_10360330g0010	K01955		MA_10433951g0030			MA_10434622g0020
MA_10337581g0010			MA_10426437g0010	K00981		MA_10266950g0010	K16281		MA_103506g0010			MA_10295875g0010	K18886		MA_10366436g0040			MA_10433991g0020	K16281		MA_10434670g0010	K10255
MA_10338362g0010			MA_10426443g0010			MA_10267018g0010	K23151		MA_103523g0020			MA_10301477g0010			MA_10372673g0030			MA_10434259g0010			MA_10434707g0010	K14852
MA_10338686g0010	K13066		MA_10426553g0010			MA_102682g0010			MA_10352495g0010			MA_10305466g0010			MA_103776g0010	K24194		MA_10434321g0010			MA_10434823g0010
MA_10341242g0010	K08244		MA_10426564g0020			MA_10269244g0010			MA_10355055g0010			MA_10308325g0020			MA_10379445g0010			MA_10434425g0010			MA_10434864g0010	K05909
MA_10346363g0010			MA_10426564g0030	K06215		MA_10270775g0010			MA_10356500g0030	K02690		MA_10310126g0010	K02128		MA_10381232g0010			MA_10434651g0010			MA_10434877g0010
MA_10356517g0010			MA_10426647g0010	K23260		MA_102736g0010	K17255		MA_10358510g0020			MA_103104g0010	K13993		MA_10382669g0010	K18819		MA_10434662g0010	K00103		MA_10435334g0020
MA_103578g0010			MA_10426660g0010	K13366		MA_10274228g0010			MA_10361132g0020			MA_10310758g0010			MA_10382711g0010			MA_10434721g0010			MA_10435570g0010
MA_103581g0010	K03549		MA_10426668g0020			MA_10274735g0010			MA_103636g0020	K23260		MA_1031168g0010			MA_10386237g0010	K01955		MA_10434781g0010			MA_10435596g0020
MA_10358635g0030			MA_10426755g0010	K19367		MA_10279500g0010			MA_103645g0010	K15227		MA_10312576g0010			MA_1038g0010	K00430		MA_10434819g0010	K00660		MA_10435687g0010
MA_10359605g0010			MA_10426812g0010	K09839		MA_102840g0010			MA_10366436g0040			MA_10312816g0010			MA_103912g0010			MA_10434904g0010			MA_10435921g0020
MA_10362365g0010			MA_10426824g0010	K09422		MA_10286866g0010			MA_10366436g0050			MA_10313114g0010	K20547		MA_104009g0010			MA_10434950g0020			MA_10435992g0010
MA_10375324g0010			MA_10426835g0010			MA_102884g0010			MA_10366436g0060			MA_10315607g0010			MA_10425784g0010			MA_10434962g0020			MA_10436004g0020	K16903
MA_10376723g0010			MA_10426864g0010			MA_10294773g0010			MA_10366436g0080			MA_10319736g0010			MA_10425881g0040			MA_10435335g0010			MA_10436014g0010
MA_10383431g0020	K10908		MA_10426913g0010			MA_10295379g0010			MA_103666g0020			MA_10321051g0010			MA_10425927g0020			MA_10435428g0020			MA_10436056g0010
MA_103880g0010			MA_10426940g0010	K02355		MA_10295875g0010	K18886		MA_10367104g0010			MA_10322346g0010			MA_10426084g0030			MA_10435470g0010			MA_10436261g0010
MA_10388439g0010			MA_10426984g0010			MA_10301477g0010			MA_10372647g0020			MA_103237g0010			MA_10426094g0010	K14190		MA_10435470g0020			MA_10436335g0010
MA_10388485g0010			MA_10427035g0010			MA_10308325g0020			MA_10378398g0010			MA_10324103g0010			MA_10426096g0010	K00161		MA_10435471g0020	K15639		MA_10436347g0010
MA_10392111g0010	K19861		MA_10427170g0010	K00695		MA_10308598g0010			MA_10380796g0010			MA_10326890g0010			MA_10426104g0010	K00799		MA_10435632g0010			MA_10436739g0010
MA_10399484g0010			MA_10427273g0010	K02892		MA_1031168g0010			MA_10381936g0010			MA_10328347g0010			MA_10426132g0010			MA_10435652g0010	K20283		MA_10436763g0010
MA_10425767g0010			MA_10427283g0030	K13464		MA_10312144g0010			MA_10381936g0040			MA_103285g0010	K17506		MA_10426163g0010	K10664		MA_10435654g0010			MA_10436814g0010	K13457
MA_10425800g0010	K11251		MA_10427331g0010	K12486		MA_10312816g0010			MA_10382711g0010			MA_10330649g0010			MA_10426185g0010	K13348		MA_10435736g0010	K19882		MA_10436818g0020
MA_10425814g0010			MA_10427536g0010	K18208		MA_10313114g0010	K20547		MA_10397547g0010			MA_10332g0010			MA_10426238g0010	K11804		MA_10435881g0030			MA_10436948g0010
MA_10425917g0020			MA_10427540g0030			MA_10319736g0010			MA_10397863g0010	K03935		MA_10333127g0010	K00799		MA_10426263g0010	K00574		MA_10435889g0020			MA_10436994g0030	K21867
MA_10425959g0010			MA_10427613g0010			MA_10321051g0010			MA_10397863g0020	K03935		MA_103341g0010			MA_10426388g0010			MA_10436276g0020	K23452		MA_104449g0010
MA_10425992g0020			MA_10427673g0020			MA_10322346g0010			MA_10417138g0010			MA_10337257g0010			MA_10426414g0010			MA_10436353g0010			MA_105806g0010	K15397
MA_10426062g0010	K06268		MA_10427688g0010			MA_10328347g0010			MA_10419207g0010			MA_10337581g0010			MA_10426437g0010	K00981		MA_10436840g0010			MA_10605g0020	K15397
MA_10426122g0010	K03018		MA_10427719g0010			MA_103285g0010	K17506		MA_10419208g0010			MA_10338362g0010			MA_10426513g0010			MA_10436871g0030	K20562		MA_107683g0020
MA_10426272g0010			MA_10427763g0010			MA_10330649g0010			MA_104192g0010			MA_10341128g0010			MA_10426553g0010			MA_10437132g0010			MA_10869g0010
MA_10426294g0010	K11093		MA_10427804g0010			MA_10333127g0010	K00799		MA_10425844g0010	K16911		MA_10344118g0010	K01188		MA_10426564g0020	K06215		MA_10437273g0010			MA_109495g0010
MA_10426303g0010	K12198		MA_10427827g0020			MA_103341g0010			MA_10425867g0020	K09422		MA_10346363g0010			MA_10426644g0010			MA_106166g0010			MA_109804g0010
MA_10426356g0010			MA_10427872g0010			MA_10335464g0010			MA_10425881g0040			MA_10347733g0010			MA_10426647g0010	K14595		MA_106573g0010	K13065		MA_110348g0010
MA_10426377g0010	K03189		MA_10427985g0010	K00083		MA_10337257g0010			MA_10426048g0020	K07407		MA_103500g0020			MA_10426660g0010	K13366		MA_109375g0010	K21483		MA_11074g0010
MA_10426451g0010			MA_10428053g0010	K03267		MA_10338686g0010			MA_10426049g0010	K00029		MA_10354140g0010			MA_10426673g0010			MA_111022g0010			MA_111938g0010	K15382
MA_10426506g0010			MA_10428132g0010			MA_10344118g0010	K01188		MA_10426094g0010	K14190		MA_103578g0010			MA_10426683g0010			MA_111652g0010	K15505		MA_112757g0010	K01913
MA_10426563g0010			MA_10428143g0010			MA_10347733g0010			MA_10426104g0010	K00799		MA_10358635g0030			MA_10426755g0010	K19367		MA_1127885g0010			MA_112900g0020
MA_10426603g0010	K13459		MA_10428143g0020			MA_10350481g0010			MA_10426185g0010	K13348		MA_103595g0010	K00696		MA_10426766g0010			MA_114377g0010			MA_11380g0010
MA_10426620g0020	K22983		MA_10428178g0010			MA_10354140g0010			MA_10426212g0020			MA_10362365g0010			MA_10426775g0010			MA_114887g0010			MA_115537g0010
MA_10426635g0010	K09874		MA_10428258g0010			MA_103578g0010			MA_10426234g0010			MA_10363858g0010	K01535		MA_10426784g0010			MA_115015g0010			MA_116552g0010
MA_10426668g0010	K23452		MA_10428260g0010			MA_103581g0010	K03549		MA_10426290g0020			MA_10364181g0050			MA_10426824g0010	K09422		MA_115394g0010			MA_117382g0010	K03238
MA_10426681g0010	K09872		MA_10428281g0010	K23341		MA_10358635g0030			MA_10426366g0010			MA_10366436g0030			MA_10426835g0010			MA_116648g0010			MA_11830g0010	K01366
MA_10426703g0010			MA_10428315g0010			MA_103594g0010	K08235		MA_10426401g0010	K01728		MA_10370743g0010			MA_10426944g0020			MA_117029g0010			MA_120712g0010
MA_10426728g0010	K03039		MA_10428363g0020			MA_10359605g0010			MA_10426435g0010			MA_10370743g0020			MA_10426983g0010			MA_117727g0010			MA_121617g0010
MA_10426732g0010			MA_10428374g0010	K20562		MA_10362365g0010			MA_10426437g0010	K00981		MA_103726g0010			MA_10427033g0010	K05909		MA_120345g0010			MA_125677g0010
MA_10426781g0010			MA_10428538g0010			MA_10372207g0010	K01051		MA_10426528g0010			MA_10372850g0010			MA_10427036g0020			MA_122285g0010			MA_128146g0010
MA_10426804g0010	K02991		MA_10428545g0010			MA_103726g0010			MA_10426544g0010	K00134		MA_10375324g0010			MA_10427092g0030			MA_123242g0010			MA_128655g0010
MA_10426818g0010			MA_10428559g0010			MA_10375324g0010			MA_10426564g0020	K06215		MA_10383431g0020	K10908		MA_10427251g0010	K01061		MA_125461g0010	K15193		MA_129565g0010	K12161
MA_10426844g0010			MA_10428615g0010			MA_10379445g0010			MA_10426593g0010			MA_10385015g0010			MA_10427283g0030	K13464		MA_127295g0010			MA_12996g0010	K01301
MA_10427016g0010	K08776		MA_10428645g0010			MA_10380541g0010			MA_10426614g0020	K13993		MA_10385961g0010			MA_10427331g0010	K12486		MA_127638g0010			MA_130250g0010	K12486
MA_10427040g0010	K13993		MA_10428650g0020	K02256		MA_10380623g0010			MA_10426647g0010	K23260		MA_10388439g0010			MA_10427437g0010			MA_12782g0020			MA_136449g0010	K15402
MA_10427079g0050			MA_10428716g0010			MA_10383431g0020	K10908		MA_10426660g0010	K13366		MA_10394370g0010	K01188		MA_10427494g0010			MA_128387g0010			MA_137828g0010	K00799
MA_10427187g0010	K00975		MA_10428881g0010	K06443		MA_10385276g0010			MA_10426668g0010	K23452		MA_10399484g0010			MA_10427502g0010	K03257		MA_128961g0020			MA_140292g0010	K10257
MA_10427398g0010	K17756		MA_10428919g0010	K13691		MA_10388439g0010			MA_10426668g0020			MA_104137g0010	K02975		MA_10427536g0010	K18208		MA_129800g0030			MA_141759g0010	K00789
MA_10427468g0010	K18577		MA_10428927g0010	K05909		MA_10388485g0010			MA_10426683g0010			MA_10425767g0010			MA_10427673g0020			MA_13026g0010			MA_162298g0020	K00059
MA_10427469g0020			MA_10428967g0010			MA_10392111g0010	K15400		MA_10426755g0010	K19367		MA_10425814g0010			MA_10427688g0010			MA_130652g0010	K04554		MA_16420g0020	K20858
MA_10427506g0010	K15718		MA_10428986g0010			MA_10394370g0010	K01188		MA_10426775g0010			MA_10425865g0010			MA_10427716g0020	K16297		MA_130918g0010	K09422		MA_166604g0010	K09753
MA_10427543g0010			MA_10429013g0010			MA_10395034g0010			MA_10426784g0010			MA_10425950g0010	K09840		MA_10427719g0010			MA_136021g0010			MA_169932g0010
MA_10427549g0010			MA_10429044g0020	K00799		MA_103984g0010			MA_10426784g0020	K01904		MA_10426033g0010	K18875		MA_10427743g0020			MA_136601g0010			MA_170724g0010	K03216
MA_10427577g0010			MA_10429128g0020			MA_10399484g0010			MA_10426788g0030	K09753		MA_10426147g0010	K01193		MA_10427763g0010			MA_13849g0010			MA_17523g0020
MA_10427636g0010			MA_10429130g0010	K00815		MA_104140g0020			MA_10426835g0010			MA_10426194g0010	K14793		MA_10427820g0020			MA_14234g0010			MA_17658g0010
MA_10427712g0010	K00059		MA_10429137g0020			MA_1041683g0010			MA_10426891g0010			MA_10426236g0010			MA_10427887g0010			MA_148921g0010			MA_17672g0010	K09422
MA_10427750g0010			MA_10429169g0010			MA_10425767g0010			MA_10426913g0010			MA_10426242g0030	K00016		MA_10427936g0010	K00430		MA_15398g0010	K07393		MA_178046g0010	K15032
MA_10427772g0010			MA_10429170g0010			MA_10425810g0010	K14972		MA_10426928g0010	K13993		MA_10426254g0010	K02919		MA_10427985g0010	K00083		MA_15415g0010			MA_180458g0010
MA_10427774g0010			MA_10429177g0030	K10523		MA_10425814g0010			MA_10426940g0010	K02355		MA_10426304g0010			MA_10428000g0010			MA_15516g0010	K23050		MA_18089g0010
MA_10427816g0010	K00511		MA_10429204g0010			MA_10425817g0010			MA_10426983g0010			MA_10426314g0010			MA_10428132g0010			MA_15650g0010	K21989		MA_18328g0020	K14803
MA_10427879g0010			MA_10429351g0010			MA_10425831g0010			MA_10427043g0020	K11778		MA_10426356g0010			MA_10428143g0010			MA_156769g0010			MA_183315g0010
MA_10427886g0020			MA_10429511g0010			MA_10425917g0020			MA_10427109g0010			MA_10426392g0010			MA_10428143g0020			MA_1578433g0010	K20716		MA_185772g0010
MA_10427895g0010			MA_10429585g0010			MA_10425962g0020			MA_10427254g0010			MA_10426435g0010			MA_10428183g0020			MA_158602g0010	K19307		MA_18633g0010
MA_10428027g0010			MA_10429654g0010			MA_10425995g0010	K00430		MA_10427283g0030	K13464		MA_10426451g0010			MA_10428201g0020			MA_159244g0020	K01183		MA_186385g0020	K13466
MA_10428061g0010			MA_10429664g0010			MA_10426025g0010			MA_10427423g0020	K00059		MA_10426466g0010	K08866		MA_10428258g0010			MA_160382g0020			MA_191613g0010	K10781
MA_10428070g0020			MA_10429664g0020			MA_10426033g0010	K18875		MA_10427429g0010			MA_10426487g0010			MA_10428281g0010	K23341		MA_1627931g0010			MA_194231g0010	K21362
MA_10428129g0010	K21804		MA_10429736g0010			MA_10426144g0020			MA_10427439g0010			MA_10426489g0020			MA_10428374g0010	K20562		MA_16445g0010			MA_196209g0010
MA_10428189g0010			MA_10429769g0010			MA_10426156g0010			MA_10427502g0010	K03257		MA_10426497g0010	K01176		MA_10428376g0010			MA_16619g0010			MA_19852g0010
MA_10428203g0010	K02937		MA_10429786g0010	K02879		MA_10426205g0010	K01188		MA_10427506g0010	K15718		MA_10426515g0010			MA_10428559g0010			MA_167343g0020	K08472		MA_199003g0010	K14709
MA_10428224g0010			MA_10429821g0010			MA_10426264g0020	K00660		MA_10427514g0010	K01183		MA_10426515g0020			MA_10428594g0010	K00432		MA_167603g0010	K23452		MA_20223g0020	K00430
MA_10428235g0010			MA_10429829g0010			MA_10426304g0010			MA_10427536g0010	K18208		MA_10426524g0010			MA_10428636g0010			MA_169317g0010			MA_203441g0010	K08695
MA_10428317g0010	K00588		MA_10429843g0020	K13950		MA_10426356g0010			MA_10427577g0010			MA_10426545g0010			MA_10428716g0010			MA_173902g0020			MA_20551g0010	K10256
MA_10428325g0010			MA_10429943g0030			MA_10426381g0010	K02881		MA_10427673g0020			MA_10426545g0020			MA_10428792g0010			MA_175184g0010			MA_209545g0010
MA_10428348g0010	K01183		MA_10429973g0010			MA_10426392g0010			MA_10427688g0010			MA_10426556g0010	K13993		MA_10428852g0010			MA_177143g0010			MA_217135g0010
MA_10428376g0010			MA_10429973g0020	K20556		MA_10426414g0010			MA_10427716g0020			MA_10426692g0030			MA_10428919g0010	K13691		MA_177399g0010			MA_22375g0010
MA_10428386g0020			MA_10430005g0010			MA_10426451g0010			MA_10427719g0010			MA_10426703g0010			MA_10428927g0010	K05909		MA_1791330g0010			MA_224412g0010
MA_10428391g0010			MA_10430027g0010	K00432		MA_10426506g0010			MA_10427763g0010			MA_10426732g0010			MA_10428967g0010			MA_180045g0010			MA_239422g0010
MA_10428445g0010			MA_10430100g0010	K04567		MA_10426515g0010			MA_10427827g0020			MA_10426796g0010			MA_10428993g0010			MA_180963g0010			MA_242814g0010	K17756
MA_10428445g0020			MA_10430136g0010			MA_10426515g0020			MA_10427968g0010	K08054		MA_10426811g0010			MA_10429000g0010			MA_18132g0010			MA_24476g0010	K09458
MA_10428459g0010			MA_10430139g0010	K07304		MA_10426545g0010			MA_10428063g0020			MA_10426844g0010			MA_10429017g0010	K22075		MA_18237g0010			MA_245237g0010	K11717
MA_10428525g0010			MA_10430149g0020			MA_10426596g0010	K23741		MA_10428063g0030			MA_10426877g0010			MA_10429040g0010			MA_186971g0010			MA_253636g0010
MA_10428555g0010	K11254		MA_10430200g0010	K02942		MA_10426603g0010	K13459		MA_10428132g0010			MA_10426891g0010	K00021		MA_10429044g0010			MA_18814g0020			MA_255406g0010
MA_10428619g0010			MA_10430214g0010			MA_10426618g0010			MA_10428143g0010			MA_10426907g0010			MA_10429044g0020			MA_188914g0010			MA_25654g0010	K00059
MA_10428698g0010			MA_10430223g0010			MA_10426620g0020	K22983		MA_10428143g0020			MA_10426914g0010	K23260		MA_10429130g0010	K00815		MA_190936g0010			MA_261860g0010
MA_10428698g0020			MA_10430261g0010			MA_10426692g0030			MA_10428240g0010			MA_10426917g0010	K09651		MA_10429137g0020			MA_191308g0010	K01183		MA_264314g0010	K13148
MA_10428783g0010			MA_10430476g0010	K08193		MA_10426703g0010			MA_10428279g0010			MA_10426985g0010			MA_10429204g0010			MA_19190g0010			MA_275584g0010
MA_10428792g0010			MA_10430480g0010			MA_10426718g0010			MA_10428315g0010			MA_10427001g0020	K01874		MA_10429255g0010	K13248		MA_194721g0020			MA_279739g0010	K12349
MA_10428824g0010			MA_10430508g0010			MA_10426732g0010			MA_10428345g0020			MA_10427040g0010	K13993		MA_10429303g0020			MA_195271g0010			MA_28251g0010
MA_10428901g0010			MA_10430524g0020			MA_10426734g0010			MA_10428363g0020			MA_10427040g0020	K13993		MA_10429332g0010			MA_199326g0010			MA_29246g0020
MA_10429158g0010			MA_10430538g0010	K15095		MA_10426781g0010			MA_10428389g0010			MA_10427079g0050			MA_10429351g0010			MA_203115g0010			MA_29960g0010
MA_10429175g0010			MA_10430619g0010			MA_10426783g0010			MA_10428404g0010			MA_10427134g0010	K15196		MA_10429360g0020			MA_203282g0010			MA_30141g0010	K24194
MA_10429251g0010	K00695		MA_10430737g0020			MA_10426807g0010	K08770		MA_10428445g0020			MA_10427141g0010			MA_10429511g0010			MA_20437g0010			MA_30879g0020
MA_10429280g0010			MA_10430790g0030	K02873		MA_10426811g0010			MA_10428545g0010			MA_10427187g0010	K00975		MA_10429522g0010	K00522		MA_206473g0010			MA_31136g0010
MA_10429281g0010	K23338		MA_10430805g0050			MA_10426818g0010			MA_10428559g0010			MA_10427210g0020			MA_10429559g0010	K21844		MA_20925g0010			MA_315961g0010
MA_10429296g0020			MA_10430861g0010	K21444		MA_10426829g0010			MA_10428615g0010			MA_10427210g0030	K13993		MA_10429625g0010			MA_209684g0010			MA_32640g0010
MA_10429424g0010			MA_10430861g0020			MA_10426844g0010			MA_10428617g0030			MA_10427210g0040	K13993		MA_10429654g0010	K00318		MA_211198g0010			MA_32668g0010
MA_10429460g0010	K13679		MA_10430876g0010			MA_10426914g0010	K23260		MA_10428625g0010	K01051		MA_10427212g0010			MA_10429729g0010			MA_21440g0010	K09422		MA_33989g0010	K16302
MA_10429513g0020			MA_10430965g0010	K18592		MA_10426942g0010			MA_10428650g0020	K02256		MA_10427218g0010	K00029		MA_10429734g0010	K10956		MA_214829g0010			MA_342580g0010
MA_10429702g0010			MA_10430979g0010			MA_10426985g0010			MA_10428716g0010			MA_10427257g0010			MA_10429769g0010			MA_216144g0010			MA_343069g0010
MA_10429727g0010			MA_10431035g0010			MA_10426986g0010			MA_10428719g0030			MA_10427338g0020			MA_10429829g0010			MA_216575g0010			MA_35169g0010
MA_10429742g0010			MA_10431088g0010			MA_10426993g0010	K13754		MA_10428725g0010	K20165		MA_10427341g0010			MA_10429850g0010	K04708		MA_2276692g0010			MA_354015g0010	K05387
MA_10429771g0010			MA_10431097g0010			MA_10426997g0010	K05292		MA_10428727g0010	K22390		MA_10427390g0010	K06611		MA_10429866g0020	K02894		MA_227897g0010			MA_356643g0010	K00457
MA_10429815g0020	K19747		MA_10431130g0010			MA_10427040g0010	K13993		MA_10428735g0010			MA_10427398g0010			MA_10429866g0030	K02894		MA_230960g0010			MA_368556g0010	K20417
MA_10429853g0010			MA_10431216g0010			MA_10427040g0020	K13993		MA_10428792g0010			MA_10427506g0010	K15718		MA_10429914g0010	K08472		MA_24872g0010			MA_369898g0010
MA_10429865g0020	K13457		MA_10431216g0020			MA_10427170g0020			MA_10428822g0020			MA_10427519g0010	K03023		MA_10429973g0010			MA_253196g0010	K04565		MA_37203g0010
MA_10429904g0010			MA_10431323g0020			MA_10427187g0010	K00975		MA_10428852g0010			MA_10427543g0010			MA_10429973g0020	K20556		MA_25569g0020			MA_376741g0010
MA_10429928g0010			MA_10431364g0020			MA_10427212g0010			MA_10428919g0010	K13691		MA_10427549g0010			MA_10430005g0010			MA_2590254g0010			MA_38411g0010
MA_10429943g0040			MA_10431457g0010	K02904		MA_10427218g0010	K00029		MA_10428927g0010	K05909		MA_10427577g0010			MA_10430035g0010			MA_261448g0020	K24028		MA_385322g0010
MA_10430064g0020			MA_10431557g0010	K02356		MA_10427257g0010			MA_10428945g0010			MA_10427579g0030	K09503		MA_10430129g0010			MA_26159g0010			MA_39151g0010	K15920
MA_10430127g0010			MA_10431660g0010	K03921		MA_10427339g0010			MA_10428967g0010			MA_10427592g0020			MA_10430136g0010			MA_262554g0010			MA_396112g0010
MA_10430277g0020			MA_10431758g0010			MA_10427362g0010	K00891		MA_10428993g0010			MA_10427607g0010			MA_10430149g0020			MA_263854g0010			MA_400747g0010	K16223
MA_10430400g0010			MA_10431969g0010			MA_10427377g0010	K22736		MA_10429013g0010			MA_10427731g0020			MA_10430200g0010	K02942		MA_266173g0010			MA_4028g0010
MA_10430416g0010			MA_10432037g0010	K13457		MA_10427390g0010	K06611		MA_10429014g0010			MA_10427732g0010			MA_10430233g0010	K02266		MA_271613g0010			MA_413355g0010
MA_10430422g0010			MA_10432049g0010			MA_10427390g0020			MA_10429017g0010	K22075		MA_10427750g0010			MA_10430373g0010			MA_27638g0010			MA_413510g0010
MA_10430462g0010			MA_10432110g0010			MA_10427398g0010	K17756		MA_10429044g0020	K00799		MA_10427762g0010			MA_10430377g0010	K11855		MA_291496g0010			MA_419572g0010	K23050
MA_10430478g0010			MA_10432360g0030	K10534		MA_10427500g0020			MA_10429068g0010			MA_10427791g0010			MA_10430392g0010			MA_295712g0010	K01183		MA_4202g0010
MA_10430511g0010			MA_10432437g0010			MA_10427506g0020	K15718		MA_10429072g0010			MA_10427810g0010	K23260		MA_10430406g0030	K01469		MA_29739g0010	K11490		MA_422522g0010
MA_10430511g0030			MA_10432445g0010			MA_10427517g0010	K23050		MA_10429130g0010	K00815		MA_10427825g0010			MA_10430460g0010			MA_297619g0010			MA_4245347g0010
MA_10430603g0010			MA_10432446g0030	K20556		MA_10427549g0010			MA_10429137g0020			MA_10427879g0010			MA_10430480g0010			MA_301697g0010			MA_427851g0010	K01184
MA_10430631g0010			MA_10432456g0010	K15404		MA_10427592g0020			MA_10429175g0020	K23050		MA_10427884g0020			MA_10430505g0010	K09503		MA_30531g0010	K00616		MA_432761g0010	K13496
MA_10430674g0010			MA_10432488g0010			MA_10427595g0010	K01061		MA_10429264g0010			MA_10427886g0010			MA_10430521g0010	K01179		MA_30572g0010			MA_436575g0010	K09286
MA_10430708g0010			MA_10432549g0010	K01412		MA_10427607g0010			MA_10429285g0010			MA_10427886g0020			MA_10430528g0010	K07198		MA_30833g0020	K01176		MA_44013g0010
MA_10430720g0010			MA_10432553g0010			MA_10427636g0010			MA_10429301g0010			MA_10427895g0010			MA_10430619g0010			MA_3160g0010			MA_440182g0010
MA_10430884g0010			MA_10432566g0010	K15032		MA_10427732g0010			MA_10429326g0010	K02990		MA_10427958g0010			MA_10430703g0010	K14504		MA_32313g0010			MA_443520g0010
MA_10430887g0020			MA_10432583g0010	K08234		MA_10427750g0010			MA_10429327g0010			MA_10427965g0010			MA_10430727g0010			MA_3294g0010			MA_453436g0010
MA_10430914g0010	K14308		MA_10432592g0010			MA_10427752g0010			MA_10429332g0010			MA_10427974g0010			MA_10430728g0010	K01285		MA_331176g0010			MA_4589829g0010
MA_10430953g0010			MA_10432629g0010			MA_10427762g0010			MA_10429339g0020			MA_10427994g0010	K03868		MA_10430728g0020	K01285		MA_333348g0010			MA_46113g0010	K15397
MA_10430977g0010			MA_10432680g0020	K01183		MA_10427826g0020			MA_10429351g0010			MA_10428027g0010			MA_10430737g0020			MA_3364157g0010			MA_46456g0010	K05894
MA_10431025g0010			MA_10432741g0010			MA_10427879g0010			MA_10429356g0010			MA_10428034g0020			MA_10430750g0010			MA_3366g0010			MA_464891g0010
MA_10431049g0010			MA_10432755g0010			MA_10427895g0010			MA_10429360g0020			MA_10428070g0020	K03549		MA_10430774g0010			MA_337265g0010	K08099		MA_469246g0010
MA_10431190g0010	K19365		MA_10432802g0010			MA_10427905g0010			MA_10429390g0010			MA_10428080g0010			MA_10430788g0010	K14498		MA_338551g0010			MA_4719g0010
MA_10431201g0020	K18875		MA_10432841g0010			MA_10427905g0020			MA_10429497g0020			MA_10428107g0010	K07407		MA_10430790g0030	K02873		MA_3445296g0010			MA_478610g0020
MA_10431203g0010			MA_10432860g0020			MA_10427958g0010			MA_10429552g0010	K16241		MA_10428113g0010	K01738		MA_10430834g0020			MA_3493194g0010			MA_478906g0010
MA_10431249g0010	K24140		MA_10432867g0010	K11982		MA_10427992g0020			MA_10429559g0010	K21844		MA_10428150g0010			MA_10430894g0010			MA_3501g0020	K15718		MA_482951g0010
MA_10431261g0010			MA_10432987g0020	K13066		MA_10428027g0010			MA_10429604g0010			MA_10428172g0010			MA_10430979g0010			MA_356114g0010			MA_488148g0010	K01188
MA_10431267g0010			MA_10433005g0010			MA_10428034g0020			MA_10429661g0010			MA_10428189g0010			MA_10431097g0010			MA_358581g0010			MA_494876g0010
MA_10431378g0010	K01183		MA_10433023g0010			MA_10428069g0020	K01285		MA_10429664g0010	K08070		MA_10428274g0010	K11511		MA_10431114g0020	K15925		MA_3600468g0010			MA_496218g0010
MA_10431385g0010			MA_10433058g0020	K02941		MA_10428089g0010			MA_10429697g0010			MA_10428317g0010			MA_10431130g0010			MA_36134g0010			MA_500183g0010	K11275
MA_10431631g0010	K11000		MA_10433118g0020			MA_10428113g0010	K01738		MA_10429725g0010			MA_10428331g0010	K01487		MA_10431141g0010	K00873		MA_3650g0010	K09872		MA_50191g0010
MA_10431639g0020			MA_10433133g0010			MA_10428129g0010	K21804		MA_10429734g0010	K10956		MA_10428391g0010			MA_10431216g0010			MA_376599g0010			MA_503451g0010
MA_10431705g0010	K01580		MA_10433186g0010	K01166		MA_10428133g0010			MA_10429786g0010	K02879		MA_10428408g0010			MA_10431295g0010			MA_380966g0010			MA_50908g0010
MA_10431705g0020			MA_10433212g0010			MA_10428172g0010			MA_10429792g0020	K13447		MA_10428428g0010			MA_10431323g0020			MA_38416g0020			MA_531422g0010
MA_10431748g0020	K08770		MA_10433243g0010			MA_10428189g0010			MA_10429829g0010			MA_10428434g0010			MA_10431381g0010			MA_390290g0010			MA_53450g0010
MA_10431827g0010			MA_10433264g0020			MA_10428203g0010	K02937		MA_10429866g0030	K02894		MA_10428445g0020			MA_10431395g0010	K03062		MA_3920672g0010			MA_535844g0010	K24193
MA_10431863g0010	K24028		MA_10433341g0010	K03320		MA_10428225g0010			MA_10429914g0010	K08472		MA_10428459g0010			MA_10431457g0010	K02904		MA_39375g0010			MA_53673g0010	K13449
MA_10431883g0010			MA_10433356g0010			MA_10428303g0010			MA_10429934g0010			MA_10428516g0010			MA_10431554g0020			MA_39602g0010			MA_54596g0010
MA_10431908g0020			MA_10433380g0010			MA_10428331g0010	K01487		MA_10429973g0010			MA_10428528g0010			MA_10431557g0010	K02356		MA_39733g0010			MA_55130g0010
MA_10431920g0010			MA_10433439g0010	K01870		MA_10428376g0010			MA_10429973g0020	K20556		MA_10428548g0010			MA_10431593g0010			MA_40151g0020			MA_56321g0010
MA_10432055g0010			MA_10433456g0010			MA_10428391g0010			MA_10430030g0010			MA_10428577g0010			MA_10431597g0010			MA_4156888g0010			MA_56664g0010
MA_10432079g0010			MA_10433457g0010			MA_10428406g0010	K09562		MA_10430139g0010	K07304		MA_10428609g0010			MA_10431633g0010			MA_417207g0010	K14379		MA_5711291g0010
MA_10432114g0010			MA_10433477g0020			MA_10428459g0010			MA_10430200g0010	K02942		MA_10428615g0010			MA_10431660g0010	K03921		MA_426743g0010			MA_571554g0010	K03542
MA_10432299g0010			MA_10433604g0010	K13863		MA_10428500g0010			MA_10430275g0010	K08081		MA_10428698g0010			MA_10431743g0010			MA_427242g0010			MA_57254g0010	K10258
MA_10432299g0020			MA_10433607g0010	K23562		MA_10428517g0020			MA_10430373g0010			MA_10428741g0020			MA_10431745g0010	K15849		MA_4284756g0010			MA_58098g0010
MA_10432302g0010			MA_10433619g0010			MA_10428525g0010			MA_10430377g0010	K11855		MA_10428783g0010			MA_10431768g0010			MA_434065g0010			MA_5874804g0010
MA_10432310g0020			MA_10433687g0040	K24184		MA_10428528g0010			MA_10430392g0010			MA_10428783g0020			MA_10431946g0010	K14638		MA_43422g0010			MA_58990g0010	K19355
MA_10432400g0020	K00859		MA_10433700g0010	K24350		MA_10428555g0010	K11254		MA_10430415g0010			MA_10428811g0010			MA_10431964g0010			MA_437275g0010			MA_59733g0010
MA_10432416g0010	K22857		MA_10433766g0010			MA_10428562g0010			MA_10430476g0010	K08193		MA_10428823g0010			MA_10431969g0010			MA_44394g0020			MA_59840g0010	K20562
MA_10432435g0010			MA_10433774g0010			MA_10428619g0010			MA_10430480g0010			MA_10428842g0010			MA_10431971g0010			MA_44478g0010			MA_60651g0010
MA_10432451g0010			MA_10433782g0020			MA_10428619g0020			MA_10430492g0030			MA_10428862g0010			MA_10432037g0010	K13457		MA_453825g0010			MA_614767g0010	K01728
MA_10432502g0010	K00924		MA_10433869g0010	K23260		MA_10428648g0010	K00430		MA_104304g0010	K13459		MA_10428870g0010			MA_10432043g0010	K00475		MA_460362g0010	K03444		MA_61758g0010
MA_10432595g0010	K11138		MA_10433958g0010	K14292		MA_10428698g0010			MA_10430528g0010	K07198		MA_10428882g0010			MA_10432049g0010			MA_464588g0010			MA_64802g0020
MA_10432631g0020			MA_10433993g0010			MA_10428752g0010			MA_10430608g0010			MA_10428883g0010			MA_10432055g0010			MA_46655g0010			MA_66348g0010
MA_10432685g0010	K19882		MA_10433999g0010			MA_10428783g0010			MA_10430635g0010			MA_10428883g0020			MA_10432069g0020	K10526		MA_46900g0010			MA_6671051g0010	K09571
MA_10432706g0010	K23050		MA_104339g0010			MA_10428783g0020			MA_10430693g0010			MA_10428901g0010			MA_10432114g0010			MA_478919g0010			MA_6689013g0010
MA_10432716g0030			MA_10434157g0010	K12608		MA_10428811g0010			MA_10430737g0020			MA_10428902g0010			MA_10432115g0010			MA_48348g0010			MA_6712g0010	K01115
MA_10432751g0020	K00121		MA_10434168g0010	K09651		MA_10428851g0020			MA_10430790g0030	K02873		MA_10429009g0010	K03515		MA_10432121g0010	K00423		MA_491789g0010			MA_67245g0010
MA_10432784g0010			MA_10434213g0010			MA_10428862g0010			MA_10430805g0030			MA_10429029g0010			MA_10432169g0010	K05658		MA_498229g0010	K22207		MA_67249g0010
MA_10432784g0020			MA_10434239g0010			MA_10428868g0010	K04711		MA_10430833g0010			MA_10429053g0010			MA_10432284g0020			MA_498957g0010			MA_6755353g0010
MA_10432818g0010	K11644		MA_10434249g0010			MA_10428887g0010	K09377		MA_10430834g0020			MA_10429158g0010			MA_10432310g0020			MA_4992g0010	K16297		MA_68362g0010
MA_10432845g0010	K01227		MA_10434362g0010			MA_10428902g0010			MA_10430876g0010			MA_10429171g0010			MA_10432313g0010			MA_503147g0010	K20716		MA_68401g0010	K15109
MA_10432898g0010			MA_10434385g0020			MA_10428905g0010			MA_10430894g0010			MA_10429279g0010	K10775		MA_10432328g0040			MA_5144269g0010			MA_68968g0010
MA_10432907g0010			MA_10434385g0040			MA_10428947g0010	K08238		MA_10430932g0010			MA_10429296g0020			MA_10432488g0010			MA_52889g0010	K02183		MA_69685g0030
MA_10432947g0010	K21568		MA_10434442g0010	K02470		MA_10429053g0010			MA_10430958g0010			MA_10429301g0010			MA_10432535g0010			MA_5291333g0010			MA_6974769g0010
MA_10433055g0010	K03453		MA_10434461g0010			MA_10429054g0030	K05236		MA_10430977g0020			MA_10429339g0020			MA_10432553g0010			MA_54954g0010			MA_6992857g0010
MA_10433138g0010	K14209		MA_10434494g0010	K12742		MA_10429094g0010			MA_10430979g0010			MA_10429424g0010			MA_10432586g0010	K09131		MA_55307g0010			MA_70066g0010
MA_10433167g0010			MA_10434609g0020	K13508		MA_10429141g0010			MA_10430980g0010	K01537		MA_10429483g0010			MA_10432592g0010			MA_5548g0020			MA_7017534g0010
MA_10433174g0020			MA_10434622g0020			MA_10429159g0020	K02918		MA_10431097g0010			MA_10429489g0010			MA_10432617g0010			MA_556757g0010			MA_71069g0010
MA_10433177g0020			MA_10434670g0010	K10255		MA_10429171g0010			MA_10431114g0020	K15925		MA_10429568g0010			MA_10432630g0020	K01177		MA_56269g0010	K15400		MA_7107g0010
MA_10433224g0010			MA_10434707g0010	K14852		MA_10429251g0010			MA_10431130g0010			MA_10429702g0010			MA_10432644g0010			MA_5887889g0010			MA_714164g0010
MA_10433263g0020			MA_10434709g0010	K20623		MA_10429279g0010	K10775		MA_10431144g0010	K14492		MA_10429703g0020			MA_10432733g0010			MA_5961317g0010			MA_72139g0010
MA_10433266g0010			MA_10434729g0020	K13496		MA_10429281g0010	K23338		MA_10431216g0010			MA_10429727g0010			MA_10432802g0010			MA_6019873g0010			MA_7233g0020	K15400
MA_10433367g0010			MA_10434783g0010	K14168		MA_10429354g0010	K00927		MA_10431216g0020			MA_10429736g0010			MA_10432862g0010			MA_60543g0010	K09338		MA_7263500g0010	K08770
MA_10433378g0010			MA_10434823g0010			MA_10429424g0010			MA_10431252g0010			MA_10429742g0010			MA_10432867g0010	K11982		MA_6081360g0010			MA_7292g0010
MA_10433385g0020	K00218		MA_10434864g0010	K05909		MA_10429478g0010			MA_10431292g0020	K09553		MA_10429771g0010			MA_10432880g0010			MA_611975g0010			MA_74039g0010
MA_10433481g0010			MA_10434877g0010			MA_10429513g0020			MA_10431323g0020			MA_10429775g0020			MA_10432910g0010	K03794		MA_6141836g0010			MA_7472844g0010
MA_10433494g0010	K23966		MA_10434977g0010	K22390		MA_10429560g0010	K04536		MA_10431457g0010	K02904		MA_10429813g0010			MA_10432986g0010	K08681		MA_6146025g0010			MA_748776g0010	K09838
MA_10433535g0010			MA_10434980g0010			MA_10429568g0010			MA_10431539g0010	K18667		MA_10429815g0020			MA_10432994g0010			MA_616355g0010			MA_7565020g0010
MA_10433568g0010	K01426		MA_10435012g0010			MA_10429638g0010	K19562		MA_10431540g0030			MA_10429865g0020	K13457		MA_10433023g0010			MA_62006g0010			MA_75685g0010
MA_10433717g0010			MA_10435025g0010			MA_10429727g0010			MA_10431554g0020			MA_10429871g0010			MA_10433035g0010			MA_6204656g0010			MA_759169g0010	K15397
MA_10433747g0020			MA_10435028g0010			MA_10429735g0020			MA_10431557g0010	K02356		MA_10429943g0040			MA_10433058g0020	K02941		MA_621613g0010			MA_76027g0010
MA_10433802g0010	K12195		MA_10435233g0020			MA_10429736g0010			MA_10431582g0010			MA_10429990g0010	K06100		MA_10433081g0010			MA_637854g0010	K15287		MA_7727763g0010
MA_10433857g0010			MA_10435271g0010			MA_10429742g0010			MA_10431593g0010			MA_10430127g0010			MA_10433113g0010			MA_6495981g0010			MA_7831710g0010
MA_10433951g0030			MA_10435291g0010			MA_10429771g0010			MA_10431633g0010			MA_10430149g0010			MA_10433115g0020			MA_658172g0010	K08237		MA_7839119g0010
MA_10433991g0020	K16281		MA_10435334g0020			MA_10429814g0020			MA_10431645g0020			MA_10430275g0010	K08081		MA_10433133g0010			MA_662135g0010			MA_78471g0010	K06199
MA_10434033g0010			MA_10435420g0040			MA_10429853g0010			MA_10431645g0030			MA_10430374g0010			MA_10433142g0010			MA_676551g0010			MA_78696g0010	K21989
MA_10434104g0010	K16281		MA_10435450g0020			MA_10429865g0020	K13457		MA_10431660g0010	K03921		MA_10430409g0020			MA_10433144g0010			MA_68152g0010			MA_788969g0010
MA_10434257g0010			MA_10435476g0020	K02878		MA_10429866g0020	K02894		MA_10431694g0020	K03152		MA_10430416g0010			MA_10433174g0020			MA_686181g0010			MA_79145g0010	K20660
MA_10434259g0010			MA_10435476g0040	K02886		MA_10429871g0010			MA_10431711g0010			MA_10430451g0010			MA_10433186g0010	K01166		MA_6898551g0010			MA_804724g0010
MA_10434321g0010			MA_10435565g0010			MA_10429889g0010			MA_10431743g0010			MA_10430458g0010			MA_10433243g0010			MA_698647g0010			MA_818740g0010
MA_10434321g0020			MA_10435570g0010			MA_10429894g0010			MA_10431758g0010			MA_10430478g0010			MA_10433265g0010			MA_709187g0010			MA_8194534g0010	K00799
MA_10434402g0010	K00001		MA_10435596g0020			MA_10429904g0010			MA_10431768g0010			MA_10430511g0010			MA_10433266g0020			MA_7125g0010			MA_8228669g0010
MA_10434425g0010			MA_10435612g0010	K09422		MA_10429923g0010			MA_10431770g0010	K09487		MA_10430599g0010	K07910		MA_10433328g0010			MA_71816g0010	K03320		MA_8271105g0010
MA_10434434g0010	K08176		MA_10435672g0010	K02689		MA_10429928g0010			MA_10431883g0020			MA_10430603g0010			MA_10433356g0010			MA_7274365g0010			MA_8421124g0010
MA_10434601g0010			MA_10435687g0010			MA_10429943g0040			MA_10431910g0010			MA_10430607g0010	K03955		MA_10433395g0010			MA_7283265g0010			MA_842965g0020	K03027
MA_10434651g0010			MA_10435699g0010	K02977		MA_10429990g0010	K06100		MA_10431971g0010			MA_10430631g0010			MA_10433406g0020			MA_7294007g0010			MA_8475g0020	K03695
MA_10434662g0010	K00103		MA_10435737g0020	K05278		MA_10430014g0010			MA_10432037g0010	K13457		MA_10430694g0010	K01792		MA_10433457g0010			MA_7317986g0010			MA_856g0010
MA_10434671g0010	K04460		MA_10435797g0010			MA_10430109g0020	K17964		MA_10432043g0010	K00475		MA_10430708g0010			MA_10433527g0010			MA_734074g0010			MA_8599676g0010	K12486
MA_10434721g0010			MA_10435847g0040			MA_10430127g0010			MA_10432049g0010			MA_10430754g0010			MA_10433700g0010	K24350		MA_734639g0010			MA_8606496g0010
MA_10434781g0010			MA_10435921g0020			MA_10430129g0010			MA_10432069g0020	K10526		MA_10430807g0030	K00695		MA_10433766g0010			MA_740729g0010			MA_8643639g0010	K00430
MA_10434784g0020			MA_10435922g0010	K15718		MA_10430149g0020			MA_10432111g0020			MA_10430817g0020			MA_10433774g0010			MA_7419640g0010			MA_868326g0010
MA_10434796g0010			MA_10435955g0020			MA_10430174g0010	K22063		MA_10432208g0010			MA_10430835g0010	K01738		MA_10433815g0020	K17609		MA_7472632g0010			MA_871798g0010
MA_10434819g0010	K00660		MA_10435955g0030			MA_10430295g0020	K00103		MA_10432285g0020			MA_10430862g0010			MA_10433840g0010			MA_7544918g0010			MA_8734g0010
MA_10434904g0010			MA_10435965g0020			MA_10430374g0010			MA_10432310g0020			MA_10430871g0010			MA_10433993g0010			MA_7668605g0010			MA_8789383g0010
MA_10434950g0020			MA_10435970g0030			MA_10430409g0020			MA_10432313g0010			MA_10430890g0010	K14546		MA_10434078g0010	K05931		MA_77628g0010			MA_8791031g0010	K03152
MA_10434962g0020			MA_10435985g0010	K20495		MA_10430416g0010			MA_10432328g0040			MA_10430893g0010	K00345		MA_10434089g0010			MA_77630g0010	K21483		MA_886549g0010
MA_10435033g0010	K11430		MA_10435992g0010			MA_10430460g0010			MA_10432359g0020			MA_10430953g0010			MA_10434157g0010			MA_776g0010	K23025		MA_88684g0010
MA_10435315g0020			MA_10436004g0020			MA_10430462g0010			MA_10432437g0010			MA_10430954g0010			MA_10434213g0010			MA_7804895g0010			MA_8870975g0010
MA_10435335g0010			MA_10436014g0010			MA_10430478g0010			MA_10432456g0010	K15404		MA_10431015g0010			MA_10434238g0010			MA_79460g0010	K13082		MA_89855g0010
MA_10435336g0010	K13459		MA_10436021g0010			MA_10430497g0010			MA_10432488g0010			MA_10431025g0010			MA_10434239g0010			MA_795943g0010			MA_9042870g0010
MA_10435338g0010	K16275		MA_10436056g0010			MA_10430537g0020			MA_10432521g0010			MA_10431203g0010			MA_10434249g0010			MA_79751g0010	K07198		MA_90653g0010
MA_10435382g0010	K10807		MA_10436115g0010	K13448		MA_10430589g0010			MA_10432543g0010			MA_10431261g0010			MA_10434250g0010			MA_8066163g0010			MA_909864g0010	K12355
MA_10435428g0020			MA_10436188g0010	K00858		MA_10430603g0010	K20718		MA_10432544g0020			MA_10431316g0010			MA_10434254g0020			MA_810002g0010			MA_9143512g0010
MA_10435431g0020			MA_10436193g0010			MA_10430607g0010	K03955		MA_10432553g0010			MA_10431336g0010			MA_10434266g0010			MA_813314g0010			MA_91617g0010	K09490
MA_10435470g0010			MA_10436227g0010	K01354		MA_10430631g0010			MA_10432561g0010			MA_10431378g0010	K01183		MA_10434266g0030			MA_81514g0010			MA_9219060g0010
MA_10435470g0020			MA_10436261g0010			MA_10430674g0010			MA_10432566g0010			MA_10431530g0010			MA_10434287g0020	K00131		MA_8215665g0010			MA_922767g0010
MA_10435471g0020	K15639		MA_10436287g0020			MA_10430727g0010			MA_10432570g0010			MA_10431543g0010	K14497		MA_10434362g0010			MA_8368223g0010			MA_925673g0010
MA_10435501g0020			MA_10436313g0010			MA_10430754g0010			MA_10432570g0020	K03687		MA_10431639g0020			MA_10434385g0020			MA_8404570g0010			MA_9277019g0010
MA_10435501g0030			MA_10436323g0020			MA_10430793g0020	K01802		MA_10432592g0010			MA_10431641g0010			MA_10434442g0010	K02470		MA_84154g0010			MA_9278227g0010
MA_10435592g0010			MA_10436335g0010			MA_10430803g0010	K15777		MA_10432617g0010			MA_10431651g0010	K03527		MA_10434461g0010			MA_84792g0010			MA_92840g0010	K10523
MA_10435627g0010			MA_10436347g0010			MA_10430817g0020			MA_10432669g0010			MA_10431676g0010			MA_10434494g0010	K12742		MA_8485418g0010			MA_9287008g0010
MA_10435632g0010			MA_10436377g0010			MA_10430831g0010	K14494		MA_10432683g0020			MA_10431698g0010	K21989		MA_10434609g0020	K13508		MA_8498773g0010			MA_9297987g0010
MA_10435652g0010	K20283		MA_10436406g0010	K00161		MA_10430835g0010	K01738		MA_10432722g0010			MA_10431705g0010			MA_10434622g0020			MA_8524117g0010			MA_93072g0010
MA_10435654g0010			MA_10436437g0020			MA_10430871g0010			MA_10432802g0010			MA_10431705g0020			MA_10434670g0010	K10255		MA_85663g0010			MA_9363g0010	K03294
MA_10435674g0010	K21456		MA_10436459g0010			MA_10430878g0010			MA_10432809g0020	K00430		MA_10431741g0020	K20887		MA_10434696g0020			MA_8691g0010			MA_9395g0010
MA_10435693g0020			MA_10436477g0020	K03124		MA_10430887g0020	K08237		MA_10432860g0010			MA_10431748g0020	K08770		MA_10434707g0010	K14852		MA_8760260g0020			MA_940843g0010	K22772
MA_10435728g0010			MA_10436513g0010			MA_10430953g0010			MA_10432860g0020			MA_10431754g0010			MA_10434733g0010	K02875		MA_8763526g0010			MA_9473645g0010
MA_10435736g0010			MA_10436637g0010			MA_10430954g0010			MA_10432862g0010			MA_10431788g0010			MA_10434792g0010			MA_882654g0010	K01762		MA_948664g0010
MA_10435754g0010			MA_10436649g0010	K24193		MA_10430996g0010			MA_10432867g0010	K11982		MA_10431800g0010			MA_10434798g0010			MA_8845025g0010			MA_9514811g0010
MA_10435755g0010			MA_10436701g0020			MA_10431021g0020			MA_10432888g0010			MA_10431828g0010			MA_10434813g0010			MA_8876374g0010	K15920		MA_956300g0010
MA_10435764g0010			MA_10436739g0010			MA_10431025g0010			MA_10432910g0010	K03794		MA_10431907g0010	K13356		MA_10434822g0010	K13427		MA_892990g0010			MA_957753g0010
MA_10435780g0010			MA_10436742g0010			MA_10431028g0010			MA_10432932g0010	K15095		MA_10431908g0020			MA_10434823g0010			MA_8938767g0010	K01904		MA_96165g0010
MA_10435813g0010			MA_10436763g0010			MA_10431096g0010			MA_10432972g0030	K02134		MA_10431920g0010			MA_10434837g0010			MA_900190g0010	K09286		MA_97011g0010
MA_10435845g0020	K03138		MA_10436814g0010	K13457		MA_10431151g0010	K18980		MA_10432986g0010	K08681		MA_10431930g0010			MA_10434864g0010	K05909		MA_9047742g0010			MA_9776g0010
MA_10435867g0010			MA_10436818g0020			MA_10431190g0010	K19365		MA_10432987g0020	K13066		MA_10431939g0010			MA_10434877g0010			MA_9065834g0010	K00588		MA_98678g0010	K02069
MA_10435881g0030			MA_10436831g0010			MA_10431203g0010			MA_10432994g0010			MA_10431950g0020			MA_10434958g0010			MA_9143730g0010			MA_99207g0010	K00811
MA_10435889g0020			MA_10436846g0020			MA_10431261g0010			MA_10433005g0010			MA_10432014g0010			MA_10434960g0010			MA_91468g0010			MA_999418g0010
MA_10435897g0010			MA_10436891g0010			MA_10431336g0010			MA_10433023g0010			MA_10432048g0020			MA_10434974g0010	K03934		MA_915042g0010	K14566
MA_10435958g0010			MA_10436948g0010			MA_10431338g0010			MA_10433035g0010			MA_10432099g0010	K13066		MA_10435015g0010			MA_9164455g0010
MA_10436015g0030			MA_10436955g0010			MA_10431378g0010	K01183		MA_10433052g0010	K05894		MA_10432101g0010	K11885		MA_10435015g0020	K01373		MA_9184971g0010
MA_10436017g0010			MA_10436962g0020	K02893		MA_10431394g0020			MA_10433058g0020	K02941		MA_10432202g0010			MA_10435034g0030			MA_92204g0010
MA_10436026g0010			MA_10436991g0010			MA_10431500g0030			MA_10433066g0010	K20623		MA_10432241g0010			MA_10435056g0020	K00872		MA_922379g0010
MA_10436042g0030			MA_10436994g0030	K21867		MA_10431639g0020			MA_10433067g0010	K03152		MA_10432253g0010			MA_10435057g0010	K23978		MA_922597g0010
MA_10436071g0020	K13459		MA_10437176g0030			MA_10431641g0010			MA_10433113g0010			MA_10432299g0010			MA_10435207g0010			MA_92393g0010
MA_10436142g0010			MA_10437194g0010			MA_10431676g0010			MA_10433133g0010			MA_10432315g0010			MA_10435323g0010	K04078		MA_9243887g0010
MA_10436173g0020	K02266		MA_10437246g0010			MA_10431705g0010			MA_10433142g0010			MA_10432327g0010			MA_10435334g0020			MA_9332669g0010	K00001
MA_10436182g0010			MA_10437246g0020			MA_10431705g0020			MA_10433212g0010			MA_10432353g0010			MA_10435347g0010	K14819		MA_9362585g0010
MA_10436196g0010			MA_10437278g0010			MA_10431748g0020	K08770		MA_10433243g0010			MA_10432389g0010			MA_10435401g0020			MA_93628g0020	K11251
MA_10436268g0010			MA_104449g0010			MA_10431764g0010			MA_10433257g0010			MA_10432394g0010			MA_10435411g0010	K20888		MA_9367174g0010
MA_10436276g0020	K23452		MA_105806g0010	K15397		MA_10431788g0010			MA_10433266g0020			MA_10432435g0010			MA_10435420g0040			MA_9389342g0010
MA_10436344g0020			MA_106046g0010			MA_10431863g0010	K24028		MA_10433311g0010	K19038		MA_10432442g0010			MA_10435493g0010	K11086		MA_940685g0010	K01188
MA_10436351g0020			MA_10605g0020	K15397		MA_10431883g0010			MA_10433356g0010			MA_10432451g0010			MA_10435565g0010			MA_941729g0010
MA_10436353g0010			MA_1063600g0010			MA_10431908g0020			MA_10433395g0010			MA_10432478g0030			MA_10435570g0010			MA_942247g0010
MA_10436361g0010	K11838		MA_10651g0010			MA_10431920g0010			MA_10433431g0010			MA_10432494g0010	K16055		MA_10435579g0020			MA_9463295g0010
MA_10436413g0010	K23452		MA_106929g0010			MA_10431941g0010			MA_10433439g0010	K01870		MA_10432502g0010			MA_10435596g0020			MA_9476g0020
MA_10436514g0020	K15255		MA_107025g0010			MA_10432014g0010			MA_10433457g0010			MA_10432505g0010			MA_10435668g0010			MA_9531215g0010
MA_10436602g0020			MA_10721g0020			MA_10432038g0010			MA_10433477g0020			MA_10432588g0010			MA_10435687g0010			MA_9532607g0010
MA_10436632g0010			MA_107468g0010			MA_10432079g0010			MA_10433514g0010	K12471		MA_10432631g0020			MA_10435695g0010	K13783		MA_958834g0010	K05387
MA_10436643g0020			MA_107659g0010			MA_10432086g0010	K14504		MA_10433619g0010			MA_10432641g0010			MA_10435743g0020			MA_9594015g0010
MA_10436655g0010			MA_107683g0020			MA_10432093g0010			MA_10433694g0010	K18980		MA_10432659g0010	K04499		MA_10435847g0040			MA_9645753g0010
MA_10436685g0020			MA_107910g0010			MA_10432099g0010	K13066		MA_10433700g0010	K24350		MA_10432676g0010			MA_10435850g0020			MA_97184g0010
MA_10436712g0010			MA_1082585g0010			MA_10432168g0010			MA_10433766g0010			MA_10432691g0010	K22128		MA_10435905g0030	K00058		MA_9729719g0010
MA_10436740g0010	K05359		MA_1083g0010	K15382		MA_10432202g0010			MA_10433774g0010			MA_10432696g0010			MA_10435921g0020			MA_9739622g0010
MA_10436796g0010			MA_108680g0010	K08237		MA_10432230g0010			MA_10433782g0020			MA_10432702g0010			MA_10435955g0020			MA_9791754g0010
MA_10436798g0010			MA_10869g0010			MA_10432241g0010			MA_10433815g0020	K17609		MA_10432706g0010			MA_10435992g0010			MA_9857342g0010
MA_10436840g0010			MA_109119g0010	K01904		MA_10432253g0010			MA_10433841g0010	K15078		MA_10432716g0010			MA_10436004g0020			MA_985876g0010
MA_10436840g0020			MA_109495g0010			MA_10432299g0020			MA_10434028g0020	K00430		MA_10432716g0020			MA_10436014g0010			MA_9917746g0010	K13066
MA_10436871g0030	K20562		MA_109804g0010			MA_10432315g0010			MA_10434031g0010	K01051		MA_10432716g0030			MA_10436030g0010			MA_99372g0010	K13083
MA_10436908g0010			MA_10994g0010			MA_10432366g0010			MA_10434087g0010			MA_10432722g0010			MA_10436045g0010	K17756		MA_9953198g0010
MA_10436974g0010			MA_110348g0010			MA_10432389g0010			MA_10434089g0010	K23452		MA_10432783g0020			MA_10436056g0010			MA_99538g0010
MA_10437035g0030			MA_11074g0010			MA_10432394g0010			MA_10434089g0020			MA_10432784g0020			MA_10436072g0030	K23618		MA_9954368g0010
MA_10437039g0010			MA_111005g0010			MA_10432435g0010			MA_10434093g0010	K01868		MA_10432844g0010			MA_10436083g0010			MA_9969794g0010
MA_10437059g0020			MA_111427g0010			MA_10432442g0010			MA_10434123g0020			MA_10432854g0010			MA_10436107g0010	K13356		MA_9998351g0010
MA_10437132g0010			MA_11187g0010			MA_10432451g0010			MA_10434168g0010	K09651		MA_10432898g0010			MA_10436129g0010	K19613
MA_10437172g0050			MA_111938g0010	K15382		MA_10432502g0010	K00924		MA_10434213g0010			MA_10432907g0010			MA_10436191g0020
MA_10437181g0030			MA_11214g0010	K00703		MA_10432515g0010	K02542		MA_10434249g0010			MA_10432964g0020			MA_10436235g0020	K03260
MA_10437224g0010	K18875		MA_112757g0010	K01913		MA_10432576g0020			MA_10434250g0010			MA_10433003g0020			MA_10436261g0010
MA_10437265g0020			MA_112760g0010			MA_10432594g0010	K01674		MA_10434351g0010	K18848		MA_10433003g0040			MA_10436269g0020
MA_10437273g0010			MA_112900g0020			MA_10432631g0020			MA_10434352g0010			MA_10433021g0010			MA_10436309g0010	K01251
MA_104806g0010	K13993		MA_11315g0010	K00640		MA_10432641g0010			MA_10434362g0010			MA_10433058g0010	K02941		MA_10436312g0010
MA_104937g0010			MA_1137731g0020			MA_10432676g0010			MA_10434373g0010	K08237		MA_10433167g0010			MA_10436323g0010
MA_105202g0030	K08332		MA_11380g0010			MA_10432684g0010	K13506		MA_10434385g0040			MA_10433224g0010			MA_10436323g0020
MA_105321g0010			MA_114488g0010			MA_10432685g0010	K19882		MA_10434396g0010			MA_10433288g0010			MA_10436335g0010
MA_1054190g0010			MA_114608g0010			MA_10432696g0010			MA_10434442g0010	K02470		MA_10433299g0030	K09503		MA_10436339g0010	K13071
MA_105452g0010			MA_115471g0010			MA_10432702g0010			MA_10434490g0010			MA_10433318g0010	K02905		MA_10436347g0010
MA_105774g0020			MA_115537g0010			MA_10432716g0020			MA_10434494g0010	K12742		MA_10433385g0020	K00218		MA_10436417g0010	K03637
MA_106166g0010			MA_115570g0010			MA_10432783g0020			MA_10434609g0020	K13508		MA_10433417g0010			MA_10436505g0020	K22390
MA_106573g0010	K13065		MA_116457g0010			MA_10432805g0020	K11253		MA_10434622g0020			MA_10433452g0010			MA_10436513g0010
MA_10693g0010			MA_116552g0010			MA_10432854g0010	K19613		MA_10434670g0010	K10255		MA_10433456g0010			MA_10436520g0010
MA_10706g0010	K13248		MA_117382g0010	K03238		MA_10432900g0010			MA_10434707g0010	K14852		MA_10433473g0010			MA_10436649g0010	K24193
MA_108401g0010			MA_1179g0010	K17550		MA_10432907g0010			MA_10434753g0010	K07399		MA_10433497g0010	K13464		MA_10436714g0010
MA_108401g0020	K08286		MA_118030g0010	K03868		MA_10432964g0020			MA_10434762g0010			MA_10433513g0010			MA_10436739g0010
MA_108477g0010	K13463		MA_11830g0010	K01366		MA_10432969g0020			MA_10434780g0010	K11517		MA_10433565g0010			MA_10436763g0010
MA_108928g0010			MA_118719g0010			MA_10432990g0010			MA_10434783g0010	K14168		MA_10433568g0010	K01426		MA_10436774g0020
MA_108996g0010			MA_118833g0010	K05909		MA_10433021g0010			MA_10434823g0010			MA_10433671g0010			MA_10436814g0010	K13457
MA_109375g0010	K21483		MA_118904g0010			MA_10433058g0010	K02941		MA_10434837g0010			MA_10433717g0010			MA_10436816g0010	K01551
MA_109929g0010			MA_119175g0010			MA_10433107g0010	K02493		MA_10434864g0010	K05909		MA_10433759g0010			MA_10436818g0020
MA_110270g0010	K00434		MA_119766g0010	K00281		MA_10433115g0010			MA_10434877g0010			MA_10433767g0010			MA_10436857g0010	K10691
MA_111022g0010			MA_120068g0010	K05389		MA_10433158g0010			MA_10434974g0010	K03934		MA_10433778g0010	K11254		MA_10436879g0010	K01527
MA_111652g0010	K15505		MA_120712g0010			MA_10433224g0010			MA_10435028g0010			MA_10433789g0010	K01880		MA_10436948g0010
MA_111858g0010			MA_120798g0010			MA_10433238g0010	K11294		MA_10435234g0010	K20562		MA_10433802g0010	K12195		MA_10436994g0030	K21867
MA_1125927g0010			MA_1209g0010			MA_10433263g0020			MA_10435271g0010			MA_10433815g0030	K17609		MA_10437035g0050
MA_1127885g0010			MA_12107g0010	K01889		MA_10433297g0010			MA_10435272g0010	K15188		MA_10433857g0010			MA_10437048g0010
MA_112952g0010			MA_121154g0020			MA_10433318g0010	K02905		MA_10435278g0010	K09015		MA_10433951g0030			MA_10437159g0040
MA_113573g0010			MA_121617g0010			MA_10433345g0010			MA_10435312g0010	K15746		MA_10433985g0010			MA_10437218g0020
MA_1139g0010			MA_121734g0010			MA_10433385g0020	K00218		MA_10435323g0010	K04078		MA_10433991g0020	K16281		MA_10437236g0010
MA_114377g0010			MA_12201g0010	K02723		MA_10433417g0010			MA_10435334g0020			MA_10433999g0010			MA_104449g0010
MA_11461g0010	K04392		MA_122077g0010	K22520		MA_10433452g0010			MA_10435401g0020			MA_10434087g0010			MA_10520g0010	K12898
MA_114783g0010			MA_122229g0010	K00215		MA_10433481g0010			MA_10435433g0010	K23538		MA_10434099g0020			MA_105240g0010
MA_114887g0010			MA_123267g0010	K21737		MA_10433494g0010	K23966		MA_10435476g0010			MA_10434121g0010	K06215		MA_10530g0010
MA_115015g0010			MA_123466g0010			MA_10433497g0010	K13464		MA_10435497g0010			MA_10434167g0010			MA_105806g0010	K15397
MA_115394g0010			MA_124714g0010			MA_10433565g0010			MA_10435501g0020			MA_10434201g0010			MA_10605g0020	K15397
MA_116648g0010			MA_125092g0020			MA_10433592g0010	K05359		MA_10435519g0010	K15404		MA_10434259g0010			MA_1063600g0010
MA_116716g0010			MA_125608g0010	K01568		MA_10433621g0020			MA_10435550g0020	K02261		MA_10434321g0010			MA_107159g0010	K04123
MA_116809g0010			MA_125677g0010			MA_10433676g0010	K01363		MA_10435570g0010			MA_10434321g0020			MA_107576g0010	K05658
MA_11699g0020	K00968		MA_125758g0010			MA_10433687g0010			MA_10435579g0020			MA_10434336g0020			MA_107683g0020
MA_117029g0010			MA_125829g0010			MA_10433717g0010			MA_10435596g0020			MA_10434340g0010			MA_108329g0010
MA_117727g0010			MA_126178g0010			MA_10433747g0020			MA_10435629g0010			MA_10434396g0010			MA_1083g0010	K15382
MA_118702g0010	K00487		MA_127632g0020			MA_10433767g0010			MA_10435687g0010			MA_10434409g0010	K01939		MA_10869g0010
MA_118743g0010			MA_127753g0010			MA_10433778g0010	K11254		MA_10435699g0010	K02977		MA_10434425g0010			MA_109058g0010	K00430
MA_119297g0010			MA_128146g0010			MA_10433779g0010			MA_10435755g0010			MA_10434463g0010			MA_109071g0010
MA_119384g0010	K00898		MA_128655g0010			MA_10433805g0010	K18482		MA_10435797g0010			MA_10434478g0010			MA_109119g0010	K01904
MA_119453g0010			MA_129565g0010	K12161		MA_10433815g0030	K17609		MA_10435831g0010			MA_10434490g0010			MA_109495g0010
MA_11g0010			MA_129653g0010			MA_10433896g0010			MA_10435837g0010			MA_10434519g0010	K09658		MA_109497g0010
MA_120231g0010			MA_12969g0010	K08235		MA_10433934g0010			MA_10435872g0010	K15198		MA_10434651g0010			MA_109677g0010
MA_120345g0010			MA_129930g0010	K01623		MA_10433951g0030			MA_10435896g0010			MA_10434662g0010	K00103		MA_109804g0010
MA_12044g0010			MA_12996g0010	K01301		MA_10433991g0020	K16281		MA_10435921g0020			MA_10434721g0010			MA_11005g0010	K08835
MA_120628g0010			MA_1301991g0010			MA_10433999g0010			MA_10435961g0040	K06943		MA_10434735g0010			MA_110169g0010
MA_12106g0010	K05658		MA_130250g0010			MA_10434066g0020			MA_10435965g0020	K08869		MA_10434750g0010			MA_110348g0010
MA_121500g0010	K01366		MA_130557g0010	K02083		MA_10434091g0010			MA_10435975g0010			MA_10434781g0010			MA_110435g0020	K16240
MA_122285g0010			MA_132027g0010			MA_10434167g0010			MA_10435992g0010			MA_10434784g0020			MA_110587g0010	K09419
MA_122505g0010			MA_132265g0020			MA_10434188g0020	K12259		MA_10435999g0030			MA_10434796g0010			MA_11074g0010
MA_12302g0010			MA_132683g0010	K10666		MA_10434201g0010			MA_10436004g0020	K16903		MA_10434810g0010	K01255		MA_110954g0010
MA_123242g0010			MA_132916g0010			MA_10434259g0010			MA_10436014g0010			MA_10434819g0010	K00660		MA_111003g0010	K13126
MA_123309g0010			MA_13397g0020			MA_10434266g0010			MA_10436021g0010			MA_10434850g0010			MA_111039g0010
MA_123360g0010			MA_135257g0010	K12486		MA_10434287g0020	K00131		MA_10436044g0020	K02261		MA_10434855g0010			MA_111039g0020
MA_123836g0020			MA_135861g0010	K01897		MA_10434301g0010	K22390		MA_10436045g0010	K17756		MA_10434857g0010			MA_111912g0010
MA_124514g0010	K01177		MA_136390g0010			MA_10434321g0010			MA_10436056g0010			MA_10434904g0010			MA_111938g0010	K15382
MA_124608g0010			MA_136449g0010	K15402		MA_10434333g0030			MA_10436078g0010			MA_10434945g0020	K01611		MA_112182g0010
MA_125461g0010	K15193		MA_136464g0010	K11294		MA_10434336g0020			MA_10436107g0010	K13356		MA_10434950g0020			MA_112260g0010
MA_125601g0010	K21989		MA_137828g0010	K00799		MA_10434357g0020			MA_10436115g0010	K13448		MA_10434951g0010			MA_112757g0010	K01913
MA_127220g0010			MA_13800g0010			MA_10434402g0010	K00001		MA_10436123g0010	K02350		MA_10434962g0020			MA_112900g0020
MA_127295g0010			MA_138434g0010			MA_10434414g0010	K05665		MA_10436129g0010			MA_10434996g0020			MA_113413g0020
MA_127500g0010	K09458		MA_138441g0010	K01052		MA_10434420g0010			MA_10436182g0010			MA_10435021g0010			MA_113769g0010	K09291
MA_127638g0010			MA_138907g0010			MA_10434425g0010			MA_10436188g0010	K00858		MA_10435148g0010	K15803		MA_11380g0010
MA_12782g0020			MA_139470g0010			MA_10434444g0010	K11000		MA_10436205g0020			MA_10435152g0020			MA_113962g0010	K01649
MA_128387g0010			MA_139857g0010	K01714		MA_10434478g0010			MA_10436227g0010	K01354		MA_10435198g0020			MA_115261g0010
MA_128872g0030			MA_14025g0020			MA_10434505g0010			MA_10436234g0010	K18980		MA_10435244g0010			MA_115457g0010
MA_128961g0020			MA_140292g0010	K10257		MA_10434580g0010			MA_10436240g0010			MA_10435269g0010			MA_115471g0010
MA_129063g0010			MA_141102g0010	K12741		MA_10434601g0020			MA_10436242g0020			MA_10435335g0010			MA_115537g0010
MA_129800g0030			MA_1411253g0010			MA_10434651g0010			MA_10436261g0010			MA_10435338g0010	K16275		MA_116457g0010
MA_129980g0010			MA_1413694g0010			MA_10434662g0010			MA_10436266g0010			MA_10435400g0010			MA_11645g0010	K18857
MA_13025g0010			MA_141759g0010	K00789		MA_10434677g0010			MA_10436268g0010			MA_10435428g0020			MA_116552g0010
MA_13026g0010			MA_142007g0010	K01191		MA_10434721g0010	K13691		MA_10436287g0020			MA_10435430g0010	K21480		MA_11685g0010	K12828
MA_130652g0010	K04554		MA_142012g0010			MA_10434721g0020	K11820		MA_10436291g0010	K02335		MA_10435431g0020			MA_117382g0010	K03238
MA_130918g0010	K09422		MA_14333g0010	K00284		MA_10434781g0010			MA_10436312g0010			MA_10435470g0010			MA_118030g0010	K03868
MA_131067g0010			MA_144662g0010			MA_10434792g0010			MA_10436313g0010			MA_10435470g0020			MA_11806g0010
MA_131224g0010			MA_14566g0010			MA_10434810g0010	K01255		MA_10436335g0010			MA_10435471g0020			MA_11830g0010	K01366
MA_133421g0010			MA_145721g0010			MA_10434819g0010			MA_10436339g0010	K13071		MA_10435561g0010	K02641		MA_118630g0010
MA_133474g0010			MA_1460g0010	K13195		MA_10434857g0010			MA_10436347g0010			MA_10435592g0010			MA_118702g0010	K00487
MA_133527g0010			MA_14711g0030	K02992		MA_10434872g0010	K14753		MA_10436360g0010			MA_10435602g0010			MA_118809g0010	K01859
MA_133g0010			MA_150049g0010	K13449		MA_10434904g0010			MA_10436437g0020			MA_10435613g0010			MA_118815g0010	K00162
MA_134123g0010			MA_1521g0010			MA_10434950g0020			MA_10436457g0010	K02335		MA_10435624g0010	K14664		MA_118904g0010
MA_135279g0010	K09286		MA_152803g0010			MA_10434951g0010			MA_10436461g0010	K09835		MA_10435632g0010			MA_119720g0010
MA_136021g0010			MA_15311g0010	K19038		MA_10434954g0010	K23260		MA_10436515g0030			MA_10435652g0010	K20283		MA_119796g0020	K01069
MA_136569g0010			MA_154457g0010			MA_10434962g0020			MA_10436520g0020			MA_10435654g0010			MA_12044g0010
MA_136601g0010			MA_155113g0020			MA_10434977g0010	K22390		MA_10436532g0010	K06611		MA_10435679g0010			MA_120504g0010
MA_137303g0010			MA_155591g0010	K02967		MA_10435021g0010			MA_10436549g0010	K03327		MA_10435707g0040	K18875		MA_120712g0010
MA_137604g0010	K10525		MA_156298g0010			MA_10435118g0010			MA_10436687g0010			MA_10435728g0010			MA_120798g0010
MA_137771g0010	K03064		MA_15683g0010			MA_10435148g0010	K15803		MA_10436697g0010	K19366		MA_10435736g0010	K19882		MA_120806g0010
MA_138049g0010			MA_15689g0010			MA_10435198g0010			MA_10436701g0020			MA_10435754g0010			MA_1209g0010
MA_13849g0010			MA_157957g0010			MA_10435220g0010			MA_10436714g0010			MA_10435809g0020			MA_121617g0010
MA_138523g0010	K03686		MA_1582g0020			MA_10435244g0010			MA_10436739g0010			MA_10435825g0020			MA_122229g0010	K00215
MA_139054g0010			MA_158457g0010	K02921		MA_10435269g0010			MA_10436742g0010			MA_10435850g0010	K20562		MA_122244g0010
MA_139280g0010			MA_158671g0010			MA_10435304g0010	K00475		MA_10436763g0010			MA_10435859g0010			MA_122694g0010
MA_139442g0010			MA_159611g0010			MA_10435315g0020			MA_10436814g0010	K13457		MA_10435867g0010			MA_122993g0010
MA_139873g0010			MA_162298g0020	K00059		MA_10435335g0010			MA_10436818g0020			MA_10435868g0020	K01658		MA_123267g0010	K21737
MA_140728g0010	K22736		MA_1630050g0010	K13993		MA_10435336g0010	K13459		MA_10436846g0020			MA_10435881g0030			MA_12415g0010	K01568
MA_14133g0010			MA_16420g0020	K20858		MA_10435400g0010			MA_10436874g0010			MA_10435887g0010			MA_124661g0010	K01183
MA_141445g0010	K10046		MA_164991g0010			MA_10435419g0020			MA_10436891g0010			MA_10435889g0020			MA_124714g0010
MA_14234g0010			MA_165810g0010			MA_10435428g0020			MA_10436948g0010			MA_10435893g0010			MA_124869g0010	K00430
MA_14333g0020	K14638		MA_166295g0010	K06995		MA_10435432g0010			MA_10436991g0010			MA_10435894g0010			MA_125308g0010
MA_14388g0010	K07953		MA_166543g0010			MA_10435450g0010			MA_10436994g0030	K21867		MA_10435902g0010	K14536		MA_125488g0010
MA_14558g0010			MA_166604g0010	K09753		MA_10435470g0010			MA_10437159g0040			MA_10435988g0010			MA_125608g0010
MA_148921g0010			MA_16729g0010			MA_10435470g0020			MA_10437210g0010			MA_10436030g0020			MA_125677g0010
MA_151075g0010			MA_167502g0020	K17991		MA_10435471g0020			MA_10437236g0010			MA_10436037g0010			MA_125758g0010
MA_151481g0010			MA_169932g0010			MA_10435545g0020			MA_10437246g0020			MA_10436059g0010			MA_125830g0010
MA_15149g0010			MA_170302g0010			MA_10435555g0010			MA_10437257g0040			MA_10436071g0020	K13459		MA_12637g0010	K07937
MA_15205g0010			MA_170724g0010	K03216		MA_10435584g0010			MA_10437278g0010			MA_10436088g0010	K08869		MA_126556g0010	K12669
MA_153816g0010			MA_172950g0010			MA_10435632g0010			MA_104409g0010	K03841		MA_10436134g0010	K07151		MA_1277g0020
MA_15398g0010	K07393		MA_172971g0010			MA_10435637g0040			MA_104447g0010			MA_10436206g0020	K22390		MA_128146g0010
MA_15415g0010			MA_173021g0010			MA_10435652g0010	K20283		MA_104449g0010			MA_10436239g0020			MA_128164g0010
MA_15462g0010			MA_173267g0010			MA_10435654g0010			MA_104598g0010	K15032		MA_10436247g0020			MA_12847g0010
MA_15516g0010			MA_17326g0010	K02866		MA_10435662g0020			MA_104863g0010	K21343		MA_10436250g0010			MA_128655g0010
MA_15650g0010	K21989		MA_17469g0010			MA_10435688g0010			MA_10520g0010	K12898		MA_10436269g0010			MA_129451g0010	K19073
MA_156769g0010			MA_17523g0020			MA_10435693g0020			MA_105595g0010			MA_10436276g0020	K23452		MA_129565g0010	K12161
MA_1578433g0010	K20716		MA_17610g0020			MA_10435707g0040	K18875		MA_105806g0010	K15397		MA_10436304g0020			MA_12969g0010	K08235
MA_158316g0010	K13448		MA_17639g0020	K20115		MA_10435734g0010			MA_106046g0010			MA_10436350g0010			MA_12995g0010	K11254
MA_158556g0010	K10807		MA_17658g0010			MA_10435736g0010			MA_10605g0020	K15397		MA_10436353g0010			MA_12996g0010	K01301
MA_158602g0010	K19307		MA_17672g0010	K09422		MA_10435748g0020			MA_106428g0010			MA_10436395g0010			MA_1301991g0010
MA_159244g0020	K01183		MA_17791g0010	K12355		MA_10435764g0010			MA_106551g0010			MA_10436413g0010	K23452		MA_130250g0010
MA_159548g0010			MA_178036g0010			MA_10435784g0010	K14018		MA_106810g0010			MA_10436426g0010			MA_130415g0010	K10255
MA_159836g0010			MA_178046g0010	K15032		MA_10435809g0020			MA_107159g0010	K04123		MA_10436436g0010			MA_130557g0010	K02083
MA_159974g0010			MA_17913g0010			MA_10435825g0020			MA_10721g0020			MA_10436477g0020	K03124		MA_13101g0020	K02927
MA_160382g0020			MA_1799g0010			MA_10435850g0010	K20562		MA_107548g0010			MA_10436494g0010	K10843		MA_13186g0010
MA_160484g0010	K06013		MA_180359g0010	K11547		MA_10435873g0020	K10268		MA_107683g0020			MA_10436506g0020			MA_13199g0010	K13448
MA_161458g0010	K05298		MA_180458g0010			MA_10435876g0010			MA_107895g0010			MA_10436523g0010			MA_13397g0020
MA_162550g0010			MA_18089g0010			MA_10435881g0030			MA_107910g0010			MA_10436643g0010			MA_134492g0010	K14156
MA_162731g0010			MA_18092g0010			MA_10435887g0010			MA_108329g0010			MA_10436655g0010			MA_135183g0010
MA_1627931g0010			MA_18142g0010	K00830		MA_10435889g0020			MA_10861g0010	K04079		MA_10436669g0010			MA_13536g0010	K07904
MA_1632g0010			MA_181986g0010			MA_10435893g0010			MA_10869g0010			MA_10436689g0010	K12397		MA_1356g0010	K00103
MA_16445g0010			MA_18328g0020	K14803		MA_10435894g0010			MA_108985g0010	K03514		MA_10436701g0010	K09841		MA_136449g0010	K15402
MA_164923g0010			MA_183315g0010			MA_10435917g0010	K05277		MA_109495g0010			MA_10436748g0010			MA_1364759g0010
MA_1651086g0010			MA_18349g0010	K08903		MA_10435917g0020			MA_109497g0010			MA_10436796g0010			MA_136773g0010
MA_166159g0010			MA_183913g0010	K12449		MA_10435933g0010			MA_109804g0010			MA_10436829g0020	K01988		MA_136889g0020
MA_16619g0010			MA_18398g0020			MA_10435958g0010			MA_10994g0010			MA_10436840g0010			MA_137109g0010	K09753
MA_167343g0020			MA_18402g0010	K02520		MA_10435958g0030			MA_110169g0010			MA_10436840g0020			MA_137111g0010
MA_167603g0010	K23452		MA_185520g0010			MA_10435971g0020			MA_110348g0010			MA_10436871g0030			MA_137828g0010	K00799
MA_168754g0010			MA_185611g0010	K00284		MA_10435988g0010			MA_110435g0020	K16240		MA_10436871g0040			MA_138049g0020	K01489
MA_169317g0010			MA_185772g0010			MA_10436005g0010			MA_11052g0010			MA_10436886g0010			MA_138314g0010	K24139
MA_1693849g0010			MA_186091g0010			MA_10436017g0010			MA_11074g0010			MA_10436908g0010			MA_138402g0020	K10580
MA_16979g0020			MA_18633g0010			MA_10436017g0030			MA_111003g0010	K13126		MA_10436913g0010			MA_138679g0010	K00472
MA_170534g0010			MA_186351g0010	K02889		MA_10436030g0020			MA_111039g0020			MA_10436935g0010			MA_138770g0010	K12608
MA_171402g0010			MA_186385g0020			MA_10436037g0010			MA_111162g0010			MA_10436946g0020			MA_13901g0010	K01597
MA_172818g0010			MA_186568g0010			MA_10436042g0030			MA_111912g0010			MA_10436968g0010	K17302		MA_139470g0010
MA_17319g0020			MA_18706g0020			MA_10436059g0010			MA_111938g0010	K15382		MA_10436974g0010			MA_139514g0010	K03083
MA_1737g0020			MA_188257g0010	K03798		MA_10436066g0020	K22762		MA_11214g0010	K00703		MA_10436975g0020			MA_139559g0010	K09060
MA_173902g0020			MA_18929g0020			MA_10436080g0010	K13832		MA_112273g0010			MA_10437059g0020			MA_140292g0010	K10257
MA_174288g0010			MA_1914g0010			MA_10436134g0010	K07151		MA_112757g0010	K01913		MA_10437083g0020	K08244		MA_140297g0010	K12196
MA_174857g0010	K08511		MA_1914g0020			MA_10436196g0010			MA_11285g0020			MA_10437097g0010	K23113		MA_140611g0010
MA_175184g0010			MA_191613g0010	K10781		MA_10436213g0020			MA_112900g0020			MA_10437097g0040			MA_140838g0010
MA_17683g0010	K00261		MA_191994g0010			MA_10436229g0010			MA_113413g0020			MA_10437129g0010	K00688		MA_141029g0010
MA_177143g0010			MA_192250g0010			MA_10436244g0010			MA_113769g0010	K09291		MA_10437132g0010			MA_1413694g0010
MA_177306g0010	K01051		MA_193313g0010	K12819		MA_10436247g0020			MA_1137731g0020			MA_10437145g0010			MA_141759g0010	K00789
MA_177399g0010			MA_194138g0010	K00001		MA_10436271g0010	K03327		MA_11380g0010			MA_10437176g0030			MA_141996g0010
MA_17795g0010			MA_194231g0010	K21362		MA_10436276g0020	K23452		MA_113855g0010			MA_10437186g0010			MA_142007g0010
MA_1780171g0010			MA_19490g0010	K02899		MA_10436309g0010	K01251		MA_114091g0010			MA_10437192g0010			MA_142317g0010
MA_1784178g0010			MA_196209g0010			MA_10436349g0010			MA_114374g0010			MA_10437203g0020			MA_144634g0010
MA_178678g0020			MA_19647g0010			MA_10436353g0010			MA_114488g0010			MA_10437224g0010	K18875		MA_14570g0010
MA_178902g0010	K22390		MA_196602g0010	K23362		MA_10436395g0010			MA_114608g0010			MA_10437224g0020	K18875		MA_14570g0020	K15398
MA_179085g0010			MA_19852g0010			MA_10436426g0010			MA_115374g0010			MA_10437230g0020			MA_1461g0020	K01534
MA_1791330g0010			MA_199003g0010	K14709		MA_10436434g0010			MA_115407g0010			MA_10437233g0040			MA_14711g0030	K02992
MA_180045g0010			MA_19907g0010			MA_10436436g0010			MA_115537g0010			MA_10437241g0010	K00703		MA_14830g0010
MA_18053g0010	K12742		MA_2009g0010			MA_10436473g0010			MA_115734g0010			MA_10437265g0020			MA_15029g0010
MA_18054g0030	K13448		MA_201391g0010	K16281		MA_10436479g0020	K11303		MA_115757g0010			MA_10437273g0010			MA_15220g0010
MA_180963g0010			MA_20223g0020	K00430		MA_10436520g0010			MA_116552g0010			MA_10437277g0010			MA_15468g0010
MA_18131g0010	K14826		MA_2022715g0010			MA_10436559g0010			MA_116648g0020			MA_104604g0010	K09377		MA_15683g0010
MA_18132g0010			MA_203140g0010			MA_10436632g0010			MA_11699g0020	K00968		MA_104806g0010			MA_15689g0010
MA_181487g0010	K22066		MA_203441g0010	K08695		MA_10436643g0020			MA_117119g0010	K01230		MA_105321g0010			MA_158232g0010
MA_181799g0010			MA_20346g0010			MA_10436651g0010			MA_117309g0010	K14638		MA_105331g0010			MA_158372g0010
MA_18179g0010			MA_20447g0010			MA_10436669g0010			MA_117382g0010	K03238		MA_105529g0010			MA_160117g0010
MA_181810g0010			MA_205344g0010			MA_10436701g0010	K09841		MA_11792g0020	K08248		MA_105529g0020			MA_161192g0010
MA_18237g0010			MA_20544g0010			MA_10436740g0010			MA_118036g0010			MA_106032g0010			MA_16143g0010
MA_182683g0010	K22262		MA_20551g0010	K10256		MA_10436840g0010			MA_11830g0010	K01366		MA_106166g0010			MA_162076g0020
MA_183086g0010	K17098		MA_207420g0010	K01358		MA_10436854g0010			MA_118818g0010			MA_106573g0010	K13065		MA_162298g0020	K00059
MA_183474g0010			MA_20764g0010	K00660		MA_10436871g0030			MA_119631g0010			MA_1065g0010	K13171		MA_16264g0010
MA_183943g0020	K16609		MA_2093826g0010			MA_10436871g0040			MA_119720g0010			MA_106832g0010	K11000		MA_162731g0010
MA_184047g0010			MA_209545g0010			MA_10436886g0010			MA_119766g0010	K00281		MA_10702g0010			MA_1630050g0010	K13993
MA_184163g0010			MA_20g0030			MA_10436957g0010			MA_120068g0010	K05389		MA_107391g0010	K09580		MA_163198g0010
MA_18470g0010			MA_214498g0010			MA_10436977g0020	K01102		MA_120231g0010			MA_10743g0010	K00696		MA_164038g0010
MA_184760g0010	K04392		MA_215317g0010	K13457		MA_10437028g0020	K22419		MA_120433g0010			MA_10774g0010			MA_16420g0020	K20858
MA_18653g0010	K14497		MA_215523g0010	K12502		MA_10437108g0020			MA_12044g0010			MA_108366g0010	K19476		MA_165784g0010
MA_186971g0010			MA_2157g0010	K11584		MA_10437132g0010			MA_120504g0010			MA_108430g0010	K00166		MA_165943g0020
MA_18760g0010			MA_217135g0010			MA_10437163g0030			MA_120684g0010	K17785		MA_108710g0010			MA_165978g0010
MA_18814g0020			MA_217511g0010			MA_10437181g0030			MA_120712g0010			MA_108928g0010			MA_16626g0010	K19995
MA_188576g0010			MA_2223196g0010			MA_10437186g0010			MA_120779g0010			MA_108996g0010			MA_166604g0010	K09753
MA_188914g0010			MA_22360g0010			MA_10437192g0010			MA_120806g0010			MA_109375g0010	K21483		MA_16692g0010
MA_18943g0020			MA_22375g0010			MA_10437197g0020			MA_120811g0010			MA_109402g0010			MA_167141g0010	K14638
MA_18947g0030			MA_22423g0010	K20791		MA_10437202g0020			MA_121154g0020			MA_109421g0010			MA_167185g0010	K12742
MA_190936g0010			MA_224412g0010			MA_10437203g0020			MA_121310g0010	K13811		MA_109428g0010	K13249		MA_16729g0010
MA_191308g0010	K01183		MA_22458g0010	K20478		MA_10437223g0020			MA_121617g0010			MA_109548g0010	K09754		MA_167370g0010
MA_19131g0010			MA_22572g0020			MA_10437230g0030			MA_121734g0010			MA_109929g0010			MA_167684g0010	K01214
MA_19190g0010			MA_227599g0010			MA_10437233g0040			MA_122497g0010			MA_1103669g0010			MA_16904g0010	K07297
MA_191989g0010	K08360		MA_228529g0010	K18195		MA_10437268g0010			MA_12256g0010	K12592		MA_11057g0010	K19613		MA_169203g0010	K05277
MA_1925779g0010			MA_22939g0010			MA_10437273g0010			MA_122962g0010	K13946		MA_1107193g0010			MA_169367g0010
MA_192657g0010			MA_2297g0010	K05933		MA_104768g0010	K18177		MA_12320g0010			MA_111022g0010			MA_169932g0010
MA_19380g0010	K14538		MA_234535g0010	K11254		MA_105202g0030	K08332		MA_12327g0010			MA_111652g0010	K15505		MA_170288g0010
MA_19405g0010			MA_239422g0010			MA_105452g0010			MA_123466g0010			MA_111858g0010			MA_170302g0010
MA_19464g0010	K18875		MA_240476g0010	K03283		MA_105774g0020			MA_124460g0010	K10999		MA_112156g0010			MA_17031g0010
MA_194721g0020			MA_241496g0010			MA_106166g0010			MA_125308g0010			MA_112342g0010			MA_170724g0010	K03216
MA_195271g0010			MA_24252g0010			MA_106573g0010	K13065		MA_125599g0010			MA_112515g0010			MA_17107g0020
MA_1958852g0010			MA_242814g0010	K17756		MA_10677g0020			MA_125677g0010			MA_11267g0020	K12133		MA_171361g0010	K19861
MA_19719g0010			MA_24476g0010	K09458		MA_107182g0010	K01535		MA_125830g0010			MA_1127885g0010			MA_171942g0020
MA_197305g0010			MA_245237g0010	K11717		MA_108366g0010	K19476		MA_1258855g0010			MA_11322g0010			MA_172152g0010
MA_198018g0010			MA_24529g0010	K01889		MA_108401g0010			MA_126013g0010			MA_113402g0010			MA_172637g0010
MA_198792g0010			MA_245441g0010			MA_10844g0010			MA_126170g0010			MA_113484g0010			MA_172878g0020
MA_199326g0010			MA_246088g0010			MA_108477g0010	K13463		MA_126178g0010			MA_114377g0010			MA_17294g0010
MA_1997g0010			MA_24704g0010	K16285		MA_108727g0010			MA_126451g0010			MA_11461g0010	K04392		MA_17339g0010
MA_1999g0010	K01057		MA_2477g0030			MA_109375g0010	K21483		MA_12652g0010			MA_114887g0010			MA_17339g0040	K19893
MA_20056g0010			MA_24913g0010	K00318		MA_109433g0010			MA_12755g0010			MA_115015g0010			MA_174526g0010
MA_20140g0010			MA_251018g0010			MA_110270g0010	K00434		MA_127632g0020			MA_115202g0010			MA_17523g0020
MA_202989g0010			MA_2511606g0010			MA_1103669g0010			MA_12772g0020	K12590		MA_115283g0010	K04043		MA_17658g0010
MA_203115g0010			MA_252255g0010			MA_111022g0010			MA_127753g0010			MA_115374g0010			MA_17672g0010	K09422
MA_203282g0010			MA_2523592g0010			MA_111431g0010	K00430		MA_1277g0020			MA_115394g0010			MA_17693g0010
MA_20375g0010			MA_252610g0010			MA_111652g0010	K15505		MA_128030g0010			MA_115855g0010			MA_178046g0010	K15032
MA_203977g0010			MA_253636g0010			MA_11258g0010	K15113		MA_128146g0010			MA_116011g0010	K08057		MA_178646g0010	K09287
MA_20437g0010			MA_255406g0010			MA_1125927g0010			MA_128169g0010	K02109		MA_116478g0010			MA_179094g0010
MA_20534g0020	K00894		MA_255786g0010	K13192		MA_11267g0020	K12133		MA_128655g0010			MA_116648g0010			MA_17969g0010
MA_20561g0020	K00306		MA_25654g0010	K00059		MA_112760g0010			MA_129451g0010	K19073		MA_116809g0010			MA_179977g0010	K04773
MA_206113g0010			MA_257043g0010			MA_1127885g0010			MA_12952g0010			MA_117029g0010			MA_180458g0010
MA_206241g0010			MA_2603g0010			MA_112831g0010			MA_129565g0010	K12161		MA_117727g0010			MA_18089g0010
MA_20641g0010			MA_2615g0010			MA_1134g0010			MA_129653g0010			MA_117808g0010	K00913		MA_18153g0010
MA_206473g0010			MA_261860g0010			MA_11354g0010			MA_129667g0010			MA_11781g0010			MA_18260g0010	K08287
MA_20704g0010			MA_264314g0010	K13148		MA_11372g0010			MA_129930g0010	K01623		MA_11781g0020			MA_18328g0020	K14803
MA_20925g0010			MA_2646g0010			MA_114043g0010	K01246		MA_12995g0010			MA_118031g0010			MA_183315g0010
MA_209684g0010			MA_2649g0010	K01611		MA_114301g0010	K03327		MA_12996g0010	K01301		MA_118097g0010			MA_184192g0010	K07374
MA_210304g0010	K12355		MA_265224g0010			MA_114377g0010			MA_130250g0010			MA_11882g0010			MA_184756g0010
MA_210354g0010	K11253		MA_27253g0010			MA_114887g0010			MA_130415g0010	K10255		MA_119138g0010			MA_185349g0010
MA_210362g0010			MA_2734383g0010			MA_115015g0010			MA_130567g0010	K08150		MA_119384g0010	K00898		MA_185772g0010
MA_211198g0010			MA_27408g0010			MA_1153939g0010			MA_130858g0010	K01051		MA_119405g0010	K14638		MA_186091g0010
MA_211817g0010			MA_27424g0010			MA_115394g0010			MA_13199g0010	K13448		MA_119424g0010	K08695		MA_186285g0010	K22395
MA_214153g0010			MA_275584g0010			MA_115479g0010			MA_132027g0010			MA_119546g0010	K10206		MA_18633g0010
MA_21440g0010	K09422		MA_279739g0010	K12349		MA_115855g0010			MA_134288g0010			MA_119865g0010			MA_186385g0020
MA_214829g0010			MA_28035g0010	K02575		MA_115880g0010			MA_13536g0010	K07904		MA_120345g0010			MA_186639g0010	K19366
MA_216144g0010			MA_281368g0010			MA_116042g0010			MA_1356g0010	K00103		MA_120979g0020			MA_18674g0010	K13447
MA_216575g0010			MA_28251g0010			MA_116478g0010			MA_135861g0010	K01897		MA_12106g0010	K05658		MA_188576g0010
MA_217756g0010			MA_28638g0010			MA_116648g0010			MA_136047g0010			MA_12108g0010	K18980		MA_18929g0020
MA_218163g0010			MA_287840g0020	K11886		MA_116906g0010			MA_136390g0010			MA_12125g0010			MA_189777g0010	K05349
MA_218396g0010			MA_2889780g0010			MA_117029g0010			MA_136449g0010	K15402		MA_121734g0010			MA_19015g0020
MA_220041g0010			MA_289156g0010			MA_11732g0010			MA_1364759g0010			MA_122285g0010			MA_19063g0010	K00860
MA_224992g0010			MA_28973g0010			MA_117432g0010	K00815		MA_137828g0010	K00799		MA_122722g0010	K14638		MA_191613g0010	K10781
MA_2255g0010			MA_291980g0010			MA_117567g0010	K00799		MA_137838g0010			MA_123242g0010			MA_1925g0010
MA_2272g0010			MA_29246g0020			MA_117727g0010			MA_137856g0010			MA_123344g0010	K09872		MA_19290g0010	K01322
MA_2276692g0010			MA_29469g0010			MA_118031g0010			MA_138328g0010			MA_123836g0020			MA_19316g0010	K14498
MA_227897g0010			MA_29597g0020	K14856		MA_118097g0010			MA_138402g0020	K10580		MA_124056g0010	K23050		MA_193829g0010
MA_230960g0010			MA_297200g0010			MA_11847g0020			MA_138441g0010	K01052		MA_124514g0010	K01177		MA_194231g0010	K21362
MA_232982g0010			MA_297909g0010			MA_118809g0010	K01859		MA_138527g0010			MA_124563g0010	K08237		MA_194692g0010
MA_233898g0010			MA_29960g0010			MA_118860g0010	K24273		MA_138723g0010			MA_124608g0010			MA_194998g0010	K13789
MA_236830g0010			MA_30141g0010	K24194		MA_11g0010			MA_13901g0010	K01597		MA_124940g0010	K09419		MA_19604g0010
MA_237434g0010			MA_301724g0010			MA_120049g0020			MA_139193g0010	K01188		MA_12502g0010			MA_196209g0010
MA_239753g0010			MA_302210g0010			MA_120345g0010			MA_139754g0010	K06617		MA_125461g0010	K15193		MA_19639g0020
MA_23994g0010			MA_30352g0010	K22772		MA_120662g0010			MA_14025g0020			MA_126013g0010			MA_19647g0010
MA_2420391g0010			MA_304459g0010	K03070		MA_120757g0010	K14497		MA_140292g0010	K10257		MA_126989g0010			MA_196602g0010	K23362
MA_242810g0010			MA_30879g0020			MA_120798g0010			MA_140611g0010			MA_127220g0010			MA_197089g0010
MA_24872g0010			MA_3098799g0010			MA_120979g0020			MA_140985g0010			MA_127295g0010			MA_19715g0010	K15108
MA_250841g0010	K00851		MA_31136g0010			MA_12125g0010			MA_141002g0010			MA_127299g0010			MA_19719g0010
MA_250962g0010			MA_31170g0010			MA_12141g0010	K12486		MA_1411253g0010			MA_127500g0010	K09458		MA_197305g0010
MA_253196g0010	K04565		MA_315961g0010			MA_121663g0010	K14709		MA_141759g0010	K00789		MA_127638g0010			MA_197342g0010
MA_254258g0010	K01054		MA_31719g0010			MA_12174g0010	K09338		MA_142012g0010			MA_127644g0010	K23869		MA_1981240g0010
MA_25515g0010			MA_317531g0010			MA_122132g0010			MA_14333g0010	K00284		MA_12782g0020			MA_19834g0010	K19032
MA_25569g0020			MA_3184966g0010			MA_122285g0010			MA_14423g0010			MA_12783g0010			MA_19852g0010
MA_25596g0010	K01285		MA_32485g0010			MA_123211g0010	K08238		MA_144662g0010			MA_128084g0010			MA_1985g0010
MA_258456g0010			MA_32640g0010			MA_123220g0010	K10775		MA_14497g0010	K21889		MA_128387g0010			MA_199003g0010	K14709
MA_25862g0010			MA_32668g0010			MA_123242g0010			MA_14566g0010			MA_128961g0020			MA_20056g0010
MA_2590254g0010			MA_3303g0010	K19882		MA_123309g0010			MA_14570g0010			MA_129800g0030			MA_200725g0010
MA_261448g0020	K05278		MA_33040g0010	K20240		MA_123360g0010			MA_14570g0020	K15398		MA_13026g0010			MA_20216g0010
MA_26159g0010			MA_33099g0010			MA_124887g0010	K09422		MA_1460g0010	K13195		MA_130652g0010	K04554		MA_20223g0020	K00430
MA_262554g0010			MA_3322357g0010			MA_12540g0020			MA_14663g0020			MA_130918g0010	K09422		MA_20252g0010
MA_262g0010			MA_335240g0010	K01114		MA_125461g0010	K15193		MA_1478g0030			MA_131224g0010			MA_203441g0010	K08695
MA_26311g0010			MA_33567g0010			MA_126026g0010			MA_14830g0010			MA_132211g0010			MA_204401g0010	K07904
MA_263854g0010			MA_33603g0010			MA_126338g0010			MA_148g0010	K08235		MA_134595g0010	K20562		MA_20447g0010
MA_266018g0020			MA_3370g0020			MA_12651g0010			MA_14942g0010			MA_135152g0010			MA_204792g0010
MA_266173g0010			MA_33989g0010	K16302		MA_126989g0010			MA_15311g0010	K10664		MA_135240g0010			MA_205207g0010	K22390
MA_26842g0010			MA_342580g0010			MA_127295g0010			MA_15468g0010			MA_135240g0020			MA_205344g0010
MA_271613g0010			MA_343069g0010			MA_127299g0010			MA_155113g0020			MA_135528g0010	K02069		MA_20551g0010	K10256
MA_27247g0010			MA_34359g0010			MA_127638g0010			MA_155488g0010			MA_136021g0010			MA_207926g0010
MA_275250g0010	K15382		MA_34414g0010	K19307		MA_12782g0020			MA_15657g0010			MA_136209g0010	K15601		MA_209545g0010
MA_27638g0010			MA_345915g0010			MA_1279046g0010			MA_157957g0010			MA_13647g0010			MA_211817g0010
MA_27969g0010			MA_34977g0010	K00799		MA_128084g0010			MA_158217g0010			MA_136601g0010			MA_213479g0010
MA_28218g0010	K12741		MA_350380g0010			MA_128387g0010			MA_158232g0010			MA_137303g0010			MA_214498g0010
MA_286762g0010			MA_35169g0010			MA_128425g0010			MA_1582g0020			MA_138397g0010			MA_217135g0010
MA_288455g0010			MA_352315g0010			MA_128961g0020			MA_158635g0010			MA_13849g0010			MA_217446g0010	K01114
MA_2906g0010			MA_354015g0010	K05387		MA_129063g0010			MA_158744g0010	K22596		MA_138556g0010	K14488		MA_217472g0010
MA_291496g0010			MA_355839g0010			MA_12965g0010			MA_15892g0020			MA_138932g0010			MA_217511g0010
MA_29426g0010			MA_356643g0010	K00457		MA_129800g0010			MA_16143g0010			MA_13904g0030			MA_219031g0010
MA_29551g0010	K18819		MA_357349g0020			MA_129800g0030			MA_161583g0010	K19038		MA_139086g0010	K08057		MA_219500g0010
MA_295712g0010	K01183		MA_362044g0010			MA_130018g0010			MA_162298g0020	K00059		MA_140124g0010	K15920		MA_220041g0010
MA_296014g0020			MA_36305g0010	K15893		MA_13026g0010			MA_162923g0010			MA_140137g0010			MA_223308g0020
MA_296304g0010			MA_368556g0010	K20417		MA_130482g0010	K00487		MA_164062g0010			MA_140902g0010	K01662		MA_22333g0010	K15200
MA_29739g0010	K11490		MA_369898g0010			MA_130652g0010	K04554		MA_1640g0010			MA_14133g0010			MA_22375g0010
MA_297619g0010			MA_37100g0010			MA_130918g0010	K09422		MA_16420g0020	K20858		MA_141951g0010			MA_224220g0010
MA_301697g0010			MA_37203g0010			MA_131067g0010			MA_16454g0010			MA_14234g0010			MA_22423g0010	K20791
MA_30381g0010	K18857		MA_3726g0010			MA_132034g0010			MA_164722g0010			MA_14291g0010			MA_224412g0010
MA_30531g0010	K00616		MA_376741g0010			MA_132232g0010			MA_165943g0020			MA_14333g0020			MA_22458g0010	K20478
MA_30572g0010			MA_379082g0010			MA_13271g0010			MA_166604g0010	K09753		MA_14404g0010	K00850		MA_230072g0010	K00826
MA_30833g0020	K01176		MA_3794g0010	K14684		MA_133071g0010	K10666		MA_167185g0010	K12742		MA_14445g0010			MA_23245g0010
MA_30979g0010			MA_381538g0010			MA_133359g0030			MA_16731g0010	K20556		MA_14611g0020			MA_233121g0010	K17471
MA_31322g0010			MA_381955g0010			MA_133421g0010			MA_16823g0010			MA_148921g0010			MA_2347546g0010
MA_31352g0010			MA_382378g0010			MA_133442g0020	K14209		MA_16904g0010	K07297		MA_15038g0010	K17263		MA_237334g0010
MA_3160g0010			MA_38411g0010			MA_13416g0010			MA_169203g0010	K05277		MA_151075g0010			MA_239422g0010
MA_321571g0010			MA_385322g0010			MA_134436g0010	K09422		MA_169932g0010			MA_151481g0010			MA_239561g0010
MA_322880g0010			MA_38571g0010			MA_134595g0010	K05280		MA_170288g0010	K13420		MA_151992g0010			MA_242814g0010	K17756
MA_32313g0010			MA_38656g0010			MA_134613g0010	K01850		MA_17049g0010			MA_15370g0010			MA_2437184g0010
MA_32395g0010			MA_386690g0010			MA_135152g0010			MA_17053g0010			MA_153816g0010			MA_24476g0010	K09458
MA_32630g0010			MA_387252g0010			MA_135183g0010			MA_170724g0010	K03216		MA_15398g0010	K07393		MA_245237g0010	K11717
MA_32823g0010	K08472		MA_3877493g0010			MA_135240g0010			MA_171942g0020			MA_153g0020	K00454		MA_24529g0010	K01889
MA_3294g0010			MA_38978g0020			MA_135240g0020			MA_172878g0020			MA_15415g0010			MA_2452g0010
MA_331176g0010			MA_39151g0010	K15920		MA_136021g0010			MA_172950g0010			MA_155113g0020			MA_24574g0010
MA_33207g0010	K15015		MA_391590g0010	K16281		MA_13647g0010			MA_172971g0010			MA_15516g0010			MA_24622g0010	K11153
MA_33275g0010			MA_39293g0020			MA_136601g0010			MA_173021g0010			MA_15546g0010			MA_246817g0010	K09422
MA_333348g0010			MA_393566g0010	K11438		MA_136975g0010			MA_173267g0010			MA_155642g0010			MA_249007g0010
MA_333663g0010	K20843		MA_396112g0010			MA_137074g0010			MA_173808g0010	K01280		MA_15650g0010	K21989		MA_251018g0010
MA_33397g0010			MA_400638g0010			MA_138047g0010			MA_174635g0010			MA_156769g0010			MA_253636g0010
MA_334306g0010			MA_400747g0010	K16223		MA_138049g0010	K11252		MA_17469g0010			MA_1578433g0010	K20716		MA_254136g0010
MA_335111g0010			MA_4010068g0010			MA_13844g0010	K13459		MA_17500g0010	K02938		MA_15852g0010	K10775		MA_255406g0010
MA_3364157g0010			MA_402760g0010	K13681		MA_13849g0010			MA_17523g0020			MA_158596g0010			MA_25654g0010	K00059
MA_3366g0010			MA_4028g0010			MA_138523g0010	K03686		MA_175404g0010			MA_158602g0010	K19307		MA_25670g0010
MA_336839g0010			MA_40443g0010			MA_138556g0010	K14488		MA_175611g0010			MA_159244g0020	K01183		MA_257043g0010
MA_337265g0010	K08099		MA_405932g0010	K01792		MA_139086g0010	K08057		MA_17639g0020	K20115		MA_15943g0010	K01785		MA_257487g0010
MA_337982g0010	K01115		MA_407162g0010	K13495		MA_139797g0010	K07198		MA_17658g0010			MA_159785g0010	K11253		MA_261860g0010
MA_338551g0010			MA_407468g0010			MA_139873g0010			MA_17672g0010	K09422		MA_159974g0010			MA_26270g0010
MA_34364g0010			MA_41132g0010			MA_1400915g0010			MA_17733g0010	K11000		MA_160382g0020			MA_264314g0010	K13148
MA_343890g0010			MA_4116g0010			MA_140124g0010	K15920		MA_177623g0010			MA_16080g0010	K05907		MA_2651g0010	K14948
MA_3440g0010	K17278		MA_41233g0010			MA_140137g0010			MA_17801g0020	K03444		MA_160977g0010	K00276		MA_26584g0010
MA_3445296g0010			MA_4125382g0010			MA_140175g0010			MA_178036g0010			MA_1610g0010	K01580		MA_266190g0010
MA_34619g0010	K15032		MA_413355g0010			MA_14060g0010			MA_178046g0010	K15032		MA_161458g0010	K05298		MA_26630g0010
MA_346723g0010	K03327		MA_413510g0010			MA_140645g0020			MA_178232g0010			MA_162552g0020			MA_269999g0010	K06207
MA_346810g0010			MA_413668g0010			MA_140728g0010			MA_178402g0020			MA_1627931g0010			MA_27408g0010
MA_34737g0010			MA_4146733g0010			MA_14082g0010			MA_178479g0010	K18875		MA_1632g0010			MA_275584g0010
MA_34807g0010			MA_419572g0010	K23050		MA_140902g0010	K01662		MA_17853g0010	K05356		MA_163708g0010			MA_27944g0010	K01280
MA_3493194g0010			MA_4202g0010			MA_141877g0030	K11254		MA_178593g0010			MA_164186g0010			MA_279739g0010	K12349
MA_349751g0010			MA_421644g0010			MA_142317g0010			MA_178646g0010	K09287		MA_16444g0010			MA_281794g0010	K23452
MA_34981g0010			MA_422522g0010			MA_14234g0010			MA_178889g0010			MA_16445g0010			MA_28251g0010
MA_3501g0020	K15718		MA_42352g0020	K19022		MA_14291g0010			MA_17913g0010			MA_164900g0010	K02738		MA_285833g0010
MA_3507354g0010	K12373		MA_4245347g0010			MA_14388g0010	K07953		MA_179853g0020			MA_1651086g0010			MA_286708g0010
MA_356114g0010			MA_42722g0010	K02913		MA_14389g0010			MA_1801g0010			MA_166159g0010			MA_2890821g0010
MA_35622g0010	K08963		MA_4273216g0010			MA_14427g0010			MA_180458g0010			MA_16619g0010			MA_28973g0010
MA_356418g0010			MA_427851g0010	K01184		MA_14445g0010			MA_18053g0010			MA_166228g0010			MA_290452g0010	K00028
MA_357675g0010			MA_428546g0010			MA_1472g0020			MA_18089g0010			MA_166390g0010			MA_29241g0010	K22991
MA_358581g0010			MA_43035g0010			MA_147706g0010			MA_18142g0010	K00830		MA_166393g0010			MA_29246g0020
MA_359679g0010			MA_430722g0010			MA_14808g0010			MA_181986g0010			MA_166968g0010			MA_293357g0010
MA_3600468g0010			MA_432761g0010	K13496		MA_148921g0010			MA_18309g0010	K13379		MA_167343g0020			MA_293627g0010	K24028
MA_36134g0010			MA_436575g0010			MA_148g0020			MA_18328g0020	K14803		MA_167603g0010	K23452		MA_29469g0010
MA_3644135g0010			MA_43942g0010			MA_14925g0010	K00799		MA_183315g0010			MA_168626g0010			MA_29626g0010
MA_364993g0010			MA_44013g0010			MA_15398g0010	K07393		MA_18402g0010	K02520		MA_168680g0010			MA_2976308g0010
MA_3650g0010	K09872		MA_440182g0010			MA_15415g0010			MA_184572g0010			MA_16875g0010			MA_2984069g0010
MA_366340g0010	K00432		MA_442130g0010	K01580		MA_15516g0010			MA_18476g0020	K14801		MA_169317g0010			MA_29960g0010
MA_371064g0010			MA_442695g0010			MA_15650g0010	K21989		MA_184786g0010			MA_170534g0010			MA_300128g0010
MA_37227g0010			MA_443520g0010			MA_156769g0010			MA_185349g0010			MA_17176g0010	K13119		MA_30141g0010	K24194
MA_372983g0010	K13993		MA_44422g0010	K00630		MA_1578433g0010	K20716		MA_185611g0010	K00284		MA_171956g0010			MA_301927g0010
MA_375520g0010			MA_44734g0010	K01183		MA_158249g0010			MA_185772g0010			MA_172388g0010	K06677		MA_302448g0010
MA_376599g0010			MA_448618g0010			MA_158316g0010	K13448		MA_185815g0010			MA_173871g0010			MA_30683g0010
MA_379163g0010	K24028		MA_4492001g0010			MA_15847g0010			MA_186285g0010	K22395		MA_173902g0020			MA_30758g0010
MA_380966g0010			MA_450176g0010			MA_158602g0010	K19307		MA_18633g0010			MA_174037g0010	K19525		MA_30879g0010
MA_38416g0020			MA_450953g0010			MA_159244g0020	K01183		MA_186385g0020			MA_174635g0010			MA_30879g0020
MA_384g0010			MA_453436g0010			MA_15943g0010	K01785		MA_186568g0010			MA_17469g0010			MA_309430g0010
MA_3890g0010			MA_454112g0010	K00021		MA_159548g0010			MA_18706g0020			MA_17490g0020			MA_31136g0010
MA_390290g0010			MA_4549g0010			MA_159785g0010	K11253		MA_187850g0010			MA_175184g0010			MA_31170g0010
MA_390667g0010			MA_455989g0010	K12158		MA_160341g0010			MA_18818g0010			MA_17527g0010	K11253		MA_31398g0010	K01726
MA_3920672g0010			MA_45648g0010			MA_160382g0020			MA_188257g0010	K03798		MA_175298g0010			MA_315961g0010
MA_39375g0010			MA_4589829g0010			MA_160636g0010	K03283		MA_18999g0010			MA_175530g0010			MA_3170408g0010	K00384
MA_39602g0010			MA_46113g0010	K15397		MA_160810g0010	K01648		MA_190350g0010			MA_17610g0010			MA_31736g0010	K16281
MA_39733g0010			MA_46231g0010			MA_160977g0010	K00276		MA_190618g0010	K02218		MA_176271g0010			MA_317531g0010
MA_40151g0020			MA_46367g0010	K21437		MA_161013g0010			MA_190838g0010	K02349		MA_17678g0010			MA_31803g0010	K00383
MA_405739g0010			MA_46456g0010	K05894		MA_16104g0010	K12195		MA_19101g0010			MA_17691g0010			MA_3180g0010
MA_41430g0010			MA_464891g0010			MA_1610g0010	K01580		MA_1914g0020			MA_17691g0020			MA_321176g0010
MA_4156888g0010			MA_46635g0010	K10663		MA_162550g0010			MA_191613g0010	K10781		MA_177143g0010			MA_3249g0010	K15403
MA_417207g0010	K14379		MA_469246g0010			MA_162731g0010			MA_19161g0010			MA_177399g0010			MA_326206g0010
MA_418705g0010	K03695		MA_469277g0010	K03320		MA_1627931g0010			MA_191994g0010			MA_177815g0010			MA_32640g0010
MA_418913g0010			MA_470032g0010			MA_163467g0010			MA_192250g0010			MA_177990g0010			MA_32668g0010
MA_42230g0010			MA_4719g0010			MA_163708g0010			MA_19406g0010	K09571		MA_178073g0010			MA_3303g0010	K19882
MA_4242g0010	K14560		MA_473g0010	K12741		MA_164186g0010			MA_194231g0010	K21362		MA_178678g0020			MA_33040g0010	K20240
MA_4248g0010			MA_474293g0010			MA_16445g0010			MA_194767g0010			MA_179085g0010			MA_331201g0010
MA_426743g0010			MA_474901g0010			MA_164598g0010			MA_194g0030	K06689		MA_1791330g0010			MA_333124g0010
MA_427242g0010			MA_47707g0010			MA_16477g0010			MA_19575g0010	K12124		MA_17924g0010	K16911		MA_33386g0010
MA_4284756g0010			MA_478140g0010			MA_165691g0010			MA_1958852g0010			MA_1793622g0010			MA_334610g0010
MA_430097g0010			MA_478610g0020			MA_16619g0010			MA_196011g0010			MA_179388g0010			MA_33553g0010
MA_432105g0010	K20714		MA_478623g0010			MA_166228g0010			MA_19604g0010			MA_179458g0010	K08488		MA_337546g0010	K19996
MA_433610g0010			MA_478906g0010			MA_166295g0010	K06995		MA_196108g0010			MA_179641g0010			MA_33912g0010
MA_433673g0010			MA_48038g0010	K08241		MA_166390g0010			MA_196209g0010			MA_180045g0010			MA_33989g0010	K16302
MA_434065g0010			MA_4804919g0010	K00384		MA_16642g0010			MA_19633g0010			MA_18054g0010	K13448		MA_342580g0010
MA_43422g0010			MA_48250g0010	K03405		MA_166968g0010			MA_19639g0020			MA_180963g0010			MA_343069g0010
MA_436039g0010	K01051		MA_482951g0010			MA_167141g0010	K14638		MA_19715g0010	K15108		MA_18112g0010			MA_34500g0010
MA_43661g0010	K24205		MA_483364g0010	K02864		MA_167343g0020			MA_19719g0010			MA_18132g0010			MA_34759g0010	K16292
MA_437275g0010			MA_484639g0010			MA_167434g0010			MA_197342g0010			MA_181g0010			MA_3489843g0010
MA_4399472g0010			MA_488148g0010	K01188		MA_167502g0020	K17991		MA_19778g0020			MA_18237g0010			MA_34977g0010	K00799
MA_44394g0020			MA_4910g0010			MA_167603g0010	K23452		MA_1981240g0010			MA_18267g0010			MA_351286g0010
MA_44478g0010			MA_4913974g0010			MA_168626g0010			MA_198139g0010	K14766		MA_182683g0010	K22262		MA_351337g0010	K01530
MA_4463033g0010			MA_49173g0010	K18735		MA_168680g0010			MA_19834g0010	K19032		MA_183005g0010			MA_35169g0010
MA_447480g0010	K13993		MA_49332g0010			MA_168754g0010			MA_19852g0010			MA_183278g0010			MA_354015g0010	K05387
MA_44944g0010	K07025		MA_494876g0010			MA_16892g0010	K13081		MA_199003g0010	K14709		MA_18343g0010			MA_356643g0010	K00457
MA_451961g0010	K13459		MA_495461g0010			MA_169217g0020			MA_19907g0010			MA_183811g0010	K20617		MA_356784g0010	K01661
MA_453825g0010			MA_495624g0010			MA_169317g0010			MA_199561g0010			MA_184047g0010			MA_365769g0010
MA_45640g0010	K07213		MA_4960065g0010			MA_16979g0020			MA_199856g0010	K00103		MA_184163g0010			MA_36667g0010	K02266
MA_458872g0010			MA_496218g0010			MA_17059g0010			MA_200041g0010			MA_184531g0010			MA_366838g0010	K11275
MA_460362g0010			MA_497g0010			MA_170670g0010	K24193		MA_200120g0010	K15404		MA_18454g0020	K09286		MA_36686g0010
MA_461971g0010			MA_498754g0010			MA_172152g0010			MA_20110g0010	K09499		MA_185406g0010	K15535		MA_367032g0010
MA_462059g0010			MA_498943g0010			MA_17349g0010			MA_20113g0010			MA_185497g0010	K14803		MA_368556g0010	K20417
MA_464588g0010			MA_49967g0020			MA_173684g0010			MA_201284g0010			MA_185520g0010			MA_369089g0010
MA_4652333g0010			MA_500183g0010	K11275		MA_1737g0020			MA_2022282g0010			MA_185989g0010			MA_369128g0010	K01408
MA_46655g0010			MA_50191g0010			MA_173902g0020			MA_20223g0020	K00430		MA_186776g0010			MA_369898g0010
MA_46900g0010			MA_5033g0010	K15111		MA_17490g0020			MA_20274g0010	K00791		MA_186971g0010			MA_371748g0010
MA_46902g0010	K05387		MA_503451g0010			MA_175184g0010			MA_203441g0010	K08695		MA_18814g0020			MA_37203g0010
MA_472018g0010			MA_50908g0010			MA_17523g0010			MA_204527g0010			MA_188825g0010			MA_372753g0010	K01934
MA_47319g0010			MA_519042g0010			MA_175946g0010			MA_20551g0010	K10256		MA_188861g0010			MA_374153g0010	K18327
MA_473307g0010			MA_519789g0010	K00602		MA_176471g0010			MA_206113g0010			MA_188914g0010			MA_376741g0010
MA_4737261g0010			MA_52135g0010			MA_176956g0010			MA_20674g0010	K11843		MA_189329g0010			MA_377749g0010
MA_478919g0010			MA_5220g0010			MA_177143g0010			MA_208023g0010			MA_18943g0020			MA_3794g0010	K14684
MA_4800661g0010			MA_523415g0010			MA_177306g0010	K01051		MA_208627g0010			MA_18947g0010			MA_38411g0010
MA_4803g0010	K18995		MA_531047g0010			MA_177399g0010			MA_2087g0010			MA_189814g0010			MA_385322g0010
MA_480797g0010	K00430		MA_531422g0010			MA_177990g0010			MA_209545g0010			MA_19005g0010			MA_38571g0010
MA_48114g0010	K16055		MA_53249g0010			MA_177990g0020			MA_20g0020			MA_190519g0010			MA_386690g0010
MA_48348g0010			MA_53450g0010			MA_1784178g0010			MA_21020g0010			MA_190936g0010			MA_387252g0010
MA_48747g0010	K24345		MA_535844g0010			MA_17894g0010	K07910		MA_212631g0010			MA_19105g0010			MA_38736g0010	K12402
MA_4884g0010			MA_53673g0010	K13449		MA_1791330g0010			MA_215266g0020			MA_191308g0010	K01183		MA_3875527g0010
MA_490229g0010	K14190		MA_53909g0010			MA_179458g0010			MA_215523g0010	K12502		MA_19188g0010			MA_388551g0010
MA_491789g0010			MA_542770g0010			MA_18002g0010			MA_2157g0010	K11584		MA_1918g0010			MA_38956g0010	K19355
MA_494509g0010	K04708		MA_5434g0010	K24028		MA_180045g0010			MA_217135g0010			MA_19190g0010			MA_39151g0010	K15920
MA_494797g0010	K00016		MA_54469g0010	K06013		MA_180174g0010			MA_217756g0010			MA_19223g0010			MA_391590g0010	K16281
MA_495566g0010			MA_545225g0010			MA_180602g0010	K14508		MA_218924g0010			MA_194442g0010	K00859		MA_395770g0010	K01462
MA_495594g0010	K12349		MA_54596g0010			MA_180963g0010			MA_220841g0010	K05387		MA_194721g0020			MA_396112g0010
MA_498229g0010	K22207		MA_55006g0010			MA_18132g0010			MA_2223196g0010			MA_195271g0010			MA_39658g0010
MA_498957g0010			MA_5506097g0010			MA_181810g0010			MA_223308g0020			MA_195659g0010	K04078		MA_400747g0010	K16223
MA_4992g0010	K16297		MA_55097g0010			MA_18237g0010			MA_223597g0010	K01191		MA_1958852g0010			MA_4010068g0010
MA_50004g0010			MA_55130g0010			MA_18240g0010			MA_22375g0010			MA_197352g0010			MA_402393g0010
MA_500960g0010			MA_55143g0010			MA_18247g0010			MA_224220g0010			MA_1990g0010	K15400		MA_40267g0020
MA_501670g0010			MA_55726g0010			MA_182856g0010			MA_224412g0010			MA_19916g0010			MA_4028g0010
MA_50250g0010	K08244		MA_5588672g0010			MA_18297g0010	K09873		MA_224519g0010	K19269		MA_199326g0010			MA_404300g0010
MA_503147g0010	K20716		MA_5588991g0010			MA_183086g0010	K17098		MA_226596g0010			MA_202096g0010			MA_40909g0010
MA_503588g0010	K20667		MA_5588g0010			MA_18319g0020			MA_226827g0010			MA_20231g0010			MA_4125493g0010
MA_510935g0010			MA_55991g0010	K16812		MA_183668g0020			MA_227599g0010			MA_20287g0010			MA_413355g0010
MA_514370g0010			MA_561253g0010			MA_183811g0010	K20617		MA_22839g0010	K14442		MA_203115g0010			MA_413510g0010
MA_5144269g0010			MA_56321g0010			MA_18398g0020			MA_2297g0010	K05933		MA_203282g0010			MA_413668g0010	K00799
MA_522835g0010			MA_56664g0010			MA_184352g0010			MA_23116g0010	K15026		MA_20375g0010			MA_415118g0020
MA_52889g0010	K02183		MA_56685g0010			MA_18454g0020	K09286		MA_231372g0010			MA_20384g0010			MA_4172g0010
MA_5291333g0010			MA_57096g0010	K14833		MA_186776g0010			MA_23245g0010			MA_203977g0010			MA_419572g0010	K23050
MA_5295058g0010			MA_5711291g0010			MA_186971g0010			MA_233898g0010			MA_20408g0020			MA_4202g0010
MA_53568g0010			MA_57122g0010			MA_18779g0010	K12493		MA_234203g0010			MA_20437g0010			MA_42151g0010
MA_537118g0010			MA_571554g0010	K03542		MA_18814g0020			MA_234535g0010	K11254		MA_20442g0010			MA_421644g0010
MA_53782g0010			MA_57254g0010	K10258		MA_188576g0010			MA_234941g0010	K03969		MA_20446g0010			MA_422522g0010
MA_5388444g0010	K04120		MA_5730007g0010	K13459		MA_188861g0010			MA_23660g0010			MA_2048002g0010			MA_422939g0010	K22759
MA_54295g0010	K24405		MA_5773601g0010			MA_188914g0010			MA_237334g0010			MA_20491g0010			MA_423264g0010	K00083
MA_54625g0010	K02978		MA_579682g0010			MA_189329g0010			MA_238418g0010			MA_205329g0010			MA_42352g0020	K19022
MA_5463379g0010			MA_58098g0010			MA_19005g0010			MA_23891g0010	K17098		MA_205964g0010			MA_4245347g0010
MA_5471g0010			MA_5810588g0010			MA_190519g0010			MA_239422g0010			MA_206473g0010			MA_4248g0010
MA_549246g0010			MA_5874804g0010			MA_190532g0020			MA_239561g0010			MA_209006g0010			MA_4273216g0010
MA_54954g0010			MA_588610g0010			MA_19057g0010			MA_2402g0010			MA_20925g0010			MA_427851g0010	K01184
MA_55076g0010			MA_588952g0010			MA_190936g0010			MA_24183g0010	K01537		MA_209684g0010			MA_430956g0010
MA_5528g0010	K02738		MA_58990g0010	K19355		MA_191308g0010	K01183		MA_24252g0010			MA_210304g0010	K12355		MA_43145g0010
MA_55307g0010			MA_5902472g0010			MA_19131g0010			MA_242725g0010			MA_210897g0010			MA_432761g0010	K13496
MA_5548047g0010			MA_5932g0010	K02069		MA_1913629g0010			MA_242814g0010	K17756		MA_210991g0010			MA_433610g0010
MA_5548g0020			MA_59733g0010			MA_19157g0020			MA_24476g0010	K09458		MA_211198g0010			MA_436575g0010
MA_55530g0010			MA_59840g0010	K20562		MA_19190g0010			MA_244925g0010			MA_211417g0010			MA_43955g0020	K08867
MA_556757g0010			MA_59883g0010			MA_192059g0010			MA_245237g0010	K11717		MA_21256g0010	K09493		MA_44013g0010
MA_56018g0010			MA_60222g0010			MA_19223g0010			MA_245441g0010			MA_213684g0010			MA_440182g0010
MA_5617441g0010			MA_60383g0010			MA_193313g0010	K12819		MA_246817g0010	K09422		MA_213696g0010			MA_440198g0010
MA_56269g0010	K15400		MA_605039g0010			MA_19342g0010			MA_24704g0010	K16281		MA_214185g0010			MA_44078g0010	K11975
MA_56313g0010			MA_60592g0010			MA_194127g0010			MA_2477g0030			MA_21440g0010	K09422		MA_441100g0010
MA_5637103g0010			MA_60651g0010			MA_194721g0020			MA_248791g0010			MA_21465g0020			MA_442130g0010	K01580
MA_56527g0010			MA_614767g0010	K01728		MA_195271g0010			MA_249305g0010			MA_214776g0020			MA_442701g0010
MA_5654558g0010			MA_61758g0010			MA_19696g0010			MA_252255g0010			MA_214829g0010			MA_44271g0010	K00224
MA_56805g0010	K03152		MA_61875g0010	K11153		MA_197119g0010	K03531		MA_2523592g0010			MA_215362g0010			MA_443520g0010
MA_5692971g0010			MA_6188268g0010			MA_197296g0010	K00789		MA_253636g0010			MA_216144g0010			MA_44504g0020
MA_5701614g0010			MA_619033g0010			MA_197305g0010			MA_253867g0010			MA_216575g0010			MA_44734g0010	K01183
MA_5740g0010			MA_625682g0010			MA_19827g0010	K08054		MA_254625g0010			MA_217488g0010			MA_44915g0010
MA_57441g0010			MA_634565g0010			MA_1990g0010	K15400		MA_255406g0010			MA_217756g0010			MA_4492001g0010
MA_5747439g0010			MA_63860g0010			MA_19912g0010			MA_25654g0010	K00059		MA_21775g0010			MA_451171g0010	K01369
MA_5748192g0010	K09287		MA_6393g0010	K09422		MA_199326g0010			MA_25670g0010			MA_217935g0010			MA_45317g0010
MA_57732g0010			MA_64146g0010			MA_1997g0010			MA_259372g0010			MA_2181502g0010			MA_453436g0010
MA_579296g0010	K14803		MA_64802g0020			MA_1999g0010	K01057		MA_260168g0010			MA_218328g0010			MA_453644g0010	K05283
MA_58159g0010			MA_648g0010	K02876		MA_201030g0010			MA_2603g0010			MA_219456g0010			MA_4589829g0010
MA_58536g0010			MA_65739g0010			MA_20157g0010	K23490		MA_261860g0010			MA_219769g0010	K16274		MA_460348g0010
MA_585924g0010			MA_659042g0010			MA_20157g0020	K23490		MA_26270g0010			MA_222427g0010			MA_46113g0010	K15397
MA_5887889g0010			MA_66200g0010	K00430		MA_201611g0010			MA_264314g0010	K13148		MA_22360g0010			MA_462411g0010
MA_594526g0010			MA_66348g0010			MA_20287g0010	K01723		MA_2646g0010			MA_226001g0010	K03320		MA_462542g0010	K03236
MA_5950g0010			MA_6644365g0010			MA_202989g0010			MA_2649g0010	K01611		MA_227158g0010			MA_46281g0010	K10251
MA_5961076g0010			MA_6671051g0010	K09571		MA_203115g0010			MA_265224g0010			MA_2276692g0010			MA_46357g0010	K15128
MA_5961317g0010			MA_6689013g0010			MA_203282g0010			MA_26584g0010			MA_227897g0010			MA_46456g0010	K05894
MA_5969488g0010			MA_6712g0010	K01115		MA_20437g0010			MA_2661g0010	K06940		MA_228623g0010			MA_464891g0010
MA_5985171g0010			MA_6723g0010			MA_204624g0010			MA_268175g0010			MA_22939g0010			MA_465820g0010
MA_601610g0010			MA_67245g0010			MA_204656g0010			MA_269999g0010	K06207		MA_229578g0010	K01770		MA_46617g0010
MA_6019873g0010			MA_67249g0010			MA_205329g0010			MA_2734383g0010			MA_230960g0010			MA_46635g0010	K16281
MA_60543g0010	K09338		MA_6755353g0010			MA_206151g0010			MA_27352g0010	K00207		MA_23242g0010	K09422		MA_469246g0010
MA_6079049g0010			MA_6771199g0010			MA_206241g0010			MA_273785g0010			MA_23376g0010			MA_46972g0010	K07213
MA_6081360g0010			MA_67906g0010			MA_206473g0010			MA_27496g0010	K02260		MA_233898g0010			MA_4719g0010
MA_60840g0010			MA_6793154g0010			MA_20925g0010			MA_275584g0010			MA_23415g0010			MA_473040g0010
MA_609412g0010	K19747		MA_68061g0010	K19307		MA_209684g0010			MA_279739g0010	K12349		MA_234991g0020	K11982		MA_47319g0010
MA_611975g0010			MA_68362g0010			MA_210991g0010			MA_28035g0010	K02575		MA_238844g0010			MA_473706g0010	K03681
MA_61272g0010	K18726		MA_68401g0010	K15109		MA_211101g0010	K08472		MA_281368g0010			MA_239753g0010			MA_473939g0010
MA_6141836g0010			MA_68638g0010			MA_211198g0010			MA_28251g0010			MA_2409g0010			MA_474746g0010	K00799
MA_6146025g0010			MA_68968g0010			MA_213630g0010			MA_285982g0010			MA_241663g0010			MA_475630g0010
MA_616355g0010			MA_6921525g0010			MA_214185g0010			MA_28618g0010	K11254		MA_2445437g0010			MA_47707g0010
MA_618246g0010			MA_693782g0010			MA_21440g0010	K09422		MA_286274g0010			MA_245199g0010			MA_4784801g0010
MA_619336g0010	K08237		MA_6948558g0010			MA_214829g0010			MA_28638g0010			MA_246628g0010			MA_478610g0020
MA_6197610g0010			MA_69627g0010			MA_216144g0010			MA_286708g0010			MA_24872g0010			MA_478906g0010
MA_62006g0010			MA_69685g0030			MA_216575g0010			MA_287840g0020	K11886		MA_24916g0010			MA_482247g0010
MA_6204656g0010			MA_69727g0010	K05298		MA_218163g0010			MA_288146g0010			MA_250036g0010			MA_482255g0010
MA_621613g0010			MA_6974769g0010			MA_218328g0010			MA_289156g0010			MA_2513g0010			MA_482647g0010
MA_6220099g0010			MA_6992857g0010			MA_218396g0010			MA_29246g0020			MA_252158g0010			MA_482951g0010
MA_62267g0010			MA_6993g0010	K03242		MA_218657g0010			MA_295001g0010	K09843		MA_252610g0010			MA_484639g0010
MA_62451g0010	K00276		MA_70066g0010			MA_219828g0010			MA_296059g0010			MA_253196g0010	K04565		MA_484656g0010
MA_625323g0010	K01723		MA_7017534g0010			MA_220296g0010			MA_297123g0010			MA_25569g0020			MA_484764g0010	K01188
MA_62671g0010			MA_70249g0010			MA_2208g0010			MA_297909g0010			MA_255786g0010	K13192		MA_488148g0010	K01188
MA_6291053g0010			MA_70676g0010	K00764		MA_222556g0010			MA_2984069g0010			MA_255812g0010			MA_48816g0010
MA_629576g0010			MA_70960g0010			MA_224992g0010			MA_29960g0010			MA_256527g0010			MA_4910g0010
MA_636066g0010	K01885		MA_71069g0010			MA_226275g0010	K01191		MA_2998g0020			MA_256575g0010			MA_49173g0010	K18735
MA_637854g0010	K15287		MA_7107g0010			MA_22695g0010			MA_3000363g0010	K01807		MA_25862g0010			MA_49222g0010
MA_6454994g0010			MA_711738g0010			MA_2272g0010			MA_300423g0010			MA_2590254g0010			MA_492465g0010
MA_64841g0010			MA_7118939g0010			MA_2276692g0010			MA_301324g0010			MA_261448g0020			MA_493312g0010	K00430
MA_648702g0010	K02936		MA_713345g0010			MA_227897g0010			MA_30141g0010	K24194		MA_26159g0010			MA_493828g0010	K01191
MA_6495981g0010			MA_714164g0010			MA_2280g0010	K14488		MA_3016g0010	K00161		MA_262167g0010			MA_494148g0010	K00103
MA_65113g0010			MA_71565g0010			MA_23066g0010	K01373		MA_301724g0010			MA_262554g0010			MA_494876g0010
MA_6549595g0010			MA_717929g0010			MA_230960g0010			MA_301927g0010			MA_263854g0010			MA_495649g0010	K23260
MA_65570g0010	K00012		MA_7181516g0010	K08248		MA_2314g0010			MA_302210g0010			MA_264882g0010			MA_495935g0010
MA_6561322g0010			MA_7193588g0010			MA_23152g0010			MA_302947g0010	K06184		MA_265873g0010			MA_496218g0010
MA_658172g0010	K13495		MA_719501g0010	K05349		MA_23160g0010	K07025		MA_30312g0010			MA_265951g0010			MA_497147g0010
MA_6585286g0010			MA_72139g0010			MA_23242g0010	K09422		MA_30402g0010	K03146		MA_266018g0020			MA_497g0010
MA_6602196g0010			MA_7233g0020	K15400		MA_23376g0010			MA_3081g0010	K13993		MA_266173g0010			MA_498754g0010
MA_662135g0010			MA_724g0010			MA_237379g0010	K22771		MA_30833g0010	K01176		MA_26738g0010	K04125		MA_49967g0020
MA_6639389g0010			MA_7256174g0010			MA_239048g0010			MA_30879g0010			MA_26842g0010			MA_500183g0010	K11275
MA_6713298g0010			MA_72587g0010			MA_239569g0010			MA_30879g0020			MA_270265g0010			MA_500960g0010
MA_6751g0010			MA_7263500g0010	K08770		MA_23994g0010			MA_30905g0010	K09285		MA_271613g0010			MA_50191g0010
MA_676551g0010			MA_7292g0010			MA_24219g0010			MA_3092g0010	K09755		MA_273678g0010			MA_502153g0010	K09286
MA_6776087g0010			MA_7299373g0010			MA_2445437g0010			MA_309430g0010			MA_27463g0010			MA_503451g0010
MA_6812394g0010			MA_73034g0010	K00430		MA_245199g0010			MA_31136g0010			MA_27638g0010			MA_50352g0010
MA_68152g0010			MA_7312018g0010			MA_247623g0010	K08488		MA_313496g0010			MA_27839g0010			MA_505316g0010
MA_6821760g0010			MA_7348075g0010			MA_24872g0010			MA_3149435g0010			MA_280817g0010			MA_50908g0010
MA_68307g0010	K17479		MA_7359884g0010			MA_250962g0010			MA_315961g0010			MA_28151g0010			MA_512538g0010
MA_68372g0010			MA_737390g0010			MA_251409g0010	K11418		MA_3161516g0010			MA_28222g0010	K05280		MA_515074g0010	K23093
MA_68461g0010	K09753		MA_738434g0010	K00799		MA_25142g0010			MA_31719g0010			MA_28402g0020			MA_5164637g0010
MA_685792g0010			MA_74039g0010			MA_252158g0010			MA_31736g0010	K16281		MA_285982g0010			MA_519176g0010	K00231
MA_686181g0010			MA_7414543g0010			MA_253196g0010	K04565		MA_318438g0010			MA_286762g0010			MA_52206g0010
MA_686769g0010			MA_7472844g0010			MA_254258g0010			MA_32388g0010			MA_289156g0010			MA_5220g0010
MA_6898551g0010			MA_74756g0010	K15360		MA_25515g0010			MA_32485g0010			MA_28962g0020			MA_52754g0010
MA_6955816g0010			MA_748776g0010	K09838		MA_25560g0010			MA_3249g0010	K15403		MA_2896391g0010			MA_531047g0010
MA_69583g0010			MA_7545917g0010	K07574		MA_25569g0020			MA_326206g0010			MA_289808g0010			MA_531422g0010
MA_69854g0010			MA_75635g0010			MA_255812g0010			MA_32640g0010			MA_2906g0010			MA_53450g0010
MA_698647g0010			MA_7565020g0010			MA_25590g0010			MA_32668g0010			MA_2908g0010			MA_5350942g0010
MA_6995113g0010			MA_75685g0010			MA_256013g0010			MA_327083g0010			MA_291496g0010			MA_535844g0010
MA_708206g0010	K16287		MA_7579711g0010			MA_256397g0010			MA_32829g0010			MA_291756g0010			MA_53673g0010	K13449
MA_709187g0010			MA_759169g0010	K15397		MA_256527g0010			MA_329922g0010			MA_29551g0010	K18819		MA_536922g0010
MA_711712g0010			MA_76027g0010			MA_2590254g0010			MA_33055g0010			MA_295712g0010	K01183		MA_5372344g0010
MA_7125g0010			MA_7614511g0010	K00799		MA_261448g0020			MA_333124g0010			MA_29739g0010	K11490		MA_53961g0010	K08150
MA_71816g0010	K03320		MA_7616952g0010			MA_26159g0010			MA_33397g0010			MA_297619g0010			MA_539856g0010
MA_7222092g0010			MA_761919g0010			MA_2615g0010			MA_334187g0010			MA_3006361g0010			MA_5428g0020	K06617
MA_72340g0010	K24028		MA_766311g0010	K01866		MA_262150g0010			MA_334610g0010			MA_300643g0010			MA_54403g0020	K07407
MA_7274365g0010			MA_7690233g0010			MA_262554g0010			MA_334985g0010			MA_300714g0010			MA_54596g0010
MA_7283265g0010			MA_769g0010	K16297		MA_263854g0010			MA_33553g0010			MA_301697g0010			MA_5481649g0010
MA_7294007g0010			MA_77147g0010			MA_265873g0010			MA_33567g0010			MA_30312g0010			MA_54821g0010
MA_73032g0010	K09567		MA_7727763g0010			MA_265951g0010			MA_3356g0010	K18848		MA_30531g0010	K00616		MA_5506097g0010
MA_7317986g0010			MA_7732g0010			MA_266173g0010			MA_33582g0010	K24195		MA_30572g0010			MA_55086g0010	K15505
MA_73179g0010	K21568		MA_77400g0010			MA_267667g0010			MA_3391085g0010			MA_30833g0020	K01176		MA_55123g0010	K09422
MA_7318306g0010			MA_77650g0010			MA_270265g0010			MA_33912g0010			MA_308546g0010	K09841		MA_55130g0010
MA_7320553g0010			MA_77944g0010			MA_2713011g0010			MA_33989g0010	K16302		MA_30979g0010			MA_55143g0010
MA_734074g0010			MA_780013g0010			MA_271613g0010			MA_342580g0010			MA_30999g0010	K18875		MA_552950g0010
MA_734459g0010			MA_78157g0020			MA_271643g0010	K15188		MA_343069g0010			MA_31151g0010			MA_55437g0010	K15382
MA_734639g0010			MA_7817322g0020			MA_27203g0010			MA_345439g0010			MA_31546g0010	K12197		MA_5559566g0010
MA_73539g0010			MA_7822208g0010			MA_27247g0010			MA_34759g0010	K16292		MA_315574g0010			MA_55937g0010	K14379
MA_739366g0010			MA_78306g0010			MA_273566g0010			MA_35027g0010	K02876		MA_315755g0010			MA_5603g0010
MA_7404664g0010			MA_7831710g0010			MA_275250g0010	K15382		MA_35169g0010			MA_3160g0010			MA_561217g0010	K11253
MA_740729g0010			MA_7839119g0010			MA_27638g0010			MA_35206g0010			MA_318903g0010			MA_56321g0010
MA_74105g0010			MA_78410g0010			MA_276407g0010			MA_354015g0010	K05387		MA_318922g0010			MA_56664g0010
MA_741495g0010			MA_78471g0010	K06199		MA_276701g0010			MA_354684g0010	K08900		MA_31g0010	K11838		MA_5711291g0010
MA_7419640g0010			MA_785227g0010			MA_277563g0010	K01930		MA_355839g0010			MA_320571g0010	K20660		MA_571554g0010	K03542
MA_74360g0010			MA_7860619g0010			MA_27783g0010	K07342		MA_356643g0010	K00457		MA_321559g0010			MA_57254g0010	K10258
MA_7472632g0010			MA_78696g0010	K21989		MA_27969g0010			MA_357117g0010			MA_321571g0010			MA_5730007g0010	K13459
MA_7482063g0010			MA_788969g0010			MA_2816g0010			MA_357349g0020			MA_32313g0010			MA_5740g0010
MA_74926g0010	K03797		MA_7892135g0010			MA_28218g0010	K12741		MA_35923g0010			MA_324924g0010			MA_57426g0010
MA_75133g0010			MA_79012g0010			MA_28286g0010			MA_362044g0010			MA_32630g0010			MA_57437g0010	K00799
MA_75204g0010			MA_79145g0010	K20660		MA_284873g0010	K15849		MA_365001g0010			MA_326701g0010			MA_57716g0010
MA_75297g0010			MA_79684g0010	K03283		MA_286272g0010			MA_36612g0010	K19525		MA_32845g0030	K02974		MA_577515g0010
MA_75297g0020			MA_803749g0010			MA_286876g0010			MA_366838g0010	K11275		MA_3294g0010			MA_5781354g0010	K15718
MA_7544918g0010			MA_804724g0010			MA_289808g0010			MA_367032g0010			MA_32997g0010			MA_5786376g0010
MA_75633g0020	K01611		MA_8052156g0010	K11168		MA_2898973g0010			MA_368556g0010	K20417		MA_3306g0010	K08235		MA_57869g0010	K10703
MA_757065g0010			MA_8067686g0010			MA_291496g0010			MA_369898g0010			MA_331176g0010			MA_58098g0010
MA_7584530g0010			MA_8085699g0010	K24345		MA_293807g0010			MA_37203g0010			MA_331330g0010			MA_58127g0010
MA_7617132g0010			MA_808820g0010			MA_2948g0010			MA_3721g0010			MA_33140g0010			MA_5849g0010	K10683
MA_76217g0010	K16298		MA_8117g0010	K03696		MA_295116g0010			MA_37256g0010	K09422		MA_33207g0010	K15015		MA_5874804g0010
MA_7623015g0010			MA_811990g0010			MA_295712g0010	K01183		MA_372598g0010			MA_332109g0010			MA_58855g0010
MA_763985g0010	K00475		MA_8134388g0010			MA_296304g0010			MA_3737553g0010			MA_333348g0010			MA_58990g0010	K19355
MA_7662652g0010			MA_815561g0010			MA_29739g0010	K11490		MA_376557g0010			MA_333663g0010	K20843		MA_59064g0020	K07025
MA_7668605g0010			MA_815805g0010			MA_297619g0010			MA_376741g0010			MA_3338186g0010			MA_593679g0010	K10047
MA_7687529g0010			MA_8177242g0010			MA_2976308g0010			MA_377322g0010			MA_334338g0010			MA_593g0010
MA_77012g0010			MA_818740g0010			MA_297792g0010			MA_380297g0010	K18368		MA_33549g0010	K15706		MA_59441g0010
MA_773519g0010			MA_8194534g0010	K00799		MA_299943g0010			MA_381538g0010			MA_335809g0010			MA_59733g0010
MA_773806g0010			MA_8198096g0010			MA_29999g0010	K05291		MA_381955g0010			MA_3364157g0010			MA_59840g0010	K20562
MA_77628g0010			MA_82169g0010			MA_300502g0010			MA_383044g0010	K01006		MA_3366g0010			MA_59900g0010
MA_77630g0010	K21483		MA_82238g0020			MA_3006361g0010			MA_38411g0010			MA_3370g0010			MA_601781g0010
MA_776g0010	K23025		MA_8228669g0010			MA_300643g0010			MA_385322g0010			MA_337265g0010	K08099		MA_602118g0010
MA_7789506g0010			MA_82338g0010			MA_301279g0010			MA_385826g0010			MA_33776g0010			MA_60222g0010
MA_7804895g0010			MA_82638g0010	K13035		MA_30127g0010	K20628		MA_38656g0010			MA_338551g0010			MA_60383g0010
MA_78676g0010			MA_826663g0010	K22683		MA_301697g0010			MA_38736g0010	K12402		MA_341837g0010			MA_60651g0010
MA_79000g0010			MA_8271105g0010			MA_302648g0010	K11599		MA_38978g0020			MA_3445296g0010			MA_607280g0010
MA_79460g0010	K13082		MA_8277894g0010	K01835		MA_302921g0010			MA_390528g0010			MA_346810g0010			MA_61037g0010
MA_7958g0010			MA_8281887g0010			MA_30350g0010	K00901		MA_391059g0010			MA_348099g0010	K19761		MA_614767g0010	K01728
MA_795943g0010			MA_8297468g0010			MA_30471g0010			MA_39107g0010			MA_3493194g0010			MA_61758g0010
MA_79751g0010	K07198		MA_8302314g0010			MA_30531g0010	K00616		MA_39151g0010	K15920		MA_34957g0010			MA_6178484g0010
MA_797579g0010			MA_83118g0010	K09286		MA_30572g0010			MA_39293g0020			MA_349993g0010			MA_61857g0010
MA_798219g0010			MA_8342908g0010	K01719		MA_30617g0020	K14536		MA_394456g0010	K15443		MA_3501g0020	K15718		MA_62601g0010
MA_8025229g0010			MA_8350g0010			MA_307938g0010			MA_396112g0010			MA_35043g0010	K13250		MA_6262209g0010
MA_8027600g0010			MA_8371325g0010			MA_30833g0020	K01176		MA_396327g0010			MA_35233g0010			MA_62819g0010
MA_8048664g0010	K15397		MA_8421124g0010			MA_3131g0030			MA_39658g0010			MA_3535524g0010			MA_628392g0010
MA_8049g0010			MA_84234g0020			MA_31373g0010			MA_39840g0010			MA_356114g0010			MA_6291g0010	K13034
MA_8054208g0010	K01307		MA_8425000g0010			MA_31546g0010	K12197		MA_40046g0020	K12890		MA_356835g0010			MA_629485g0010	K15707
MA_8065g0010	K11252		MA_842965g0020	K03027		MA_3160g0010			MA_400638g0010			MA_357675g0010			MA_6389744g0010
MA_8066163g0010			MA_844497g0010			MA_31668g0010	K09590		MA_400747g0010	K16223		MA_358581g0010			MA_6393g0010	K09422
MA_8067753g0010			MA_8445044g0010			MA_318922g0010			MA_40074g0010			MA_3595927g0010			MA_64083g0010
MA_8087333g0010	K08176		MA_845211g0010			MA_319g0010	K00695		MA_4028g0010			MA_3600468g0010			MA_640851g0010
MA_810002g0010			MA_84660g0010	K07297		MA_3218g0010			MA_404302g0010			MA_36134g0010			MA_6409g0010	K11275
MA_81230g0010			MA_8466234g0010			MA_322880g0010			MA_407022g0010			MA_36134g0020			MA_6445g0010
MA_81237g0010	K08202		MA_8475g0010	K03695		MA_32313g0010			MA_408535g0010			MA_362293g0010			MA_645592g0010	K00588
MA_813314g0010			MA_8475g0020	K03695		MA_32400g0010			MA_408628g0010			MA_364818g0010			MA_64802g0020
MA_8144033g0010			MA_848089g0010			MA_326015g0010			MA_40960g0010			MA_3650g0010	K09872		MA_6487g0010	K12639
MA_81514g0010			MA_8510586g0010			MA_32670g0010	K02960		MA_4116g0010			MA_3652531g0010			MA_648g0010	K02876
MA_8156728g0010			MA_8538384g0010			MA_3294g0010			MA_412759g0010			MA_3653g0010	K08829		MA_6491994g0010
MA_81735g0010	K08235		MA_8555036g0010			MA_32960g0010			MA_41289g0010			MA_36568g0010			MA_65183g0010	K13126
MA_817792g0010			MA_856g0010			MA_329978g0010			MA_413355g0010			MA_36585g0010	K13126		MA_652505g0010
MA_81952g0010			MA_8593478g0010			MA_33040g0010			MA_413510g0010			MA_36897g0020			MA_656046g0010	K01183
MA_8195591g0010			MA_8597011g0010	K20890		MA_331176g0010			MA_4146733g0010			MA_3721g0010			MA_656884g0010	K19476
MA_821302g0010			MA_8599676g0010			MA_33140g0010			MA_419572g0010	K23050		MA_372983g0010	K13993		MA_6596722g0010
MA_8215665g0010			MA_8606496g0010			MA_332109g0010			MA_4202g0010			MA_3739695g0010			MA_66151g0010	K00079
MA_8219061g0010			MA_862505g0010			MA_33275g0010			MA_422522g0010			MA_374419g0010			MA_66348g0010
MA_8219g0010			MA_86356g0010			MA_3328146g0010			MA_4245347g0010			MA_37473g0010	K13457		MA_6644365g0010
MA_82295g0010			MA_86365g0010	K13789		MA_333348g0010			MA_42722g0010	K02913		MA_376599g0010			MA_6671051g0010	K09571
MA_82595g0010			MA_8643028g0010	K01599		MA_334338g0010			MA_427851g0010	K01184		MA_377091g0020			MA_6689013g0010
MA_8278710g0010			MA_8643639g0010	K00430		MA_33549g0010	K15706		MA_428546g0010			MA_380966g0010			MA_6712g0010	K01115
MA_8286g0010	K02910		MA_8643698g0010			MA_336002g0010	K09422		MA_430684g0030			MA_381231g0010			MA_6713093g0010
MA_83109g0010	K03347		MA_8647295g0010			MA_3364157g0010			MA_430722g0010			MA_38368g0010	K03038		MA_671655g0010	K09872
MA_8357842g0010			MA_8650145g0010			MA_3366g0010			MA_432761g0010	K13496		MA_38416g0020			MA_67245g0010
MA_8368223g0010			MA_8677585g0010	K00966		MA_336839g0010			MA_4329325g0010			MA_38418g0010			MA_67249g0010
MA_8369664g0010			MA_8682761g0010			MA_337265g0010	K08099		MA_433355g0010			MA_38603g0010			MA_6745973g0010
MA_8375289g0010			MA_868326g0010			MA_338551g0010			MA_43405g0010	K17790		MA_387725g0010	K10901		MA_6755353g0010
MA_8380g0020			MA_86926g0010	K11991		MA_338721g0010	K22390		MA_43503g0010			MA_3890g0010			MA_67675g0010
MA_83g0010			MA_87134g0010	K02876		MA_34035g0010			MA_43615g0010			MA_38922g0010			MA_678355g0010
MA_8404570g0010			MA_871798g0010			MA_34042g0010			MA_436575g0010	K09286		MA_389505g0010			MA_68362g0010
MA_84154g0010			MA_8734g0010			MA_34266g0010			MA_44013g0010			MA_389947g0010			MA_68401g0010	K15109
MA_842040g0010			MA_87409g0010			MA_34295g0010			MA_440182g0010			MA_390290g0010			MA_68707g0010
MA_84310g0010	K04688		MA_87619g0010	K16296		MA_3445296g0010			MA_441291g0010			MA_39164g0010			MA_6870g0010	K05658
MA_8445043g0010			MA_87772g0010			MA_34481g0010			MA_44178g0010			MA_391725g0010			MA_68968g0010
MA_8452538g0010			MA_8789383g0010			MA_34500g0010			MA_44271g0010	K00224		MA_3920672g0010			MA_6955g0010	K01537
MA_8467692g0010	K13993		MA_8791031g0010			MA_34668g0010			MA_44287g0010			MA_39375g0010			MA_696598g0010
MA_84792g0010			MA_879707g0010	K03671		MA_346723g0010			MA_44290g0010	K07025		MA_3951g0010	K09338		MA_69685g0030
MA_8485418g0010			MA_88015g0010			MA_34807g0010			MA_443520g0010			MA_39602g0010			MA_69735g0010
MA_8489345g0010	K01052		MA_8806113g0010			MA_348099g0010	K19761		MA_4438g0010			MA_39733g0010			MA_697389g0010
MA_8498773g0010			MA_8818361g0010			MA_348915g0010			MA_4439170g0010			MA_397909g0010	K14795		MA_6974769g0010
MA_8524117g0010			MA_884361g0010			MA_3493194g0010			MA_445017g0010	K21568		MA_40151g0020			MA_699224g0010
MA_8529424g0010			MA_8844358g0010			MA_34957g0010			MA_44552g0010	K19219		MA_405016g0010			MA_6992857g0010
MA_8555218g0010	K23344		MA_886549g0010			MA_34977g0010			MA_450176g0010			MA_405739g0010			MA_70066g0010
MA_8560890g0010			MA_88684g0010			MA_34981g0010			MA_450953g0010			MA_406529g0010			MA_7007g0010	K22746
MA_85663g0010			MA_8870975g0010			MA_3498719g0010			MA_451171g0010	K01369		MA_40975g0010	K08472		MA_7017534g0010
MA_8567504g0010	K18482		MA_8872g0010			MA_3501g0020	K15718		MA_453436g0010			MA_411136g0010			MA_7024577g0010
MA_85737g0010			MA_8873395g0010			MA_3507354g0010	K12373		MA_453644g0010	K05283		MA_41251g0030	K08770		MA_704702g0010
MA_8595976g0010	K21444		MA_8877845g0010			MA_35233g0010			MA_454112g0010	K00021		MA_412791g0010			MA_705500g0010
MA_862767g0010			MA_8902024g0010			MA_35387g0010			MA_454830g0010	K16252		MA_4154579g0010			MA_70676g0010	K00764
MA_8641716g0010			MA_890502g0010			MA_356114g0010			MA_4549g0010			MA_4156888g0010			MA_707397g0010
MA_8647159g0010			MA_89176g0010	K13691		MA_35632g0010			MA_45527g0010	K12486		MA_416833g0010			MA_70745g0010
MA_865925g0010			MA_89233g0010			MA_356835g0010			MA_45718g0010	K19355		MA_417207g0010	K14379		MA_70960g0010
MA_8661303g0010			MA_8969814g0010			MA_358581g0010			MA_4589829g0010			MA_41727g0010			MA_710181g0010
MA_8691g0010			MA_8979358g0010	K19366		MA_358917g0010	K08235		MA_460348g0010			MA_418705g0010	K03695		MA_710226g0010
MA_8717706g0010			MA_8980g0010			MA_3600468g0010			MA_46113g0010	K15397		MA_418913g0010			MA_71069g0010
MA_8726g0030			MA_89855g0010			MA_360807g0010			MA_4614g0010	K19307		MA_419570g0010			MA_7107g0010
MA_872728g0010			MA_9002214g0010			MA_36134g0010			MA_462059g0010			MA_422896g0010			MA_711045g0010
MA_87403g0010			MA_901134g0010			MA_362293g0010			MA_46231g0010			MA_4233271g0010			MA_711738g0010
MA_8760260g0020			MA_903110g0010			MA_3650g0010	K09872		MA_46281g0010	K10251		MA_42423g0010			MA_714164g0010
MA_8763526g0010			MA_9034452g0010			MA_3652531g0010			MA_46293g0010			MA_424432g0010			MA_71565g0010
MA_8779645g0010	K23260		MA_9042870g0010			MA_365544g0010			MA_46367g0010	K21437		MA_4246416g0010			MA_7162g0010
MA_8785362g0010			MA_9043g0020			MA_36568g0010			MA_46456g0010	K05894		MA_42487g0010			MA_7183g0010
MA_8788g0010			MA_9044463g0010			MA_366340g0010	K00432		MA_464891g0010			MA_42543g0010			MA_7185g0010
MA_8793793g0010			MA_905746g0010			MA_366520g0010			MA_465820g0010			MA_426743g0010			MA_7192798g0010
MA_8815334g0010	K14490		MA_9061039g0010			MA_366642g0010			MA_46631g0010			MA_427242g0010			MA_72139g0010
MA_8824317g0010			MA_906393g0010			MA_36755g0010			MA_4686976g0010	K00128		MA_4284756g0010			MA_7225g0010
MA_882654g0010	K01762		MA_906445g0010	K00465		MA_36839g0020	K14411		MA_469246g0010			MA_43300g0010			MA_72306g0010
MA_8845025g0010			MA_90653g0010			MA_369963g0010			MA_46972g0010	K07213		MA_4334g0010			MA_7233g0020	K15400
MA_8876374g0010			MA_906551g0010			MA_37058g0010	K09422		MA_470032g0010			MA_434065g0010			MA_724304g0010
MA_8889264g0010			MA_907189g0010			MA_372310g0010			MA_4711g0010	K05278		MA_43422g0010			MA_72555g0010	K10802
MA_8912495g0010	K14798		MA_909864g0010	K12355		MA_37369g0010			MA_4719g0010			MA_43509g0010			MA_7263500g0010	K08770
MA_8925523g0010			MA_910281g0010			MA_373999g0010			MA_473040g0010			MA_436039g0010	K01051		MA_72644g0010	K24193
MA_892990g0010			MA_9122586g0010			MA_37473g0010	K13459		MA_47308g0010			MA_437275g0010			MA_72728g0010	K01761
MA_8938767g0010	K01904		MA_9143512g0010			MA_376599g0010			MA_473939g0010			MA_437437g0010			MA_7292g0010
MA_89527g0010			MA_91617g0010			MA_37851g0010	K09422		MA_474079g0010	K02728		MA_4379g0010			MA_7320190g0010	K11251
MA_89609g0010			MA_9167635g0010			MA_3795g0010			MA_474293g0010			MA_4400g0010			MA_73460g0010
MA_8981253g0010			MA_9169998g0010			MA_380966g0010			MA_474901g0010			MA_44185g0010			MA_73880g0010
MA_8999561g0010			MA_921198g0010			MA_381231g0010			MA_475289g0010			MA_44394g0020			MA_74039g0010
MA_900190g0010	K09286		MA_9219060g0010			MA_381942g0010			MA_475630g0010			MA_44478g0010			MA_7414543g0010
MA_900787g0010			MA_92200g0020			MA_38416g0020			MA_476097g0010			MA_4463033g0010			MA_741838g0010
MA_90078g0010			MA_922767g0010			MA_38431g0020	K11262		MA_4784801g0010			MA_448027g0010			MA_7423700g0010
MA_9008009g0010	K01673		MA_9235448g0010			MA_3845g0010	K14379		MA_478610g0020			MA_4505582g0010			MA_7428118g0010
MA_902224g0010			MA_924791g0010	K10664		MA_384g0010			MA_478906g0010			MA_450953g0010			MA_7466g0010
MA_90279g0010			MA_925673g0010			MA_386726g0010			MA_4797g0010	K08287		MA_45157g0010	K15397		MA_7472844g0010
MA_9032753g0010			MA_92623g0010			MA_387725g0010	K10901		MA_48047g0020			MA_4526436g0010			MA_74823g0010
MA_904197g0010			MA_9277019g0010			MA_3882590g0010			MA_482951g0010			MA_453825g0010			MA_748776g0010	K09838
MA_9047742g0010			MA_927808g0010	K22733		MA_390290g0010			MA_482994g0010			MA_453843g0010	K09651		MA_74881g0010
MA_9065834g0010	K00588		MA_9278227g0010			MA_391725g0010			MA_483877g0010			MA_454299g0010	K20660		MA_75157g0010
MA_9066127g0010			MA_92840g0010	K10523		MA_3920672g0010			MA_487837g0010	K10908		MA_4549g0010			MA_75222g0010
MA_9081761g0010	K00852		MA_9287008g0010			MA_39375g0010			MA_488148g0010	K01188		MA_457322g0010			MA_754688g0010	K16285
MA_9106132g0010			MA_9297987g0010			MA_3951g0010	K09338		MA_4881g0010			MA_4578449g0010			MA_75635g0010
MA_912717g0010			MA_93072g0010			MA_39602g0010			MA_489360g0010			MA_4590835g0010			MA_7565020g0010
MA_9132950g0010			MA_932914g0010			MA_396934g0010			MA_48983g0010			MA_460362g0010	K03444		MA_756596g0010
MA_9143730g0010			MA_9334497g0010	K00799		MA_39733g0010			MA_492465g0010			MA_460450g0010			MA_7567986g0010	K03232
MA_91468g0010			MA_934266g0010			MA_40151g0020			MA_493312g0010	K00430		MA_46121g0010			MA_75685g0010
MA_915042g0010	K14566		MA_9350844g0010			MA_40195g0010			MA_49332g0010			MA_462059g0010			MA_7579711g0010
MA_9155188g0010			MA_9363g0010	K03294		MA_4056g0010			MA_4947g0010	K01963		MA_4634040g0010			MA_75826g0010
MA_916376g0010			MA_937462g0010			MA_405871g0010			MA_494876g0010			MA_463504g0010	K19747		MA_759169g0010	K15397
MA_9164455g0010			MA_9395g0010			MA_406529g0010			MA_495461g0010	K00079		MA_464588g0010			MA_76027g0010
MA_9168890g0010			MA_94070g0010			MA_4075787g0010			MA_495876g0010			MA_464684g0010			MA_76459g0010	K03574
MA_9184971g0010			MA_9407888g0010			MA_407g0010			MA_496218g0010			MA_465215g0010	K14427		MA_764920g0010	K17362
MA_91949g0010	K20667		MA_940843g0010	K18823		MA_40819g0010	K02889		MA_497830g0020			MA_465337g0010			MA_765263g0010	K01669
MA_92204g0010			MA_94092g0010			MA_408691g0010			MA_498387g0010			MA_46655g0010			MA_76720g0010
MA_922379g0010			MA_9416g0010	K14972		MA_4090945g0010			MA_498943g0010			MA_467939g0010			MA_76741g0010
MA_922597g0010			MA_941794g0010	K00430		MA_40975g0010	K08472		MA_4993147g0010	K03627		MA_4683607g0010			MA_76825g0010
MA_92393g0010			MA_94366g0010			MA_411136g0010			MA_500183g0010	K11275		MA_46900g0010			MA_769080g0010
MA_923978g0010			MA_94537g0010			MA_41164g0010	K16190		MA_500401g0010			MA_4692g0010			MA_7705197g0010
MA_9243887g0010			MA_9473645g0010			MA_41251g0030	K08770		MA_501220g0010			MA_470032g0010			MA_7727763g0010
MA_9257937g0010			MA_94789g0010	K17285		MA_413668g0010			MA_50128g0010			MA_470965g0010			MA_77429g0010
MA_9270971g0010			MA_948664g0010			MA_4156888g0010			MA_50191g0010			MA_4711g0010	K05278		MA_77944g0010
MA_9284841g0010			MA_9486g0010			MA_416714g0010			MA_502836g0010			MA_472945g0010	K13448		MA_7828009g0010
MA_92993g0010	K03327		MA_9495805g0010			MA_417207g0010	K14379		MA_5033g0010	K15111		MA_4737261g0010			MA_7831710g0010
MA_929974g0010			MA_950307g0010			MA_41964g0010			MA_503451g0010			MA_475682g0010			MA_7833066g0010
MA_929995g0010			MA_95099g0010			MA_42044g0010			MA_504598g0010			MA_475809g0010			MA_7839119g0010
MA_9307243g0010	K15400		MA_95101g0010	K07517		MA_4206506g0010			MA_50908g0010			MA_47641g0010			MA_78471g0010	K06199
MA_9307g0010			MA_9514811g0010			MA_42230g0010			MA_51445g0010			MA_478140g0010			MA_78696g0010	K21989
MA_93155g0010			MA_951514g0010			MA_422896g0010			MA_515658g0010			MA_478919g0010			MA_788969g0010
MA_9332669g0010	K00001		MA_9529545g0010			MA_423315g0010			MA_519042g0010			MA_4815g0010	K15102		MA_79145g0010	K20660
MA_9347352g0010			MA_9532462g0010			MA_4233271g0010			MA_51913g0010	K14772		MA_48348g0010			MA_7924g0020	K14686
MA_9362585g0010			MA_9536498g0010			MA_42372g0010			MA_5201g0010			MA_48867g0010			MA_7933g0010
MA_93628g0020	K11251		MA_956300g0010			MA_42423g0010			MA_52277g0010	K02993		MA_488925g0010			MA_794523g0010
MA_9367174g0010			MA_957637g0010	K02111		MA_4246416g0010			MA_522798g0010			MA_4897440g0010			MA_79692g0010
MA_9367g0020	K01051		MA_957753g0010			MA_42487g0010			MA_528g0010	K04646		MA_490229g0010	K14190		MA_79708g0010	K07375
MA_9388552g0010			MA_9595895g0010			MA_425483g0010			MA_531422g0010			MA_491302g0010			MA_79741g0010	K00434
MA_9389342g0010			MA_960236g0010	K01785		MA_426743g0010			MA_53249g0010			MA_491789g0010			MA_803749g0010
MA_94043g0010			MA_960494g0010			MA_427242g0010			MA_5327146g0010			MA_492232g0010			MA_80461g0010
MA_940685g0010	K01188		MA_9608290g0010	K17732		MA_4284756g0010			MA_53407g0010			MA_494273g0010	K07198		MA_804676g0010
MA_941729g0010			MA_961233g0010	K03094		MA_430097g0010			MA_53450g0010			MA_4943g0010	K10999		MA_804724g0010
MA_9421410g0010			MA_96165g0010			MA_43035g0010			MA_535844g0010	K24193		MA_494797g0010	K00016		MA_804816g0010
MA_942247g0010			MA_961989g0010			MA_4334g0010			MA_53673g0010	K13449		MA_495566g0010			MA_8065g0010	K11252
MA_942954g0010	K00432		MA_962142g0010	K00948		MA_433610g0010			MA_536922g0010			MA_495777g0010			MA_806g0010	K01358
MA_9432601g0010			MA_96369g0010			MA_433851g0010	K00026		MA_53782g0010			MA_496667g0010			MA_8074171g0010
MA_9440597g0010			MA_96944g0010	K09843		MA_434065g0010			MA_5387g0010			MA_498229g0010	K22207		MA_8084490g0010
MA_944383g0010			MA_9694g0010			MA_43422g0010			MA_542957g0010	K04077		MA_498957g0010			MA_808776g0010	K01953
MA_94451g0010			MA_97011g0010			MA_43509g0010			MA_545877g0010			MA_4992g0010	K16297		MA_808820g0010
MA_9461044g0010			MA_97119g0020	K05909		MA_43595g0010			MA_54596g0010			MA_5004g0010			MA_81001g0010	K05894
MA_9463295g0010			MA_9762678g0010			MA_43661g0010	K24205		MA_54821g0010	K14638		MA_501572g0010	K13449		MA_8107626g0010	K01669
MA_947116g0010			MA_9776g0010			MA_43667g0010			MA_55097g0010			MA_502013g0010			MA_8134388g0010
MA_9471258g0010			MA_9804962g0010			MA_437275g0010			MA_55123g0010	K09422		MA_50250g0010			MA_81431g0010
MA_9472378g0010	K23570		MA_98203g0010	K03798		MA_4399472g0010			MA_55130g0010			MA_5029466g0010			MA_81735g0010	K08235
MA_9476g0020			MA_9847429g0010			MA_440031g0010	K13448		MA_552950g0010			MA_503147g0010	K20716		MA_817408g0010	K03283
MA_9477177g0010			MA_9853623g0010			MA_44185g0010			MA_55437g0010	K15382		MA_50379g0010			MA_818740g0010
MA_9531215g0010			MA_98666g0010			MA_442130g0010	K01580		MA_5559566g0010			MA_5069103g0010			MA_8192332g0010
MA_9532607g0010			MA_98678g0010			MA_44394g0020			MA_55646g0010	K07204		MA_509g0010	K20495		MA_8194534g0010	K00799
MA_95364g0010	K14488		MA_9879065g0010			MA_444134g0010			MA_558226g0010			MA_510935g0010			MA_81946g0010
MA_95623g0010			MA_9884449g0010			MA_444628g0010			MA_55937g0010	K14379		MA_514370g0010			MA_8214g0010	K07565
MA_9576050g0010			MA_99207g0010	K00811		MA_44478g0010			MA_55991g0010	K16812		MA_5144269g0010			MA_82160g0010	K09487
MA_958112g0020			MA_9925347g0010			MA_445192g0010			MA_5603g0010			MA_51445g0010			MA_8228669g0010
MA_958274g0010			MA_9930g0010	K08245		MA_44561g0010	K10775		MA_560534g0010	K05658		MA_516g0010	K00514		MA_82338g0010
MA_958384g0010			MA_9944728g0010			MA_4462386g0010			MA_56115g0010	K13528		MA_517130g0010			MA_8271105g0010
MA_958834g0010			MA_9982261g0010			MA_44944g0010	K07025		MA_561217g0010	K11253		MA_517867g0010			MA_8303127g0010
MA_9594015g0010			MA_9989648g0010			MA_45157g0010	K15397		MA_5613432g0010			MA_51890g0010			MA_8306525g0010
MA_95995g0010			MA_9992g0010			MA_4526436g0010			MA_56321g0010			MA_519042g0010			MA_83109g0010	K03347
MA_96344g0010			MA_999418g0010			MA_45312g0010			MA_5637g0010			MA_523278g0010	K00787		MA_83118g0010	K09286
MA_96368g0010						MA_453825g0010			MA_5648992g0010			MA_523740g0010			MA_83120g0010
MA_9645753g0010						MA_453843g0010	K09651		MA_56664g0010			MA_52449g0010	K02183		MA_8321852g0010
MA_96620g0030						MA_454299g0010	K20660		MA_568254g0010			MA_524889g0010			MA_83329g0010
MA_96682g0010						MA_4549521g0010			MA_56916g0010	K08967		MA_526829g0010			MA_8380g0010
MA_9683140g0010	K17553					MA_45658g0010			MA_57103g0010	K04121		MA_52692g0010			MA_84193g0010
MA_970316g0010						MA_45692g0010	K03327		MA_5711291g0010			MA_5272381g0010			MA_8421124g0010
MA_97184g0010						MA_45713g0010	K22285		MA_571554g0010	K03542		MA_52889g0010	K13448		MA_842965g0020	K03027
MA_9726721g0010						MA_4577g0010	K15920		MA_57254g0010	K10258		MA_5291333g0010			MA_8436036g0010	K09645
MA_9729719g0010						MA_4578449g0010			MA_577515g0010			MA_5295058g0010			MA_8445043g0010
MA_97315g0010	K08912					MA_4588656g0010			MA_5781354g0010			MA_5320g0010			MA_8449922g0010
MA_97322g0010						MA_45931g0010			MA_5786376g0010			MA_533668g0010			MA_845211g0010	K12502
MA_9739622g0010						MA_460362g0010	K03444		MA_579296g0010			MA_53567g0010	K03283		MA_8459124g0010
MA_9770591g0010						MA_460450g0010			MA_58098g0010			MA_536954g0010			MA_84660g0010	K07297
MA_9791754g0010						MA_46121g0010			MA_5810588g0010			MA_53782g0010			MA_8475g0020	K03695
MA_9792671g0010						MA_464588g0010			MA_5838g0010	K13993		MA_53795g0010			MA_8498125g0010
MA_9815697g0010						MA_464684g0010			MA_58442g0010			MA_538167g0010	K07025		MA_851018g0010
MA_9824811g0010						MA_465215g0010	K14427		MA_58518g0010			MA_5388444g0010			MA_851678g0010
MA_9836g0010						MA_46655g0010			MA_5856g0020			MA_53991g0010			MA_8527195g0010	K01176
MA_98515g0010	K01426					MA_466566g0010	K14137		MA_5874804g0010			MA_54007g0010	K12863		MA_856g0010
MA_9857342g0010						MA_46900g0010			MA_58851g0010			MA_5401g0010			MA_85977g0010
MA_985876g0010						MA_4692g0010			MA_589366g0010			MA_54077g0010			MA_8598972g0010
MA_9860344g0010						MA_4705687g0010			MA_58974g0010			MA_54151g0010			MA_8599676g0010
MA_98696g0010						MA_47061g0010	K02977		MA_58990g0010	K19355		MA_5433154g0010			MA_8606496g0010
MA_9876829g0010						MA_470965g0010			MA_59064g0020	K07025		MA_54338g0010			MA_86157g0010
MA_9888127g0010						MA_471078g0010			MA_59187g0010			MA_54349g0010			MA_8643639g0010	K00430
MA_9917746g0010	K13066					MA_471558g0010			MA_5930844g0010			MA_5437056g0010			MA_8643698g0010
MA_99187g0010						MA_472018g0010			MA_59441g0010			MA_5439169g0010			MA_8647295g0010
MA_9934g0010						MA_473307g0010			MA_59733g0010			MA_54473g0010			MA_86494g0010	K02291
MA_99372g0010						MA_473g0010	K12741		MA_59840g0010	K05280		MA_54659g0010			MA_86756g0010	K15170
MA_9950702g0010						MA_474372g0010	K01728		MA_5988578g0010			MA_5471g0010			MA_8677585g0010	K00966
MA_9953198g0010						MA_47641g0010			MA_59900g0010			MA_54864g0010	K01626		MA_868326g0010
MA_99538g0010						MA_478140g0010			MA_5g0010	K01904		MA_54876g0010			MA_87036g0020
MA_9954368g0010						MA_478919g0010			MA_60086g0010			MA_549246g0010			MA_87134g0010	K02876
MA_9956g0020						MA_4800661g0010			MA_602118g0010			MA_54954g0010			MA_871798g0010
MA_9969794g0010						MA_48114g0010	K16055		MA_6023807g0010			MA_552029g0010			MA_8734g0010
MA_9972323g0010						MA_48202g0010			MA_60257g0010	K01770		MA_55307g0010			MA_87456g0010	K18635
MA_9982903g0010						MA_482647g0010			MA_60300g0010	K03320		MA_5531186g0010			MA_87619g0010	K16296
MA_99935g0010						MA_48348g0010			MA_604159g0010	K08176		MA_553359g0010			MA_8772982g0010
MA_9997874g0010	K05605					MA_48480g0020			MA_60651g0010			MA_5548g0020			MA_8789383g0010
MA_9998351g0010						MA_48578g0020	K10400		MA_6067836g0010			MA_5557189g0010			MA_8791031g0010	K03152
						MA_491789g0010			MA_61037g0010			MA_556510g0010			MA_88337g0010
						MA_49222g0010	K01366		MA_6114g0010			MA_556757g0010			MA_884361g0010
						MA_49347g0010			MA_614767g0010	K01728		MA_55790g0010			MA_8851g0010
						MA_493501g0010			MA_61758g0010			MA_5588991g0010			MA_886549g0010
						MA_4943g0010	K10999		MA_6178484g0010			MA_5599g0020			MA_88684g0010
						MA_495151g0010			MA_6218g0010			MA_5602225g0010			MA_8870975g0010
						MA_495777g0010			MA_625682g0010			MA_5617441g0010			MA_888837g0010
						MA_495936g0010			MA_62601g0010			MA_56269g0010	K15400		MA_891785g0010
						MA_496667g0010			MA_6262209g0010			MA_564355g0010			MA_8925811g0010
						MA_49770g0010	K09422		MA_628392g0010	K00588		MA_5654558g0010			MA_8960389g0010
						MA_498229g0010	K22207		MA_62853g0010	K22912		MA_5676077g0010			MA_896563g0010
						MA_498957g0010			MA_633407g0010	K01904		MA_56805g0010	K03152		MA_897274g0010	K18586
						MA_4991268g0010			MA_634565g0010			MA_5701g0010			MA_89751g0010	K17824
						MA_4992g0010	K16297		MA_6388939g0010			MA_571234g0010			MA_8975376g0010
						MA_5004g0010			MA_6409g0010	K11275		MA_57211g0010	K24139		MA_8981804g0010
						MA_500960g0010			MA_64313g0010			MA_57429g0010	K14778		MA_89855g0010
						MA_5013g0010	K19998		MA_643265g0010			MA_57459g0010	K00854		MA_8989g0010
						MA_502949g0010	K01859		MA_64802g0020			MA_5748192g0010	K09287		MA_89971g0010
						MA_503147g0010			MA_6505g0010			MA_5754081g0010			MA_9004405g0010
						MA_503753g0010	K20667		MA_65183g0010	K13126		MA_5769g0010			MA_90086g0010
						MA_5038g0010			MA_6518436g0010			MA_577712g0010	K03527		MA_9018915g0010	K14489
						MA_5057931g0010			MA_652505g0010			MA_579484g0010			MA_90255g0010
						MA_5069103g0010			MA_65436g0010	K07375		MA_57988g0010	K08770		MA_9042870g0010
						MA_507769g0010	K03869		MA_65625g0010			MA_58036g0010	K02603		MA_90653g0010
						MA_508g0010			MA_657535g0010			MA_58159g0010			MA_9066127g0010
						MA_5126g0010			MA_6596722g0010			MA_58522g0010	K01805		MA_908014g0010
						MA_5144269g0010			MA_66151g0010	K00079		MA_5864g0010	K14488		MA_909864g0010	K12355
						MA_51451g0010			MA_66200g0010	K00430		MA_58651g0010	K00789		MA_9100548g0010
						MA_5151g0010			MA_66348g0010			MA_58652g0010			MA_9126218g0010
						MA_51645g0010			MA_6638688g0010			MA_586930g0010			MA_9138363g0010
						MA_5176g0010	K01858		MA_6671051g0010			MA_58746g0010			MA_9143512g0010
						MA_517867g0010			MA_6689013g0010			MA_58789g0010	K18368		MA_9145303g0010	K13171
						MA_51861g0010	K14692		MA_66902g0010			MA_5887889g0010			MA_9159908g0010
						MA_51890g0010			MA_6712g0010	K01115		MA_58914g0010			MA_91617g0010
						MA_519010g0010			MA_6713093g0010			MA_593288g0010	K15032		MA_9163023g0010	K15196
						MA_521233g0010	K19222		MA_67245g0010			MA_5937603g0010	K23947		MA_9167635g0010
						MA_523740g0010			MA_67249g0010			MA_59415g0010	K17776		MA_9170359g0010
						MA_52449g0010	K02183		MA_6745973g0010			MA_594526g0010			MA_919071g0010	K18151
						MA_52620g0020	K08695		MA_6746950g0010			MA_5961076g0010			MA_92047g0010	K08695
						MA_526829g0010			MA_6753815g0010			MA_5961317g0010			MA_9216248g0010
						MA_52692g0010			MA_6755353g0010			MA_5963g0010	K07374		MA_92189g0020
						MA_5272381g0010			MA_6771199g0010	K09839		MA_5985171g0010			MA_9219060g0010
						MA_52763g0010	K08679		MA_678355g0010			MA_5987685g0010			MA_9223648g0010
						MA_52853g0020			MA_6793154g0010			MA_6019873g0010			MA_922767g0010
						MA_52889g0010	K13448		MA_6821760g0010			MA_6031002g0010			MA_92285g0010	K20858
						MA_5291333g0010			MA_68362g0010			MA_60543g0010	K09338		MA_925673g0010
						MA_52928g0010			MA_68401g0010	K15109		MA_605776g0010	K13993		MA_926746g0010
						MA_5304033g0010			MA_6842g0010			MA_6081360g0010			MA_9270971g0010
						MA_53043g0010	K12158		MA_6849g0010			MA_60840g0010			MA_92710g0020
						MA_5320g0010			MA_68521g0010	K03242		MA_60892g0010	K17108		MA_9272140g0010
						MA_533668g0010			MA_6857309g0010			MA_6100g0010			MA_9272850g0010
						MA_53373g0010	K09422		MA_68638g0010			MA_611975g0010			MA_9277019g0010
						MA_53546g0010			MA_68968g0010			MA_6134g0010	K15901		MA_9278227g0010
						MA_5355707g0010			MA_6918360g0010	K14556		MA_61359g0010			MA_9282062g0010	K20222
						MA_53568g0010			MA_6921525g0010			MA_6141836g0010			MA_92840g0010	K10523
						MA_537118g0010			MA_692g0010	K22519		MA_61439g0010			MA_9287008g0010
						MA_5372344g0010	K15925		MA_693782g0010			MA_6146025g0010			MA_92933g0020	K17964
						MA_5401g0010			MA_69557g0010			MA_61492g0010			MA_9297987g0010
						MA_54077g0010			MA_6955g0010	K01537		MA_61548g0010	K14830		MA_9303502g0010
						MA_54204g0010			MA_6959535g0010			MA_616355g0010			MA_93072g0010
						MA_5433154g0010			MA_696298g0010	K15032		MA_61649g0010	K14432		MA_9307g0010
						MA_54338g0010			MA_696786g0010			MA_61728g0010	K15227		MA_93315g0010	K10355
						MA_5439169g0010			MA_69685g0010			MA_618246g0010			MA_93411g0010
						MA_5449g0010			MA_69685g0030			MA_619336g0010	K23154		MA_9345846g0010
						MA_54625g0010	K02978		MA_6974769g0010			MA_6198g0010	K00975		MA_935449g0010	K00344
						MA_5463379g0010			MA_69922g0010			MA_62006g0010			MA_93585g0010
						MA_546772g0010			MA_6992857g0010			MA_6204656g0010			MA_9363g0010	K03294
						MA_54864g0010	K01626		MA_6993g0010	K03242		MA_6207088g0010			MA_9395g0010
						MA_54954g0010			MA_6997643g0010			MA_621613g0010			MA_939638g0010
						MA_54974g0010			MA_6999g0010			MA_6234790g0010			MA_9401071g0010	K07937
						MA_551352g0010			MA_70066g0010			MA_6240990g0010			MA_940843g0010	K22772
						MA_552029g0010			MA_7007g0010	K22746		MA_625571g0010	K01723		MA_94092g0010
						MA_55307g0010			MA_70143g0010			MA_62671g0010			MA_9412g0010
						MA_5531186g0010			MA_7017534g0010			MA_62876g0010	K15334		MA_9421410g0010
						MA_553359g0010			MA_70249g0010			MA_630042g0010			MA_94537g0010
						MA_55439g0010	K07375		MA_704466g0010			MA_6326g0010	K13464		MA_9454422g0010	K15032
						MA_5548g0020			MA_705500g0010			MA_6335050g0010			MA_94650g0010
						MA_55530g0010			MA_71004g0010			MA_636066g0010	K01885		MA_9472752g0010
						MA_5557189g0010			MA_710181g0010	K15382		MA_637854g0010	K15287		MA_9473645g0010
						MA_556438g0010			MA_71069g0010			MA_638933g0010	K22596		MA_947707g0010	K00103
						MA_556510g0010			MA_7107g0010			MA_642298g0010			MA_948037g0010
						MA_556757g0010			MA_7118939g0010			MA_6454994g0010			MA_94821g0010
						MA_55700g0010			MA_713345g0010			MA_64750g0010	K17964		MA_948595g0010
						MA_5602225g0010			MA_713767g0010	K00799		MA_64841g0010			MA_948664g0010
						MA_56269g0010	K15400		MA_714164g0010			MA_6495981g0010			MA_9488828g0010
						MA_56416g0010	K17278		MA_717929g0010			MA_65113g0010			MA_94911g0010
						MA_564355g0010			MA_7181516g0010			MA_65404g0010			MA_949447g0010
						MA_56527g0010			MA_7185g0010			MA_654072g0010			MA_9504437g0010
						MA_56692g0010	K01904		MA_7191611g0010			MA_6550228g0010	K20305		MA_95101g0010	K07517
						MA_5692971g0010			MA_7192798g0010			MA_657g0020			MA_9514811g0010
						MA_5701614g0010			MA_719501g0010	K05349		MA_658172g0010	K13495		MA_952942g0010
						MA_5701g0010			MA_72139g0010			MA_658600g0010	K02266		MA_952g0010
						MA_571234g0010			MA_72175g0010	K08851		MA_6589329g0010			MA_95356g0010	K00261
						MA_5735g0010	K00660		MA_7233g0020	K15400		MA_65983g0010			MA_9536498g0010
						MA_57716g0010			MA_72587g0010			MA_662135g0010			MA_9554730g0010
						MA_579484g0010			MA_7262687g0010			MA_663612g0010	K00820		MA_9560480g0010
						MA_57988g0010	K08770		MA_7263500g0010	K08770		MA_66524g0010	K01530		MA_95628g0020
						MA_5838554g0010			MA_7286g0010	K00547		MA_66653g0010			MA_956300g0010
						MA_58424g0010	K12663		MA_728914g0010			MA_67006g0010			MA_957753g0010
						MA_58476g0010			MA_7292g0010			MA_6723869g0010			MA_9596439g0010
						MA_58536g0010			MA_7299373g0010			MA_673025g0010			MA_96060g0010
						MA_585924g0010			MA_73291g0010			MA_67552g0010			MA_96110g0010	K12191
						MA_5862535g0010			MA_7369810g0010	K12603		MA_676551g0010			MA_96165g0010
						MA_58652g0010			MA_74039g0010			MA_6791153g0010			MA_96369g0010
						MA_58704g0010			MA_741159g0010			MA_68146g0020			MA_9661174g0010
						MA_5874579g0010			MA_741838g0010			MA_68152g0010			MA_96703g0010	K10575
						MA_5882773g0010			MA_743530g0010			MA_68171g0010			MA_96757g0010
						MA_5887889g0010			MA_746158g0010			MA_6817366g0010			MA_9676g0010	K12831
						MA_59211g0010			MA_7471275g0010			MA_6821760g0010			MA_97011g0010
						MA_5929465g0010	K13119		MA_7472844g0010			MA_6824769g0010			MA_9758g0010
						MA_593288g0010	K15032		MA_74762g0010			MA_6857309g0010			MA_9762678g0010
						MA_5937603g0010	K23947		MA_748776g0010	K09838		MA_686181g0010			MA_97669g0010
						MA_5950g0010			MA_7565020g0010			MA_6898551g0010			MA_9776g0010
						MA_5961317g0010			MA_756596g0010			MA_6919617g0010			MA_98378g0010
						MA_59638g0010	K23136		MA_7567986g0010	K03232		MA_6931g0010	K00588		MA_9839901g0010
						MA_5963g0010	K07374		MA_75685g0010			MA_69345g0010	K01179		MA_98678g0010	K02069
						MA_5965492g0010			MA_75826g0010			MA_69378g0010	K14488		MA_9887482g0010
						MA_596718g0020			MA_759134g0010	K05857		MA_6945116g0010			MA_98979g0010	K01803
						MA_601245g0010			MA_759169g0010	K15397		MA_6955816g0010			MA_99207g0010	K00811
						MA_601771g0010	K18740		MA_76027g0010			MA_69695g0010			MA_9923010g0010
						MA_6019873g0010			MA_7610875g0010			MA_69787g0010			MA_9925347g0010
						MA_60296g0010			MA_7611249g0010			MA_698119g0010			MA_9927163g0010
						MA_604082g0010			MA_761919g0010			MA_6985771g0010			MA_99276g0010	K00600
						MA_60543g0010	K09338		MA_7644g0010			MA_698647g0010			MA_9930g0010	K08245
						MA_6081360g0010			MA_76741g0010			MA_7016698g0010	K13993		MA_9938781g0010
						MA_60892g0010	K17108		MA_7675802g0010			MA_7031g0010	K03327		MA_99523g0010
						MA_611975g0010			MA_7688403g0010			MA_70859g0010			MA_9969312g0010	K00224
						MA_61321g0010			MA_769g0010	K16297		MA_709187g0010			MA_9973625g0010	K22683
						MA_61356g0010			MA_770476g0010			MA_7100218g0010			MA_9975981g0010
						MA_6141836g0010			MA_7705197g0010			MA_71027g0010			MA_9976729g0010
						MA_6146025g0010			MA_77147g0010			MA_7125g0010			MA_9979742g0010
						MA_616355g0010			MA_7727763g0010			MA_714991g0010			MA_99935g0010
						MA_61728g0010	K15227		MA_7732g0010			MA_716662g0010			MA_999418g0010
						MA_6183884g0010			MA_77400g0010			MA_71816g0010	K03320
						MA_6186558g0010			MA_77509g0010	K12836		MA_7191611g0010
						MA_6198g0010	K00975		MA_77606g0010			MA_7199980g0010	K01807
						MA_62006g0010			MA_7766880g0010	K18819		MA_720135g0010
						MA_6204656g0010			MA_77700g0010			MA_7222092g0010
						MA_6207088g0010			MA_777685g0010	K18881		MA_7232141g0010
						MA_621613g0010			MA_780013g0010			MA_72352g0010
						MA_6220099g0010			MA_780476g0010	K03106		MA_7247276g0010	K20562
						MA_6234790g0010			MA_7817322g0020			MA_726168g0010	K06130
						MA_6240990g0010			MA_78196g0010	K15032		MA_7274365g0010
						MA_62613g0010			MA_7822208g0010			MA_7283265g0010
						MA_627089g0010			MA_7831710g0010			MA_7294007g0010
						MA_6291053g0010			MA_7833066g0010			MA_7299754g0010
						MA_629576g0010			MA_7839119g0010			MA_7302483g0010
						MA_633198g0010	K13083		MA_78471g0010	K06199		MA_73034g0010	K00430
						MA_635466g0010	K05666		MA_78696g0010	K21989		MA_73048g0010
						MA_637854g0010	K15287		MA_788969g0010			MA_73173g0010
						MA_64641g0010			MA_78908g0010			MA_7317986g0010
						MA_646875g0010			MA_7892135g0010			MA_732066g0010
						MA_646962g0010			MA_789584g0010	K07052		MA_7329469g0010
						MA_647307g0010	K05359		MA_79145g0010	K20660		MA_7331g0010	K21867
						MA_6482807g0010			MA_7927g0010	K11592		MA_734074g0010
						MA_648702g0010	K02936		MA_794523g0010			MA_734074g0020
						MA_6495981g0010			MA_79684g0010			MA_734459g0010
						MA_6521216g0010	K01464		MA_7978614g0010			MA_734639g0010
						MA_654072g0010			MA_798139g0010			MA_7362860g0010
						MA_6544363g0010			MA_7986898g0010			MA_73800g0010
						MA_6556442g0010			MA_7988256g0010			MA_740729g0010
						MA_658172g0010	K08237		MA_80049g0010			MA_741090g0010
						MA_6589329g0010			MA_804676g0010			MA_741495g0010
						MA_65983g0010			MA_804724g0010			MA_7419640g0010
						MA_66158g0010			MA_8066776g0010			MA_74233g0010
						MA_662135g0010			MA_806g0010	K01358		MA_7451479g0010
						MA_6639389g0010			MA_8075895g0010			MA_747193g0010	K00763
						MA_66746g0010			MA_8085699g0010	K24345		MA_7472632g0010
						MA_66772g0020			MA_81066g0010			MA_7476298g0010
						MA_66900g0010			MA_81079g0020			MA_7494g0020
						MA_67464g0010			MA_8117g0010	K03696		MA_75297g0010
						MA_676551g0010			MA_8135762g0010			MA_75297g0020
						MA_68146g0020	K16275		MA_81388g0010			MA_7544918g0010
						MA_68152g0010			MA_815805g0010			MA_7548333g0010
						MA_6824769g0010			MA_817408g0010	K03283		MA_75633g0020	K01611
						MA_68516g0010			MA_8182573g0010			MA_7570321g0010	K21483
						MA_686181g0010			MA_818740g0010			MA_758022g0010
						MA_687922g0010			MA_8192332g0010			MA_7584676g0010
						MA_689724g0010			MA_8194534g0010	K00799		MA_7586809g0010
						MA_6898551g0010			MA_81946g0010			MA_76026g0010	K01761
						MA_6931g0010	K00588		MA_8198096g0010			MA_760594g0010
						MA_69345g0010	K01179		MA_8214g0010	K07565		MA_7606535g0010
						MA_69456g0010	K02155		MA_82169g0010			MA_76229g0010	K15277
						MA_6950259g0010			MA_8226519g0010			MA_7652300g0010
						MA_69698g0010			MA_8228669g0010			MA_7662652g0010
						MA_6972268g0010			MA_82562g0010			MA_7668605g0010
						MA_6972g0010	K12854		MA_8271105g0010			MA_766954g0010
						MA_69787g0010			MA_8274g0020			MA_7690233g0010
						MA_698119g0010			MA_8277352g0010			MA_76956g0010	K13066
						MA_698430g0010			MA_82777g0010			MA_77080g0010
						MA_69854g0010			MA_8278710g0010			MA_77628g0010
						MA_6985771g0010			MA_82787g0010			MA_77630g0010	K08241
						MA_698647g0010			MA_8280622g0010			MA_776g0010	K23025
						MA_7001519g0010	K02069		MA_8281887g0010			MA_7783390g0010
						MA_707624g0010			MA_828526g0010			MA_77852g0010	K08472
						MA_709187g0010			MA_8286794g0010			MA_7804895g0010
						MA_711045g0010			MA_82991g0010			MA_78306g0010
						MA_711712g0010			MA_8303127g0010			MA_7847748g0010
						MA_7125g0010			MA_83109g0010	K03347		MA_786911g0010
						MA_714991g0010			MA_8318995g0010			MA_78795g0010
						MA_716662g0010			MA_83506g0010	K08331		MA_7887903g0010
						MA_716827g0010			MA_8357842g0010			MA_7888090g0010
						MA_71816g0010	K03320		MA_8365843g0010	K13459		MA_7898418g0010
						MA_71979g0010			MA_8421124g0010			MA_7899834g0010
						MA_7197g0010	K12875		MA_84234g0020			MA_7906g0020
						MA_720108g0010			MA_842965g0020	K03027		MA_79460g0010	K13082
						MA_720135g0010	K06910		MA_8475g0020	K03695		MA_7958164g0010	K15095
						MA_72126g0010			MA_848089g0010			MA_795943g0010
						MA_7221775g0010			MA_8482688g0010			MA_79644g0020	K17991
						MA_7224g0020			MA_851678g0010			MA_796805g0010
						MA_7232141g0010			MA_8540458g0010			MA_79751g0010
						MA_72340g0010	K24028		MA_8561048g0010	K11153		MA_7980641g0010
						MA_724g0010			MA_856g0010			MA_80084g0010
						MA_7263099g0010			MA_859536g0010	K08193		MA_8027600g0010
						MA_72695g0010			MA_8596g0010	K22849		MA_803538g0010
						MA_7274365g0010			MA_8599676g0010	K12486		MA_8038497g0010	K03424
						MA_7274893g0010	K01051		MA_8606496g0010			MA_8061716g0010
						MA_7283265g0010			MA_86157g0010			MA_8066163g0010
						MA_7294007g0010			MA_86241g0010			MA_8067753g0010
						MA_7299754g0010			MA_862505g0010			MA_80729g0030
						MA_73048g0010			MA_8643639g0010	K00430		MA_808469g0010
						MA_7310191g0010			MA_86494g0010	K02291		MA_8092672g0010
						MA_73173g0010			MA_8650145g0010			MA_810002g0010
						MA_7317986g0010			MA_867338g0010			MA_81047g0010
						MA_73179g0010	K21568		MA_868326g0010			MA_810832g0010
						MA_7318306g0010			MA_86926g0010	K11991		MA_811906g0010
						MA_7331g0010	K21867		MA_871798g0010			MA_813314g0010
						MA_73384g0010			MA_8730916g0010			MA_8137092g0010	K20660
						MA_734074g0010			MA_8734g0010			MA_8147g0020	K09422
						MA_734074g0020			MA_873850g0010			MA_81514g0010
						MA_734639g0010			MA_876100g0010			MA_8161721g0010
						MA_73539g0010			MA_8772982g0010			MA_8177242g0010
						MA_735g0010	K14550		MA_87772g0010			MA_81876g0010
						MA_73800g0010			MA_8784258g0010	K03424		MA_81952g0010
						MA_73870g0010			MA_8789383g0010			MA_8215665g0010
						MA_740729g0010			MA_8791031g0010			MA_8227330g0010
						MA_74105g0010			MA_87937g0010	K00026		MA_82361g0020
						MA_7419640g0010			MA_879418g0010			MA_82407g0020
						MA_74233g0010			MA_879707g0010	K03671		MA_825007g0010
						MA_7432g0010			MA_882596g0010			MA_825494g0010
						MA_74565g0010			MA_883091g0010			MA_827806g0010
						MA_7472632g0010			MA_88337g0010			MA_8278710g0010
						MA_74741g0010	K00847		MA_8837094g0020			MA_828166g0010
						MA_7482819g0010			MA_885264g0010			MA_8292402g0010
						MA_74873g0010			MA_886549g0010			MA_8303283g0010
						MA_75204g0010			MA_88684g0010			MA_8306963g0010
						MA_7544015g0010			MA_8870975g0010			MA_831562g0010	K02608
						MA_7544918g0010			MA_8872g0010			MA_8317372g0010
						MA_7548333g0010			MA_8892417g0010			MA_83232g0010
						MA_757065g0010			MA_88936g0020	K12829		MA_83273g0010	K14491
						MA_7584676g0010			MA_89176g0010	K13691		MA_83452g0010
						MA_7586809g0010			MA_892340g0010			MA_834909g0010
						MA_7601083g0010			MA_8925811g0010			MA_8353g0010
						MA_760150g0010			MA_892977g0010			MA_8357842g0010
						MA_76026g0010	K01761		MA_89416g0020			MA_836027g0010
						MA_7606535g0010			MA_89764g0010	K11254		MA_8368223g0010
						MA_763985g0010			MA_8979358g0010	K19366		MA_8369664g0010
						MA_7652300g0010			MA_8983981g0010			MA_837209g0010
						MA_765915g0020			MA_89855g0010			MA_83859g0010
						MA_7668605g0010			MA_9010196g0010	K14399		MA_8395251g0010
						MA_76720g0010			MA_9011262g0010			MA_8404570g0010
						MA_76780g0010			MA_901134g0010			MA_84062g0030
						MA_7687529g0010			MA_90172g0010	K12868		MA_84154g0010
						MA_76956g0010	K13066		MA_9018915g0010	K14489		MA_844622g0010
						MA_7703g0010			MA_903110g0010			MA_84563g0010	K06901
						MA_77176g0010			MA_9035900g0010	K13993		MA_84624g0010
						MA_771783g0010			MA_9042870g0010			MA_8465203g0010
						MA_773426g0010			MA_9043g0020			MA_847283g0010
						MA_773519g0010			MA_9056193g0010	K12821		MA_8473762g0010
						MA_7737733g0010			MA_906393g0010			MA_84792g0010
						MA_773806g0010			MA_90653g0010			MA_8485418g0010
						MA_7751g0010			MA_907189g0010			MA_8498773g0010
						MA_77628g0010			MA_9095739g0010			MA_8502678g0010
						MA_77630g0010	K21483		MA_909667g0010	K09422		MA_850466g0010
						MA_77698g0010	K07964		MA_909864g0010	K12355		MA_850932g0010
						MA_776g0010	K23025		MA_910281g0010			MA_85119g0010
						MA_7791024g0010			MA_91136g0010	K01802		MA_8524117g0010
						MA_77917g0010			MA_9118954g0010	K24028		MA_8529424g0010
						MA_7802291g0010			MA_9120499g0010	K04799		MA_8538384g0010
						MA_7804895g0010			MA_912541g0010			MA_8540271g0010
						MA_78157g0020			MA_9126218g0010			MA_8547237g0010	K01092
						MA_78306g0010			MA_9135182g0010			MA_85544g0010
						MA_7847748g0010			MA_9143512g0010			MA_85663g0010
						MA_7849212g0010			MA_9152660g0010			MA_8571658g0010
						MA_786911g0010			MA_9157g0010			MA_85737g0010
						MA_787567g0010			MA_9159908g0010			MA_85988g0010
						MA_78952g0010			MA_91617g0010			MA_86064g0010
						MA_7899834g0010			MA_9163023g0010	K15196		MA_862767g0010
						MA_792979g0010	K00430		MA_9170359g0010			MA_863208g0010
						MA_793381g0010			MA_91779g0010			MA_863729g0010
						MA_79376g0010			MA_918048g0010	K01897		MA_86436g0010
						MA_79449g0010	K17871		MA_919071g0010	K18151		MA_867509g0010
						MA_79460g0010	K13082		MA_91949g0010	K20667		MA_86810g0010
						MA_7947g0030	K05359		MA_9207906g0010	K18010		MA_8682761g0010
						MA_7958g0010			MA_9219060g0010			MA_8691g0010
						MA_795943g0010			MA_922767g0010			MA_870931g0010
						MA_796805g0010			MA_9235448g0010			MA_8718849g0010
						MA_79751g0010			MA_925673g0010			MA_8727806g0010	K01285
						MA_797556g0010			MA_926091g0010			MA_8738015g0010
						MA_798219g0010			MA_92690g0010	K12373		MA_87403g0010
						MA_7991915g0010			MA_9272140g0010	K01166		MA_8740541g0010
						MA_799401g0010			MA_9277019g0010			MA_8741625g0010
						MA_80084g0010			MA_9278227g0010			MA_8760260g0020
						MA_801600g0010			MA_92783g0010	K13335		MA_876100g0010
						MA_80193g0010			MA_928267g0010	K01412		MA_8763526g0010
						MA_8022386g0010	K00232		MA_92840g0010	K10523		MA_8765487g0010
						MA_80261g0010			MA_9287008g0010			MA_8785362g0010
						MA_803538g0010			MA_9297987g0010			MA_879270g0010	K10529
						MA_804585g0010	K15032		MA_930239g0010	K00891		MA_8820g0010
						MA_8048664g0010			MA_9303502g0010			MA_882647g0010
						MA_8049g0010			MA_93072g0010			MA_882654g0010	K01762
						MA_8061716g0010			MA_932914g0010			MA_8845025g0010
						MA_80631g0010			MA_93316g0010	K03515		MA_8849023g0010	K01597
						MA_8066163g0010			MA_9336081g0010			MA_88557g0010
						MA_808345g0010			MA_93411g0010			MA_8861979g0010
						MA_8087333g0010	K08176		MA_934266g0010			MA_8866128g0010	K11778
						MA_810002g0010			MA_9356713g0010			MA_8866630g0010
						MA_810832g0010			MA_9363g0010	K03294		MA_8876374g0010
						MA_811906g0010			MA_9395g0010			MA_888237g0010	K13789
						MA_81230g0010			MA_9404911g0010			MA_892977g0010
						MA_81237g0010	K08202		MA_940843g0010	K22772		MA_892990g0010
						MA_8129216g0010			MA_94136g0010			MA_89334g0010
						MA_81325g0020	K14207		MA_943866g0010			MA_8938767g0010	K01904
						MA_813314g0010			MA_94664g0010			MA_894606g0010
						MA_8135787g0010			MA_947346g0010			MA_89503g0010	K01303
						MA_8137092g0010	K20660		MA_9473645g0010			MA_895977g0010
						MA_8140088g0010			MA_9476635g0010	K00432		MA_89609g0010
						MA_81470g0010			MA_94789g0010	K17285		MA_896412g0010
						MA_8147g0020	K09422		MA_948664g0010			MA_8970091g0010	K15104
						MA_81514g0010			MA_9486g0010			MA_89787g0010
						MA_815561g0010			MA_94911g0010			MA_8981253g0010
						MA_81703g0010			MA_949447g0010			MA_8989838g0010
						MA_81780g0010	K15382		MA_9494855g0010			MA_89926g0010
						MA_8195591g0010			MA_9514811g0010			MA_9001403g0010
						MA_8215665g0010			MA_951510g0010			MA_900190g0010	K09286
						MA_8219061g0010			MA_95161g0020	K17782		MA_902407g0010
						MA_82191g0010	K02957		MA_952942g0010			MA_90260g0010
						MA_82295g0010			MA_95356g0010	K00261		MA_903039g0010
						MA_8230140g0010			MA_95418g0010	K16810		MA_903132g0010
						MA_823966g0010			MA_954466g0010			MA_9032753g0010
						MA_82407g0010			MA_955112g0010			MA_904643g0010
						MA_825097g0010	K05359		MA_9560480g0010			MA_9047742g0010
						MA_825494g0010			MA_956300g0010			MA_9057581g0010
						MA_82585g0010			MA_957753g0010			MA_9065834g0010
						MA_827389g0010			MA_9585721g0010			MA_9081761g0010	K00852
						MA_8277894g0010	K01835		MA_9596439g0010			MA_910281g0010
						MA_827806g0010	K19613		MA_9608290g0010	K17732		MA_9107g0010	K09510
						MA_8306525g0010			MA_961233g0010	K03094		MA_9111704g0010
						MA_8306963g0010			MA_96165g0010			MA_9122587g0010
						MA_8317372g0010			MA_961989g0010			MA_9132950g0010
						MA_8319422g0010			MA_962142g0010	K00948		MA_913862g0010
						MA_83232g0010			MA_9650931g0010			MA_9143730g0010
						MA_83452g0010			MA_96757g0010	K00430		MA_9145510g0010
						MA_834909g0010			MA_9676g0010	K12831		MA_91461g0010	K01193
						MA_8368223g0010			MA_97011g0010			MA_91468g0010
						MA_837209g0010			MA_97443g0010			MA_9149232g0010
						MA_8375289g0010			MA_9758g0010			MA_915042g0010	K14566
						MA_8377331g0010			MA_9763001g0010			MA_9155188g0010
						MA_83859g0010			MA_97720g0020			MA_916376g0010
						MA_8394012g0010	K15281		MA_9776g0010			MA_9164455g0010
						MA_8395251g0010			MA_9782398g0010	K08994		MA_9182156g0010	K21398
						MA_8396203g0010			MA_98236g0010			MA_9184971g0010
						MA_8404570g0010			MA_9839901g0010			MA_9186130g0010	K13449
						MA_84154g0010			MA_9847429g0010			MA_918722g0010	K10523
						MA_84193g0010			MA_9867037g0010			MA_91874g0010
						MA_842441g0010			MA_98678g0010	K02069		MA_9189183g0010
						MA_8435472g0010			MA_9877g0010			MA_91949g0010	K20667
						MA_84366g0010			MA_9895888g0010			MA_9202971g0010
						MA_84563g0010	K06901		MA_99207g0010	K00811		MA_92062g0010	K10527
						MA_84624g0010			MA_99276g0010	K00600		MA_92070g0010
						MA_8473762g0010			MA_9935197g0010			MA_92204g0010
						MA_84792g0010			MA_9938781g0010	K13428		MA_922379g0010
						MA_8485418g0010			MA_9944728g0010			MA_922597g0010
						MA_8489345g0010	K01052		MA_9946147g0010			MA_92309g0010	K14485
						MA_84919g0010			MA_99632g0010	K19937		MA_9232031g0010
						MA_8498773g0010			MA_9966741g0010			MA_92393g0010
						MA_8502678g0010			MA_9975088g0010			MA_9243887g0010
						MA_85045g0010			MA_99750g0010	K20556		MA_92507g0010	K00559
						MA_8524117g0010			MA_9975981g0010			MA_9257811g0010
						MA_8528837g0010			MA_99789g0010			MA_9257937g0010
						MA_852g0010	K03966		MA_9982g0010			MA_928517g0010	K09286
						MA_8540271g0010			MA_9984240g0010			MA_928656g0010	K00924
						MA_8547205g0010			MA_9992g0010			MA_9297837g0010
						MA_8549728g0010			MA_99935g0010			MA_929974g0010
						MA_8550743g0010			MA_999418g0010			MA_929995g0010
						MA_85663g0010			MA_9995924g0010	K02726		MA_93206g0010	K01507
						MA_8571658g0010						MA_9332669g0010	K00001
						MA_8574220g0010						MA_934639g0010
						MA_8582582g0010						MA_9349g0010
						MA_85988g0010						MA_9360615g0010
						MA_86064g0010						MA_9362585g0010
						MA_86298g0010						MA_93628g0020	K11251
						MA_863208g0010						MA_9367174g0010
						MA_8647295g0010						MA_93682g0010
						MA_8652316g0010						MA_937209g0010
						MA_8658172g0010						MA_9387586g0010
						MA_8668333g0010						MA_9389342g0010
						MA_867769g0010						MA_9395g0020
						MA_8687g0010	K00326					MA_9403881g0010
						MA_8691g0010						MA_940685g0010
						MA_870718g0010	K14490					MA_941729g0010
						MA_870931g0010						MA_942247g0010
						MA_87183g0010	K09659					MA_9432601g0010
						MA_8727806g0010	K01285					MA_94444g0010
						MA_873234g0010	K19222					MA_94451g0010
						MA_8740541g0010						MA_9446650g0010	K09753
						MA_8741625g0010						MA_944861g0010
						MA_87599g0010	K18368					MA_9453036g0010
						MA_8760260g0020						MA_945339g0010
						MA_8761892g0010	K13513					MA_9456315g0010
						MA_8763526g0010						MA_9458g0010	K13412
						MA_8765487g0010						MA_9461044g0010
						MA_8787g0010	K16296					MA_9463295g0010
						MA_8788g0010						MA_9476g0020
						MA_8793793g0010						MA_9477177g0010
						MA_8796924g0010						MA_9483g0010	K17756
						MA_8820g0010						MA_948460g0010
						MA_882304g0010						MA_9488975g0010
						MA_882654g0010	K01762					MA_949441g0010	K20556
						MA_8845025g0010						MA_950574g0010
						MA_8849023g0010	K01597					MA_9506636g0010	K13248
						MA_886307g0010						MA_95099g0010
						MA_886565g0010						MA_9514062g0010
						MA_8866630g0010						MA_952271g0010
						MA_887217g0010						MA_9531215g0010
						MA_8876374g0010						MA_9532607g0010
						MA_888237g0010						MA_95363g0010
						MA_8889417g0010						MA_95662g0010
						MA_8892965g0010						MA_95715g0010
						MA_8899414g0010						MA_958112g0020
						MA_8902024g0010	K13691					MA_958339g0010
						MA_8925523g0010						MA_9588259g0010
						MA_8927159g0010						MA_958834g0010	K05387
						MA_892990g0010						MA_959216g0010
						MA_8938767g0010						MA_95933g0010	K18857
						MA_8950g0010	K10143					MA_9594015g0010
						MA_895626g0010	K13789					MA_95995g0010
						MA_895977g0010						MA_960152g0010	K16871
						MA_896412g0010						MA_96038g0010	K09580
						MA_8970091g0010	K15104					MA_9607306g0010
						MA_89787g0010						MA_9608589g0010	K08070
						MA_897955g0010						MA_9609011g0010	K11252
						MA_8981804g0010						MA_961211g0010
						MA_89926g0010						MA_962052g0010
						MA_8999561g0010						MA_962292g0010
						MA_900190g0010	K09286					MA_96344g0010
						MA_903039g0010						MA_96441g0010
						MA_903825g0010						MA_9645753g0010
						MA_904643g0010						MA_96461g0010
						MA_9047742g0010						MA_96620g0030
						MA_906028g0010						MA_96649g0010
						MA_9065834g0010						MA_96682g0010
						MA_9066127g0010						MA_9676168g0010
						MA_9066478g0010						MA_970316g0010
						MA_91155g0010						MA_97184g0010
						MA_9122586g0010						MA_9718623g0010
						MA_9130g0010						MA_9721034g0010
						MA_9130g0020						MA_9729719g0010
						MA_9134954g0010						MA_97322g0010
						MA_9143730g0010						MA_9735354g0010
						MA_9145140g0010						MA_9739622g0010
						MA_91468g0010						MA_9741061g0010	K10527
						MA_9149232g0010						MA_9754703g0010	K00799
						MA_915042g0010	K14566					MA_97835g0010
						MA_9153293g0010	K00121					MA_9791754g0010
						MA_9164455g0010						MA_9792225g0010
						MA_9167987g0010	K11290					MA_97951g0010	K11254
						MA_91680g0010	K04506					MA_98140g0010	K24350
						MA_9168890g0010						MA_981701g0010
						MA_917315g0010						MA_98268g0010	K00799
						MA_9184971g0010						MA_9833971g0010
						MA_918722g0010	K10523					MA_9838325g0010
						MA_9189183g0010						MA_98515g0010	K01426
						MA_91896g0010	K11593					MA_9857342g0010
						MA_9195189g0010						MA_985876g0010
						MA_92062g0010	K10527					MA_9860344g0010
						MA_9216248g0010						MA_9888127g0010
						MA_92189g0020						MA_9892336g0010
						MA_92204g0010						MA_9915538g0010
						MA_922379g0010						MA_9917746g0010
						MA_922597g0010						MA_9934452g0010
						MA_92309g0010	K14485					MA_9934g0010
						MA_92393g0010						MA_99372g0010
						MA_923978g0010						MA_99511g0010
						MA_9241385g0010	K09338					MA_9953198g0010
						MA_9243887g0010						MA_99538g0010
						MA_92473g0020						MA_9954368g0010
						MA_92473g0030	K00020					MA_9959066g0010
						MA_92610g0010						MA_9961680g0010
						MA_9267g0020	K03327					MA_9965g0020	K13448
						MA_927736g0010						MA_99679g0010
						MA_9284841g0010						MA_9969794g0010
						MA_928517g0010	K09286					MA_9972323g0010
						MA_92961g0010						MA_9972954g0010	K08869
						MA_9298801g0010						MA_9978101g0010
						MA_92993g0010						MA_9987828g0010
						MA_930117g0010						MA_9992421g0010	K20562
						MA_93039g0010	K01240					MA_9992694g0020
						MA_9312270g0010	K21604					MA_9998351g0010
						MA_93155g0010
						MA_9316262g0010
						MA_9325998g0010
						MA_93302g0010
						MA_9332662g0010
						MA_9332669g0010	K00001
						MA_934639g0010
						MA_9354530g0010
						MA_9362585g0010
						MA_93628g0020	K11251
						MA_9367174g0010
						MA_9367g0020	K01051
						MA_93682g0010
						MA_9373191g0010
						MA_9374017g0010	K09422
						MA_9389342g0010
						MA_94043g0010
						MA_940685g0010
						MA_941729g0010
						MA_942247g0010
						MA_942954g0010	K00432
						MA_94366g0010
						MA_94444g0010
						MA_9445g0010	K13448
						MA_9446650g0010	K09753
						MA_944861g0010
						MA_94549g0010
						MA_9456315g0010
						MA_9463295g0010
						MA_9472378g0010	K23570
						MA_9476g0020
						MA_94821g0010
						MA_9488975g0010
						MA_9500072g0010
						MA_9506636g0010	K13248
						MA_95099g0010	K22684
						MA_95101g0010	K07517
						MA_9526639g0010
						MA_9531215g0010
						MA_9532607g0010
						MA_954053g0010
						MA_954115g0010
						MA_955393g0010
						MA_95623g0010
						MA_95662g0010
						MA_95715g0010
						MA_9576050g0010
						MA_958744g0010
						MA_958834g0010	K05387
						MA_958867g0010	K14765
						MA_959216g0010
						MA_9594015g0010
						MA_9597965g0010	K05275
						MA_9608589g0010	K08070
						MA_962292g0010
						MA_96368g0010
						MA_9645753g0010
						MA_96585g0010
						MA_96911g0010	K08065
						MA_97184g0010
						MA_9718623g0010
						MA_9721034g0010
						MA_9726721g0010
						MA_9729719g0010
						MA_97315g0010	K08912
						MA_9739622g0010
						MA_9752486g0010
						MA_9754703g0010	K00799
						MA_97679g0010
						MA_9791754g0010
						MA_9792225g0010
						MA_97951g0010	K11254
						MA_9812198g0010
						MA_9812298g0010	K01704
						MA_98140g0010	K24350
						MA_9815g0020
						MA_9822402g0010
						MA_9824811g0010
						MA_9836g0010
						MA_98411g0010
						MA_9848062g0010
						MA_98500g0010
						MA_9857342g0010
						MA_985876g0010
						MA_9861293g0010
						MA_98656g0010
						MA_98696g0010
						MA_9876829g0010
						MA_98882g0010
						MA_9913196g0010	K07198
						MA_9917746g0010
						MA_99372g0010
						MA_9950027g0030
						MA_9950702g0010
						MA_99511g0010
						MA_9953198g0010
						MA_99538g0010
						MA_9954368g0010
						MA_9959066g0010
						MA_9959852g0010
						MA_9969794g0010
						MA_9973625g0010	K22683
						MA_9979779g0010
						MA_9982903g0010
						MA_9992694g0020
						MA_9998351g0010
						MA_9999795g0010

## Sheet: Proportion of KO assignments
Contrast	Performance	Genes	KO assignments	Proportion
Rn vs An*	over-expressed	1177	294	0.249788
	under-expressed	1137	357	0.313984
Rn vs Bn*	over-expressed	1783	436	0.244532
	under-expressed	1563	495	0.316699
Rn vs Dn*	over-expressed	1676	397	0.236874
	under-expressed	1310	441	0.336641
Rn vs ABDn**	over-expressed	371	78	0.210243
	under-expressed	335	115	0.343284
*PRA-R non-symptomatic needles (Rn) vs PRA-A non-symptomatic needles (An) / vs PRA-B non-symptomatic needles (Bn) / vs PRA-D non-symptomatic needles (Dn)
** Shared genes by all previous contrasts Rn vs ABDn
