# Supplementary material for: Advances in understanding Norway spruce natural resistance to needle bladder rust infection: transcriptional and secondary metabolites profiling
Source: BMC Genomics. 2022 Jun 13;23:435. doi: 10.1186/s12864-022-08661-y (PMC9190139; doi:10.1186/s12864-022-08661-y)
Supplement: Supplementary file 16 — Additional file 16: Table S9. KEGG pathways of differentially expressed genes in PRA-R non-symptomatic (NS) needles contrasted to NS needles from all susceptible genotypes. [file 12864_2022_8661_MOESM16_ESM.xlsx]

## Sheet: Methabolic Pathways
Additional file 16: Table S9. KEGG pathways of differentially expressed genes in PRA-R non-symptomatic (NS) needles contrasted to NS needles from all susceptible genotypes
Metabolic pathway and orthology-oriented functional annotations of the protein sequences were performed against the KEGG database using the KEGG Automatic Annotation Server. KEGG orthology (KO) assignment was applied using the Bi-directional Best Hit (BBH) method. Numbers refer to key enzymes represented by P. abies KAAS assigned orthologous. At 38 dpi, PRA-R NS needles were compared with all sus…
Metabolism	Rn vs An over	Rn vs An under	Rn vs Bn over	Rn vs Bn under	Rn vs Dn over	Rn vs Dn under	Rn vs ABDn over	Rn vs ABDn under
Carbohydrate metabolism
00010 Glycolysis / Gluconeogenesis	4	8	6	8	7	8	1	1
00020 Citrate cycle (TCA cycle)	0	1	2	3	0	2	0	0
00030 Pentose phosphate pathway	4	3	4	4	4	1	1	0
00040 Pentose and glucuronate interconversions	2	2	3	3	3	2	0	2
00051 Fructose and mannose metabolism	0	3	1	3	3	3	0	1
00052 Galactose metabolism	1	3	3	4	7	3	0	0
00053 Ascorbate and aldarate metabolism	5	1	3	3	2	5	1	1
00500 Starch and sucrose metabolism	7	5	8	4	12	7	3	1
00520 Amino sugar and nucleotide sugar metabolism	6	5	10	4	6	3	4	1
00620 Pyruvate metabolism	1	2	3	9	2	8	0	1
00630 Glyoxylate and dicarboxylate metabolism	1	5	2	8	1	4	0	1
00640 Propanoate metabolism	2	0	2	1	2	0	0	0
00650 Butanoate metabolism	1	2	1	1	2	3	1	1
00660 C5-Branched dibasic acid metabolism	0	0	1	0	0	0	0	0
00562 Inositol phosphate metabolism	0	1	1	1	3	3	0	0
Energy metabolism
00190 Oxidative phosphorylation	1	5	4	8	5	2	0	0
00195 Photosynthesis	0	6	0	3	1	1	0	1
00196 Photosynthesis - antenna proteins	1	0	1	0	0	0	0	0
00710 Carbon fixation in photosynthetic organisms	2	2	3	8	3	2	0	0
00910 Nitrogen metabolism	2	3	1	3	0	1	0	0
00920 Sulfur metabolism	0	2	1	2	2	2	0	0
Lipid metabolism
00061 Fatty acid biosynthesis	3	5	2	6	2	4	1	4
00062 Fatty acid elongation	1	2	1	3	1	4	0	2
00071 Fatty acid degradation	3	4	5	2	4	2	1	0
00072 Synthesis and degradation of ketone bodies	0	0	0	0	0	0	0	0
00073 Cutin, suberine and wax biosynthesis	1	5	2	6	4	5	1	2
00100 Steroid biosynthesis	2	1	1	1	1	0	0	0
00561 Glycerolipid metabolism	1	3	3	5	1	3	0	2
00564 Glycerophospholipid metabolism	3	5	3	4	1	5	0	3
00565 Ether lipid metabolism	1	2	0	1	0	2	0	1
00600 Sphingolipid metabolism	3	1	2	2	2	4	0	1
00590 Arachidonic acid metabolism	1	2	1	2	0	2	0	0
00591 Linoleic acid metabolism	1	1	1	1	2	1	1	0
00592 alpha-Linolenic acid metabolism	3	2	3	3	6	4	0	1
01040 Biosynthesis of unsaturated fatty acids	0	3	1	4	0	5	0	3
Nucleotide metabolism
00230 Purine metabolism	1	5	2	3	2	5	0	0
00240 Pyrimidine metabolism	1	0	2	2	0	2	0	0
Amino acid metabolism
00250 Alanine, aspartate and glutamate metabolism	2	4	1	4	4	6	1	1
00260 Glycine, serine and threonine metabolism	2	3	2	3	1	3	0	0
00270 Cysteine and methionine metabolism	6	6	8	8	7	8	2	3
00280 Valine, leucine and isoleucine degradation	1	0	1	1	1	1	0	0
00290 Valine, leucine and isoleucine biosynthesis	0	0	1	0	0	2	0	0
00300 Lysine biosynthesis	0	2	0	0	1	1	0	0
00310 Lysine degradation	3	0	0	1	0	0	0	0
00220 Arginine biosynthesis	1	1	0	2	0	3	0	1
00330 Arginine and proline metabolism	2	4	1	4	2	5	0	2
00340 Histidine metabolism	0	0	0	1	0	0	0	0
00350 Tyrosine metabolism	4	4	5	3	3	5	1	3
00360 Phenylalanine metabolism	2	3	4	3	3	4	0	3
00380 Tryptophan metabolism	1	0	2	2	2	0	0	1
00400 Phenylalanine, tyrosine and tryptophan biosynthesis	1	3	9	4	3	3	0	2
Metabolism of other amino acids
00410 beta-Alanine metabolism	3	2	5	3	2	2	1	1
00430 Taurine and hypotaurine metabolism	1	2	1	0	1	1	1	0
00440 Phosphonate and phosphinate metabolism	1	0	0	1	0	0	0	0
00450 Selenocompound metabolism	0	2	1	2	2	3	0	1
00460 Cyanoamino acid metabolism	1	5	1	4	1	4	1	1
00480 Glutathione metabolism	5	3	4	3	3	5	1	1
Glycan biosynthesis and metabolism
00510 N-Glycan biosynthesis	0	0	3	1	2	1	0	0
00515 Mannose type O-glycan biosynthesis	0	0	0	0	0	0	0	0
00514 Other types of O-glycan biosynthesis	0	0	0	0	0	0	0	0
00531 Glycosaminoglycan degradation	1	0	2	1	0	0	0	0
00563 Glycosylphosphatidylinositol (GPI)-anchor biosynthesis	0	0	2	1	1	1	0	0
00601 Glycosphingolipid biosynthesis - lacto and neolacto series	0	0	0	0	1	0	0	0
00603 Glycosphingolipid biosynthesis - globo and isoglobo series	1	0	1	2	2	1	0	0
00604 Glycosphingolipid biosynthesis - ganglio series	1	0	1	1	0	0	0	0
00511 Other glycan degradation	3	1	3	2	1	2	0	0
Metabolism of cofactors and vitamins
00730 Thiamine metabolism	0	0	1	1	1	0	0	0
00740 Riboflavin metabolism	1	0	1	2	1	1	1	0
00750 Vitamin B6 metabolism	1	1	2	2	2	3	0	1
00760 Nicotinate and nicotinamide metabolism	0	1	1	1	1	0	0	0
00770 Pantothenate and CoA biosynthesis	1	0	1	2	1	1	0	0
00780 Biotin metabolism	2	2	1	2	1	2	0	2
00785 Lipoic acid metabolism	0	0	0	0	0	0	0	0
00790 Folate biosynthesis	2	2	2	1	0	3	0	0
00670 One carbon pool by folate	0	1	0	1	0	2	0	0
00860 Porphyrin and chlorophyll metabolism	3	3	2	5	4	5	2	0
00130 Ubiquinone and other terpenoid-quinone biosynthesis	2	4	4	4	1	6	1	2
Metabolism of terpenoids and polyketides
00900 Terpenoid backbone biosynthesis	2	4	3	6	8	3	0	1
00902 Monoterpenoid biosynthesis	0	1	0	1	1	0	0	0
00909 Sesquiterpenoid and triterpenoid biosynthesis	1	0	1	0	1	0	0	0
00904 Diterpenoid biosynthesis	1	0	0	2	1	1	0	0
00906 Carotenoid biosynthesis	0	4	1	6	3	3	0	1
00905 Brassinosteroid biosynthesis	1	1	1	1	0	1	1	0
00908 Zeatin biosynthesis	2	2	1	3	2	2	1	1
Biosynthesis of other secondary metabolites
00940 Phenylpropanoid biosynthesis	10	10	11	12	12	11	5	5
00945 Stilbenoid, diarylheptanoid and gingerol biosynthesis	3	1	3	1	3	2	2	0
00941 Flavonoid biosynthesis	7	4	12	6	10	6	5	1
00944 Flavone and flavonol biosynthesis	0	1	3	2	2	1	1	1
00942 Anthocyanin biosynthesis	0	0	0	0	0	0	0	0
00901 Indole alkaloid biosynthesis	0	0	0	0	0	0	0	0
00901 Indole alkaloid biosynthesis	0	0	0	0	0	0	0	0
00950 Isoquinoline alkaloid biosynthesis	1	2	3	2	1	3	0	2
00960 Tropane, piperidine and pyridine alkaloid biosynthesis	1	2	3	3	2	3	0	2
01058 Acridone alkaloid biosynthesis	0	0	0	0	0	0	0	0
00232 Caffeine metabolism	0	0	0	0	0	0	0	0
00965 Betalain biosynthesis	0	0	1	0	0	0	0	0
00966 Glucosinolate biosynthesis	0	0	1	0	0	1	0	0
00402 Benzoxazinoid biosynthesis	0	0	0	0	0	0	0	0
00261 Monobactam biosynthesis	0	2	0	1	0	1	0	0
00999 Biosynthesis of secondary metabolites - unclassified	0	0	0	0	0	0	0	0
Genetic Information Processing
Transcription
03020 RNA polymerase	1	1	1	1	2	1	1	1
03022 Basal transcription factors	1	1	0	0	2	0	0	0
03040 Spliceosome	3	3	5	8	2	4	0	0
Translation
03010 Ribosome	5	22	12	13	5	10	0	5
00970 Aminoacyl-tRNA biosynthesis	1	4	0	3	4	1	0	0
03013 RNA transport	1	3	2	6	2	7	0	1
03015 mRNA surveillance pathway	0	2	3	4	3	2	0	0
03008 Ribosome biogenesis in eukaryotes	3	0	3	2	3	0	1	0
Folding, sorting and degradation
03060 Protein export	0	1	1	2	0	2	0	1
04141 Protein processing in endoplasmic reticulum	5	6	12	10	10	9	2	1
04130 SNARE interactions in vesicular transport	0	0	1	0	1	0	0	0
04120 Ubiquitin mediated proteolysis	5	4	6	6	3	6	2	1
04122 Sulfur relay system	0	3	0	2	0	2	0	1
03050 Proteasome	3	0	1	2	2	1	0	0
03018 RNA degradation	0	1	0	7	3	3	0	0
Replication and repair
03030 DNA replication	0	0	1	2	0	0	0	0
03410 Base excision repair	0	0	1	2	0	1	0	0
03420 Nucleotide excision repair	0	1	0	1	2	1	0	0
03430 Mismatch repair	0	0	0	0	0	0	0	0
03440 Homologous recombination	0	0	1	1	1	1	0	0
03450 Non-homologous end-joining	0	0	0	1	0	0	0	0
Environmental Information Processing
Membrane transport
02010 ABC transporters	1	0	2	1	1	1	0	0
Signal transduction
04016 MAPK signaling pathway - plant	5	2	5	3	5	3	4	1
04070 Phosphatidylinositol signaling system	1	2	2	2	4	2	1	1
04075 Plant hormone signal transduction	4	2	9	5	8	5	0	2
Cellular Processes
Transport and catabolism
04144 Endocytosis	3	5	6	8	4	10	0	3
04145 Phagosome	1	0	7	3	4	3	0	0
04146 Peroxisome	2	2	3	6	2	2	1	0
04136 Autophagy - other	0	0	0	2	0	0	0	0
Organismal Systems
Environmental adaptation
04712 Circadian rhythm - plant	1	2	3	4	2	2	1	1
04626 Plant-pathogen interaction	6	7	7	11	8	9	2	4
Human Diseases
Endocrine and metabolic diseases
04933 AGE-RAGE signaling pathway in diabetic complications	1	0	0	1	1	0	0	0
Drug resistance: Antimicrobial
01502 Vancomycin resistance	0	0	0	0	0	0	0	0
