# Supplementary material for: Advances in understanding Norway spruce natural resistance to needle bladder rust infection: transcriptional and secondary metabolites profiling
Source: BMC Genomics. 2022 Jun 13;23:435. doi: 10.1186/s12864-022-08661-y (PMC9190139; doi:10.1186/s12864-022-08661-y)
Supplement: Supplementary file 17 — Additional file 17: Table S10. KEGG Orthology (KO) detailed output for DEGs in PRA-R non-symptomatic (NS) needles contrasted to NS needles from all susceptible genotypes. [file 12864_2022_8661_MOESM17_ESM.xlsx]

## Sheet: #Rn vs An over
Additional file 17: Table S10. KEGG Orthology (KO) detailed output for DEGs in PRA-R non-symptomatic (NS) needles contrasted to NS needles from all susceptible genotypes
This analysis was applied for each genotype at 38 dpi for differentially over- and under-expressed genes. Resulting hierarchical text (Htext) was converted to a tabulated excel file.
Hierarchy	Pathway / Picea abies gene (MA_XgX)	KO	Name	Definition
A	09100 Metabolism
B
B	09101 Carbohydrate metabolism
C	00010 Glycolysis / Gluconeogenesis [PATH:ko00010]
D	MA_494797g0010	K00016	LDH, ldh	L-lactate dehydrogenase [EC:1.1.1.27]
D	MA_10432751g0020	K00121	frmA, ADH5, adhC	S-(hydroxymethyl)glutathione dehydrogenase / alcohol dehydrogenase [EC:1.1.1.284 1.1.1.1]
D	MA_30381g0010	K18857	ADH1	alcohol dehydrogenase class-P [EC:1.1.1.1]
D	MA_10434402g0010	K00001	E1.1.1.1, adh	alcohol dehydrogenase [EC:1.1.1.1]
D	MA_9332669g0010	K00001	E1.1.1.1, adh	alcohol dehydrogenase [EC:1.1.1.1]
C	00020 Citrate cycle (TCA cycle) [PATH:ko00020]
C	00030 Pentose phosphate pathway [PATH:ko00030]
D	MA_1999g0010	K01057	PGLS, pgl, devB	6-phosphogluconolactonase [EC:3.1.1.31]
D	MA_30531g0010	K00616	E2.2.1.2, talA, talB	transaldolase [EC:2.2.1.2]
D	MA_9081761g0010	K00852	rbsK, RBKS	ribokinase [EC:2.7.1.15]
D	MA_250841g0010	K00851	E2.7.1.12, gntK, idnK	gluconokinase [EC:2.7.1.12]
C	00040 Pentose and glucuronate interconversions [PATH:ko00040]
D	MA_177306g0010	K01051	E3.1.1.11	pectinesterase [EC:3.1.1.11]
D	MA_436039g0010	K01051	E3.1.1.11	pectinesterase [EC:3.1.1.11]
D	MA_9367g0020	K01051	E3.1.1.11	pectinesterase [EC:3.1.1.11]
D	MA_65570g0010	K00012	UGDH, ugd	UDPglucose 6-dehydrogenase [EC:1.1.1.22]
C	00051 Fructose and mannose metabolism [PATH:ko00051]
C	00052 Galactose metabolism [PATH:ko00052]
D	MA_29551g0010	K18819	GOLS	inositol 3-alpha-galactosyltransferase [EC:2.4.1.123]
C	00053 Ascorbate and aldarate metabolism [PATH:ko00053]
D	MA_65570g0010	K00012	UGDH, ugd	UDPglucose 6-dehydrogenase [EC:1.1.1.22]
D	MA_10434662g0010	K00103	GULO	L-gulonolactone oxidase [EC:1.1.3.8]
D	MA_141445g0010	K10046	GME	GDP-D-mannose 3', 5'-epimerase [EC:5.1.3.18 5.1.3.-]
D	MA_490229g0010	K14190	VTC2_5	GDP-L-galactose phosphorylase [EC:2.7.7.69]
D	MA_110270g0010	K00434	E1.11.1.11	L-ascorbate peroxidase [EC:1.11.1.11]
C	00500 Starch and sucrose metabolism [PATH:ko00500]
D	MA_10429251g0010	K00695	E2.4.1.13	sucrose synthase [EC:2.4.1.13]
D	MA_940685g0010	K01188	E3.2.1.21	beta-glucosidase [EC:3.2.1.21]
D	MA_10427187g0010	K00975	glgC	glucose-1-phosphate adenylyltransferase [EC:2.7.7.27]
D	MA_10429460g0010	K13679	WAXY	granule-bound starch synthase [EC:2.4.1.242]
D	MA_30833g0020	K01176	AMY, amyA, malS	alpha-amylase [EC:3.2.1.1]
D	MA_124514g0010	K01177	E3.2.1.2	beta-amylase [EC:3.2.1.2]
D	MA_48114g0010	K16055	TPS	trehalose 6-phosphate synthase/phosphatase [EC:2.4.1.15 3.1.3.12]
C	00520 Amino sugar and nucleotide sugar metabolism [PATH:ko00520]
D	MA_10428348g0010	K01183	E3.2.1.14	chitinase [EC:3.2.1.14]
D	MA_10431378g0010	K01183	E3.2.1.14	chitinase [EC:3.2.1.14]
D	MA_159244g0020	K01183	E3.2.1.14	chitinase [EC:3.2.1.14]
D	MA_191308g0010	K01183	E3.2.1.14	chitinase [EC:3.2.1.14]
D	MA_295712g0010	K01183	E3.2.1.14	chitinase [EC:3.2.1.14]
D	MA_10313114g0010	K20547	CHIB	basic endochitinase B [EC:3.2.1.14]
D	MA_3507354g0010	K12373	HEXA_B	hexosaminidase [EC:3.2.1.52]
D	MA_65570g0010	K00012	UGDH, ugd	UDPglucose 6-dehydrogenase [EC:1.1.1.22]
D	MA_141445g0010	K10046	GME	GDP-D-mannose 3', 5'-epimerase [EC:5.1.3.18 5.1.3.-]
D	MA_10427187g0010	K00975	glgC	glucose-1-phosphate adenylyltransferase [EC:2.7.7.27]
C	00620 Pyruvate metabolism [PATH:ko00620]
D	MA_494797g0010	K00016	LDH, ldh	L-lactate dehydrogenase [EC:1.1.1.27]
C	00630 Glyoxylate and dicarboxylate metabolism [PATH:ko00630]
D	MA_10239665g0010	K01602	rbcS, cbbS	ribulose-bisphosphate carboxylase small chain [EC:4.1.1.39]
C	00640 Propanoate metabolism [PATH:ko00640]
D	MA_9997874g0010	K05605	HIBCH	3-hydroxyisobutyryl-CoA hydrolase [EC:3.1.2.4]
D	MA_494797g0010	K00016	LDH, ldh	L-lactate dehydrogenase [EC:1.1.1.27]
C	00650 Butanoate metabolism [PATH:ko00650]
D	MA_10431705g0010	K01580	E4.1.1.15, gadB, gadA, GAD	glutamate decarboxylase [EC:4.1.1.15]
C	00660 C5-Branched dibasic acid metabolism [PATH:ko00660]
C	00562 Inositol phosphate metabolism [PATH:ko00562]
B
B	09102 Energy metabolism
C	00190 Oxidative phosphorylation [PATH:ko00190]
D	MA_10436173g0020	K02266	COX6A	cytochrome c oxidase subunit 6a
C	00195 Photosynthesis [PATH:ko00195]
C	00196 Photosynthesis - antenna proteins [PATH:ko00196]
D	MA_97315g0010	K08912	LHCB1	light-harvesting complex II chlorophyll a/b binding protein 1
C	00710 Carbon fixation in photosynthetic organisms [PATH:ko00710]
D	MA_10239665g0010	K01602	rbcS, cbbS	ribulose-bisphosphate carboxylase small chain [EC:4.1.1.39]
D	MA_161458g0010	K05298	GAPA	glyceraldehyde-3-phosphate dehydrogenase (NADP+) (phosphorylating) [EC:1.2.1.13]
C	00720 Carbon fixation pathways in prokaryotes [PATH:ko00720]
C	00680 Methane metabolism [PATH:ko00680]
D	MA_10432751g0020	K00121	frmA, ADH5, adhC	S-(hydroxymethyl)glutathione dehydrogenase / alcohol dehydrogenase [EC:1.1.1.284 1.1.1.1]
C	00910 Nitrogen metabolism [PATH:ko00910]
D	MA_17683g0010	K00261	GLUD1_2, gdhA	glutamate dehydrogenase (NAD(P)+) [EC:1.4.1.3]
D	MA_9008009g0010	K01673	cynT, can	carbonic anhydrase [EC:4.2.1.1]
C	00920 Sulfur metabolism [PATH:ko00920]
B
B	09103 Lipid metabolism
C	00061 Fatty acid biosynthesis [PATH:ko00061]
D	MA_127500g0010	K09458	fabF, OXSM, CEM1	3-oxoacyl-[acyl-carrier-protein] synthase II [EC:2.3.1.179]
D	MA_10427712g0010	K00059	fabG, OAR1	3-oxoacyl-[acyl-carrier protein] reductase [EC:1.1.1.100]
D	MA_10197220g0010	K10781	FATB	fatty acyl-ACP thioesterase B [EC:3.1.2.14 3.1.2.21]
C	00062 Fatty acid elongation [PATH:ko00062]
D	MA_8048664g0010	K15397	KCS	3-ketoacyl-CoA synthase [EC:2.3.1.199]
C	00071 Fatty acid degradation [PATH:ko00071]
D	MA_10432751g0020	K00121	frmA, ADH5, adhC	S-(hydroxymethyl)glutathione dehydrogenase / alcohol dehydrogenase [EC:1.1.1.284 1.1.1.1]
D	MA_30381g0010	K18857	ADH1	alcohol dehydrogenase class-P [EC:1.1.1.1]
D	MA_10434402g0010	K00001	E1.1.1.1, adh	alcohol dehydrogenase [EC:1.1.1.1]
D	MA_9332669g0010	K00001	E1.1.1.1, adh	alcohol dehydrogenase [EC:1.1.1.1]
C	00072 Synthesis and degradation of ketone bodies [PATH:ko00072]
C	00073 Cutin, suberine and wax biosynthesis [PATH:ko00073]
D	MA_56269g0010	K15400	HHT1	omega-hydroxypalmitate O-feruloyl transferase [EC:2.3.1.188]
D	MA_9307243g0010	K15400	HHT1	omega-hydroxypalmitate O-feruloyl transferase [EC:2.3.1.188]
C	00100 Steroid biosynthesis [PATH:ko00100]
D	MA_10427816g0010	K00511	SQLE, ERG1	squalene monooxygenase [EC:1.14.14.17]
D	MA_8489345g0010	K01052	LIPA	lysosomal acid lipase/cholesteryl ester hydrolase [EC:3.1.1.13]
C	00120 Primary bile acid biosynthesis [PATH:ko00120]
C	00121 Secondary bile acid biosynthesis [PATH:ko00121]
C	00140 Steroid hormone biosynthesis [PATH:ko00140]
C	00561 Glycerolipid metabolism [PATH:ko00561]
D	MA_254258g0010	K01054	MGLL	acylglycerol lipase [EC:3.1.1.23]
C	00564 Glycerophospholipid metabolism [PATH:ko00564]
D	MA_337982g0010	K01115	PLD1_2	phospholipase D1/2 [EC:3.1.4.4]
D	MA_11699g0020	K00968	PCYT1	choline-phosphate cytidylyltransferase [EC:2.7.7.15]
D	MA_20534g0020	K00894	ETNK, EKI	ethanolamine kinase [EC:2.7.1.82]
C	00565 Ether lipid metabolism [PATH:ko00565]
D	MA_337982g0010	K01115	PLD1_2	phospholipase D1/2 [EC:3.1.4.4]
C	00600 Sphingolipid metabolism [PATH:ko00600]
D	MA_494509g0010	K04708	KDSR	3-dehydrosphinganine reductase [EC:1.1.1.102]
D	MA_495594g0010	K12349	ASAH2	neutral ceramidase [EC:3.5.1.23]
D	MA_10289567g0010	K17108	GBA2	non-lysosomal glucosylceramidase [EC:3.2.1.45]
C	00590 Arachidonic acid metabolism [PATH:ko00590]
D	MA_366340g0010	K00432	gpx, btuE, bsaA	glutathione peroxidase [EC:1.11.1.9]
D	MA_942954g0010	K00432	gpx, btuE, bsaA	glutathione peroxidase [EC:1.11.1.9]
C	00591 Linoleic acid metabolism [PATH:ko00591]
D	MA_10427506g0010	K15718	LOX1_5	linoleate 9S-lipoxygenase [EC:1.13.11.58]
D	MA_3501g0020	K15718	LOX1_5	linoleate 9S-lipoxygenase [EC:1.13.11.58]
C	00592 alpha-Linolenic acid metabolism [PATH:ko00592]
D	MA_625323g0010	K01723	AOS	hydroperoxide dehydratase [EC:4.2.1.92]
D	MA_137604g0010	K10525	AOC	allene oxide cyclase [EC:5.3.99.6]
D	MA_30381g0010	K18857	ADH1	alcohol dehydrogenase class-P [EC:1.1.1.1]
C	01040 Biosynthesis of unsaturated fatty acids [PATH:ko01040]
B
B	09104 Nucleotide metabolism
C	00230 Purine metabolism [PATH:ko00230]
D	MA_10435382g0010	K10807	RRM1	ribonucleoside-diphosphate reductase subunit M1 [EC:1.17.4.1]
D	MA_158556g0010	K10807	RRM1	ribonucleoside-diphosphate reductase subunit M1 [EC:1.17.4.1]
C	00240 Pyrimidine metabolism [PATH:ko00240]
D	MA_10435382g0010	K10807	RRM1	ribonucleoside-diphosphate reductase subunit M1 [EC:1.17.4.1]
D	MA_158556g0010	K10807	RRM1	ribonucleoside-diphosphate reductase subunit M1 [EC:1.17.4.1]
B
B	09105 Amino acid metabolism
C	00250 Alanine, aspartate and glutamate metabolism [PATH:ko00250]
D	MA_10431705g0010	K01580	E4.1.1.15, gadB, gadA, GAD	glutamate decarboxylase [EC:4.1.1.15]
D	MA_17683g0010	K00261	GLUD1_2, gdhA	glutamate dehydrogenase (NAD(P)+) [EC:1.4.1.3]
C	00260 Glycine, serine and threonine metabolism [PATH:ko00260]
D	MA_62451g0010	K00276	AOC3, AOC2, tynA	primary-amine oxidase [EC:1.4.3.21]
D	MA_20561g0020	K00306	PIPOX	sarcosine oxidase / L-pipecolate oxidase [EC:1.5.3.1 1.5.3.7]
C	00270 Cysteine and methionine metabolism [PATH:ko00270]
D	MA_75633g0020	K01611	speD, AMD1	S-adenosylmethionine decarboxylase [EC:4.1.1.50]
D	MA_35622g0010	K08963	mtnA	methylthioribose-1-phosphate isomerase [EC:5.3.1.23]
D	MA_882654g0010	K01762	ACS	1-aminocyclopropane-1-carboxylate synthase [EC:4.4.1.14]
D	MA_10435674g0010	K21456	GSS	glutathione synthase [EC:6.3.2.3]
D	MA_494797g0010	K00016	LDH, ldh	L-lactate dehydrogenase [EC:1.1.1.27]
D	MA_498229g0010	K22207	LCD	L-cysteine desulfhydrase [EC:4.4.1.28]
C	00280 Valine, leucine and isoleucine degradation [PATH:ko00280]
D	MA_9997874g0010	K05605	HIBCH	3-hydroxyisobutyryl-CoA hydrolase [EC:3.1.2.4]
C	00290 Valine, leucine and isoleucine biosynthesis [PATH:ko00290]
C	00300 Lysine biosynthesis [PATH:ko00300]
C	00310 Lysine degradation [PATH:ko00310]
D	MA_20561g0020	K00306	PIPOX	sarcosine oxidase / L-pipecolate oxidase [EC:1.5.3.1 1.5.3.7]
D	MA_10435033g0010	K11430	EZH2	[histone H3]-lysine27 N-trimethyltransferase EZH2 [EC:2.1.1.356]
D	MA_54295g0010	K24405	SUVH1	[histone H3]-lysine9 N-dimethyltransferase [EC:2.1.1.368]
C	00220 Arginine biosynthesis [PATH:ko00220]
D	MA_17683g0010	K00261	GLUD1_2, gdhA	glutamate dehydrogenase (NAD(P)+) [EC:1.4.1.3]
C	00330 Arginine and proline metabolism [PATH:ko00330]
D	MA_75633g0020	K01611	speD, AMD1	S-adenosylmethionine decarboxylase [EC:4.1.1.50]
D	MA_10433568g0010	K01426	E3.5.1.4, amiE	amidase [EC:3.5.1.4]
D	MA_98515g0010	K01426	E3.5.1.4, amiE	amidase [EC:3.5.1.4]
C	00340 Histidine metabolism [PATH:ko00340]
C	00350 Tyrosine metabolism [PATH:ko00350]
D	MA_62451g0010	K00276	AOC3, AOC2, tynA	primary-amine oxidase [EC:1.4.3.21]
D	MA_10432751g0020	K00121	frmA, ADH5, adhC	S-(hydroxymethyl)glutathione dehydrogenase / alcohol dehydrogenase [EC:1.1.1.284 1.1.1.1]
D	MA_30381g0010	K18857	ADH1	alcohol dehydrogenase class-P [EC:1.1.1.1]
D	MA_10434402g0010	K00001	E1.1.1.1, adh	alcohol dehydrogenase [EC:1.1.1.1]
D	MA_9332669g0010	K00001	E1.1.1.1, adh	alcohol dehydrogenase [EC:1.1.1.1]
C	00360 Phenylalanine metabolism [PATH:ko00360]
D	MA_62451g0010	K00276	AOC3, AOC2, tynA	primary-amine oxidase [EC:1.4.3.21]
D	MA_10433568g0010	K01426	E3.5.1.4, amiE	amidase [EC:3.5.1.4]
D	MA_98515g0010	K01426	E3.5.1.4, amiE	amidase [EC:3.5.1.4]
C	00380 Tryptophan metabolism [PATH:ko00380]
D	MA_10433568g0010	K01426	E3.5.1.4, amiE	amidase [EC:3.5.1.4]
D	MA_98515g0010	K01426	E3.5.1.4, amiE	amidase [EC:3.5.1.4]
C	00400 Phenylalanine, tyrosine and tryptophan biosynthesis [PATH:ko00400]
D	MA_10436740g0010	K05359	ADT, PDT	arogenate/prephenate dehydratase [EC:4.2.1.91 4.2.1.51]
B
B	09106 Metabolism of other amino acids
C	00410 beta-Alanine metabolism [PATH:ko00410]
D	MA_10431705g0010	K01580	E4.1.1.15, gadB, gadA, GAD	glutamate decarboxylase [EC:4.1.1.15]
D	MA_62451g0010	K00276	AOC3, AOC2, tynA	primary-amine oxidase [EC:1.4.3.21]
D	MA_9997874g0010	K05605	HIBCH	3-hydroxyisobutyryl-CoA hydrolase [EC:3.1.2.4]
C	00430 Taurine and hypotaurine metabolism [PATH:ko00430]
D	MA_10431705g0010	K01580	E4.1.1.15, gadB, gadA, GAD	glutamate decarboxylase [EC:4.1.1.15]
C	00440 Phosphonate and phosphinate metabolism [PATH:ko00440]
D	MA_11699g0020	K00968	PCYT1	choline-phosphate cytidylyltransferase [EC:2.7.7.15]
C	00450 Selenocompound metabolism [PATH:ko00450]
C	00460 Cyanoamino acid metabolism [PATH:ko00460]
D	MA_940685g0010	K01188	E3.2.1.21	beta-glucosidase [EC:3.2.1.21]
C	00471 D-Glutamine and D-glutamate metabolism [PATH:ko00471]
D	MA_17683g0010	K00261	GLUD1_2, gdhA	glutamate dehydrogenase (NAD(P)+) [EC:1.4.1.3]
C	00472 D-Arginine and D-ornithine metabolism [PATH:ko00472]
C	00473 D-Alanine metabolism [PATH:ko00473]
C	00480 Glutathione metabolism [PATH:ko00480]
D	MA_10435674g0010	K21456	GSS	glutathione synthase [EC:6.3.2.3]
D	MA_10187060g0010	K00799	GST, gst	glutathione S-transferase [EC:2.5.1.18]
D	MA_10333127g0010	K00799	GST, gst	glutathione S-transferase [EC:2.5.1.18]
D	MA_366340g0010	K00432	gpx, btuE, bsaA	glutathione peroxidase [EC:1.11.1.9]
D	MA_942954g0010	K00432	gpx, btuE, bsaA	glutathione peroxidase [EC:1.11.1.9]
D	MA_110270g0010	K00434	E1.11.1.11	L-ascorbate peroxidase [EC:1.11.1.11]
D	MA_10435382g0010	K10807	RRM1	ribonucleoside-diphosphate reductase subunit M1 [EC:1.17.4.1]
D	MA_158556g0010	K10807	RRM1	ribonucleoside-diphosphate reductase subunit M1 [EC:1.17.4.1]
B
B	09107 Glycan biosynthesis and metabolism
C	00510 N-Glycan biosynthesis [PATH:ko00510]
C	00513 Various types of N-glycan biosynthesis [PATH:ko00513]
D	MA_3507354g0010	K12373	HEXA_B	hexosaminidase [EC:3.2.1.52]
C	00512 Mucin type O-glycan biosynthesis [PATH:ko00512]
C	00515 Mannose type O-glycan biosynthesis [PATH:ko00515]
C	00514 Other types of O-glycan biosynthesis [PATH:ko00514]
C	00532 Glycosaminoglycan biosynthesis - chondroitin sulfate / dermatan sulfate [PATH:ko00532]
C	00534 Glycosaminoglycan biosynthesis - heparan sulfate / heparin [PATH:ko00534]
C	00533 Glycosaminoglycan biosynthesis - keratan sulfate [PATH:ko00533]
C	00531 Glycosaminoglycan degradation [PATH:ko00531]
D	MA_3507354g0010	K12373	HEXA_B	hexosaminidase [EC:3.2.1.52]
C	00563 Glycosylphosphatidylinositol (GPI)-anchor biosynthesis [PATH:ko00563]
C	00601 Glycosphingolipid biosynthesis - lacto and neolacto series [PATH:ko00601]
C	00603 Glycosphingolipid biosynthesis - globo and isoglobo series [PATH:ko00603]
D	MA_3507354g0010	K12373	HEXA_B	hexosaminidase [EC:3.2.1.52]
C	00604 Glycosphingolipid biosynthesis - ganglio series [PATH:ko00604]
D	MA_3507354g0010	K12373	HEXA_B	hexosaminidase [EC:3.2.1.52]
C	00540 Lipopolysaccharide biosynthesis [PATH:ko00540]
C	00541 O-Antigen nucleotide sugar biosynthesis [PATH:ko00541]
D	MA_65570g0010	K00012	UGDH, ugd	UDPglucose 6-dehydrogenase [EC:1.1.1.22]
C	00550 Peptidoglycan biosynthesis [PATH:ko00550]
C	00511 Other glycan degradation [PATH:ko00511]
D	MA_3507354g0010	K12373	HEXA_B	hexosaminidase [EC:3.2.1.52]
D	MA_10432845g0010	K01227	ENGASE	mannosyl-glycoprotein endo-beta-N-acetylglucosaminidase [EC:3.2.1.96]
D	MA_10289567g0010	K17108	GBA2	non-lysosomal glucosylceramidase [EC:3.2.1.45]
C	00571 Lipoarabinomannan (LAM) biosynthesis [PATH:ko00571]
C	00572 Arabinogalactan biosynthesis - Mycobacterium [PATH:ko00572]
B
B	09108 Metabolism of cofactors and vitamins
C	00730 Thiamine metabolism [PATH:ko00730]
C	00740 Riboflavin metabolism [PATH:ko00740]
D	MA_417207g0010	K14379	ACP5	tartrate-resistant acid phosphatase type 5 [EC:3.1.3.2]
C	00750 Vitamin B6 metabolism [PATH:ko00750]
D	MA_10706g0010	K13248	PHOSPHO2	pyridoxal phosphate phosphatase PHOSPHO2 [EC:3.1.3.74]
C	00760 Nicotinate and nicotinamide metabolism [PATH:ko00760]
C	00770 Pantothenate and CoA biosynthesis [PATH:ko00770]
D	MA_10432400g0020	K00859	coaE	dephospho-CoA kinase [EC:2.7.1.24]
C	00780 Biotin metabolism [PATH:ko00780]
D	MA_127500g0010	K09458	fabF, OXSM, CEM1	3-oxoacyl-[acyl-carrier-protein] synthase II [EC:2.3.1.179]
D	MA_10427712g0010	K00059	fabG, OAR1	3-oxoacyl-[acyl-carrier protein] reductase [EC:1.1.1.100]
C	00785 Lipoic acid metabolism [PATH:ko00785]
C	00790 Folate biosynthesis [PATH:ko00790]
D	MA_8054208g0010	K01307	GGH	gamma-glutamyl hydrolase [EC:3.4.19.9]
D	MA_8567504g0010	K18482	ADCL	4-amino-4-deoxychorismate lyase [EC:4.1.3.38]
C	00670 One carbon pool by folate [PATH:ko00670]
C	00830 Retinol metabolism [PATH:ko00830]
D	MA_10432751g0020	K00121	frmA, ADH5, adhC	S-(hydroxymethyl)glutathione dehydrogenase / alcohol dehydrogenase [EC:1.1.1.284 1.1.1.1]
D	MA_10434402g0010	K00001	E1.1.1.1, adh	alcohol dehydrogenase [EC:1.1.1.1]
D	MA_9332669g0010	K00001	E1.1.1.1, adh	alcohol dehydrogenase [EC:1.1.1.1]
C	00860 Porphyrin and chlorophyll metabolism [PATH:ko00860]
D	MA_636066g0010	K01885	EARS, gltX	glutamyl-tRNA synthetase [EC:6.1.1.17]
D	MA_10433385g0020	K00218	por	protochlorophyllide reductase [EC:1.3.1.33]
D	MA_337265g0010	K08099	E3.1.1.14	chlorophyllase [EC:3.1.1.14]
C	00130 Ubiquinone and other terpenoid-quinone biosynthesis [PATH:ko00130]
D	MA_118702g0010	K00487	CYP73A	trans-cinnamate 4-monooxygenase [EC:1.14.14.91]
D	MA_8938767g0010	K01904	4CL	4-coumarate--CoA ligase [EC:6.2.1.12]
B
B	09109 Metabolism of terpenoids and polyketides
C	00900 Terpenoid backbone biosynthesis [PATH:ko00900]
D	MA_18053g0010	K12742	ispS	isoprene synthase [EC:4.2.3.27]
D	MA_160484g0010	K06013	STE24	STE24 endopeptidase [EC:3.4.24.84]
C	00902 Monoterpenoid biosynthesis [PATH:ko00902]
C	00909 Sesquiterpenoid and triterpenoid biosynthesis [PATH:ko00909]
D	MA_10427816g0010	K00511	SQLE, ERG1	squalene monooxygenase [EC:1.14.14.17]
C	00904 Diterpenoid biosynthesis [PATH:ko00904]
D	MA_5388444g0010	K04120	E5.5.1.13	ent-copalyl diphosphate synthase [EC:5.5.1.13]
C	00906 Carotenoid biosynthesis [PATH:ko00906]
C	00905 Brassinosteroid biosynthesis [PATH:ko00905]
D	MA_10435471g0020	K15639	CYP734A1, BAS1	PHYB activation tagged suppressor 1 [EC:1.14.-.-]
C	00981 Insect hormone biosynthesis [PATH:ko00981]
C	00908 Zeatin biosynthesis [PATH:ko00908]
D	MA_10426668g0010	K23452	UGT85A	UDP-glucosyltransferase 85A [EC:2.4.1.-]
D	MA_10436276g0020	K23452	UGT85A	UDP-glucosyltransferase 85A [EC:2.4.1.-]
D	MA_10436413g0010	K23452	UGT85A	UDP-glucosyltransferase 85A [EC:2.4.1.-]
D	MA_167603g0010	K23452	UGT85A	UDP-glucosyltransferase 85A [EC:2.4.1.-]
D	MA_658172g0010	K13495	CISZOG	cis-zeatin O-glucosyltransferase [EC:2.4.1.215]
C	00903 Limonene and pinene degradation [PATH:ko00903]
C	00281 Geraniol degradation [PATH:ko00281]
C	01052 Type I polyketide structures [PATH:ko01052]
C	00522 Biosynthesis of 12-, 14- and 16-membered macrolides [PATH:ko00522]
C	01051 Biosynthesis of ansamycins [PATH:ko01051]
C	01059 Biosynthesis of enediyne antibiotics [PATH:ko01059]
C	01056 Biosynthesis of type II polyketide backbone [PATH:ko01056]
C	01057 Biosynthesis of type II polyketide products [PATH:ko01057]
C	00253 Tetracycline biosynthesis [PATH:ko00253]
C	00523 Polyketide sugar unit biosynthesis [PATH:ko00523]
C	01054 Nonribosomal peptide structures [PATH:ko01054]
C	01053 Biosynthesis of siderophore group nonribosomal peptides [PATH:ko01053]
C	01055 Biosynthesis of vancomycin group antibiotics [PATH:ko01055]
B
B	09110 Biosynthesis of other secondary metabolites
C	00940 Phenylpropanoid biosynthesis [PATH:ko00940]
D	MA_118702g0010	K00487	CYP73A	trans-cinnamate 4-monooxygenase [EC:1.14.14.91]
D	MA_8938767g0010	K01904	4CL	4-coumarate--CoA ligase [EC:6.2.1.12]
D	MA_106573g0010	K13065	E2.3.1.133, HCT	shikimate O-hydroxycinnamoyltransferase [EC:2.3.1.133]
D	MA_10428317g0010	K00588	E2.1.1.104	caffeoyl-CoA O-methyltransferase [EC:2.1.1.104]
D	MA_9065834g0010	K00588	E2.1.1.104	caffeoyl-CoA O-methyltransferase [EC:2.1.1.104]
D	MA_68461g0010	K09753	CCR	cinnamoyl-CoA reductase [EC:1.2.1.44]
D	MA_210304g0010	K12355	REF1	coniferyl-aldehyde dehydrogenase [EC:1.2.1.68]
D	MA_10338686g0010	K13066	E2.1.1.68, COMT	caffeic acid 3-O-methyltransferase [EC:2.1.1.68]
D	MA_9917746g0010	K13066	E2.1.1.68, COMT	caffeic acid 3-O-methyltransferase [EC:2.1.1.68]
D	MA_102713g0010	K00430	E1.11.1.7	peroxidase [EC:1.11.1.7]
D	MA_480797g0010	K00430	E1.11.1.7	peroxidase [EC:1.11.1.7]
D	MA_940685g0010	K01188	E3.2.1.21	beta-glucosidase [EC:3.2.1.21]
D	MA_8779645g0010	K23260	TOGT1	scopoletin glucosyltransferase [EC:2.4.1.128]
C	00945 Stilbenoid, diarylheptanoid and gingerol biosynthesis [PATH:ko00945]
D	MA_118702g0010	K00487	CYP73A	trans-cinnamate 4-monooxygenase [EC:1.14.14.91]
D	MA_106573g0010	K13065	E2.3.1.133, HCT	shikimate O-hydroxycinnamoyltransferase [EC:2.3.1.133]
D	MA_10428317g0010	K00588	E2.1.1.104	caffeoyl-CoA O-methyltransferase [EC:2.1.1.104]
D	MA_9065834g0010	K00588	E2.1.1.104	caffeoyl-CoA O-methyltransferase [EC:2.1.1.104]
C	00941 Flavonoid biosynthesis [PATH:ko00941]
D	MA_10434819g0010	K00660	CHS	chalcone synthase [EC:2.3.1.74]
D	MA_763985g0010	K00475	F3H	naringenin 3-dioxygenase [EC:1.14.11.9]
D	MA_261448g0020	K05278	FLS	flavonol synthase [EC:1.14.20.6]
D	MA_118702g0010	K00487	CYP73A	trans-cinnamate 4-monooxygenase [EC:1.14.14.91]
D	MA_79460g0010	K13082	DFR	bifunctional dihydroflavonol 4-reductase/flavanone 4-reductase [EC:1.1.1.219 1.1.1.234]
D	MA_106573g0010	K13065	E2.3.1.133, HCT	shikimate O-hydroxycinnamoyltransferase [EC:2.3.1.133]
D	MA_10428317g0010	K00588	E2.1.1.104	caffeoyl-CoA O-methyltransferase [EC:2.1.1.104]
D	MA_9065834g0010	K00588	E2.1.1.104	caffeoyl-CoA O-methyltransferase [EC:2.1.1.104]
C	00944 Flavone and flavonol biosynthesis [PATH:ko00944]
C	00942 Anthocyanin biosynthesis [PATH:ko00942]
C	00943 Isoflavonoid biosynthesis [PATH:ko00943]
C	00901 Indole alkaloid biosynthesis [PATH:ko00901]
C	00403 Indole diterpene alkaloid biosynthesis [PATH:ko00403]
C	00950 Isoquinoline alkaloid biosynthesis [PATH:ko00950]
D	MA_62451g0010	K00276	AOC3, AOC2, tynA	primary-amine oxidase [EC:1.4.3.21]
C	00960 Tropane, piperidine and pyridine alkaloid biosynthesis [PATH:ko00960]
D	MA_62451g0010	K00276	AOC3, AOC2, tynA	primary-amine oxidase [EC:1.4.3.21]
C	01058 Acridone alkaloid biosynthesis [PATH:ko01058]
C	00232 Caffeine metabolism [PATH:ko00232]
C	00965 Betalain biosynthesis [PATH:ko00965]
C	00966 Glucosinolate biosynthesis [PATH:ko00966]
C	00402 Benzoxazinoid biosynthesis [PATH:ko00402]
C	00311 Penicillin and cephalosporin biosynthesis [PATH:ko00311]
C	00332 Carbapenem biosynthesis [PATH:ko00332]
C	00261 Monobactam biosynthesis [PATH:ko00261]
C	00331 Clavulanic acid biosynthesis [PATH:ko00331]
C	00521 Streptomycin biosynthesis [PATH:ko00521]
C	00524 Neomycin, kanamycin and gentamicin biosynthesis [PATH:ko00524]
C	00525 Acarbose and validamycin biosynthesis [PATH:ko00525]
C	00401 Novobiocin biosynthesis [PATH:ko00401]
C	00404 Staurosporine biosynthesis [PATH:ko00404]
C	00405 Phenazine biosynthesis [PATH:ko00405]
C	00333 Prodigiosin biosynthesis [PATH:ko00333]
D	MA_10427712g0010	K00059	fabG, OAR1	3-oxoacyl-[acyl-carrier protein] reductase [EC:1.1.1.100]
C	00254 Aflatoxin biosynthesis [PATH:ko00254]
C	00999 Biosynthesis of various secondary metabolites - part 1 [PATH:ko00999]
C	00998 Biosynthesis of various secondary metabolites - part 2 [PATH:ko00998]
D	MA_10432947g0010	K21568	PLR	pinoresinol/lariciresinol reductase [EC:1.23.1.1 1.23.1.2 1.23.1.3 1.23.1.4]
D	MA_73179g0010	K21568	PLR	pinoresinol/lariciresinol reductase [EC:1.23.1.1 1.23.1.2 1.23.1.3 1.23.1.4]
C	00997 Biosynthesis of various secondary metabolites - part 3 [PATH:ko00997]
B
B	09111 Xenobiotics biodegradation and metabolism
C	00362 Benzoate degradation [PATH:ko00362]
C	00627 Aminobenzoate degradation [PATH:ko00627]
D	MA_10433568g0010	K01426	E3.5.1.4, amiE	amidase [EC:3.5.1.4]
D	MA_98515g0010	K01426	E3.5.1.4, amiE	amidase [EC:3.5.1.4]
C	00364 Fluorobenzoate degradation [PATH:ko00364]
C	00625 Chloroalkane and chloroalkene degradation [PATH:ko00625]
D	MA_10434402g0010	K00001	E1.1.1.1, adh	alcohol dehydrogenase [EC:1.1.1.1]
D	MA_9332669g0010	K00001	E1.1.1.1, adh	alcohol dehydrogenase [EC:1.1.1.1]
D	MA_10432751g0020	K00121	frmA, ADH5, adhC	S-(hydroxymethyl)glutathione dehydrogenase / alcohol dehydrogenase [EC:1.1.1.284 1.1.1.1]
C	00361 Chlorocyclohexane and chlorobenzene degradation [PATH:ko00361]
C	00623 Toluene degradation [PATH:ko00623]
C	00622 Xylene degradation [PATH:ko00622]
C	00633 Nitrotoluene degradation [PATH:ko00633]
C	00642 Ethylbenzene degradation [PATH:ko00642]
C	00643 Styrene degradation [PATH:ko00643]
D	MA_10433568g0010	K01426	E3.5.1.4, amiE	amidase [EC:3.5.1.4]
D	MA_98515g0010	K01426	E3.5.1.4, amiE	amidase [EC:3.5.1.4]
C	00791 Atrazine degradation [PATH:ko00791]
C	00930 Caprolactam degradation [PATH:ko00930]
C	00363 Bisphenol degradation [PATH:ko00363]
C	00621 Dioxin degradation [PATH:ko00621]
C	00626 Naphthalene degradation [PATH:ko00626]
D	MA_10434402g0010	K00001	E1.1.1.1, adh	alcohol dehydrogenase [EC:1.1.1.1]
D	MA_9332669g0010	K00001	E1.1.1.1, adh	alcohol dehydrogenase [EC:1.1.1.1]
D	MA_10432751g0020	K00121	frmA, ADH5, adhC	S-(hydroxymethyl)glutathione dehydrogenase / alcohol dehydrogenase [EC:1.1.1.284 1.1.1.1]
C	00624 Polycyclic aromatic hydrocarbon degradation [PATH:ko00624]
C	00365 Furfural degradation [PATH:ko00365]
C	00984 Steroid degradation [PATH:ko00984]
C	00980 Metabolism of xenobiotics by cytochrome P450 [PATH:ko00980]
D	MA_10187060g0010	K00799	GST, gst	glutathione S-transferase [EC:2.5.1.18]
D	MA_10333127g0010	K00799	GST, gst	glutathione S-transferase [EC:2.5.1.18]
D	MA_10432751g0020	K00121	frmA, ADH5, adhC	S-(hydroxymethyl)glutathione dehydrogenase / alcohol dehydrogenase [EC:1.1.1.284 1.1.1.1]
D	MA_10434402g0010	K00001	E1.1.1.1, adh	alcohol dehydrogenase [EC:1.1.1.1]
D	MA_9332669g0010	K00001	E1.1.1.1, adh	alcohol dehydrogenase [EC:1.1.1.1]
C	00982 Drug metabolism - cytochrome P450 [PATH:ko00982]
D	MA_10187060g0010	K00799	GST, gst	glutathione S-transferase [EC:2.5.1.18]
D	MA_10333127g0010	K00799	GST, gst	glutathione S-transferase [EC:2.5.1.18]
D	MA_10432751g0020	K00121	frmA, ADH5, adhC	S-(hydroxymethyl)glutathione dehydrogenase / alcohol dehydrogenase [EC:1.1.1.284 1.1.1.1]
D	MA_10434402g0010	K00001	E1.1.1.1, adh	alcohol dehydrogenase [EC:1.1.1.1]
D	MA_9332669g0010	K00001	E1.1.1.1, adh	alcohol dehydrogenase [EC:1.1.1.1]
C	00983 Drug metabolism - other enzymes [PATH:ko00983]
D	MA_10435382g0010	K10807	RRM1	ribonucleoside-diphosphate reductase subunit M1 [EC:1.17.4.1]
D	MA_158556g0010	K10807	RRM1	ribonucleoside-diphosphate reductase subunit M1 [EC:1.17.4.1]
D	MA_10187060g0010	K00799	GST, gst	glutathione S-transferase [EC:2.5.1.18]
D	MA_10333127g0010	K00799	GST, gst	glutathione S-transferase [EC:2.5.1.18]
B
B	09112 Not included in regular maps
C	09113 Global maps only
#
A	09120 Genetic Information Processing
B
B	09121 Transcription
C	03020 RNA polymerase [PATH:ko03020]
D	MA_10426122g0010	K03018	RPC1, POLR3A	DNA-directed RNA polymerase III subunit RPC1 [EC:2.7.7.6]
C	03022 Basal transcription factors [PATH:ko03022]
D	MA_10435845g0020	K03138	TFIIF1, GTF2F1, TFG1	transcription initiation factor TFIIF subunit alpha
C	03040 Spliceosome [PATH:ko03040]
D	MA_10426294g0010	K11093	SNRP70	U1 small nuclear ribonucleoprotein 70kDa
D	MA_73032g0010	K09567	PPIH, CYPH	peptidyl-prolyl isomerase H (cyclophilin H) [EC:5.2.1.8]
D	MA_28218g0010	K12741	HNRNPA1_3	heterogeneous nuclear ribonucleoprotein A1/A3
B
B	09122 Translation
C	03010 Ribosome [PATH:ko03010]
D	MA_10426804g0010	K02991	RP-S6e, RPS6	small subunit ribosomal protein S6e
D	MA_54625g0010	K02978	RP-S27e, RPS27	small subunit ribosomal protein S27e
D	MA_10428203g0010	K02937	RP-L7e, RPL7	large subunit ribosomal protein L7e
D	MA_648702g0010	K02936	RP-L7Ae, RPL7A	large subunit ribosomal protein L7Ae
D	MA_8286g0010	K02910	RP-L31e, RPL31	large subunit ribosomal protein L31e
C	00970 Aminoacyl-tRNA biosynthesis [PATH:ko00970]
D	MA_636066g0010	K01885	EARS, gltX	glutamyl-tRNA synthetase [EC:6.1.1.17]
C	03013 RNA transport [PATH:ko03013]
D	MA_10430914g0010	K14308	NUP54, NUP57	nuclear pore complex protein Nup54
C	03015 mRNA surveillance pathway [PATH:ko03015]
C	03008 Ribosome biogenesis in eukaryotes [PATH:ko03008]
D	MA_4242g0010	K14560	IMP3	U3 small nucleolar ribonucleoprotein protein IMP3
D	MA_915042g0010	K14566	UTP24, FCF1	U3 small nucleolar RNA-associated protein 24
D	MA_19380g0010	K14538	NUG1, GNL3	nuclear GTP-binding protein
B
B	09123 Folding, sorting and degradation
C	03060 Protein export [PATH:ko03060]
C	04141 Protein processing in endoplasmic reticulum [PATH:ko04141]
D	MA_14388g0010	K07953	SAR1	GTP-binding protein SAR1 [EC:3.6.5.-]
D	MA_101402g0010	K09580	PDIA1, P4HB	protein disulfide-isomerase A1 [EC:5.3.4.1]
D	MA_103104g0010	K13993	HSP20	HSP20 family protein
D	MA_10427040g0010	K13993	HSP20	HSP20 family protein
D	MA_104806g0010	K13993	HSP20	HSP20 family protein
D	MA_372983g0010	K13993	HSP20	HSP20 family protein
D	MA_447480g0010	K13993	HSP20	HSP20 family protein
D	MA_8467692g0010	K13993	HSP20	HSP20 family protein
D	MA_130652g0010	K04554	UBE2J2, NCUBE2, UBC6	ubiquitin-conjugating enzyme E2 J2 [EC:2.3.2.23]
D	MA_83109g0010	K03347	CUL1, CDC53	cullin 1
C	04130 SNARE interactions in vesicular transport [PATH:ko04130]
C	04120 Ubiquitin mediated proteolysis [PATH:ko04120]
D	MA_10431748g0020	K08770	UBC	ubiquitin C
D	MA_130652g0010	K04554	UBE2J2, NCUBE2, UBC6	ubiquitin-conjugating enzyme E2 J2 [EC:2.3.2.23]
D	MA_10138732g0010	K10580	UBE2N, BLU, UBC13	ubiquitin-conjugating enzyme E2 N [EC:2.3.2.23]
D	MA_10099160g0010	K10688	UBE2W, UBC16	ubiquitin-conjugating enzyme E2 W [EC:2.3.2.25]
D	MA_83109g0010	K03347	CUL1, CDC53	cullin 1
C	04122 Sulfur relay system [PATH:ko04122]
C	03050 Proteasome [PATH:ko03050]
D	MA_10426728g0010	K03039	PSMD13, RPN9	26S proteasome regulatory subunit N9
D	MA_137771g0010	K03064	PSMC6, RPT4	26S proteasome regulatory subunit T4
D	MA_5528g0010	K02738	PSMB6	20S proteasome subunit beta 1 [EC:3.4.25.1]
C	03018 RNA degradation [PATH:ko03018]
B
B	09124 Replication and repair
C	03030 DNA replication [PATH:ko03030]
C	03410 Base excision repair [PATH:ko03410]
C	03420 Nucleotide excision repair [PATH:ko03420]
C	03430 Mismatch repair [PATH:ko03430]
C	03440 Homologous recombination [PATH:ko03440]
C	03450 Non-homologous end-joining [PATH:ko03450]
C	03460 Fanconi anemia pathway [PATH:ko03460]
#
A	09130 Environmental Information Processing
B
B	09131 Membrane transport
C	02010 ABC transporters [PATH:ko02010]
D	MA_12106g0010	K05658	ABCB1, CD243	ATP-binding cassette, subfamily B (MDR/TAP), member 1 [EC:7.6.2.2]
C	02060 Phosphotransferase system (PTS) [PATH:ko02060]
C	03070 Bacterial secretion system [PATH:ko03070]
B
B	09132 Signal transduction
C	02020 Two-component system [PATH:ko02020]
D	MA_177306g0010	K01051	E3.1.1.11	pectinesterase [EC:3.1.1.11]
D	MA_436039g0010	K01051	E3.1.1.11	pectinesterase [EC:3.1.1.11]
D	MA_9367g0020	K01051	E3.1.1.11	pectinesterase [EC:3.1.1.11]
C	04010 MAPK signaling pathway [PATH:ko04010]
D	MA_10426062g0010	K06268	PPP3R, CNB	serine/threonine-protein phosphatase 2B regulatory subunit
D	MA_11461g0010	K04392	RAC1	Ras-related C3 botulinum toxin substrate 1
D	MA_184760g0010	K04392	RAC1	Ras-related C3 botulinum toxin substrate 1
D	MA_10434671g0010	K04460	PPP5C	serine/threonine-protein phosphatase 5 [EC:3.1.3.16]
C	04013 MAPK signaling pathway - fly [PATH:ko04013]
D	MA_11461g0010	K04392	RAC1	Ras-related C3 botulinum toxin substrate 1
D	MA_184760g0010	K04392	RAC1	Ras-related C3 botulinum toxin substrate 1
C	04016 MAPK signaling pathway - plant [PATH:ko04016]
D	MA_432105g0010	K20714	OXI1	serine/threonine-protein kinase OXI1 [EC:2.7.11.1]
D	MA_10313114g0010	K20547	CHIB	basic endochitinase B [EC:3.2.1.14]
D	MA_18653g0010	K14497	PP2C	protein phosphatase 2C [EC:3.1.3.16]
D	MA_1578433g0010	K20716	MAPKKK17_18	mitogen-activated protein kinase kinase kinase 17/18
D	MA_503147g0010	K20716	MAPKKK17_18	mitogen-activated protein kinase kinase kinase 17/18
D	MA_52889g0010	K02183	CALM	calmodulin
C	04011 MAPK signaling pathway - yeast [PATH:ko04011]
C	04012 ErbB signaling pathway [PATH:ko04012]
D	MA_84310g0010	K04688	RPS6KB	ribosomal protein S6 kinase beta [EC:2.7.11.1]
C	04014 Ras signaling pathway [PATH:ko04014]
D	MA_52889g0010	K02183	CALM	calmodulin
D	MA_11461g0010	K04392	RAC1	Ras-related C3 botulinum toxin substrate 1
D	MA_184760g0010	K04392	RAC1	Ras-related C3 botulinum toxin substrate 1
D	MA_337982g0010	K01115	PLD1_2	phospholipase D1/2 [EC:3.1.4.4]
C	04015 Rap1 signaling pathway [PATH:ko04015]
D	MA_52889g0010	K02183	CALM	calmodulin
D	MA_11461g0010	K04392	RAC1	Ras-related C3 botulinum toxin substrate 1
D	MA_184760g0010	K04392	RAC1	Ras-related C3 botulinum toxin substrate 1
C	04310 Wnt signaling pathway [PATH:ko04310]
D	MA_10432685g0010	K19882	NOTUM	O-palmitoleoyl-L-serine hydrolase [EC:3.1.1.98]
D	MA_83109g0010	K03347	CUL1, CDC53	cullin 1
D	MA_11461g0010	K04392	RAC1	Ras-related C3 botulinum toxin substrate 1
D	MA_184760g0010	K04392	RAC1	Ras-related C3 botulinum toxin substrate 1
D	MA_10426062g0010	K06268	PPP3R, CNB	serine/threonine-protein phosphatase 2B regulatory subunit
C	04330 Notch signaling pathway [PATH:ko04330]
C	04340 Hedgehog signaling pathway [PATH:ko04340]
D	MA_83109g0010	K03347	CUL1, CDC53	cullin 1
C	04341 Hedgehog signaling pathway - fly [PATH:ko04341]
D	MA_83109g0010	K03347	CUL1, CDC53	cullin 1
C	04350 TGF-beta signaling pathway [PATH:ko04350]
D	MA_83109g0010	K03347	CUL1, CDC53	cullin 1
D	MA_84310g0010	K04688	RPS6KB	ribosomal protein S6 kinase beta [EC:2.7.11.1]
C	04390 Hippo signaling pathway [PATH:ko04390]
C	04391 Hippo signaling pathway - fly [PATH:ko04391]
C	04392 Hippo signaling pathway - multiple species [PATH:ko04392]
C	04370 VEGF signaling pathway [PATH:ko04370]
D	MA_10426062g0010	K06268	PPP3R, CNB	serine/threonine-protein phosphatase 2B regulatory subunit
D	MA_11461g0010	K04392	RAC1	Ras-related C3 botulinum toxin substrate 1
D	MA_184760g0010	K04392	RAC1	Ras-related C3 botulinum toxin substrate 1
C	04371 Apelin signaling pathway [PATH:ko04371]
D	MA_52889g0010	K02183	CALM	calmodulin
D	MA_84310g0010	K04688	RPS6KB	ribosomal protein S6 kinase beta [EC:2.7.11.1]
D	MA_10426804g0010	K02991	RP-S6e, RPS6	small subunit ribosomal protein S6e
D	MA_79751g0010	K07198	PRKAA, AMPK	5'-AMP-activated protein kinase, catalytic alpha subunit [EC:2.7.11.11]
C	04630 JAK-STAT signaling pathway [PATH:ko04630]
C	04064 NF-kappa B signaling pathway [PATH:ko04064]
C	04668 TNF signaling pathway [PATH:ko04668]
C	04066 HIF-1 signaling pathway [PATH:ko04066]
D	MA_84310g0010	K04688	RPS6KB	ribosomal protein S6 kinase beta [EC:2.7.11.1]
D	MA_10426804g0010	K02991	RP-S6e, RPS6	small subunit ribosomal protein S6e
D	MA_494797g0010	K00016	LDH, ldh	L-lactate dehydrogenase [EC:1.1.1.27]
C	04068 FoxO signaling pathway [PATH:ko04068]
D	MA_79751g0010	K07198	PRKAA, AMPK	5'-AMP-activated protein kinase, catalytic alpha subunit [EC:2.7.11.11]
D	MA_10436361g0010	K11838	USP7, UBP15	ubiquitin carboxyl-terminal hydrolase 7 [EC:3.4.19.12]
C	04020 Calcium signaling pathway [PATH:ko04020]
D	MA_52889g0010	K02183	CALM	calmodulin
D	MA_10426062g0010	K06268	PPP3R, CNB	serine/threonine-protein phosphatase 2B regulatory subunit
C	04070 Phosphatidylinositol signaling system [PATH:ko04070]
D	MA_52889g0010	K02183	CALM	calmodulin
C	04072 Phospholipase D signaling pathway [PATH:ko04072]
D	MA_337982g0010	K01115	PLD1_2	phospholipase D1/2 [EC:3.1.4.4]
C	04071 Sphingolipid signaling pathway [PATH:ko04071]
D	MA_495594g0010	K12349	ASAH2	neutral ceramidase [EC:3.5.1.23]
D	MA_337982g0010	K01115	PLD1_2	phospholipase D1/2 [EC:3.1.4.4]
D	MA_11461g0010	K04392	RAC1	Ras-related C3 botulinum toxin substrate 1
D	MA_184760g0010	K04392	RAC1	Ras-related C3 botulinum toxin substrate 1
C	04024 cAMP signaling pathway [PATH:ko04024]
D	MA_52889g0010	K02183	CALM	calmodulin
D	MA_337982g0010	K01115	PLD1_2	phospholipase D1/2 [EC:3.1.4.4]
D	MA_11461g0010	K04392	RAC1	Ras-related C3 botulinum toxin substrate 1
D	MA_184760g0010	K04392	RAC1	Ras-related C3 botulinum toxin substrate 1
C	04022 cGMP-PKG signaling pathway [PATH:ko04022]
D	MA_10426062g0010	K06268	PPP3R, CNB	serine/threonine-protein phosphatase 2B regulatory subunit
D	MA_52889g0010	K02183	CALM	calmodulin
C	04151 PI3K-Akt signaling pathway [PATH:ko04151]
D	MA_11461g0010	K04392	RAC1	Ras-related C3 botulinum toxin substrate 1
D	MA_184760g0010	K04392	RAC1	Ras-related C3 botulinum toxin substrate 1
D	MA_79751g0010	K07198	PRKAA, AMPK	5'-AMP-activated protein kinase, catalytic alpha subunit [EC:2.7.11.11]
D	MA_84310g0010	K04688	RPS6KB	ribosomal protein S6 kinase beta [EC:2.7.11.1]
D	MA_10426804g0010	K02991	RP-S6e, RPS6	small subunit ribosomal protein S6e
C	04152 AMPK signaling pathway [PATH:ko04152]
D	MA_79751g0010	K07198	PRKAA, AMPK	5'-AMP-activated protein kinase, catalytic alpha subunit [EC:2.7.11.11]
D	MA_84310g0010	K04688	RPS6KB	ribosomal protein S6 kinase beta [EC:2.7.11.1]
C	04150 mTOR signaling pathway [PATH:ko04150]
D	MA_84310g0010	K04688	RPS6KB	ribosomal protein S6 kinase beta [EC:2.7.11.1]
D	MA_10426804g0010	K02991	RP-S6e, RPS6	small subunit ribosomal protein S6e
D	MA_79751g0010	K07198	PRKAA, AMPK	5'-AMP-activated protein kinase, catalytic alpha subunit [EC:2.7.11.11]
C	04075 Plant hormone signal transduction [PATH:ko04075]
D	MA_95364g0010	K14488	SAUR	SAUR family protein
D	MA_8815334g0010	K14490	AHP	histidine-containing phosphotransfer peotein
D	MA_18653g0010	K14497	PP2C	protein phosphatase 2C [EC:3.1.3.16]
D	MA_108477g0010	K13463	COI-1	coronatine-insensitive protein 1
B
B	09133 Signaling molecules and interaction
C	04080 Neuroactive ligand-receptor interaction [PATH:ko04080]
C	04060 Cytokine-cytokine receptor interaction [PATH:ko04060]
C	04061 Viral protein interaction with cytokine and cytokine receptor [PATH:ko04061]
C	04512 ECM-receptor interaction [PATH:ko04512]
C	04514 Cell adhesion molecules [PATH:ko04514]
#
A	09140 Cellular Processes
B
B	09141 Transport and catabolism
C	04144 Endocytosis [PATH:ko04144]
D	MA_337982g0010	K01115	PLD1_2	phospholipase D1/2 [EC:3.1.4.4]
D	MA_10433802g0010	K12195	CHMP6, VPS20	charged multivesicular body protein 6
D	MA_10426303g0010	K12198	CHMP5, VPS60	charged multivesicular body protein 5
C	04145 Phagosome [PATH:ko04145]
D	MA_11461g0010	K04392	RAC1	Ras-related C3 botulinum toxin substrate 1
D	MA_184760g0010	K04392	RAC1	Ras-related C3 botulinum toxin substrate 1
C	04142 Lysosome [PATH:ko04142]
D	MA_121500g0010	K01366	CTSH	cathepsin H [EC:3.4.22.16]
D	MA_3507354g0010	K12373	HEXA_B	hexosaminidase [EC:3.2.1.52]
D	MA_8489345g0010	K01052	LIPA	lysosomal acid lipase/cholesteryl ester hydrolase [EC:3.1.1.13]
D	MA_417207g0010	K14379	ACP5	tartrate-resistant acid phosphatase type 5 [EC:3.1.3.2]
C	04146 Peroxisome [PATH:ko04146]
D	MA_20561g0020	K00306	PIPOX	sarcosine oxidase / L-pipecolate oxidase [EC:1.5.3.1 1.5.3.7]
D	MA_253196g0010	K04565	SOD1	superoxide dismutase, Cu-Zn family [EC:1.15.1.1]
C	04140 Autophagy - animal [PATH:ko04140]
D	MA_84310g0010	K04688	RPS6KB	ribosomal protein S6 kinase beta [EC:2.7.11.1]
D	MA_79751g0010	K07198	PRKAA, AMPK	5'-AMP-activated protein kinase, catalytic alpha subunit [EC:2.7.11.11]
C	04138 Autophagy - yeast [PATH:ko04138]
D	MA_10433138g0010	K14209	SLC36A, PAT	solute carrier family 36 (proton-coupled amino acid transporter)
C	04136 Autophagy - other [PATH:ko04136]
C	04137 Mitophagy - animal [PATH:ko04137]
D	MA_10431748g0020	K08770	UBC	ubiquitin C
C	04139 Mitophagy - yeast [PATH:ko04139]
D	MA_10432818g0010	K11644	SIN3A	paired amphipathic helix protein Sin3a
B
B	09143 Cell growth and death
C	04110 Cell cycle [PATH:ko04110]
D	MA_83109g0010	K03347	CUL1, CDC53	cullin 1
C	04111 Cell cycle - yeast [PATH:ko04111]
D	MA_83109g0010	K03347	CUL1, CDC53	cullin 1
C	04112 Cell cycle - Caulobacter [PATH:ko04112]
C	04113 Meiosis - yeast [PATH:ko04113]
C	04114 Oocyte meiosis [PATH:ko04114]
D	MA_83109g0010	K03347	CUL1, CDC53	cullin 1
D	MA_52889g0010	K02183	CALM	calmodulin
D	MA_10426062g0010	K06268	PPP3R, CNB	serine/threonine-protein phosphatase 2B regulatory subunit
C	04210 Apoptosis [PATH:ko04210]
D	MA_121500g0010	K01366	CTSH	cathepsin H [EC:3.4.22.16]
C	04214 Apoptosis - fly [PATH:ko04214]
C	04215 Apoptosis - multiple species [PATH:ko04215]
C	04216 Ferroptosis [PATH:ko04216]
D	MA_10435674g0010	K21456	GSS	glutathione synthase [EC:6.3.2.3]
C	04217 Necroptosis [PATH:ko04217]
D	MA_17683g0010	K00261	GLUD1_2, gdhA	glutamate dehydrogenase (NAD(P)+) [EC:1.4.1.3]
D	MA_10433802g0010	K12195	CHMP6, VPS20	charged multivesicular body protein 6
D	MA_10426303g0010	K12198	CHMP5, VPS60	charged multivesicular body protein 5
D	MA_10425800g0010	K11251	H2A	histone H2A
D	MA_93628g0020	K11251	H2A	histone H2A
C	04115 p53 signaling pathway [PATH:ko04115]
C	04218 Cellular senescence [PATH:ko04218]
D	MA_52889g0010	K02183	CALM	calmodulin
D	MA_10426062g0010	K06268	PPP3R, CNB	serine/threonine-protein phosphatase 2B regulatory subunit
B
B	09144 Cellular community - eukaryotes
C	04510 Focal adhesion [PATH:ko04510]
D	MA_11461g0010	K04392	RAC1	Ras-related C3 botulinum toxin substrate 1
D	MA_184760g0010	K04392	RAC1	Ras-related C3 botulinum toxin substrate 1
C	04520 Adherens junction [PATH:ko04520]
D	MA_11461g0010	K04392	RAC1	Ras-related C3 botulinum toxin substrate 1
D	MA_184760g0010	K04392	RAC1	Ras-related C3 botulinum toxin substrate 1
C	04530 Tight junction [PATH:ko04530]
D	MA_11461g0010	K04392	RAC1	Ras-related C3 botulinum toxin substrate 1
D	MA_184760g0010	K04392	RAC1	Ras-related C3 botulinum toxin substrate 1
D	MA_79751g0010	K07198	PRKAA, AMPK	5'-AMP-activated protein kinase, catalytic alpha subunit [EC:2.7.11.11]
C	04540 Gap junction [PATH:ko04540]
C	04550 Signaling pathways regulating pluripotency of stem cells [PATH:ko04550]
D	MA_10432595g0010	K11138	RIF1	telomere-associated protein RIF1
B
B	09145 Cellular community - prokaryotes
C	02024 Quorum sensing [PATH:ko02024]
D	MA_10431705g0010	K01580	E4.1.1.15, gadB, gadA, GAD	glutamate decarboxylase [EC:4.1.1.15]
C	05111 Biofilm formation - Vibrio cholerae [PATH:ko05111]
C	02025 Biofilm formation - Pseudomonas aeruginosa [PATH:ko02025]
C	02026 Biofilm formation - Escherichia coli [PATH:ko02026]
D	MA_10427187g0010	K00975	glgC	glucose-1-phosphate adenylyltransferase [EC:2.7.7.27]
B
B	09142 Cell motility
C	02030 Bacterial chemotaxis [PATH:ko02030]
C	02040 Flagellar assembly [PATH:ko02040]
C	04810 Regulation of actin cytoskeleton [PATH:ko04810]
D	MA_11461g0010	K04392	RAC1	Ras-related C3 botulinum toxin substrate 1
D	MA_184760g0010	K04392	RAC1	Ras-related C3 botulinum toxin substrate 1
#
A	09150 Organismal Systems
B
B	09151 Immune system
C	04640 Hematopoietic cell lineage [PATH:ko04640]
C	04610 Complement and coagulation cascades [PATH:ko04610]
C	04611 Platelet activation [PATH:ko04611]
C	04620 Toll-like receptor signaling pathway [PATH:ko04620]
D	MA_11461g0010	K04392	RAC1	Ras-related C3 botulinum toxin substrate 1
D	MA_184760g0010	K04392	RAC1	Ras-related C3 botulinum toxin substrate 1
C	04624 Toll and Imd signaling pathway [PATH:ko04624]
D	MA_10138732g0010	K10580	UBE2N, BLU, UBC13	ubiquitin-conjugating enzyme E2 N [EC:2.3.2.23]
C	04621 NOD-like receptor signaling pathway [PATH:ko04621]
C	04622 RIG-I-like receptor signaling pathway [PATH:ko04622]
C	04623 Cytosolic DNA-sensing pathway [PATH:ko04623]
D	MA_10426122g0010	K03018	RPC1, POLR3A	DNA-directed RNA polymerase III subunit RPC1 [EC:2.7.7.6]
C	04625 C-type lectin receptor signaling pathway [PATH:ko04625]
D	MA_52889g0010	K02183	CALM	calmodulin
D	MA_10426062g0010	K06268	PPP3R, CNB	serine/threonine-protein phosphatase 2B regulatory subunit
C	04650 Natural killer cell mediated cytotoxicity [PATH:ko04650]
D	MA_11461g0010	K04392	RAC1	Ras-related C3 botulinum toxin substrate 1
D	MA_184760g0010	K04392	RAC1	Ras-related C3 botulinum toxin substrate 1
D	MA_10426062g0010	K06268	PPP3R, CNB	serine/threonine-protein phosphatase 2B regulatory subunit
C	04612 Antigen processing and presentation [PATH:ko04612]
C	04660 T cell receptor signaling pathway [PATH:ko04660]
D	MA_10426062g0010	K06268	PPP3R, CNB	serine/threonine-protein phosphatase 2B regulatory subunit
C	04658 Th1 and Th2 cell differentiation [PATH:ko04658]
D	MA_10426062g0010	K06268	PPP3R, CNB	serine/threonine-protein phosphatase 2B regulatory subunit
C	04659 Th17 cell differentiation [PATH:ko04659]
D	MA_10426062g0010	K06268	PPP3R, CNB	serine/threonine-protein phosphatase 2B regulatory subunit
C	04657 IL-17 signaling pathway [PATH:ko04657]
C	04662 B cell receptor signaling pathway [PATH:ko04662]
D	MA_11461g0010	K04392	RAC1	Ras-related C3 botulinum toxin substrate 1
D	MA_184760g0010	K04392	RAC1	Ras-related C3 botulinum toxin substrate 1
D	MA_10426062g0010	K06268	PPP3R, CNB	serine/threonine-protein phosphatase 2B regulatory subunit
C	04664 Fc epsilon RI signaling pathway [PATH:ko04664]
D	MA_11461g0010	K04392	RAC1	Ras-related C3 botulinum toxin substrate 1
D	MA_184760g0010	K04392	RAC1	Ras-related C3 botulinum toxin substrate 1
C	04666 Fc gamma R-mediated phagocytosis [PATH:ko04666]
D	MA_84310g0010	K04688	RPS6KB	ribosomal protein S6 kinase beta [EC:2.7.11.1]
D	MA_337982g0010	K01115	PLD1_2	phospholipase D1/2 [EC:3.1.4.4]
D	MA_11461g0010	K04392	RAC1	Ras-related C3 botulinum toxin substrate 1
D	MA_184760g0010	K04392	RAC1	Ras-related C3 botulinum toxin substrate 1
C	04670 Leukocyte transendothelial migration [PATH:ko04670]
D	MA_11461g0010	K04392	RAC1	Ras-related C3 botulinum toxin substrate 1
D	MA_184760g0010	K04392	RAC1	Ras-related C3 botulinum toxin substrate 1
C	04672 Intestinal immune network for IgA production [PATH:ko04672]
C	04062 Chemokine signaling pathway [PATH:ko04062]
D	MA_11461g0010	K04392	RAC1	Ras-related C3 botulinum toxin substrate 1
D	MA_184760g0010	K04392	RAC1	Ras-related C3 botulinum toxin substrate 1
B
B	09152 Endocrine system
C	04911 Insulin secretion [PATH:ko04911]
C	04910 Insulin signaling pathway [PATH:ko04910]
D	MA_52889g0010	K02183	CALM	calmodulin
D	MA_79751g0010	K07198	PRKAA, AMPK	5'-AMP-activated protein kinase, catalytic alpha subunit [EC:2.7.11.11]
D	MA_84310g0010	K04688	RPS6KB	ribosomal protein S6 kinase beta [EC:2.7.11.1]
D	MA_10426804g0010	K02991	RP-S6e, RPS6	small subunit ribosomal protein S6e
C	04922 Glucagon signaling pathway [PATH:ko04922]
D	MA_10426062g0010	K06268	PPP3R, CNB	serine/threonine-protein phosphatase 2B regulatory subunit
D	MA_52889g0010	K02183	CALM	calmodulin
D	MA_79751g0010	K07198	PRKAA, AMPK	5'-AMP-activated protein kinase, catalytic alpha subunit [EC:2.7.11.11]
D	MA_494797g0010	K00016	LDH, ldh	L-lactate dehydrogenase [EC:1.1.1.27]
C	04923 Regulation of lipolysis in adipocytes [PATH:ko04923]
D	MA_254258g0010	K01054	MGLL	acylglycerol lipase [EC:3.1.1.23]
C	04920 Adipocytokine signaling pathway [PATH:ko04920]
D	MA_79751g0010	K07198	PRKAA, AMPK	5'-AMP-activated protein kinase, catalytic alpha subunit [EC:2.7.11.11]
C	03320 PPAR signaling pathway [PATH:ko03320]
D	MA_10431748g0020	K08770	UBC	ubiquitin C
C	04929 GnRH secretion [PATH:ko04929]
C	04912 GnRH signaling pathway [PATH:ko04912]
D	MA_52889g0010	K02183	CALM	calmodulin
D	MA_337982g0010	K01115	PLD1_2	phospholipase D1/2 [EC:3.1.4.4]
C	04913 Ovarian steroidogenesis [PATH:ko04913]
C	04915 Estrogen signaling pathway [PATH:ko04915]
D	MA_52889g0010	K02183	CALM	calmodulin
C	04914 Progesterone-mediated oocyte maturation [PATH:ko04914]
C	04917 Prolactin signaling pathway [PATH:ko04917]
C	04921 Oxytocin signaling pathway [PATH:ko04921]
D	MA_52889g0010	K02183	CALM	calmodulin
D	MA_10426062g0010	K06268	PPP3R, CNB	serine/threonine-protein phosphatase 2B regulatory subunit
D	MA_79751g0010	K07198	PRKAA, AMPK	5'-AMP-activated protein kinase, catalytic alpha subunit [EC:2.7.11.11]
C	04926 Relaxin signaling pathway [PATH:ko04926]
C	04935 Growth hormone synthesis, secretion and action [PATH:ko04935]
C	04918 Thyroid hormone synthesis [PATH:ko04918]
D	MA_366340g0010	K00432	gpx, btuE, bsaA	glutathione peroxidase [EC:1.11.1.9]
D	MA_942954g0010	K00432	gpx, btuE, bsaA	glutathione peroxidase [EC:1.11.1.9]
C	04919 Thyroid hormone signaling pathway [PATH:ko04919]
D	MA_10432818g0010	K11644	SIN3A	paired amphipathic helix protein Sin3a
C	04928 Parathyroid hormone synthesis, secretion and action [PATH:ko04928]
D	MA_337982g0010	K01115	PLD1_2	phospholipase D1/2 [EC:3.1.4.4]
C	04916 Melanogenesis [PATH:ko04916]
D	MA_52889g0010	K02183	CALM	calmodulin
C	04924 Renin secretion [PATH:ko04924]
D	MA_52889g0010	K02183	CALM	calmodulin
D	MA_10426062g0010	K06268	PPP3R, CNB	serine/threonine-protein phosphatase 2B regulatory subunit
C	04614 Renin-angiotensin system [PATH:ko04614]
D	MA_25596g0010	K01285	PRCP	lysosomal Pro-X carboxypeptidase [EC:3.4.16.2]
C	04925 Aldosterone synthesis and secretion [PATH:ko04925]
D	MA_52889g0010	K02183	CALM	calmodulin
C	04927 Cortisol synthesis and secretion [PATH:ko04927]
B
B	09153 Circulatory system
C	04260 Cardiac muscle contraction [PATH:ko04260]
D	MA_10436173g0020	K02266	COX6A	cytochrome c oxidase subunit 6a
C	04261 Adrenergic signaling in cardiomyocytes [PATH:ko04261]
D	MA_52889g0010	K02183	CALM	calmodulin
C	04270 Vascular smooth muscle contraction [PATH:ko04270]
D	MA_52889g0010	K02183	CALM	calmodulin
B
B	09154 Digestive system
C	04970 Salivary secretion [PATH:ko04970]
D	MA_52889g0010	K02183	CALM	calmodulin
D	MA_30833g0020	K01176	AMY, amyA, malS	alpha-amylase [EC:3.2.1.1]
C	04971 Gastric acid secretion [PATH:ko04971]
D	MA_52889g0010	K02183	CALM	calmodulin
C	04972 Pancreatic secretion [PATH:ko04972]
D	MA_11461g0010	K04392	RAC1	Ras-related C3 botulinum toxin substrate 1
D	MA_184760g0010	K04392	RAC1	Ras-related C3 botulinum toxin substrate 1
D	MA_30833g0020	K01176	AMY, amyA, malS	alpha-amylase [EC:3.2.1.1]
C	04976 Bile secretion [PATH:ko04976]
D	MA_12106g0010	K05658	ABCB1, CD243	ATP-binding cassette, subfamily B (MDR/TAP), member 1 [EC:7.6.2.2]
C	04973 Carbohydrate digestion and absorption [PATH:ko04973]
D	MA_30833g0020	K01176	AMY, amyA, malS	alpha-amylase [EC:3.2.1.1]
C	04974 Protein digestion and absorption [PATH:ko04974]
D	MA_25596g0010	K01285	PRCP	lysosomal Pro-X carboxypeptidase [EC:3.4.16.2]
D	MA_10433138g0010	K14209	SLC36A, PAT	solute carrier family 36 (proton-coupled amino acid transporter)
C	04975 Fat digestion and absorption [PATH:ko04975]
C	04979 Cholesterol metabolism [PATH:ko04979]
D	MA_8489345g0010	K01052	LIPA	lysosomal acid lipase/cholesteryl ester hydrolase [EC:3.1.1.13]
C	04977 Vitamin digestion and absorption [PATH:ko04977]
C	04978 Mineral absorption [PATH:ko04978]
D	MA_45640g0010	K07213	ATOX1, ATX1, copZ, golB	copper chaperone
B
B	09155 Excretory system
C	04962 Vasopressin-regulated water reabsorption [PATH:ko04962]
C	04960 Aldosterone-regulated sodium reabsorption [PATH:ko04960]
C	04961 Endocrine and other factor-regulated calcium reabsorption [PATH:ko04961]
C	04964 Proximal tubule bicarbonate reclamation [PATH:ko04964]
D	MA_17683g0010	K00261	GLUD1_2, gdhA	glutamate dehydrogenase (NAD(P)+) [EC:1.4.1.3]
C	04966 Collecting duct acid secretion [PATH:ko04966]
B
B	09156 Nervous system
C	04724 Glutamatergic synapse [PATH:ko04724]
D	MA_10426062g0010	K06268	PPP3R, CNB	serine/threonine-protein phosphatase 2B regulatory subunit
D	MA_337982g0010	K01115	PLD1_2	phospholipase D1/2 [EC:3.1.4.4]
C	04727 GABAergic synapse [PATH:ko04727]
D	MA_10431705g0010	K01580	E4.1.1.15, gadB, gadA, GAD	glutamate decarboxylase [EC:4.1.1.15]
D	MA_33207g0010	K15015	SLC32A, VGAT	solute carrier family 32 (vesicular inhibitory amino acid transporter)
C	04725 Cholinergic synapse [PATH:ko04725]
C	04728 Dopaminergic synapse [PATH:ko04728]
D	MA_52889g0010	K02183	CALM	calmodulin
C	04726 Serotonergic synapse [PATH:ko04726]
C	04720 Long-term potentiation [PATH:ko04720]
D	MA_10426062g0010	K06268	PPP3R, CNB	serine/threonine-protein phosphatase 2B regulatory subunit
D	MA_52889g0010	K02183	CALM	calmodulin
C	04730 Long-term depression [PATH:ko04730]
C	04723 Retrograde endocannabinoid signaling [PATH:ko04723]
D	MA_254258g0010	K01054	MGLL	acylglycerol lipase [EC:3.1.1.23]
D	MA_33207g0010	K15015	SLC32A, VGAT	solute carrier family 32 (vesicular inhibitory amino acid transporter)
C	04721 Synaptic vesicle cycle [PATH:ko04721]
D	MA_33207g0010	K15015	SLC32A, VGAT	solute carrier family 32 (vesicular inhibitory amino acid transporter)
C	04722 Neurotrophin signaling pathway [PATH:ko04722]
D	MA_52889g0010	K02183	CALM	calmodulin
D	MA_11461g0010	K04392	RAC1	Ras-related C3 botulinum toxin substrate 1
D	MA_184760g0010	K04392	RAC1	Ras-related C3 botulinum toxin substrate 1
B
B	09157 Sensory system
C	04744 Phototransduction [PATH:ko04744]
D	MA_52889g0010	K02183	CALM	calmodulin
C	04745 Phototransduction - fly [PATH:ko04745]
D	MA_52889g0010	K02183	CALM	calmodulin
C	04740 Olfactory transduction [PATH:ko04740]
D	MA_52889g0010	K02183	CALM	calmodulin
C	04742 Taste transduction [PATH:ko04742]
C	04750 Inflammatory mediator regulation of TRP channels [PATH:ko04750]
D	MA_52889g0010	K02183	CALM	calmodulin
B
B	09158 Development and regeneration
C	04320 Dorso-ventral axis formation [PATH:ko04320]
C	04360 Axon guidance [PATH:ko04360]
D	MA_10426062g0010	K06268	PPP3R, CNB	serine/threonine-protein phosphatase 2B regulatory subunit
D	MA_11461g0010	K04392	RAC1	Ras-related C3 botulinum toxin substrate 1
D	MA_184760g0010	K04392	RAC1	Ras-related C3 botulinum toxin substrate 1
C	04361 Axon regeneration [PATH:ko04361]
D	MA_84310g0010	K04688	RPS6KB	ribosomal protein S6 kinase beta [EC:2.7.11.1]
D	MA_79751g0010	K07198	PRKAA, AMPK	5'-AMP-activated protein kinase, catalytic alpha subunit [EC:2.7.11.11]
D	MA_11461g0010	K04392	RAC1	Ras-related C3 botulinum toxin substrate 1
D	MA_184760g0010	K04392	RAC1	Ras-related C3 botulinum toxin substrate 1
C	04380 Osteoclast differentiation [PATH:ko04380]
D	MA_11461g0010	K04392	RAC1	Ras-related C3 botulinum toxin substrate 1
D	MA_184760g0010	K04392	RAC1	Ras-related C3 botulinum toxin substrate 1
D	MA_10426062g0010	K06268	PPP3R, CNB	serine/threonine-protein phosphatase 2B regulatory subunit
D	MA_417207g0010	K14379	ACP5	tartrate-resistant acid phosphatase type 5 [EC:3.1.3.2]
B
B	09149 Aging
C	04211 Longevity regulating pathway [PATH:ko04211]
D	MA_84310g0010	K04688	RPS6KB	ribosomal protein S6 kinase beta [EC:2.7.11.1]
D	MA_79751g0010	K07198	PRKAA, AMPK	5'-AMP-activated protein kinase, catalytic alpha subunit [EC:2.7.11.11]
C	04212 Longevity regulating pathway - worm [PATH:ko04212]
D	MA_10187060g0010	K00799	GST, gst	glutathione S-transferase [EC:2.5.1.18]
D	MA_10333127g0010	K00799	GST, gst	glutathione S-transferase [EC:2.5.1.18]
D	MA_84310g0010	K04688	RPS6KB	ribosomal protein S6 kinase beta [EC:2.7.11.1]
C	04213 Longevity regulating pathway - multiple species [PATH:ko04213]
D	MA_79751g0010	K07198	PRKAA, AMPK	5'-AMP-activated protein kinase, catalytic alpha subunit [EC:2.7.11.11]
D	MA_84310g0010	K04688	RPS6KB	ribosomal protein S6 kinase beta [EC:2.7.11.1]
D	MA_253196g0010	K04565	SOD1	superoxide dismutase, Cu-Zn family [EC:1.15.1.1]
D	MA_418705g0010	K03695	clpB	ATP-dependent Clp protease ATP-binding subunit ClpB
B
B	09159 Environmental adaptation
C	04710 Circadian rhythm [PATH:ko04710]
D	MA_83109g0010	K03347	CUL1, CDC53	cullin 1
D	MA_79751g0010	K07198	PRKAA, AMPK	5'-AMP-activated protein kinase, catalytic alpha subunit [EC:2.7.11.11]
C	04713 Circadian entrainment [PATH:ko04713]
D	MA_52889g0010	K02183	CALM	calmodulin
C	04711 Circadian rhythm - fly [PATH:ko04711]
C	04712 Circadian rhythm - plant [PATH:ko04712]
D	MA_10434819g0010	K00660	CHS	chalcone synthase [EC:2.3.1.74]
C	04714 Thermogenesis [PATH:ko04714]
D	MA_254258g0010	K01054	MGLL	acylglycerol lipase [EC:3.1.1.23]
D	MA_79751g0010	K07198	PRKAA, AMPK	5'-AMP-activated protein kinase, catalytic alpha subunit [EC:2.7.11.11]
D	MA_84310g0010	K04688	RPS6KB	ribosomal protein S6 kinase beta [EC:2.7.11.1]
D	MA_10426804g0010	K02991	RP-S6e, RPS6	small subunit ribosomal protein S6e
D	MA_10436173g0020	K02266	COX6A	cytochrome c oxidase subunit 6a
C	04626 Plant-pathogen interaction [PATH:ko04626]
D	MA_52889g0010	K02183	CALM	calmodulin
D	MA_158316g0010	K13448	CML	calcium-binding protein CML
D	MA_18054g0030	K13448	CML	calcium-binding protein CML
D	MA_10429865g0020	K13457	RPM1, RPS3	disease resistance protein RPM1
D	MA_10059887g0010	K13459	RPS2	disease resistance protein RPS2
D	MA_10426603g0010	K13459	RPS2	disease resistance protein RPS2
D	MA_10435336g0010	K13459	RPS2	disease resistance protein RPS2
D	MA_10436071g0020	K13459	RPS2	disease resistance protein RPS2
D	MA_451961g0010	K13459	RPS2	disease resistance protein RPS2
D	MA_10431201g0020	K18875	EDS1	enhanced disease susceptibility 1 protein
D	MA_10437224g0010	K18875	EDS1	enhanced disease susceptibility 1 protein
D	MA_19464g0010	K18875	EDS1	enhanced disease susceptibility 1 protein
D	MA_8048664g0010	K15397	KCS	3-ketoacyl-CoA synthase [EC:2.3.1.199]
#
A	09160 Human Diseases
B
B	09161 Cancer: overview
C	05200 Pathways in cancer [PATH:ko05200]
D	MA_84310g0010	K04688	RPS6KB	ribosomal protein S6 kinase beta [EC:2.7.11.1]
D	MA_52889g0010	K02183	CALM	calmodulin
D	MA_11461g0010	K04392	RAC1	Ras-related C3 botulinum toxin substrate 1
D	MA_184760g0010	K04392	RAC1	Ras-related C3 botulinum toxin substrate 1
D	MA_337982g0010	K01115	PLD1_2	phospholipase D1/2 [EC:3.1.4.4]
D	MA_83109g0010	K03347	CUL1, CDC53	cullin 1
D	MA_10187060g0010	K00799	GST, gst	glutathione S-transferase [EC:2.5.1.18]
D	MA_10333127g0010	K00799	GST, gst	glutathione S-transferase [EC:2.5.1.18]
C	05202 Transcriptional misregulation in cancer [PATH:ko05202]
D	MA_10432818g0010	K11644	SIN3A	paired amphipathic helix protein Sin3a
D	MA_210354g0010	K11253	H3	histone H3
C	05206 MicroRNAs in cancer [PATH:ko05206]
D	MA_12106g0010	K05658	ABCB1, CD243	ATP-binding cassette, subfamily B (MDR/TAP), member 1 [EC:7.6.2.2]
D	MA_10435033g0010	K11430	EZH2	[histone H3]-lysine27 N-trimethyltransferase EZH2 [EC:2.1.1.356]
C	05205 Proteoglycans in cancer [PATH:ko05205]
D	MA_11461g0010	K04392	RAC1	Ras-related C3 botulinum toxin substrate 1
D	MA_184760g0010	K04392	RAC1	Ras-related C3 botulinum toxin substrate 1
D	MA_84310g0010	K04688	RPS6KB	ribosomal protein S6 kinase beta [EC:2.7.11.1]
D	MA_10426804g0010	K02991	RP-S6e, RPS6	small subunit ribosomal protein S6e
C	05204 Chemical carcinogenesis [PATH:ko05204]
D	MA_10187060g0010	K00799	GST, gst	glutathione S-transferase [EC:2.5.1.18]
D	MA_10333127g0010	K00799	GST, gst	glutathione S-transferase [EC:2.5.1.18]
D	MA_10432751g0020	K00121	frmA, ADH5, adhC	S-(hydroxymethyl)glutathione dehydrogenase / alcohol dehydrogenase [EC:1.1.1.284 1.1.1.1]
C	05203 Viral carcinogenesis [PATH:ko05203]
D	MA_8065g0010	K11252	H2B	histone H2B
D	MA_10428555g0010	K11254	H4	histone H4
D	MA_10436361g0010	K11838	USP7, UBP15	ubiquitin carboxyl-terminal hydrolase 7 [EC:3.4.19.12]
D	MA_11461g0010	K04392	RAC1	Ras-related C3 botulinum toxin substrate 1
D	MA_184760g0010	K04392	RAC1	Ras-related C3 botulinum toxin substrate 1
C	05230 Central carbon metabolism in cancer [PATH:ko05230]
D	MA_494797g0010	K00016	LDH, ldh	L-lactate dehydrogenase [EC:1.1.1.27]
C	05231 Choline metabolism in cancer [PATH:ko05231]
D	MA_84310g0010	K04688	RPS6KB	ribosomal protein S6 kinase beta [EC:2.7.11.1]
D	MA_11461g0010	K04392	RAC1	Ras-related C3 botulinum toxin substrate 1
D	MA_184760g0010	K04392	RAC1	Ras-related C3 botulinum toxin substrate 1
D	MA_337982g0010	K01115	PLD1_2	phospholipase D1/2 [EC:3.1.4.4]
D	MA_81237g0010	K08202	SLC22A4_5, OCTN	MFS transporter, OCT family, solute carrier family 22 (organic cation transporter), member 4/5
D	MA_11699g0020	K00968	PCYT1	choline-phosphate cytidylyltransferase [EC:2.7.7.15]
C	05235 PD-L1 expression and PD-1 checkpoint pathway in cancer [PATH:ko05235]
D	MA_84310g0010	K04688	RPS6KB	ribosomal protein S6 kinase beta [EC:2.7.11.1]
D	MA_10426062g0010	K06268	PPP3R, CNB	serine/threonine-protein phosphatase 2B regulatory subunit
B
B	09162 Cancer: specific types
C	05210 Colorectal cancer [PATH:ko05210]
D	MA_11461g0010	K04392	RAC1	Ras-related C3 botulinum toxin substrate 1
D	MA_184760g0010	K04392	RAC1	Ras-related C3 botulinum toxin substrate 1
D	MA_84310g0010	K04688	RPS6KB	ribosomal protein S6 kinase beta [EC:2.7.11.1]
C	05212 Pancreatic cancer [PATH:ko05212]
D	MA_11461g0010	K04392	RAC1	Ras-related C3 botulinum toxin substrate 1
D	MA_184760g0010	K04392	RAC1	Ras-related C3 botulinum toxin substrate 1
D	MA_337982g0010	K01115	PLD1_2	phospholipase D1/2 [EC:3.1.4.4]
D	MA_84310g0010	K04688	RPS6KB	ribosomal protein S6 kinase beta [EC:2.7.11.1]
C	05225 Hepatocellular carcinoma [PATH:ko05225]
D	MA_84310g0010	K04688	RPS6KB	ribosomal protein S6 kinase beta [EC:2.7.11.1]
D	MA_10187060g0010	K00799	GST, gst	glutathione S-transferase [EC:2.5.1.18]
D	MA_10333127g0010	K00799	GST, gst	glutathione S-transferase [EC:2.5.1.18]
C	05226 Gastric cancer [PATH:ko05226]
D	MA_12106g0010	K05658	ABCB1, CD243	ATP-binding cassette, subfamily B (MDR/TAP), member 1 [EC:7.6.2.2]
D	MA_84310g0010	K04688	RPS6KB	ribosomal protein S6 kinase beta [EC:2.7.11.1]
C	05214 Glioma [PATH:ko05214]
D	MA_52889g0010	K02183	CALM	calmodulin
C	05216 Thyroid cancer [PATH:ko05216]
C	05221 Acute myeloid leukemia [PATH:ko05221]
D	MA_84310g0010	K04688	RPS6KB	ribosomal protein S6 kinase beta [EC:2.7.11.1]
C	05220 Chronic myeloid leukemia [PATH:ko05220]
C	05217 Basal cell carcinoma [PATH:ko05217]
C	05218 Melanoma [PATH:ko05218]
C	05211 Renal cell carcinoma [PATH:ko05211]
D	MA_11461g0010	K04392	RAC1	Ras-related C3 botulinum toxin substrate 1
D	MA_184760g0010	K04392	RAC1	Ras-related C3 botulinum toxin substrate 1
C	05219 Bladder cancer [PATH:ko05219]
C	05215 Prostate cancer [PATH:ko05215]
C	05213 Endometrial cancer [PATH:ko05213]
C	05224 Breast cancer [PATH:ko05224]
D	MA_84310g0010	K04688	RPS6KB	ribosomal protein S6 kinase beta [EC:2.7.11.1]
C	05222 Small cell lung cancer [PATH:ko05222]
C	05223 Non-small cell lung cancer [PATH:ko05223]
B
B	09163 Immune disease
C	05310 Asthma [PATH:ko05310]
C	05322 Systemic lupus erythematosus [PATH:ko05322]
D	MA_10425800g0010	K11251	H2A	histone H2A
D	MA_93628g0020	K11251	H2A	histone H2A
D	MA_8065g0010	K11252	H2B	histone H2B
D	MA_210354g0010	K11253	H3	histone H3
D	MA_10428555g0010	K11254	H4	histone H4
C	05323 Rheumatoid arthritis [PATH:ko05323]
D	MA_417207g0010	K14379	ACP5	tartrate-resistant acid phosphatase type 5 [EC:3.1.3.2]
C	05320 Autoimmune thyroid disease [PATH:ko05320]
C	05321 Inflammatory bowel disease [PATH:ko05321]
C	05330 Allograft rejection [PATH:ko05330]
C	05332 Graft-versus-host disease [PATH:ko05332]
C	05340 Primary immunodeficiency [PATH:ko05340]
B
B	09164 Neurodegenerative disease
C	05010 Alzheimer disease [PATH:ko05010]
D	MA_10436173g0020	K02266	COX6A	cytochrome c oxidase subunit 6a
D	MA_52889g0010	K02183	CALM	calmodulin
D	MA_10426062g0010	K06268	PPP3R, CNB	serine/threonine-protein phosphatase 2B regulatory subunit
D	MA_5528g0010	K02738	PSMB6	20S proteasome subunit beta 1 [EC:3.4.25.1]
D	MA_137771g0010	K03064	PSMC6, RPT4	26S proteasome regulatory subunit T4
D	MA_10426728g0010	K03039	PSMD13, RPN9	26S proteasome regulatory subunit N9
C	05012 Parkinson disease [PATH:ko05012]
D	MA_10431748g0020	K08770	UBC	ubiquitin C
D	MA_130652g0010	K04554	UBE2J2, NCUBE2, UBC6	ubiquitin-conjugating enzyme E2 J2 [EC:2.3.2.23]
D	MA_5528g0010	K02738	PSMB6	20S proteasome subunit beta 1 [EC:3.4.25.1]
D	MA_137771g0010	K03064	PSMC6, RPT4	26S proteasome regulatory subunit T4
D	MA_10426728g0010	K03039	PSMD13, RPN9	26S proteasome regulatory subunit N9
D	MA_52889g0010	K02183	CALM	calmodulin
D	MA_10436173g0020	K02266	COX6A	cytochrome c oxidase subunit 6a
C	05014 Amyotrophic lateral sclerosis [PATH:ko05014]
D	MA_253196g0010	K04565	SOD1	superoxide dismutase, Cu-Zn family [EC:1.15.1.1]
D	MA_10436173g0020	K02266	COX6A	cytochrome c oxidase subunit 6a
D	MA_11461g0010	K04392	RAC1	Ras-related C3 botulinum toxin substrate 1
D	MA_184760g0010	K04392	RAC1	Ras-related C3 botulinum toxin substrate 1
D	MA_10426062g0010	K06268	PPP3R, CNB	serine/threonine-protein phosphatase 2B regulatory subunit
D	MA_5528g0010	K02738	PSMB6	20S proteasome subunit beta 1 [EC:3.4.25.1]
D	MA_137771g0010	K03064	PSMC6, RPT4	26S proteasome regulatory subunit T4
D	MA_10426728g0010	K03039	PSMD13, RPN9	26S proteasome regulatory subunit N9
D	MA_28218g0010	K12741	HNRNPA1_3	heterogeneous nuclear ribonucleoprotein A1/A3
D	MA_10430914g0010	K14308	NUP54, NUP57	nuclear pore complex protein Nup54
D	MA_366340g0010	K00432	gpx, btuE, bsaA	glutathione peroxidase [EC:1.11.1.9]
D	MA_942954g0010	K00432	gpx, btuE, bsaA	glutathione peroxidase [EC:1.11.1.9]
C	05016 Huntington disease [PATH:ko05016]
D	MA_10432818g0010	K11644	SIN3A	paired amphipathic helix protein Sin3a
D	MA_253196g0010	K04565	SOD1	superoxide dismutase, Cu-Zn family [EC:1.15.1.1]
D	MA_366340g0010	K00432	gpx, btuE, bsaA	glutathione peroxidase [EC:1.11.1.9]
D	MA_942954g0010	K00432	gpx, btuE, bsaA	glutathione peroxidase [EC:1.11.1.9]
D	MA_10436173g0020	K02266	COX6A	cytochrome c oxidase subunit 6a
D	MA_5528g0010	K02738	PSMB6	20S proteasome subunit beta 1 [EC:3.4.25.1]
D	MA_137771g0010	K03064	PSMC6, RPT4	26S proteasome regulatory subunit T4
D	MA_10426728g0010	K03039	PSMD13, RPN9	26S proteasome regulatory subunit N9
C	05017 Spinocerebellar ataxia [PATH:ko05017]
D	MA_5528g0010	K02738	PSMB6	20S proteasome subunit beta 1 [EC:3.4.25.1]
D	MA_137771g0010	K03064	PSMC6, RPT4	26S proteasome regulatory subunit T4
D	MA_10426728g0010	K03039	PSMD13, RPN9	26S proteasome regulatory subunit N9
C	05020 Prion disease [PATH:ko05020]
D	MA_253196g0010	K04565	SOD1	superoxide dismutase, Cu-Zn family [EC:1.15.1.1]
D	MA_10426062g0010	K06268	PPP3R, CNB	serine/threonine-protein phosphatase 2B regulatory subunit
D	MA_10436173g0020	K02266	COX6A	cytochrome c oxidase subunit 6a
D	MA_5528g0010	K02738	PSMB6	20S proteasome subunit beta 1 [EC:3.4.25.1]
D	MA_137771g0010	K03064	PSMC6, RPT4	26S proteasome regulatory subunit T4
D	MA_10426728g0010	K03039	PSMD13, RPN9	26S proteasome regulatory subunit N9
D	MA_11461g0010	K04392	RAC1	Ras-related C3 botulinum toxin substrate 1
D	MA_184760g0010	K04392	RAC1	Ras-related C3 botulinum toxin substrate 1
B
B	09165 Substance dependence
C	05030 Cocaine addiction [PATH:ko05030]
C	05031 Amphetamine addiction [PATH:ko05031]
D	MA_52889g0010	K02183	CALM	calmodulin
D	MA_10426062g0010	K06268	PPP3R, CNB	serine/threonine-protein phosphatase 2B regulatory subunit
C	05032 Morphine addiction [PATH:ko05032]
D	MA_33207g0010	K15015	SLC32A, VGAT	solute carrier family 32 (vesicular inhibitory amino acid transporter)
C	05033 Nicotine addiction [PATH:ko05033]
D	MA_33207g0010	K15015	SLC32A, VGAT	solute carrier family 32 (vesicular inhibitory amino acid transporter)
C	05034 Alcoholism [PATH:ko05034]
D	MA_10425800g0010	K11251	H2A	histone H2A
D	MA_93628g0020	K11251	H2A	histone H2A
D	MA_8065g0010	K11252	H2B	histone H2B
D	MA_210354g0010	K11253	H3	histone H3
D	MA_10428555g0010	K11254	H4	histone H4
D	MA_52889g0010	K02183	CALM	calmodulin
B
B	09166 Cardiovascular disease
C	05418 Fluid shear stress and atherosclerosis [PATH:ko05418]
D	MA_52889g0010	K02183	CALM	calmodulin
D	MA_10187060g0010	K00799	GST, gst	glutathione S-transferase [EC:2.5.1.18]
D	MA_10333127g0010	K00799	GST, gst	glutathione S-transferase [EC:2.5.1.18]
D	MA_79751g0010	K07198	PRKAA, AMPK	5'-AMP-activated protein kinase, catalytic alpha subunit [EC:2.7.11.11]
D	MA_11461g0010	K04392	RAC1	Ras-related C3 botulinum toxin substrate 1
D	MA_184760g0010	K04392	RAC1	Ras-related C3 botulinum toxin substrate 1
C	05410 Hypertrophic cardiomyopathy [PATH:ko05410]
D	MA_79751g0010	K07198	PRKAA, AMPK	5'-AMP-activated protein kinase, catalytic alpha subunit [EC:2.7.11.11]
C	05412 Arrhythmogenic right ventricular cardiomyopathy [PATH:ko05412]
C	05414 Dilated cardiomyopathy [PATH:ko05414]
C	05416 Viral myocarditis [PATH:ko05416]
D	MA_11461g0010	K04392	RAC1	Ras-related C3 botulinum toxin substrate 1
D	MA_184760g0010	K04392	RAC1	Ras-related C3 botulinum toxin substrate 1
B
B	09167 Endocrine and metabolic disease
C	04930 Type II diabetes mellitus [PATH:ko04930]
C	04940 Type I diabetes mellitus [PATH:ko04940]
D	MA_10431705g0010	K01580	E4.1.1.15, gadB, gadA, GAD	glutamate decarboxylase [EC:4.1.1.15]
C	04950 Maturity onset diabetes of the young [PATH:ko04950]
C	04932 Non-alcoholic fatty liver disease [PATH:ko04932]
D	MA_79751g0010	K07198	PRKAA, AMPK	5'-AMP-activated protein kinase, catalytic alpha subunit [EC:2.7.11.11]
D	MA_11461g0010	K04392	RAC1	Ras-related C3 botulinum toxin substrate 1
D	MA_184760g0010	K04392	RAC1	Ras-related C3 botulinum toxin substrate 1
D	MA_10436173g0020	K02266	COX6A	cytochrome c oxidase subunit 6a
C	04931 Insulin resistance [PATH:ko04931]
D	MA_84310g0010	K04688	RPS6KB	ribosomal protein S6 kinase beta [EC:2.7.11.1]
D	MA_18653g0010	K14497	PP2C	protein phosphatase 2C [EC:3.1.3.16]
D	MA_79751g0010	K07198	PRKAA, AMPK	5'-AMP-activated protein kinase, catalytic alpha subunit [EC:2.7.11.11]
C	04933 AGE-RAGE signaling pathway in diabetic complications [PATH:ko04933]
D	MA_11461g0010	K04392	RAC1	Ras-related C3 botulinum toxin substrate 1
D	MA_184760g0010	K04392	RAC1	Ras-related C3 botulinum toxin substrate 1
C	04934 Cushing syndrome [PATH:ko04934]
B
B	09171 Infectious disease: bacterial
C	05110 Vibrio cholerae infection [PATH:ko05110]
C	05120 Epithelial cell signaling in Helicobacter pylori infection [PATH:ko05120]
D	MA_11461g0010	K04392	RAC1	Ras-related C3 botulinum toxin substrate 1
D	MA_184760g0010	K04392	RAC1	Ras-related C3 botulinum toxin substrate 1
C	05130 Pathogenic Escherichia coli infection [PATH:ko05130]
D	MA_11461g0010	K04392	RAC1	Ras-related C3 botulinum toxin substrate 1
D	MA_184760g0010	K04392	RAC1	Ras-related C3 botulinum toxin substrate 1
C	05132 Salmonella infection [PATH:ko05132]
D	MA_11461g0010	K04392	RAC1	Ras-related C3 botulinum toxin substrate 1
D	MA_184760g0010	K04392	RAC1	Ras-related C3 botulinum toxin substrate 1
C	05131 Shigellosis [PATH:ko05131]
D	MA_11461g0010	K04392	RAC1	Ras-related C3 botulinum toxin substrate 1
D	MA_184760g0010	K04392	RAC1	Ras-related C3 botulinum toxin substrate 1
D	MA_84310g0010	K04688	RPS6KB	ribosomal protein S6 kinase beta [EC:2.7.11.1]
D	MA_10138732g0010	K10580	UBE2N, BLU, UBC13	ubiquitin-conjugating enzyme E2 N [EC:2.3.2.23]
D	MA_83109g0010	K03347	CUL1, CDC53	cullin 1
D	MA_210354g0010	K11253	H3	histone H3
D	MA_10431748g0020	K08770	UBC	ubiquitin C
C	05135 Yersinia infection [PATH:ko05135]
D	MA_11461g0010	K04392	RAC1	Ras-related C3 botulinum toxin substrate 1
D	MA_184760g0010	K04392	RAC1	Ras-related C3 botulinum toxin substrate 1
C	05133 Pertussis [PATH:ko05133]
D	MA_52889g0010	K02183	CALM	calmodulin
C	05134 Legionellosis [PATH:ko05134]
D	MA_14388g0010	K07953	SAR1	GTP-binding protein SAR1 [EC:3.6.5.-]
C	05150 Staphylococcus aureus infection [PATH:ko05150]
C	05152 Tuberculosis [PATH:ko05152]
D	MA_52889g0010	K02183	CALM	calmodulin
D	MA_10426062g0010	K06268	PPP3R, CNB	serine/threonine-protein phosphatase 2B regulatory subunit
C	05100 Bacterial invasion of epithelial cells [PATH:ko05100]
D	MA_11461g0010	K04392	RAC1	Ras-related C3 botulinum toxin substrate 1
D	MA_184760g0010	K04392	RAC1	Ras-related C3 botulinum toxin substrate 1
B
B	09172 Infectious disease: viral
C	05166 Human T-cell leukemia virus 1 infection [PATH:ko05166]
D	MA_10426062g0010	K06268	PPP3R, CNB	serine/threonine-protein phosphatase 2B regulatory subunit
C	05170 Human immunodeficiency virus 1 infection [PATH:ko05170]
D	MA_83109g0010	K03347	CUL1, CDC53	cullin 1
D	MA_84310g0010	K04688	RPS6KB	ribosomal protein S6 kinase beta [EC:2.7.11.1]
D	MA_52889g0010	K02183	CALM	calmodulin
D	MA_10426062g0010	K06268	PPP3R, CNB	serine/threonine-protein phosphatase 2B regulatory subunit
D	MA_11461g0010	K04392	RAC1	Ras-related C3 botulinum toxin substrate 1
D	MA_184760g0010	K04392	RAC1	Ras-related C3 botulinum toxin substrate 1
C	05162 Measles [PATH:ko05162]
C	05164 Influenza A [PATH:ko05164]
C	05161 Hepatitis B [PATH:ko05161]
C	05160 Hepatitis C [PATH:ko05160]
C	05168 Herpes simplex virus 1 infection [PATH:ko05168]
C	05163 Human cytomegalovirus infection [PATH:ko05163]
D	MA_84310g0010	K04688	RPS6KB	ribosomal protein S6 kinase beta [EC:2.7.11.1]
D	MA_11461g0010	K04392	RAC1	Ras-related C3 botulinum toxin substrate 1
D	MA_184760g0010	K04392	RAC1	Ras-related C3 botulinum toxin substrate 1
D	MA_52889g0010	K02183	CALM	calmodulin
D	MA_10426062g0010	K06268	PPP3R, CNB	serine/threonine-protein phosphatase 2B regulatory subunit
C	05167 Kaposi sarcoma-associated herpesvirus infection [PATH:ko05167]
D	MA_10431748g0020	K08770	UBC	ubiquitin C
D	MA_11461g0010	K04392	RAC1	Ras-related C3 botulinum toxin substrate 1
D	MA_184760g0010	K04392	RAC1	Ras-related C3 botulinum toxin substrate 1
D	MA_52889g0010	K02183	CALM	calmodulin
D	MA_10426062g0010	K06268	PPP3R, CNB	serine/threonine-protein phosphatase 2B regulatory subunit
C	05169 Epstein-Barr virus infection [PATH:ko05169]
D	MA_137771g0010	K03064	PSMC6, RPT4	26S proteasome regulatory subunit T4
D	MA_10426728g0010	K03039	PSMD13, RPN9	26S proteasome regulatory subunit N9
D	MA_10432818g0010	K11644	SIN3A	paired amphipathic helix protein Sin3a
D	MA_10436361g0010	K11838	USP7, UBP15	ubiquitin carboxyl-terminal hydrolase 7 [EC:3.4.19.12]
D	MA_11461g0010	K04392	RAC1	Ras-related C3 botulinum toxin substrate 1
D	MA_184760g0010	K04392	RAC1	Ras-related C3 botulinum toxin substrate 1
C	05165 Human papillomavirus infection [PATH:ko05165]
D	MA_84310g0010	K04688	RPS6KB	ribosomal protein S6 kinase beta [EC:2.7.11.1]
B
B	09174 Infectious disease: parasitic
C	05146 Amoebiasis [PATH:ko05146]
C	05144 Malaria [PATH:ko05144]
C	05145 Toxoplasmosis [PATH:ko05145]
C	05140 Leishmaniasis [PATH:ko05140]
C	05142 Chagas disease [PATH:ko05142]
C	05143 African trypanosomiasis [PATH:ko05143]
B
B	09175 Drug resistance: antimicrobial
C	01501 beta-Lactam resistance [PATH:ko01501]
C	01502 Vancomycin resistance [PATH:ko01502]
C	01503 Cationic antimicrobial peptide (CAMP) resistance [PATH:ko01503]
B
B	09176 Drug resistance: antineoplastic
C	01521 EGFR tyrosine kinase inhibitor resistance [PATH:ko01521]
D	MA_84310g0010	K04688	RPS6KB	ribosomal protein S6 kinase beta [EC:2.7.11.1]
D	MA_10426804g0010	K02991	RP-S6e, RPS6	small subunit ribosomal protein S6e
C	01524 Platinum drug resistance [PATH:ko01524]
D	MA_10187060g0010	K00799	GST, gst	glutathione S-transferase [EC:2.5.1.18]
D	MA_10333127g0010	K00799	GST, gst	glutathione S-transferase [EC:2.5.1.18]
C	01523 Antifolate resistance [PATH:ko01523]
D	MA_8054208g0010	K01307	GGH	gamma-glutamyl hydrolase [EC:3.4.19.9]
C	01522 Endocrine resistance [PATH:ko01522]
D	MA_84310g0010	K04688	RPS6KB	ribosomal protein S6 kinase beta [EC:2.7.11.1]
#
A	09180 Brite Hierarchies
B
B	09181 Protein families: metabolism
C	01000 Enzymes [BR:ko01000]
C	01001 Protein kinases [BR:ko01001]
D	MA_84310g0010	K04688	RPS6KB	ribosomal protein S6 kinase beta [EC:2.7.11.1]
D	MA_432105g0010	K20714	OXI1	serine/threonine-protein kinase OXI1 [EC:2.7.11.1]
D	MA_79751g0010	K07198	PRKAA, AMPK	5'-AMP-activated protein kinase, catalytic alpha subunit [EC:2.7.11.11]
D	MA_1578433g0010	K20716	MAPKKK17_18	mitogen-activated protein kinase kinase kinase 17/18
D	MA_503147g0010	K20716	MAPKKK17_18	mitogen-activated protein kinase kinase kinase 17/18
D	MA_119384g0010	K00898	PDK2_3_4	pyruvate dehydrogenase kinase 2/3/4 [EC:2.7.11.2]
C	01009 Protein phosphatases and associated proteins [BR:ko01009]
D	MA_9683140g0010	K17553	PPP1R11	protein phosphatase 1 regulatory subunit 11
D	MA_68307g0010	K17479	GRXCR1	glutaredoxin domain-containing cysteine-rich protein 1
D	MA_10426062g0010	K06268	PPP3R, CNB	serine/threonine-protein phosphatase 2B regulatory subunit
D	MA_52889g0010	K02183	CALM	calmodulin
D	MA_10434671g0010	K04460	PPP5C	serine/threonine-protein phosphatase 5 [EC:3.1.3.16]
D	MA_103285g0010	K17506	PPM1L, PP2CE	protein phosphatase 1L [EC:3.1.3.16]
D	MA_579296g0010	K14803	PTC2_3	protein phosphatase PTC2/3 [EC:3.1.3.16]
D	MA_10706g0010	K13248	PHOSPHO2	pyridoxal phosphate phosphatase PHOSPHO2 [EC:3.1.3.74]
C	01002 Peptidases and inhibitors [BR:ko01002]
D	MA_121500g0010	K01366	CTSH	cathepsin H [EC:3.4.22.16]
D	MA_10436361g0010	K11838	USP7, UBP15	ubiquitin carboxyl-terminal hydrolase 7 [EC:3.4.19.12]
D	MA_8054208g0010	K01307	GGH	gamma-glutamyl hydrolase [EC:3.4.19.9]
D	MA_56805g0010	K03152	thiJ	protein deglycase [EC:3.5.1.124]
D	MA_10427016g0010	K08776	NPEPPS	puromycin-sensitive aminopeptidase [EC:3.4.11.-]
D	MA_160484g0010	K06013	STE24	STE24 endopeptidase [EC:3.4.24.84]
D	MA_4992g0010	K16297	SCPL-II	serine carboxypeptidase-like clade II [EC:3.4.16.-]
D	MA_76217g0010	K16298	SCPL-IV	serine carboxypeptidase-like clade IV [EC:3.4.16.-]
D	MA_25596g0010	K01285	PRCP	lysosomal Pro-X carboxypeptidase [EC:3.4.16.2]
D	MA_254258g0010	K01054	MGLL	acylglycerol lipase [EC:3.1.1.23]
D	MA_74926g0010	K03797	E3.4.21.102, prc, ctpA	carboxyl-terminal processing protease [EC:3.4.21.102]
D	MA_5528g0010	K02738	PSMB6	20S proteasome subunit beta 1 [EC:3.4.25.1]
C	01003 Glycosyltransferases [BR:ko01003]
D	MA_333663g0010	K20843	GALT2S	hydroxyproline O-galactosyltransferase 2/3/4/5/6 [EC:2.4.1.-]
D	MA_10429460g0010	K13679	WAXY	granule-bound starch synthase [EC:2.4.1.242]
D	MA_10431631g0010	K11000	CALS	callose synthase [EC:2.4.1.-]
D	MA_10268298g0010	K13691	SGT1	pathogen-inducible salicylic acid glucosyltransferase [EC:2.4.1.-]
D	MA_10426668g0010	K23452	UGT85A	UDP-glucosyltransferase 85A [EC:2.4.1.-]
D	MA_10436276g0020	K23452	UGT85A	UDP-glucosyltransferase 85A [EC:2.4.1.-]
D	MA_10436413g0010	K23452	UGT85A	UDP-glucosyltransferase 85A [EC:2.4.1.-]
D	MA_167603g0010	K23452	UGT85A	UDP-glucosyltransferase 85A [EC:2.4.1.-]
D	MA_8779645g0010	K23260	TOGT1	scopoletin glucosyltransferase [EC:2.4.1.128]
D	MA_619336g0010	K08237	E2.4.1.218	hydroquinone glucosyltransferase [EC:2.4.1.218]
D	MA_48114g0010	K16055	TPS	trehalose 6-phosphate synthase/phosphatase [EC:2.4.1.15 3.1.3.12]
D	MA_10429251g0010	K00695	E2.4.1.13	sucrose synthase [EC:2.4.1.13]
C	01005 Lipopolysaccharide biosynthesis proteins [BR:ko01005]
C	01011 Peptidoglycan biosynthesis and degradation proteins [BR:ko01011]
C	01004 Lipid biosynthesis proteins [BR:ko01004]
D	MA_127500g0010	K09458	fabF, OXSM, CEM1	3-oxoacyl-[acyl-carrier-protein] synthase II [EC:2.3.1.179]
D	MA_10427712g0010	K00059	fabG, OAR1	3-oxoacyl-[acyl-carrier protein] reductase [EC:1.1.1.100]
D	MA_10197220g0010	K10781	FATB	fatty acyl-ACP thioesterase B [EC:3.1.2.14 3.1.2.21]
C	01008 Polyketide biosynthesis proteins [BR:ko01008]
D	MA_10434819g0010	K00660	CHS	chalcone synthase [EC:2.3.1.74]
C	01006 Prenyltransferases [BR:ko01006]
C	01007 Amino acid related enzymes [BR:ko01007]
D	MA_636066g0010	K01885	EARS, gltX	glutamyl-tRNA synthetase [EC:6.1.1.17]
D	MA_882654g0010	K01762	ACS	1-aminocyclopropane-1-carboxylate synthase [EC:4.4.1.14]
C	00199 Cytochrome P450 [BR:ko00199]
D	MA_118702g0010	K00487	CYP73A	trans-cinnamate 4-monooxygenase [EC:1.14.14.91]
D	MA_625323g0010	K01723	AOS	hydroperoxide dehydratase [EC:4.2.1.92]
D	MA_10426620g0020	K22983	CYP76A	cytochrome P450 family 76 subfamily A
D	MA_503588g0010	K20667	CYP716A	beta-amyrin 28-monooxygenase [EC:1.14.14.126]
D	MA_91949g0010	K20667	CYP716A	beta-amyrin 28-monooxygenase [EC:1.14.14.126]
D	MA_10435471g0020	K15639	CYP734A1, BAS1	PHYB activation tagged suppressor 1 [EC:1.14.-.-]
D	MA_10436871g0030	K20562	CYP736A	biphenyl-4-hydroxylase
C	00194 Photosynthesis proteins [BR:ko00194]
D	MA_97315g0010	K08912	LHCB1	light-harvesting complex II chlorophyll a/b binding protein 1
B
B	09182 Protein families: genetic information processing
C	03000 Transcription factors [BR:ko03000]
D	MA_60543g0010	K09338	HD-ZIP	homeobox-leucine zipper protein
D	MA_130918g0010	K09422	MYBP	transcription factor MYB, plant
D	MA_21440g0010	K09422	MYBP	transcription factor MYB, plant
D	MA_135279g0010	K09286	EREBP	EREBP-like factor
D	MA_900190g0010	K09286	EREBP	EREBP-like factor
D	MA_5748192g0010	K09287	RAV	RAV-like factor
C	03021 Transcription machinery [BR:ko03021]
D	MA_10435845g0020	K03138	TFIIF1, GTF2F1, TFG1	transcription initiation factor TFIIF subunit alpha
D	MA_125461g0010	K15193	SPTY2D1, SPT2	protein SPT2
D	MA_10426122g0010	K03018	RPC1, POLR3A	DNA-directed RNA polymerase III subunit RPC1 [EC:2.7.7.6]
C	03019 Messenger RNA biogenesis [BR:ko03019]
D	MA_10430914g0010	K14308	NUP54, NUP57	nuclear pore complex protein Nup54
D	MA_61272g0010	K18726	FAF2, UBXD8	FAS-associated factor 2
D	MA_28218g0010	K12741	HNRNPA1_3	heterogeneous nuclear ribonucleoprotein A1/A3
D	MA_8595976g0010	K21444	PCBP3_4	poly(rC)-binding protein 3/4
C	03041 Spliceosome [BR:ko03041]
D	MA_28218g0010	K12741	HNRNPA1_3	heterogeneous nuclear ribonucleoprotein A1/A3
D	MA_10426294g0010	K11093	SNRP70	U1 small nuclear ribonucleoprotein 70kDa
D	MA_73032g0010	K09567	PPIH, CYPH	peptidyl-prolyl isomerase H (cyclophilin H) [EC:5.2.1.8]
D	MA_10433494g0010	K23966	CCNL	cyclin L
C	03011 Ribosome [BR:ko03011]
D	MA_10426804g0010	K02991	RP-S6e, RPS6	small subunit ribosomal protein S6e
D	MA_54625g0010	K02978	RP-S27e, RPS27	small subunit ribosomal protein S27e
D	MA_10428203g0010	K02937	RP-L7e, RPL7	large subunit ribosomal protein L7e
D	MA_648702g0010	K02936	RP-L7Ae, RPL7A	large subunit ribosomal protein L7Ae
D	MA_8286g0010	K02910	RP-L31e, RPL31	large subunit ribosomal protein L31e
C	03009 Ribosome biogenesis [BR:ko03009]
D	MA_4242g0010	K14560	IMP3	U3 small nucleolar ribonucleoprotein protein IMP3
D	MA_915042g0010	K14566	UTP24, FCF1	U3 small nucleolar RNA-associated protein 24
D	MA_8912495g0010	K14798	LTV1	protein LTV1
D	MA_579296g0010	K14803	PTC2_3	protein phosphatase PTC2/3 [EC:3.1.3.16]
D	MA_19380g0010	K14538	NUG1, GNL3	nuclear GTP-binding protein
D	MA_18131g0010	K14826	FPR3_4	FK506-binding nuclear protein [EC:5.2.1.8]
D	MA_158602g0010	K19307	BMT5	25S rRNA (uracil2634-N3)-methyltransferase [EC:2.1.1.313]
D	MA_648702g0010	K02936	RP-L7Ae, RPL7A	large subunit ribosomal protein L7Ae
D	MA_10130590g0010	K06180	rluD	23S rRNA pseudouridine1911/1915/1917 synthase [EC:5.4.99.23]
C	03016 Transfer RNA biogenesis [BR:ko03016]
D	MA_636066g0010	K01885	EARS, gltX	glutamyl-tRNA synthetase [EC:6.1.1.17]
C	03012 Translation factors [BR:ko03012]
D	MA_4803g0010	K18995	DHX29	ATP-dependent RNA helicase DHX29 [EC:3.6.4.13]
D	MA_10432416g0010	K22857	EEF1AKMT4	EEF1A lysine methyltransferase 4 [EC:2.1.1.-]
D	MA_10211905g0010	K15032	MTERFD	mTERF domain-containing protein, mitochondrial
D	MA_34619g0010	K15032	MTERFD	mTERF domain-containing protein, mitochondrial
C	03110 Chaperones and folding catalysts [BR:ko03110]
D	MA_418705g0010	K03695	clpB	ATP-dependent Clp protease ATP-binding subunit ClpB
D	MA_138523g0010	K03686	dnaJ	molecular chaperone DnaJ
D	MA_103104g0010	K13993	HSP20	HSP20 family protein
D	MA_10427040g0010	K13993	HSP20	HSP20 family protein
D	MA_104806g0010	K13993	HSP20	HSP20 family protein
D	MA_372983g0010	K13993	HSP20	HSP20 family protein
D	MA_447480g0010	K13993	HSP20	HSP20 family protein
D	MA_8467692g0010	K13993	HSP20	HSP20 family protein
D	MA_10428129g0010	K21804	METTL21A	protein N-lysine methyltransferase METTL21A [EC:2.1.1.-]
D	MA_3507354g0010	K12373	HEXA_B	hexosaminidase [EC:3.2.1.52]
D	MA_73032g0010	K09567	PPIH, CYPH	peptidyl-prolyl isomerase H (cyclophilin H) [EC:5.2.1.8]
D	MA_68307g0010	K17479	GRXCR1	glutaredoxin domain-containing cysteine-rich protein 1
D	MA_101402g0010	K09580	PDIA1, P4HB	protein disulfide-isomerase A1 [EC:5.3.4.1]
C	04131 Membrane trafficking [BR:ko04131]
D	MA_337982g0010	K01115	PLD1_2	phospholipase D1/2 [EC:3.1.4.4]
D	MA_52889g0010	K02183	CALM	calmodulin
D	MA_11461g0010	K04392	RAC1	Ras-related C3 botulinum toxin substrate 1
D	MA_184760g0010	K04392	RAC1	Ras-related C3 botulinum toxin substrate 1
D	MA_174857g0010	K08511	ATVAMP72	vesicle-associated membrane protein 72
D	MA_10426303g0010	K12198	CHMP5, VPS60	charged multivesicular body protein 5
D	MA_10433802g0010	K12195	CHMP6, VPS20	charged multivesicular body protein 6
D	MA_10435652g0010	K20283	GOLGA4	golgin subfamily A member 4
D	MA_14388g0010	K07953	SAR1	GTP-binding protein SAR1 [EC:3.6.5.-]
D	MA_101402g0010	K09580	PDIA1, P4HB	protein disulfide-isomerase A1 [EC:5.3.4.1]
D	MA_9472378g0010	K23570	EMC10	ER membrane protein complex subunit 10
D	MA_105202g0030	K08332	VAC8	vacuolar protein 8
D	MA_182683g0010	K22262	WDFY3, ALFY, BPH1	WD repeat and FYVE domain-containing protein 3
D	MA_79751g0010	K07198	PRKAA, AMPK	5'-AMP-activated protein kinase, catalytic alpha subunit [EC:2.7.11.11]
D	MA_10433138g0010	K14209	SLC36A, PAT	solute carrier family 36 (proton-coupled amino acid transporter)
C	04121 Ubiquitin system [BR:ko04121]
D	MA_10431748g0020	K08770	UBC	ubiquitin C
D	MA_130652g0010	K04554	UBE2J2, NCUBE2, UBC6	ubiquitin-conjugating enzyme E2 J2 [EC:2.3.2.23]
D	MA_10138732g0010	K10580	UBE2N, BLU, UBC13	ubiquitin-conjugating enzyme E2 N [EC:2.3.2.23]
D	MA_10099160g0010	K10688	UBE2W, UBC16	ubiquitin-conjugating enzyme E2 W [EC:2.3.2.25]
D	MA_10435338g0010	K16275	BAH, NLA	E3 ubiquitin-protein ligase BAH [EC:2.3.2.27]
D	MA_10433991g0020	K16281	RHA1	RING-H2 zinc finger protein RHA1
D	MA_10434104g0010	K16281	RHA1	RING-H2 zinc finger protein RHA1
D	MA_83109g0010	K03347	CUL1, CDC53	cullin 1
D	MA_108477g0010	K13463	COI-1	coronatine-insensitive protein 1
D	MA_10429281g0010	K23338	GID8	glucose-induced degradation protein 8
D	MA_8555218g0010	K23344	DDRGK1	DDRGK domain-containing protein 1
D	MA_10436361g0010	K11838	USP7, UBP15	ubiquitin carboxyl-terminal hydrolase 7 [EC:3.4.19.12]
D	MA_708206g0010	K16287	ULP1C_D	ubiquitin-like-specific protease 1C/D [EC:3.4.22.68]
C	03051 Proteasome [BR:ko03051]
D	MA_5528g0010	K02738	PSMB6	20S proteasome subunit beta 1 [EC:3.4.25.1]
D	MA_137771g0010	K03064	PSMC6, RPT4	26S proteasome regulatory subunit T4
D	MA_10426728g0010	K03039	PSMD13, RPN9	26S proteasome regulatory subunit N9
C	03032 DNA replication proteins [BR:ko03032]
D	MA_10432595g0010	K11138	RIF1	telomere-associated protein RIF1
D	MA_10436514g0020	K15255	PIF1	ATP-dependent DNA helicase PIF1 [EC:3.6.4.12]
C	03036 Chromosome and associated proteins [BR:ko03036]
D	MA_10425800g0010	K11251	H2A	histone H2A
D	MA_93628g0020	K11251	H2A	histone H2A
D	MA_8065g0010	K11252	H2B	histone H2B
D	MA_210354g0010	K11253	H3	histone H3
D	MA_10428555g0010	K11254	H4	histone H4
D	MA_10432818g0010	K11644	SIN3A	paired amphipathic helix protein Sin3a
D	MA_10435033g0010	K11430	EZH2	[histone H3]-lysine27 N-trimethyltransferase EZH2 [EC:2.1.1.356]
D	MA_54295g0010	K24405	SUVH1	[histone H3]-lysine9 N-dimethyltransferase [EC:2.1.1.368]
D	MA_29739g0010	K11490	NCAPH2	condensin-2 complex subunit H2
D	MA_52889g0010	K02183	CALM	calmodulin
C	03400 DNA repair and recombination proteins [BR:ko03400]
D	MA_111652g0010	K15505	RAD5	DNA repair protein RAD5 [EC:3.6.4.-]
D	MA_10138732g0010	K10580	UBE2N, BLU, UBC13	ubiquitin-conjugating enzyme E2 N [EC:2.3.2.23]
D	MA_10435382g0010	K10807	RRM1	ribonucleoside-diphosphate reductase subunit M1 [EC:1.17.4.1]
D	MA_158556g0010	K10807	RRM1	ribonucleoside-diphosphate reductase subunit M1 [EC:1.17.4.1]
C	03029 Mitochondrial biogenesis [BR:ko03029]
D	MA_10383431g0020	K10908	POLRMT, RPO41	DNA-directed RNA polymerase, mitochondrial [EC:2.7.7.6]
D	MA_10211905g0010	K15032	MTERFD	mTERF domain-containing protein, mitochondrial
D	MA_34619g0010	K15032	MTERFD	mTERF domain-containing protein, mitochondrial
D	MA_10436514g0020	K15255	PIF1	ATP-dependent DNA helicase PIF1 [EC:3.6.4.12]
D	MA_138523g0010	K03686	dnaJ	molecular chaperone DnaJ
D	MA_181487g0010	K22066	BOLA1	BolA-like protein 1
D	MA_79751g0010	K07198	PRKAA, AMPK	5'-AMP-activated protein kinase, catalytic alpha subunit [EC:2.7.11.11]
D	MA_10216419g0010	K18187	PET100F	protein PET100, fungi type
D	MA_105202g0030	K08332	VAC8	vacuolar protein 8
B
B	09183 Protein families: signaling and cellular processes
C	02000 Transporters [BR:ko02000]
D	MA_12106g0010	K05658	ABCB1, CD243	ATP-binding cassette, subfamily B (MDR/TAP), member 1 [EC:7.6.2.2]
D	MA_14333g0020	K14638	SLC15A3_4, PHT	solute carrier family 15 (peptide/histidine transporter), member 3/4
D	MA_81237g0010	K08202	SLC22A4_5, OCTN	MFS transporter, OCT family, solute carrier family 22 (organic cation transporter), member 4/5
D	MA_33207g0010	K15015	SLC32A, VGAT	solute carrier family 32 (vesicular inhibitory amino acid transporter)
D	MA_637854g0010	K15287	SLC35F1_2	solute carrier family 35, member F1/2
D	MA_10433138g0010	K14209	SLC36A, PAT	solute carrier family 36 (proton-coupled amino acid transporter)
D	MA_346723g0010	K03327	TC.MATE, SLC47A, norM, mdtK, dinF	multidrug resistance protein, MATE family
D	MA_92993g0010	K03327	TC.MATE, SLC47A, norM, mdtK, dinF	multidrug resistance protein, MATE family
D	MA_275250g0010	K15382	SLC50A, SWEET	solute carrier family 50 (sugar transporter)
D	MA_10255133g0010	K03444	ERD6, ESL1	MFS transporter, SP family, ERD6-like sugar transporter
D	MA_10434434g0010	K08176	PHO84	MFS transporter, PHS family, inorganic phosphate transporter
D	MA_8087333g0010	K08176	PHO84	MFS transporter, PHS family, inorganic phosphate transporter
D	MA_10426681g0010	K09872	PIP	aquaporin PIP
D	MA_3650g0010	K09872	PIP	aquaporin PIP
D	MA_10426635g0010	K09874	NIP	aquaporin NIP
D	MA_71816g0010	K03320	amt, AMT, MEP	ammonium transporter, Amt family
D	MA_10187060g0010	K00799	GST, gst	glutathione S-transferase [EC:2.5.1.18]
D	MA_10333127g0010	K00799	GST, gst	glutathione S-transferase [EC:2.5.1.18]
D	MA_125601g0010	K21989	TMEM63	calcium permeable stress-gated cation channel
D	MA_15650g0010	K21989	TMEM63	calcium permeable stress-gated cation channel
D	MA_103581g0010	K03549	kup	KUP system potassium uptake protein
D	MA_140728g0010	K22736	VIT	vacuolar iron transporter family protein
D	MA_776g0010	K23025	AVP	H+-translocating diphosphatase [EC:7.1.3.1]
D	MA_191989g0010	K08360	CYB561	cytochrome b-561 [EC:7.2.1.3]
C	02044 Secretion system [BR:ko02044]
C	02042 Bacterial toxins [BR:ko02042]
C	02022 Two-component system [BR:ko02022]
C	02035 Bacterial motility proteins [BR:ko02035]
C	04812 Cytoskeleton proteins [BR:ko04812]
D	MA_101534g0010	K10406	KIFC2_3	kinesin family member C2/C3
D	MA_183943g0020	K16609	TTLL12	tubulin--tyrosine ligase-like protein 12
D	MA_48747g0010	K24345	KIC	calcium-binding protein KIC and related proteins
C	04147 Exosome [BR:ko04147]
D	MA_10433802g0010	K12195	CHMP6, VPS20	charged multivesicular body protein 6
D	MA_11461g0010	K04392	RAC1	Ras-related C3 botulinum toxin substrate 1
D	MA_184760g0010	K04392	RAC1	Ras-related C3 botulinum toxin substrate 1
D	MA_10425800g0010	K11251	H2A	histone H2A
D	MA_93628g0020	K11251	H2A	histone H2A
D	MA_8065g0010	K11252	H2B	histone H2B
D	MA_210354g0010	K11253	H3	histone H3
D	MA_494797g0010	K00016	LDH, ldh	L-lactate dehydrogenase [EC:1.1.1.27]
D	MA_3440g0010	K17278	PGRMC1_2	membrane-associated progesterone receptor component
D	MA_10435674g0010	K21456	GSS	glutathione synthase [EC:6.3.2.3]
D	MA_160484g0010	K06013	STE24	STE24 endopeptidase [EC:3.4.24.84]
D	MA_12106g0010	K05658	ABCB1, CD243	ATP-binding cassette, subfamily B (MDR/TAP), member 1 [EC:7.6.2.2]
D	MA_17683g0010	K00261	GLUD1_2, gdhA	glutamate dehydrogenase (NAD(P)+) [EC:1.4.1.3]
D	MA_101402g0010	K09580	PDIA1, P4HB	protein disulfide-isomerase A1 [EC:5.3.4.1]
D	MA_52889g0010	K02183	CALM	calmodulin
C	02048 Prokaryotic defense system [BR:ko02048]
D	MA_636066g0010	K01885	EARS, gltX	glutamyl-tRNA synthetase [EC:6.1.1.17]
C	04030 G protein-coupled receptors [BR:ko04030]
D	MA_32823g0010	K08472	MLO	mlo protein
C	04050 Cytokine receptors [BR:ko04050]
C	04054 Pattern recognition receptors [BR:ko04054]
C	03310 Nuclear receptors [BR:ko03310]
C	04040 Ion channels [BR:ko04040]
D	MA_46902g0010	K05387	GRIP	glutamate receptor, ionotropic, plant
C	04031 GTP-binding proteins [BR:ko04031]
D	MA_11461g0010	K04392	RAC1	Ras-related C3 botulinum toxin substrate 1
D	MA_184760g0010	K04392	RAC1	Ras-related C3 botulinum toxin substrate 1
D	MA_14388g0010	K07953	SAR1	GTP-binding protein SAR1 [EC:3.6.5.-]
C	04052 Cytokines and growth factors [BR:ko04052]
C	04515 Cell adhesion molecules [BR:ko04515]
C	04090 CD molecules [BR:ko04090]
D	MA_12106g0010	K05658	ABCB1, CD243	ATP-binding cassette, subfamily B (MDR/TAP), member 1 [EC:7.6.2.2]
C	00535 Proteoglycans [BR:ko00535]
C	00536 Glycosaminoglycan binding proteins [BR:ko00536]
C	00537 Glycosylphosphatidylinositol (GPI)-anchored proteins [BR:ko00537]
C	04091 Lectins [BR:ko04091]
C	01504 Antimicrobial resistance genes [BR:ko01504]
C	03200 Viral proteins [BR:ko03200]
B
B	09184 RNA family
C	03100 Non-coding RNAs [BR:ko03100]
#
A	09190 Not Included in Pathway or Brite
B
B	09191 Unclassified: metabolism
C	99980 Enzymes with EC numbers
D	MA_10427398g0010	K17756	FAO3	long-chain-alcohol oxidase [EC:1.1.3.20]
D	MA_10432706g0010	K23050	PCBER1	phenylcoumaran benzylic ether reductase [EC:1.3.1.-]
D	MA_15398g0010	K07393	ECM4, yqjG	glutathionyl-hydroquinone reductase [EC:1.8.5.7]
D	MA_10431249g0010	K24140	PRXII	glutaredoxin-dependent peroxiredoxin [EC:1.11.1.25]
D	MA_10431863g0010	K24028	DMR6, DLO	salicylic acid 3-hydroxylase [EC:1.14.11.-]
D	MA_379163g0010	K24028	DMR6, DLO	salicylic acid 3-hydroxylase [EC:1.14.11.-]
D	MA_72340g0010	K24028	DMR6, DLO	salicylic acid 3-hydroxylase [EC:1.14.11.-]
D	MA_109375g0010	K21483	SAMT	salicylate 1-O-methyltransferase [EC:2.1.1.274]
D	MA_77630g0010	K21483	SAMT	salicylate 1-O-methyltransferase [EC:2.1.1.274]
D	MA_10295875g0010	K18886	GAMT2	gibberellin A4 carboxyl methyltransferase [EC:2.1.1.276]
D	MA_10392111g0010	K19861	BEBT, AMAT	benzyl alcohol O-benzoyltransferase [EC:2.3.1.196 2.3.1.232]
D	MA_10429815g0020	K19747	DCR	BAHD acyltransferase [EC:2.3.1.-]
D	MA_609412g0010	K19747	DCR	BAHD acyltransferase [EC:2.3.1.-]
D	MA_81735g0010	K08235	E2.4.1.207	xyloglucan:xyloglucosyl transferase [EC:2.4.1.207]
D	MA_10432502g0010	K00924	E2.7.1.-	kinase [EC:2.7.1.-]
D	MA_10341242g0010	K08244	R1	alpha-glucan, water dikinase [EC:2.7.9.4]
D	MA_50250g0010	K08244	R1	alpha-glucan, water dikinase [EC:2.7.9.4]
D	MA_108401g0020	K08286	E2.7.11.-	protein-serine/threonine kinase [EC:2.7.11.-]
D	MA_10427468g0010	K18577	EBM	mannosylglycoprotein endo-beta-mannosidase [EC:3.2.1.152]
C	99981 Carbohydrate metabolism
C	99982 Energy metabolism
C	99983 Lipid metabolism
D	MA_10431190g0010	K19365	BSCL2	seipin
C	99984 Nucleotide metabolism
C	99985 Amino acid metabolism
C	99986 Glycan metabolism
C	99987 Cofactor metabolism
C	99988 Secondary metabolism
C	99999 Others
D	MA_178902g0010	K22390	ACP7	acid phosphatase type 7
B
B	09192 Unclassified: genetic information processing
C	99973 Transcription
C	99974 Translation
C	99975 Protein processing
D	MA_10426377g0010	K03189	ureG	urease accessory protein
C	99976 Replication and repair
C	99998 Others
B
B	09193 Unclassified: signaling and cellular processes
C	99977 Transport
D	MA_10433055g0010	K03453	TC.BASS	bile acid:Na+ symporter, BASS family
C	99978 Cell growth
C	99993 Cell motility
D	MA_103022g0010	K17085	TM9SF1	transmembrane 9 superfamily member 1
C	99995 Signaling proteins
D	MA_43661g0010	K24205	TMBIM, LFG	protein lifeguard
C	99992 Structural proteins
D	MA_183086g0010	K17098	ANNAT	annexin D
C	99994 Others
C	99979 Unclassified viral proteins
B
B	09194 Poorly characterized
C	99996 General function prediction only
D	MA_44944g0010	K07025	K07025	putative hydrolase of the HAD superfamily
C	99997 Function unknown

## Sheet: #Rn vs An under
Hierarchy	Pathway / Picea abies gene (MA_XgX)	KO	Name	Definition
A	09100 Metabolism
B
B	09101 Carbohydrate metabolism
C	00010 Glycolysis / Gluconeogenesis [PATH:ko00010]
D	MA_129930g0010	K01623	ALDO	fructose-bisphosphate aldolase, class I [EC:4.1.2.13]
D	MA_10436406g0010	K00161	PDHA, pdhA	pyruvate dehydrogenase E1 component alpha subunit [EC:1.2.4.1]
D	MA_125608g0010	K01568	PDC, pdc	pyruvate decarboxylase [EC:4.1.1.1]
D	MA_194138g0010	K00001	E1.1.1.1, adh	alcohol dehydrogenase [EC:1.1.1.1]
D	MA_112757g0010	K01913	AAE7, ACN1	acetate/butyrate---CoA ligase [EC:6.2.1.1 6.2.1.2]
D	MA_960236g0010	K01785	galM, GALM	aldose 1-epimerase [EC:5.1.3.3]
D	MA_8277894g0010	K01835	pgm	phosphoglucomutase [EC:5.4.2.2]
D	MA_405932g0010	K01792	E5.1.3.15	glucose-6-phosphate 1-epimerase [EC:5.1.3.15]
C	00020 Citrate cycle (TCA cycle) [PATH:ko00020]
D	MA_10436406g0010	K00161	PDHA, pdhA	pyruvate dehydrogenase E1 component alpha subunit [EC:1.2.4.1]
C	00030 Pentose phosphate pathway [PATH:ko00030]
D	MA_8277894g0010	K01835	pgm	phosphoglucomutase [EC:5.4.2.2]
D	MA_962142g0010	K00948	PRPS, prsA	ribose-phosphate pyrophosphokinase [EC:2.7.6.1]
D	MA_129930g0010	K01623	ALDO	fructose-bisphosphate aldolase, class I [EC:4.1.2.13]
C	00040 Pentose and glucuronate interconversions [PATH:ko00040]
D	MA_614767g0010	K01728	pel	pectate lyase [EC:4.2.2.2]
D	MA_427851g0010	K01184	E3.2.1.15	polygalacturonase [EC:3.2.1.15]
C	00051 Fructose and mannose metabolism [PATH:ko00051]
D	MA_58990g0010	K19355	MAN	mannan endo-1,4-beta-mannosidase [EC:3.2.1.78]
D	MA_8677585g0010	K00966	GMPP	mannose-1-phosphate guanylyltransferase [EC:2.7.7.13]
D	MA_129930g0010	K01623	ALDO	fructose-bisphosphate aldolase, class I [EC:4.1.2.13]
C	00052 Galactose metabolism [PATH:ko00052]
D	MA_960236g0010	K01785	galM, GALM	aldose 1-epimerase [EC:5.1.3.3]
D	MA_8277894g0010	K01835	pgm	phosphoglucomutase [EC:5.4.2.2]
D	MA_10382669g0010	K18819	GOLS	inositol 3-alpha-galactosyltransferase [EC:2.4.1.123]
C	00053 Ascorbate and aldarate metabolism [PATH:ko00053]
D	MA_10426094g0010	K14190	VTC2_5	GDP-L-galactose phosphorylase [EC:2.7.7.69]
C	00500 Starch and sucrose metabolism [PATH:ko00500]
D	MA_10427170g0010	K00695	E2.4.1.13	sucrose synthase [EC:2.4.1.13]
D	MA_488148g0010	K01188	E3.2.1.21	beta-glucosidase [EC:3.2.1.21]
D	MA_719501g0010	K05349	bglX	beta-glucosidase [EC:3.2.1.21]
D	MA_11214g0010	K00703	glgA	starch synthase [EC:2.4.1.21]
D	MA_8277894g0010	K01835	pgm	phosphoglucomutase [EC:5.4.2.2]
C	00520 Amino sugar and nucleotide sugar metabolism [PATH:ko00520]
D	MA_102538g0010	K01183	E3.2.1.14	chitinase [EC:3.2.1.14]
D	MA_10432680g0020	K01183	E3.2.1.14	chitinase [EC:3.2.1.14]
D	MA_44734g0010	K01183	E3.2.1.14	chitinase [EC:3.2.1.14]
D	MA_39151g0010	K15920	XYL4	xylan 1,4-beta-xylosidase [EC:3.2.1.37]
D	MA_183913g0010	K12449	AXS	UDP-apiose/xylose synthase
D	MA_8277894g0010	K01835	pgm	phosphoglucomutase [EC:5.4.2.2]
D	MA_8677585g0010	K00966	GMPP	mannose-1-phosphate guanylyltransferase [EC:2.7.7.13]
C	00620 Pyruvate metabolism [PATH:ko00620]
D	MA_112757g0010	K01913	AAE7, ACN1	acetate/butyrate---CoA ligase [EC:6.2.1.1 6.2.1.2]
D	MA_10436406g0010	K00161	PDHA, pdhA	pyruvate dehydrogenase E1 component alpha subunit [EC:1.2.4.1]
C	00630 Glyoxylate and dicarboxylate metabolism [PATH:ko00630]
D	MA_112757g0010	K01913	AAE7, ACN1	acetate/butyrate---CoA ligase [EC:6.2.1.1 6.2.1.2]
D	MA_36305g0010	K15893	HPR1	glycerate dehydrogenase [EC:1.1.1.29]
D	MA_18142g0010	K00830	AGXT	alanine-glyoxylate transaminase / serine-glyoxylate transaminase / serine-pyruvate transaminase [EC:2.6.1.44 2.6.1.45 2.6.1.51]
D	MA_14333g0010	K00284	GLU, gltS	glutamate synthase (ferredoxin) [EC:1.4.7.1]
D	MA_185611g0010	K00284	GLU, gltS	glutamate synthase (ferredoxin) [EC:1.4.7.1]
D	MA_119766g0010	K00281	GLDC, gcvP	glycine dehydrogenase [EC:1.4.4.2]
C	00640 Propanoate metabolism [PATH:ko00640]
C	00650 Butanoate metabolism [PATH:ko00650]
D	MA_112757g0010	K01913	AAE7, ACN1	acetate/butyrate---CoA ligase [EC:6.2.1.1 6.2.1.2]
D	MA_442130g0010	K01580	E4.1.1.15, gadB, gadA, GAD	glutamate decarboxylase [EC:4.1.1.15]
C	00660 C5-Branched dibasic acid metabolism [PATH:ko00660]
C	00562 Inositol phosphate metabolism [PATH:ko00562]
D	MA_335240g0010	K01114	plc	phospholipase C [EC:3.1.4.3]
B
B	09102 Energy metabolism
C	00190 Oxidative phosphorylation [PATH:ko00190]
D	MA_10397863g0010	K03935	NDUFS2	NADH dehydrogenase (ubiquinone) Fe-S protein 2 [EC:7.1.1.2]
D	MA_10343072g0020	K03936	NDUFS3	NADH dehydrogenase (ubiquinone) Fe-S protein 3 [EC:7.1.1.2]
D	MA_10428650g0020	K02256	COX1	cytochrome c oxidase subunit 1 [EC:7.1.1.9]
D	MA_957637g0010	K02111	ATPF1A, atpA	F-type H+/Na+-transporting ATPase subunit alpha [EC:7.1.2.2 7.2.2.1]
D	MA_10310126g0010	K02128	ATPeF0C, ATP5G, ATP9	F-type H+-transporting ATPase subunit c
C	00195 Photosynthesis [PATH:ko00195]
D	MA_571554g0010	K03542	psbS	photosystem II 22kDa protein
D	MA_12201g0010	K02723	psbY	photosystem II PsbY protein
D	MA_18349g0010	K08903	psb28	photosystem II 13kDa protein
D	MA_10435672g0010	K02689	psaA	photosystem I P700 chlorophyll a apoprotein A1
D	MA_10356500g0030	K02690	psaB	photosystem I P700 chlorophyll a apoprotein A2
D	MA_957637g0010	K02111	ATPF1A, atpA	F-type H+/Na+-transporting ATPase subunit alpha [EC:7.1.2.2 7.2.2.1]
C	00196 Photosynthesis - antenna proteins [PATH:ko00196]
C	00710 Carbon fixation in photosynthetic organisms [PATH:ko00710]
D	MA_69727g0010	K05298	GAPA	glyceraldehyde-3-phosphate dehydrogenase (NADP+) (phosphorylating) [EC:1.2.1.13]
D	MA_129930g0010	K01623	ALDO	fructose-bisphosphate aldolase, class I [EC:4.1.2.13]
C	00720 Carbon fixation pathways in prokaryotes [PATH:ko00720]
C	00680 Methane metabolism [PATH:ko00680]
D	MA_18142g0010	K00830	AGXT	alanine-glyoxylate transaminase / serine-glyoxylate transaminase / serine-pyruvate transaminase [EC:2.6.1.44 2.6.1.45 2.6.1.51]
D	MA_129930g0010	K01623	ALDO	fructose-bisphosphate aldolase, class I [EC:4.1.2.13]
C	00910 Nitrogen metabolism [PATH:ko00910]
D	MA_28035g0010	K02575	NRT, narK, nrtP, nasA	MFS transporter, NNP family, nitrate/nitrite transporter
D	MA_10432360g0030	K10534	NR	nitrate reductase (NAD(P)H) [EC:1.7.1.1 1.7.1.2 1.7.1.3]
D	MA_14333g0010	K00284	GLU, gltS	glutamate synthase (ferredoxin) [EC:1.4.7.1]
D	MA_185611g0010	K00284	GLU, gltS	glutamate synthase (ferredoxin) [EC:1.4.7.1]
C	00920 Sulfur metabolism [PATH:ko00920]
D	MA_11315g0010	K00640	cysE	serine O-acetyltransferase [EC:2.3.1.30]
D	MA_94789g0010	K17285	SELENBP1	methanethiol oxidase [EC:1.8.3.4]
B
B	09103 Lipid metabolism
C	00061 Fatty acid biosynthesis [PATH:ko00061]
D	MA_24476g0010	K09458	fabF, OXSM, CEM1	3-oxoacyl-[acyl-carrier-protein] synthase II [EC:2.3.1.179]
D	MA_162298g0020	K00059	fabG, OAR1	3-oxoacyl-[acyl-carrier protein] reductase [EC:1.1.1.100]
D	MA_25654g0010	K00059	fabG, OAR1	3-oxoacyl-[acyl-carrier protein] reductase [EC:1.1.1.100]
D	MA_191613g0010	K10781	FATB	fatty acyl-ACP thioesterase B [EC:3.1.2.14 3.1.2.21]
D	MA_10431660g0010	K03921	FAB2, SSI2, desA1	acyl-[acyl-carrier-protein] desaturase [EC:1.14.19.2 1.14.19.11 1.14.19.26]
D	MA_135861g0010	K01897	ACSL, fadD	long-chain acyl-CoA synthetase [EC:6.2.1.3]
C	00062 Fatty acid elongation [PATH:ko00062]
D	MA_105806g0010	K15397	KCS	3-ketoacyl-CoA synthase [EC:2.3.1.199]
D	MA_10605g0020	K15397	KCS	3-ketoacyl-CoA synthase [EC:2.3.1.199]
D	MA_46113g0010	K15397	KCS	3-ketoacyl-CoA synthase [EC:2.3.1.199]
D	MA_759169g0010	K15397	KCS	3-ketoacyl-CoA synthase [EC:2.3.1.199]
D	MA_57254g0010	K10258	TER, TSC13, CER10	very-long-chain enoyl-CoA reductase [EC:1.3.1.93]
C	00071 Fatty acid degradation [PATH:ko00071]
D	MA_135861g0010	K01897	ACSL, fadD	long-chain acyl-CoA synthetase [EC:6.2.1.3]
D	MA_95101g0010	K07517	ECI1_2	Delta3-Delta2-enoyl-CoA isomerase [EC:5.3.3.8]
D	MA_10435985g0010	K20495	CYP704B1	long-chain fatty acid omega-monooxygenase [EC:1.14.14.80]
D	MA_194138g0010	K00001	E1.1.1.1, adh	alcohol dehydrogenase [EC:1.1.1.1]
C	00072 Synthesis and degradation of ketone bodies [PATH:ko00072]
C	00073 Cutin, suberine and wax biosynthesis [PATH:ko00073]
D	MA_10435985g0010	K20495	CYP704B1	long-chain fatty acid omega-monooxygenase [EC:1.14.14.80]
D	MA_7233g0020	K15400	HHT1	omega-hydroxypalmitate O-feruloyl transferase [EC:2.3.1.188]
D	MA_167502g0020	K17991	PXG	peroxygenase [EC:1.11.2.3]
D	MA_136449g0010	K15402	CYP86B1	fatty acid omega-hydroxylase [EC:1.14.-.-]
D	MA_10432456g0010	K15404	K15404, CER1	aldehyde decarbonylase [EC:4.1.99.5]
C	00100 Steroid biosynthesis [PATH:ko00100]
D	MA_138441g0010	K01052	LIPA	lysosomal acid lipase/cholesteryl ester hydrolase [EC:3.1.1.13]
C	00120 Primary bile acid biosynthesis [PATH:ko00120]
C	00121 Secondary bile acid biosynthesis [PATH:ko00121]
C	00140 Steroid hormone biosynthesis [PATH:ko00140]
C	00561 Glycerolipid metabolism [PATH:ko00561]
D	MA_44422g0010	K00630	ATS1	glycerol-3-phosphate O-acyltransferase [EC:2.3.1.15]
D	MA_10434609g0020	K13508	GPAT	glycerol-3-phosphate acyltransferase [EC:2.3.1.15 2.3.1.198]
D	MA_194231g0010	K21362	SFR2	galactolipid galactosyltransferase [EC:2.4.1.184]
C	00564 Glycerophospholipid metabolism [PATH:ko00564]
D	MA_44422g0010	K00630	ATS1	glycerol-3-phosphate O-acyltransferase [EC:2.3.1.15]
D	MA_10434609g0020	K13508	GPAT	glycerol-3-phosphate acyltransferase [EC:2.3.1.15 2.3.1.198]
D	MA_335240g0010	K01114	plc	phospholipase C [EC:3.1.4.3]
D	MA_6712g0010	K01115	PLD1_2	phospholipase D1/2 [EC:3.1.4.4]
D	MA_10426437g0010	K00981	E2.7.7.41, CDS1, CDS2, cdsA	phosphatidate cytidylyltransferase [EC:2.7.7.41]
C	00565 Ether lipid metabolism [PATH:ko00565]
D	MA_335240g0010	K01114	plc	phospholipase C [EC:3.1.4.3]
D	MA_6712g0010	K01115	PLD1_2	phospholipase D1/2 [EC:3.1.4.4]
C	00600 Sphingolipid metabolism [PATH:ko00600]
D	MA_279739g0010	K12349	ASAH2	neutral ceramidase [EC:3.5.1.23]
C	00590 Arachidonic acid metabolism [PATH:ko00590]
D	MA_10430965g0010	K18592	GGT1_5, CD224	gamma-glutamyltranspeptidase / glutathione hydrolase / leukotriene-C4 hydrolase [EC:2.3.2.2 3.4.19.13 3.4.19.14]
D	MA_10430027g0010	K00432	gpx, btuE, bsaA	glutathione peroxidase [EC:1.11.1.9]
C	00591 Linoleic acid metabolism [PATH:ko00591]
D	MA_10435922g0010	K15718	LOX1_5	linoleate 9S-lipoxygenase [EC:1.13.11.58]
C	00592 alpha-Linolenic acid metabolism [PATH:ko00592]
D	MA_46456g0010	K05894	OPR	12-oxophytodienoic acid reductase [EC:1.3.1.42]
D	MA_48038g0010	K08241	E2.1.1.141	jasmonate O-methyltransferase [EC:2.1.1.141]
C	01040 Biosynthesis of unsaturated fatty acids [PATH:ko01040]
D	MA_57254g0010	K10258	TER, TSC13, CER10	very-long-chain enoyl-CoA reductase [EC:1.3.1.93]
D	MA_10431660g0010	K03921	FAB2, SSI2, desA1	acyl-[acyl-carrier-protein] desaturase [EC:1.14.19.2 1.14.19.11 1.14.19.26]
D	MA_20551g0010	K10256	FAD2	omega-6 fatty acid desaturase / acyl-lipid omega-6 desaturase (Delta-12 desaturase) [EC:1.14.19.6 1.14.19.22]
B
B	09104 Nucleotide metabolism
C	00230 Purine metabolism [PATH:ko00230]
D	MA_8277894g0010	K01835	pgm	phosphoglucomutase [EC:5.4.2.2]
D	MA_962142g0010	K00948	PRPS, prsA	ribose-phosphate pyrophosphokinase [EC:2.7.6.1]
D	MA_70676g0010	K00764	purF, PPAT	amidophosphoribosyltransferase [EC:2.4.2.14]
D	MA_519789g0010	K00602	purH	phosphoribosylaminoimidazolecarboxamide formyltransferase / IMP cyclohydrolase [EC:2.1.2.3 3.5.4.10]
D	MA_130557g0010	K02083	allC	allantoate deiminase [EC:3.5.3.9]
C	00240 Pyrimidine metabolism [PATH:ko00240]
B
B	09105 Amino acid metabolism
C	00250 Alanine, aspartate and glutamate metabolism [PATH:ko00250]
D	MA_99207g0010	K00811	ASP5	aspartate aminotransferase, chloroplastic [EC:2.6.1.1]
D	MA_18142g0010	K00830	AGXT	alanine-glyoxylate transaminase / serine-glyoxylate transaminase / serine-pyruvate transaminase [EC:2.6.1.44 2.6.1.45 2.6.1.51]
D	MA_442130g0010	K01580	E4.1.1.15, gadB, gadA, GAD	glutamate decarboxylase [EC:4.1.1.15]
D	MA_70676g0010	K00764	purF, PPAT	amidophosphoribosyltransferase [EC:2.4.2.14]
C	00260 Glycine, serine and threonine metabolism [PATH:ko00260]
D	MA_18142g0010	K00830	AGXT	alanine-glyoxylate transaminase / serine-glyoxylate transaminase / serine-pyruvate transaminase [EC:2.6.1.44 2.6.1.45 2.6.1.51]
D	MA_36305g0010	K15893	HPR1	glycerate dehydrogenase [EC:1.1.1.29]
D	MA_119766g0010	K00281	GLDC, gcvP	glycine dehydrogenase [EC:1.4.4.2]
C	00270 Cysteine and methionine metabolism [PATH:ko00270]
D	MA_11315g0010	K00640	cysE	serine O-acetyltransferase [EC:2.3.1.30]
D	MA_141759g0010	K00789	metK	S-adenosylmethionine synthetase [EC:2.5.1.6]
D	MA_2649g0010	K01611	speD, AMD1	S-adenosylmethionine decarboxylase [EC:4.1.1.50]
D	MA_10429130g0010	K00815	TAT	tyrosine aminotransferase [EC:2.6.1.5]
D	MA_2297g0010	K05933	E1.14.17.4	aminocyclopropanecarboxylate oxidase [EC:1.14.17.4]
D	MA_99207g0010	K00811	ASP5	aspartate aminotransferase, chloroplastic [EC:2.6.1.1]
C	00280 Valine, leucine and isoleucine degradation [PATH:ko00280]
C	00290 Valine, leucine and isoleucine biosynthesis [PATH:ko00290]
C	00300 Lysine biosynthesis [PATH:ko00300]
D	MA_139857g0010	K01714	dapA	4-hydroxy-tetrahydrodipicolinate synthase [EC:4.3.3.7]
D	MA_122229g0010	K00215	dapB	4-hydroxy-tetrahydrodipicolinate reductase [EC:1.17.1.8]
C	00310 Lysine degradation [PATH:ko00310]
C	00220 Arginine biosynthesis [PATH:ko00220]
D	MA_99207g0010	K00811	ASP5	aspartate aminotransferase, chloroplastic [EC:2.6.1.1]
C	00330 Arginine and proline metabolism [PATH:ko00330]
D	MA_2649g0010	K01611	speD, AMD1	S-adenosylmethionine decarboxylase [EC:4.1.1.50]
D	MA_10426660g0010	K13366	MPAO, PAO1	polyamine oxidase [EC:1.5.3.14 1.5.3.16 1.5.3.-]
D	MA_24913g0010	K00318	PRODH, fadM, putB	proline dehydrogenase [EC:1.5.5.2]
D	MA_99207g0010	K00811	ASP5	aspartate aminotransferase, chloroplastic [EC:2.6.1.1]
C	00340 Histidine metabolism [PATH:ko00340]
C	00350 Tyrosine metabolism [PATH:ko00350]
D	MA_99207g0010	K00811	ASP5	aspartate aminotransferase, chloroplastic [EC:2.6.1.1]
D	MA_10429130g0010	K00815	TAT	tyrosine aminotransferase [EC:2.6.1.5]
D	MA_356643g0010	K00457	HPD, hppD	4-hydroxyphenylpyruvate dioxygenase [EC:1.13.11.27]
D	MA_194138g0010	K00001	E1.1.1.1, adh	alcohol dehydrogenase [EC:1.1.1.1]
C	00360 Phenylalanine metabolism [PATH:ko00360]
D	MA_99207g0010	K00811	ASP5	aspartate aminotransferase, chloroplastic [EC:2.6.1.1]
D	MA_10429130g0010	K00815	TAT	tyrosine aminotransferase [EC:2.6.1.5]
D	MA_356643g0010	K00457	HPD, hppD	4-hydroxyphenylpyruvate dioxygenase [EC:1.13.11.27]
C	00380 Tryptophan metabolism [PATH:ko00380]
C	00400 Phenylalanine, tyrosine and tryptophan biosynthesis [PATH:ko00400]
D	MA_103645g0010	K15227	TYRAAT	arogenate dehydrogenase (NADP+), plant [EC:1.3.1.78]
D	MA_99207g0010	K00811	ASP5	aspartate aminotransferase, chloroplastic [EC:2.6.1.1]
D	MA_10429130g0010	K00815	TAT	tyrosine aminotransferase [EC:2.6.1.5]
B
B	09106 Metabolism of other amino acids
C	00410 beta-Alanine metabolism [PATH:ko00410]
D	MA_442130g0010	K01580	E4.1.1.15, gadB, gadA, GAD	glutamate decarboxylase [EC:4.1.1.15]
D	MA_10426660g0010	K13366	MPAO, PAO1	polyamine oxidase [EC:1.5.3.14 1.5.3.16 1.5.3.-]
C	00430 Taurine and hypotaurine metabolism [PATH:ko00430]
D	MA_442130g0010	K01580	E4.1.1.15, gadB, gadA, GAD	glutamate decarboxylase [EC:4.1.1.15]
D	MA_10430965g0010	K18592	GGT1_5, CD224	gamma-glutamyltranspeptidase / glutathione hydrolase / leukotriene-C4 hydrolase [EC:2.3.2.2 3.4.19.13 3.4.19.14]
C	00440 Phosphonate and phosphinate metabolism [PATH:ko00440]
C	00450 Selenocompound metabolism [PATH:ko00450]
D	MA_245237g0010	K11717	sufS	cysteine desulfurase / selenocysteine lyase [EC:2.8.1.7 4.4.1.16]
D	MA_4804919g0010	K00384	trxB, TRR	thioredoxin reductase (NADPH) [EC:1.8.1.9]
C	00460 Cyanoamino acid metabolism [PATH:ko00460]
D	MA_488148g0010	K01188	E3.2.1.21	beta-glucosidase [EC:3.2.1.21]
D	MA_719501g0010	K05349	bglX	beta-glucosidase [EC:3.2.1.21]
D	MA_7181516g0010	K08248	MDL3	(R)-mandelonitrile lyase [EC:4.1.2.10]
D	MA_10430965g0010	K18592	GGT1_5, CD224	gamma-glutamyltranspeptidase / glutathione hydrolase / leukotriene-C4 hydrolase [EC:2.3.2.2 3.4.19.13 3.4.19.14]
D	MA_82638g0010	K13035	NIT4	beta-cyano-L-alanine hydratase/nitrilase [EC:3.5.5.4 4.2.1.65]
C	00471 D-Glutamine and D-glutamate metabolism [PATH:ko00471]
C	00472 D-Arginine and D-ornithine metabolism [PATH:ko00472]
C	00473 D-Alanine metabolism [PATH:ko00473]
C	00480 Glutathione metabolism [PATH:ko00480]
D	MA_10430965g0010	K18592	GGT1_5, CD224	gamma-glutamyltranspeptidase / glutathione hydrolase / leukotriene-C4 hydrolase [EC:2.3.2.2 3.4.19.13 3.4.19.14]
D	MA_10429044g0020	K00799	GST, gst	glutathione S-transferase [EC:2.5.1.18]
D	MA_137828g0010	K00799	GST, gst	glutathione S-transferase [EC:2.5.1.18]
D	MA_34977g0010	K00799	GST, gst	glutathione S-transferase [EC:2.5.1.18]
D	MA_738434g0010	K00799	GST, gst	glutathione S-transferase [EC:2.5.1.18]
D	MA_7614511g0010	K00799	GST, gst	glutathione S-transferase [EC:2.5.1.18]
D	MA_8194534g0010	K00799	GST, gst	glutathione S-transferase [EC:2.5.1.18]
D	MA_9334497g0010	K00799	GST, gst	glutathione S-transferase [EC:2.5.1.18]
D	MA_10430027g0010	K00432	gpx, btuE, bsaA	glutathione peroxidase [EC:1.11.1.9]
B
B	09107 Glycan biosynthesis and metabolism
C	00510 N-Glycan biosynthesis [PATH:ko00510]
C	00513 Various types of N-glycan biosynthesis [PATH:ko00513]
C	00512 Mucin type O-glycan biosynthesis [PATH:ko00512]
C	00515 Mannose type O-glycan biosynthesis [PATH:ko00515]
C	00514 Other types of O-glycan biosynthesis [PATH:ko00514]
C	00532 Glycosaminoglycan biosynthesis - chondroitin sulfate / dermatan sulfate [PATH:ko00532]
C	00534 Glycosaminoglycan biosynthesis - heparan sulfate / heparin [PATH:ko00534]
C	00533 Glycosaminoglycan biosynthesis - keratan sulfate [PATH:ko00533]
C	00531 Glycosaminoglycan degradation [PATH:ko00531]
C	00563 Glycosylphosphatidylinositol (GPI)-anchor biosynthesis [PATH:ko00563]
C	00601 Glycosphingolipid biosynthesis - lacto and neolacto series [PATH:ko00601]
C	00603 Glycosphingolipid biosynthesis - globo and isoglobo series [PATH:ko00603]
C	00604 Glycosphingolipid biosynthesis - ganglio series [PATH:ko00604]
C	00540 Lipopolysaccharide biosynthesis [PATH:ko00540]
C	00541 O-Antigen nucleotide sugar biosynthesis [PATH:ko00541]
C	00550 Peptidoglycan biosynthesis [PATH:ko00550]
C	00511 Other glycan degradation [PATH:ko00511]
D	MA_142007g0010	K01191	MAN2C1	alpha-mannosidase [EC:3.2.1.24]
C	00571 Lipoarabinomannan (LAM) biosynthesis [PATH:ko00571]
C	00572 Arabinogalactan biosynthesis - Mycobacterium [PATH:ko00572]
B
B	09108 Metabolism of cofactors and vitamins
C	00730 Thiamine metabolism [PATH:ko00730]
C	00740 Riboflavin metabolism [PATH:ko00740]
C	00750 Vitamin B6 metabolism [PATH:ko00750]
D	MA_10426564g0030	K06215	pdxS, pdx1	pyridoxal 5'-phosphate synthase pdxS subunit [EC:4.3.3.6]
C	00760 Nicotinate and nicotinamide metabolism [PATH:ko00760]
D	MA_10436188g0010	K00858	ppnK, NADK	NAD+ kinase [EC:2.7.1.23]
C	00770 Pantothenate and CoA biosynthesis [PATH:ko00770]
C	00780 Biotin metabolism [PATH:ko00780]
D	MA_24476g0010	K09458	fabF, OXSM, CEM1	3-oxoacyl-[acyl-carrier-protein] synthase II [EC:2.3.1.179]
D	MA_162298g0020	K00059	fabG, OAR1	3-oxoacyl-[acyl-carrier protein] reductase [EC:1.1.1.100]
D	MA_25654g0010	K00059	fabG, OAR1	3-oxoacyl-[acyl-carrier protein] reductase [EC:1.1.1.100]
C	00785 Lipoic acid metabolism [PATH:ko00785]
C	00790 Folate biosynthesis [PATH:ko00790]
D	MA_10429843g0020	K13950	pabAB	para-aminobenzoate synthetase [EC:2.6.1.85]
D	MA_10201271g0010	K03635	MOCS2B, moaE	molybdopterin synthase catalytic subunit [EC:2.8.1.12]
C	00670 One carbon pool by folate [PATH:ko00670]
D	MA_519789g0010	K00602	purH	phosphoribosylaminoimidazolecarboxamide formyltransferase / IMP cyclohydrolase [EC:2.1.2.3 3.5.4.10]
C	00830 Retinol metabolism [PATH:ko00830]
D	MA_194138g0010	K00001	E1.1.1.1, adh	alcohol dehydrogenase [EC:1.1.1.1]
D	MA_61875g0010	K11153	RDH12	retinol dehydrogenase 12 [EC:1.1.1.300]
C	00860 Porphyrin and chlorophyll metabolism [PATH:ko00860]
D	MA_8342908g0010	K01719	hemD, UROS	uroporphyrinogen-III synthase [EC:4.2.1.75]
D	MA_8643028g0010	K01599	hemE, UROD	uroporphyrinogen decarboxylase [EC:4.1.1.37]
D	MA_48250g0010	K03405	chlI, bchI	magnesium chelatase subunit I [EC:6.6.1.1]
C	00130 Ubiquinone and other terpenoid-quinone biosynthesis [PATH:ko00130]
D	MA_10429130g0010	K00815	TAT	tyrosine aminotransferase [EC:2.6.1.5]
D	MA_109119g0010	K01904	4CL	4-coumarate--CoA ligase [EC:6.2.1.12]
D	MA_356643g0010	K00457	HPD, hppD	4-hydroxyphenylpyruvate dioxygenase [EC:1.13.11.27]
D	MA_215523g0010	K12502	VTE3, APG1	MPBQ/MSBQ methyltransferase [EC:2.1.1.295]
B
B	09109 Metabolism of terpenoids and polyketides
C	00900 Terpenoid backbone biosynthesis [PATH:ko00900]
D	MA_454112g0010	K00021	HMGCR	hydroxymethylglutaryl-CoA reductase (NADPH) [EC:1.1.1.34]
D	MA_86365g0010	K13789	GGPS	geranylgeranyl diphosphate synthase, type II [EC:2.5.1.1 2.5.1.10 2.5.1.29]
D	MA_10434494g0010	K12742	ispS	isoprene synthase [EC:4.2.3.27]
D	MA_54469g0010	K06013	STE24	STE24 endopeptidase [EC:3.4.24.84]
C	00902 Monoterpenoid biosynthesis [PATH:ko00902]
D	MA_10430538g0010	K15095	E1.1.1.208	(+)-neomenthol dehydrogenase [EC:1.1.1.208]
C	00909 Sesquiterpenoid and triterpenoid biosynthesis [PATH:ko00909]
C	00904 Diterpenoid biosynthesis [PATH:ko00904]
C	00906 Carotenoid biosynthesis [PATH:ko00906]
D	MA_10428881g0010	K06443	lcyB, crtL1, crtY	lycopene beta-cyclase [EC:5.5.1.19]
D	MA_748776g0010	K09838	ZEP, ABA1	zeaxanthin epoxidase [EC:1.14.15.21]
D	MA_10426812g0010	K09839	VDE, NPQ1	violaxanthin de-epoxidase [EC:1.23.5.1]
D	MA_96944g0010	K09843	CYP707A	(+)-abscisic acid 8'-hydroxylase [EC:1.14.14.137]
C	00905 Brassinosteroid biosynthesis [PATH:ko00905]
D	MA_10434709g0010	K20623	CYP92A6	typhasterol/6-deoxotyphasterol 2alpha-hydroxylase
C	00981 Insect hormone biosynthesis [PATH:ko00981]
C	00908 Zeatin biosynthesis [PATH:ko00908]
D	MA_10434729g0020	K13496	UGT73C	UDP-glucosyltransferase 73C [EC:2.4.1.-]
D	MA_432761g0010	K13496	UGT73C	UDP-glucosyltransferase 73C [EC:2.4.1.-]
D	MA_407162g0010	K13495	CISZOG	cis-zeatin O-glucosyltransferase [EC:2.4.1.215]
C	00903 Limonene and pinene degradation [PATH:ko00903]
C	00281 Geraniol degradation [PATH:ko00281]
C	01052 Type I polyketide structures [PATH:ko01052]
C	00522 Biosynthesis of 12-, 14- and 16-membered macrolides [PATH:ko00522]
C	01051 Biosynthesis of ansamycins [PATH:ko01051]
C	01059 Biosynthesis of enediyne antibiotics [PATH:ko01059]
C	01056 Biosynthesis of type II polyketide backbone [PATH:ko01056]
C	01057 Biosynthesis of type II polyketide products [PATH:ko01057]
C	00253 Tetracycline biosynthesis [PATH:ko00253]
C	00523 Polyketide sugar unit biosynthesis [PATH:ko00523]
C	01054 Nonribosomal peptide structures [PATH:ko01054]
C	01053 Biosynthesis of siderophore group nonribosomal peptides [PATH:ko01053]
C	01055 Biosynthesis of vancomycin group antibiotics [PATH:ko01055]
B
B	09110 Biosynthesis of other secondary metabolites
C	00940 Phenylpropanoid biosynthesis [PATH:ko00940]
D	MA_109119g0010	K01904	4CL	4-coumarate--CoA ligase [EC:6.2.1.12]
D	MA_10111432g0010	K00588	E2.1.1.104	caffeoyl-CoA O-methyltransferase [EC:2.1.1.104]
D	MA_166604g0010	K09753	CCR	cinnamoyl-CoA reductase [EC:1.2.1.44]
D	MA_17791g0010	K12355	REF1	coniferyl-aldehyde dehydrogenase [EC:1.2.1.68]
D	MA_909864g0010	K12355	REF1	coniferyl-aldehyde dehydrogenase [EC:1.2.1.68]
D	MA_10432987g0020	K13066	E2.1.1.68, COMT	caffeic acid 3-O-methyltransferase [EC:2.1.1.68]
D	MA_10427985g0010	K00083	CAD	cinnamyl-alcohol dehydrogenase [EC:1.1.1.195]
D	MA_1038g0010	K00430	E1.11.1.7	peroxidase [EC:1.11.1.7]
D	MA_20223g0020	K00430	E1.11.1.7	peroxidase [EC:1.11.1.7]
D	MA_66200g0010	K00430	E1.11.1.7	peroxidase [EC:1.11.1.7]
D	MA_73034g0010	K00430	E1.11.1.7	peroxidase [EC:1.11.1.7]
D	MA_8643639g0010	K00430	E1.11.1.7	peroxidase [EC:1.11.1.7]
D	MA_941794g0010	K00430	E1.11.1.7	peroxidase [EC:1.11.1.7]
D	MA_488148g0010	K01188	E3.2.1.21	beta-glucosidase [EC:3.2.1.21]
D	MA_719501g0010	K05349	bglX	beta-glucosidase [EC:3.2.1.21]
D	MA_103636g0020	K23260	TOGT1	scopoletin glucosyltransferase [EC:2.4.1.128]
D	MA_10426647g0010	K23260	TOGT1	scopoletin glucosyltransferase [EC:2.4.1.128]
D	MA_10433869g0010	K23260	TOGT1	scopoletin glucosyltransferase [EC:2.4.1.128]
C	00945 Stilbenoid, diarylheptanoid and gingerol biosynthesis [PATH:ko00945]
D	MA_10111432g0010	K00588	E2.1.1.104	caffeoyl-CoA O-methyltransferase [EC:2.1.1.104]
C	00941 Flavonoid biosynthesis [PATH:ko00941]
D	MA_20764g0010	K00660	CHS	chalcone synthase [EC:2.3.1.74]
D	MA_10435737g0020	K05278	FLS	flavonol synthase [EC:1.14.20.6]
D	MA_203441g0010	K08695	ANR	anthocyanidin reductase [EC:1.3.1.77]
D	MA_10111432g0010	K00588	E2.1.1.104	caffeoyl-CoA O-methyltransferase [EC:2.1.1.104]
C	00944 Flavone and flavonol biosynthesis [PATH:ko00944]
D	MA_30352g0010	K22772	FG2	flavonol-3-O-glucoside L-rhamnosyltransferase [EC:2.4.1.159]
C	00942 Anthocyanin biosynthesis [PATH:ko00942]
C	00943 Isoflavonoid biosynthesis [PATH:ko00943]
C	00901 Indole alkaloid biosynthesis [PATH:ko00901]
C	00403 Indole diterpene alkaloid biosynthesis [PATH:ko00403]
C	00950 Isoquinoline alkaloid biosynthesis [PATH:ko00950]
D	MA_99207g0010	K00811	ASP5	aspartate aminotransferase, chloroplastic [EC:2.6.1.1]
D	MA_10429130g0010	K00815	TAT	tyrosine aminotransferase [EC:2.6.1.5]
C	00960 Tropane, piperidine and pyridine alkaloid biosynthesis [PATH:ko00960]
D	MA_99207g0010	K00811	ASP5	aspartate aminotransferase, chloroplastic [EC:2.6.1.1]
D	MA_10429130g0010	K00815	TAT	tyrosine aminotransferase [EC:2.6.1.5]
C	01058 Acridone alkaloid biosynthesis [PATH:ko01058]
C	00232 Caffeine metabolism [PATH:ko00232]
C	00965 Betalain biosynthesis [PATH:ko00965]
C	00966 Glucosinolate biosynthesis [PATH:ko00966]
C	00402 Benzoxazinoid biosynthesis [PATH:ko00402]
C	00311 Penicillin and cephalosporin biosynthesis [PATH:ko00311]
C	00332 Carbapenem biosynthesis [PATH:ko00332]
C	00261 Monobactam biosynthesis [PATH:ko00261]
D	MA_139857g0010	K01714	dapA	4-hydroxy-tetrahydrodipicolinate synthase [EC:4.3.3.7]
D	MA_122229g0010	K00215	dapB	4-hydroxy-tetrahydrodipicolinate reductase [EC:1.17.1.8]
C	00331 Clavulanic acid biosynthesis [PATH:ko00331]
C	00521 Streptomycin biosynthesis [PATH:ko00521]
D	MA_8277894g0010	K01835	pgm	phosphoglucomutase [EC:5.4.2.2]
C	00524 Neomycin, kanamycin and gentamicin biosynthesis [PATH:ko00524]
C	00525 Acarbose and validamycin biosynthesis [PATH:ko00525]
C	00401 Novobiocin biosynthesis [PATH:ko00401]
D	MA_10429130g0010	K00815	TAT	tyrosine aminotransferase [EC:2.6.1.5]
C	00404 Staurosporine biosynthesis [PATH:ko00404]
C	00405 Phenazine biosynthesis [PATH:ko00405]
C	00333 Prodigiosin biosynthesis [PATH:ko00333]
D	MA_162298g0020	K00059	fabG, OAR1	3-oxoacyl-[acyl-carrier protein] reductase [EC:1.1.1.100]
D	MA_25654g0010	K00059	fabG, OAR1	3-oxoacyl-[acyl-carrier protein] reductase [EC:1.1.1.100]
C	00254 Aflatoxin biosynthesis [PATH:ko00254]
C	00999 Biosynthesis of various secondary metabolites - part 1 [PATH:ko00999]
C	00998 Biosynthesis of various secondary metabolites - part 2 [PATH:ko00998]
C	00997 Biosynthesis of various secondary metabolites - part 3 [PATH:ko00997]
B
B	09111 Xenobiotics biodegradation and metabolism
C	00362 Benzoate degradation [PATH:ko00362]
C	00627 Aminobenzoate degradation [PATH:ko00627]
C	00364 Fluorobenzoate degradation [PATH:ko00364]
C	00625 Chloroalkane and chloroalkene degradation [PATH:ko00625]
D	MA_194138g0010	K00001	E1.1.1.1, adh	alcohol dehydrogenase [EC:1.1.1.1]
C	00361 Chlorocyclohexane and chlorobenzene degradation [PATH:ko00361]
C	00623 Toluene degradation [PATH:ko00623]
C	00622 Xylene degradation [PATH:ko00622]
C	00633 Nitrotoluene degradation [PATH:ko00633]
C	00642 Ethylbenzene degradation [PATH:ko00642]
C	00643 Styrene degradation [PATH:ko00643]
C	00791 Atrazine degradation [PATH:ko00791]
C	00930 Caprolactam degradation [PATH:ko00930]
C	00363 Bisphenol degradation [PATH:ko00363]
C	00621 Dioxin degradation [PATH:ko00621]
C	00626 Naphthalene degradation [PATH:ko00626]
D	MA_194138g0010	K00001	E1.1.1.1, adh	alcohol dehydrogenase [EC:1.1.1.1]
C	00624 Polycyclic aromatic hydrocarbon degradation [PATH:ko00624]
C	00365 Furfural degradation [PATH:ko00365]
C	00984 Steroid degradation [PATH:ko00984]
C	00980 Metabolism of xenobiotics by cytochrome P450 [PATH:ko00980]
D	MA_10429044g0020	K00799	GST, gst	glutathione S-transferase [EC:2.5.1.18]
D	MA_137828g0010	K00799	GST, gst	glutathione S-transferase [EC:2.5.1.18]
D	MA_34977g0010	K00799	GST, gst	glutathione S-transferase [EC:2.5.1.18]
D	MA_738434g0010	K00799	GST, gst	glutathione S-transferase [EC:2.5.1.18]
D	MA_7614511g0010	K00799	GST, gst	glutathione S-transferase [EC:2.5.1.18]
D	MA_8194534g0010	K00799	GST, gst	glutathione S-transferase [EC:2.5.1.18]
D	MA_9334497g0010	K00799	GST, gst	glutathione S-transferase [EC:2.5.1.18]
D	MA_194138g0010	K00001	E1.1.1.1, adh	alcohol dehydrogenase [EC:1.1.1.1]
C	00982 Drug metabolism - cytochrome P450 [PATH:ko00982]
D	MA_10429044g0020	K00799	GST, gst	glutathione S-transferase [EC:2.5.1.18]
D	MA_137828g0010	K00799	GST, gst	glutathione S-transferase [EC:2.5.1.18]
D	MA_34977g0010	K00799	GST, gst	glutathione S-transferase [EC:2.5.1.18]
D	MA_738434g0010	K00799	GST, gst	glutathione S-transferase [EC:2.5.1.18]
D	MA_7614511g0010	K00799	GST, gst	glutathione S-transferase [EC:2.5.1.18]
D	MA_8194534g0010	K00799	GST, gst	glutathione S-transferase [EC:2.5.1.18]
D	MA_9334497g0010	K00799	GST, gst	glutathione S-transferase [EC:2.5.1.18]
D	MA_194138g0010	K00001	E1.1.1.1, adh	alcohol dehydrogenase [EC:1.1.1.1]
C	00983 Drug metabolism - other enzymes [PATH:ko00983]
D	MA_10429044g0020	K00799	GST, gst	glutathione S-transferase [EC:2.5.1.18]
D	MA_137828g0010	K00799	GST, gst	glutathione S-transferase [EC:2.5.1.18]
D	MA_34977g0010	K00799	GST, gst	glutathione S-transferase [EC:2.5.1.18]
D	MA_738434g0010	K00799	GST, gst	glutathione S-transferase [EC:2.5.1.18]
D	MA_7614511g0010	K00799	GST, gst	glutathione S-transferase [EC:2.5.1.18]
D	MA_8194534g0010	K00799	GST, gst	glutathione S-transferase [EC:2.5.1.18]
D	MA_9334497g0010	K00799	GST, gst	glutathione S-transferase [EC:2.5.1.18]
B
B	09112 Not included in regular maps
C	09113 Global maps only
#
A	09120 Genetic Information Processing
B
B	09121 Transcription
C	03020 RNA polymerase [PATH:ko03020]
D	MA_842965g0020	K03027	RPC40, POLR1C	DNA-directed RNA polymerases I and III subunit RPAC1
C	03022 Basal transcription factors [PATH:ko03022]
D	MA_10436477g0020	K03124	TFIIB, GTF2B, SUA7, tfb	transcription initiation factor TFIIB
C	03040 Spliceosome [PATH:ko03040]
D	MA_193313g0010	K12819	SLU7	pre-mRNA-processing factor SLU7
D	MA_240476g0010	K03283	HSPA1s	heat shock 70kDa protein 1/2/6/8
D	MA_79684g0010	K03283	HSPA1s	heat shock 70kDa protein 1/2/6/8
D	MA_141102g0010	K12741	HNRNPA1_3	heterogeneous nuclear ribonucleoprotein A1/A3
D	MA_473g0010	K12741	HNRNPA1_3	heterogeneous nuclear ribonucleoprotein A1/A3
B
B	09122 Translation
C	03010 Ribosome [PATH:ko03010]
D	MA_155591g0010	K02967	RP-S2, MRPS2, rpsB	small subunit ribosomal protein S2
D	MA_14711g0030	K02992	RP-S7, MRPS7, rpsG	small subunit ribosomal protein S7
D	MA_10435699g0010	K02977	RP-S27Ae, RPS27A, UBA80	ubiquitin-small subunit ribosomal protein S27Ae
D	MA_10002614g0010	K02863	RP-L1, MRPL1, rplA	large subunit ribosomal protein L1
D	MA_10435476g0040	K02886	RP-L2, MRPL2, rplB	large subunit ribosomal protein L2
D	MA_483364g0010	K02864	RP-L10, MRPL10, rplJ	large subunit ribosomal protein L10
D	MA_648g0010	K02876	RP-L15, MRPL15, rplO	large subunit ribosomal protein L15
D	MA_87134g0010	K02876	RP-L15, MRPL15, rplO	large subunit ribosomal protein L15
D	MA_10435476g0020	K02878	RP-L16, MRPL16, rplP	large subunit ribosomal protein L16
D	MA_10429786g0010	K02879	RP-L17, MRPL17, rplQ	large subunit ribosomal protein L17
D	MA_10427273g0010	K02892	RP-L23, MRPL23, rplW	large subunit ribosomal protein L23
D	MA_10018366g0010	K02895	RP-L24, MRPL24, rplX	large subunit ribosomal protein L24
D	MA_19490g0010	K02899	RP-L27, MRPL27, rpmA	large subunit ribosomal protein L27
D	MA_10431457g0010	K02904	RP-L29, rpmC	large subunit ribosomal protein L29
D	MA_42722g0010	K02913	RP-L33, MRPL33, rpmG	large subunit ribosomal protein L33
D	MA_17326g0010	K02866	RP-L10e, RPL10	large subunit ribosomal protein L10e
D	MA_10430790g0030	K02873	RP-L13e, RPL13	large subunit ribosomal protein L13e
D	MA_186351g0010	K02889	RP-L21e, RPL21	large subunit ribosomal protein L21e
D	MA_10436962g0020	K02893	RP-L23Ae, RPL23A	large subunit ribosomal protein L23Ae
D	MA_102140g0020	K02900	RP-L27Ae, RPL27A	large subunit ribosomal protein L27Ae
D	MA_158457g0010	K02921	RP-L37Ae, RPL37A	large subunit ribosomal protein L37Ae
D	MA_10433058g0020	K02941	RP-LP0, RPLP0	large subunit ribosomal protein LP0
D	MA_10430200g0010	K02942	RP-LP1, RPLP1	large subunit ribosomal protein LP1
C	00970 Aminoacyl-tRNA biosynthesis [PATH:ko00970]
D	MA_10433439g0010	K01870	IARS, ileS	isoleucyl-tRNA synthetase [EC:6.1.1.5]
D	MA_10430100g0010	K04567	KARS, lysS	lysyl-tRNA synthetase, class II [EC:6.1.1.6]
D	MA_12107g0010	K01889	FARSA, pheS	phenylalanyl-tRNA synthetase alpha chain [EC:6.1.1.20]
D	MA_24529g0010	K01889	FARSA, pheS	phenylalanyl-tRNA synthetase alpha chain [EC:6.1.1.20]
D	MA_766311g0010	K01866	YARS, tyrS	tyrosyl-tRNA synthetase [EC:6.1.1.1]
C	03013 RNA transport [PATH:ko03013]
D	MA_10433958g0010	K14292	TGS1	trimethylguanosine synthase [EC:2.1.1.-]
D	MA_117382g0010	K03238	EIF2S2	translation initiation factor 2 subunit 2
D	MA_6993g0010	K03242	EIF2S3	translation initiation factor 2 subunit 3
C	03015 mRNA surveillance pathway [PATH:ko03015]
D	MA_10428053g0010	K03267	ERF3, GSPT	peptide chain release factor subunit 3
D	MA_2157g0010	K11584	PPP2R5	serine/threonine-protein phosphatase 2A regulatory subunit B'
C	03008 Ribosome biogenesis in eukaryotes [PATH:ko03008]
B
B	09123 Folding, sorting and degradation
C	03060 Protein export [PATH:ko03060]
D	MA_304459g0010	K03070	secA	preprotein translocase subunit SecA [EC:7.4.2.8]
C	04141 Protein processing in endoplasmic reticulum [PATH:ko04141]
D	MA_240476g0010	K03283	HSPA1s	heat shock 70kDa protein 1/2/6/8
D	MA_79684g0010	K03283	HSPA1s	heat shock 70kDa protein 1/2/6/8
D	MA_1630050g0010	K13993	HSP20	HSP20 family protein
D	MA_132683g0010	K10666	RNF5	E3 ubiquitin-protein ligase RNF5 [EC:2.3.2.27]
D	MA_10412955g0010	K14026	SEL1, SEL1L	SEL1 protein
D	MA_118030g0010	K03868	RBX1, ROC1	RING-box protein 1 [EC:2.3.2.32]
D	MA_961233g0010	K03094	SKP1, CBF3D	S-phase kinase-associated protein 1
C	04130 SNARE interactions in vesicular transport [PATH:ko04130]
C	04120 Ubiquitin mediated proteolysis [PATH:ko04120]
D	MA_7263500g0010	K08770	UBC	ubiquitin C
D	MA_10435699g0010	K02977	RP-S27Ae, RPS27A, UBA80	ubiquitin-small subunit ribosomal protein S27Ae
D	MA_118030g0010	K03868	RBX1, ROC1	RING-box protein 1 [EC:2.3.2.32]
D	MA_961233g0010	K03094	SKP1, CBF3D	S-phase kinase-associated protein 1
C	04122 Sulfur relay system [PATH:ko04122]
D	MA_129565g0010	K12161	URM1	ubiquitin related modifier 1
D	MA_10434783g0010	K14168	CTU1, NCS6	cytoplasmic tRNA 2-thiolation protein 1 [EC:2.7.7.-]
D	MA_10201271g0010	K03635	MOCS2B, moaE	molybdopterin synthase catalytic subunit [EC:2.8.1.12]
C	03050 Proteasome [PATH:ko03050]
C	03018 RNA degradation [PATH:ko03018]
D	MA_10434157g0010	K12608	CAF16	CCR4-NOT complex subunit CAF16
B
B	09124 Replication and repair
C	03030 DNA replication [PATH:ko03030]
C	03410 Base excision repair [PATH:ko03410]
C	03420 Nucleotide excision repair [PATH:ko03420]
D	MA_118030g0010	K03868	RBX1, ROC1	RING-box protein 1 [EC:2.3.2.32]
C	03430 Mismatch repair [PATH:ko03430]
C	03440 Homologous recombination [PATH:ko03440]
C	03450 Non-homologous end-joining [PATH:ko03450]
C	03460 Fanconi anemia pathway [PATH:ko03460]
D	MA_74756g0010	K15360	STRA13, CENPX, MHF2	centromere protein X
#
A	09130 Environmental Information Processing
B
B	09131 Membrane transport
C	02010 ABC transporters [PATH:ko02010]
C	02060 Phosphotransferase system (PTS) [PATH:ko02060]
C	03070 Bacterial secretion system [PATH:ko03070]
D	MA_304459g0010	K03070	secA	preprotein translocase subunit SecA [EC:7.4.2.8]
B
B	09132 Signal transduction
C	02020 Two-component system [PATH:ko02020]
D	MA_10434670g0010	K10255	FAD6, desA	acyl-lipid omega-6 desaturase (Delta-12 desaturase) [EC:1.14.19.23 1.14.19.45]
C	04010 MAPK signaling pathway [PATH:ko04010]
D	MA_240476g0010	K03283	HSPA1s	heat shock 70kDa protein 1/2/6/8
D	MA_79684g0010	K03283	HSPA1s	heat shock 70kDa protein 1/2/6/8
C	04013 MAPK signaling pathway - fly [PATH:ko04013]
C	04016 MAPK signaling pathway - plant [PATH:ko04016]
D	MA_150049g0010	K13449	PR1	pathogenesis-related protein 1
D	MA_53673g0010	K13449	PR1	pathogenesis-related protein 1
D	MA_10280648g0010	K02183	CALM	calmodulin
C	04011 MAPK signaling pathway - yeast [PATH:ko04011]
C	04012 ErbB signaling pathway [PATH:ko04012]
C	04014 Ras signaling pathway [PATH:ko04014]
D	MA_10280648g0010	K02183	CALM	calmodulin
D	MA_6712g0010	K01115	PLD1_2	phospholipase D1/2 [EC:3.1.4.4]
C	04015 Rap1 signaling pathway [PATH:ko04015]
D	MA_10280648g0010	K02183	CALM	calmodulin
C	04310 Wnt signaling pathway [PATH:ko04310]
D	MA_3303g0010	K19882	NOTUM	O-palmitoleoyl-L-serine hydrolase [EC:3.1.1.98]
D	MA_961233g0010	K03094	SKP1, CBF3D	S-phase kinase-associated protein 1
D	MA_118030g0010	K03868	RBX1, ROC1	RING-box protein 1 [EC:2.3.2.32]
C	04330 Notch signaling pathway [PATH:ko04330]
C	04340 Hedgehog signaling pathway [PATH:ko04340]
D	MA_10429177g0030	K10523	SPOP	speckle-type POZ protein
D	MA_92840g0010	K10523	SPOP	speckle-type POZ protein
C	04341 Hedgehog signaling pathway - fly [PATH:ko04341]
D	MA_961233g0010	K03094	SKP1, CBF3D	S-phase kinase-associated protein 1
D	MA_118030g0010	K03868	RBX1, ROC1	RING-box protein 1 [EC:2.3.2.32]
D	MA_10429177g0030	K10523	SPOP	speckle-type POZ protein
D	MA_92840g0010	K10523	SPOP	speckle-type POZ protein
C	04350 TGF-beta signaling pathway [PATH:ko04350]
D	MA_118030g0010	K03868	RBX1, ROC1	RING-box protein 1 [EC:2.3.2.32]
D	MA_961233g0010	K03094	SKP1, CBF3D	S-phase kinase-associated protein 1
C	04390 Hippo signaling pathway [PATH:ko04390]
C	04391 Hippo signaling pathway - fly [PATH:ko04391]
C	04392 Hippo signaling pathway - multiple species [PATH:ko04392]
C	04370 VEGF signaling pathway [PATH:ko04370]
C	04371 Apelin signaling pathway [PATH:ko04371]
D	MA_10280648g0010	K02183	CALM	calmodulin
C	04630 JAK-STAT signaling pathway [PATH:ko04630]
C	04064 NF-kappa B signaling pathway [PATH:ko04064]
C	04668 TNF signaling pathway [PATH:ko04668]
C	04066 HIF-1 signaling pathway [PATH:ko04066]
D	MA_118030g0010	K03868	RBX1, ROC1	RING-box protein 1 [EC:2.3.2.32]
D	MA_129930g0010	K01623	ALDO	fructose-bisphosphate aldolase, class I [EC:4.1.2.13]
D	MA_10436406g0010	K00161	PDHA, pdhA	pyruvate dehydrogenase E1 component alpha subunit [EC:1.2.4.1]
C	04068 FoxO signaling pathway [PATH:ko04068]
C	04020 Calcium signaling pathway [PATH:ko04020]
D	MA_16420g0020	K20858	MCU	calcium uniporter protein, mitochondrial
D	MA_10280648g0010	K02183	CALM	calmodulin
C	04070 Phosphatidylinositol signaling system [PATH:ko04070]
D	MA_10426437g0010	K00981	E2.7.7.41, CDS1, CDS2, cdsA	phosphatidate cytidylyltransferase [EC:2.7.7.41]
D	MA_10280648g0010	K02183	CALM	calmodulin
C	04072 Phospholipase D signaling pathway [PATH:ko04072]
D	MA_6712g0010	K01115	PLD1_2	phospholipase D1/2 [EC:3.1.4.4]
C	04071 Sphingolipid signaling pathway [PATH:ko04071]
D	MA_279739g0010	K12349	ASAH2	neutral ceramidase [EC:3.5.1.23]
D	MA_2157g0010	K11584	PPP2R5	serine/threonine-protein phosphatase 2A regulatory subunit B'
D	MA_6712g0010	K01115	PLD1_2	phospholipase D1/2 [EC:3.1.4.4]
C	04024 cAMP signaling pathway [PATH:ko04024]
D	MA_10280648g0010	K02183	CALM	calmodulin
D	MA_6712g0010	K01115	PLD1_2	phospholipase D1/2 [EC:3.1.4.4]
C	04022 cGMP-PKG signaling pathway [PATH:ko04022]
D	MA_10280648g0010	K02183	CALM	calmodulin
C	04151 PI3K-Akt signaling pathway [PATH:ko04151]
D	MA_2157g0010	K11584	PPP2R5	serine/threonine-protein phosphatase 2A regulatory subunit B'
C	04152 AMPK signaling pathway [PATH:ko04152]
D	MA_84660g0010	K07297	ADIPOR	adiponectin receptor
D	MA_454112g0010	K00021	HMGCR	hydroxymethylglutaryl-CoA reductase (NADPH) [EC:1.1.1.34]
D	MA_2157g0010	K11584	PPP2R5	serine/threonine-protein phosphatase 2A regulatory subunit B'
C	04150 mTOR signaling pathway [PATH:ko04150]
C	04075 Plant hormone signal transduction [PATH:ko04075]
D	MA_10427283g0030	K13464	JAZ	jasmonate ZIM domain-containing protein
D	MA_150049g0010	K13449	PR1	pathogenesis-related protein 1
D	MA_53673g0010	K13449	PR1	pathogenesis-related protein 1
B
B	09133 Signaling molecules and interaction
C	04080 Neuroactive ligand-receptor interaction [PATH:ko04080]
C	04060 Cytokine-cytokine receptor interaction [PATH:ko04060]
C	04061 Viral protein interaction with cytokine and cytokine receptor [PATH:ko04061]
C	04512 ECM-receptor interaction [PATH:ko04512]
C	04514 Cell adhesion molecules [PATH:ko04514]
#
A	09140 Cellular Processes
B
B	09141 Transport and catabolism
C	04144 Endocytosis [PATH:ko04144]
D	MA_6712g0010	K01115	PLD1_2	phospholipase D1/2 [EC:3.1.4.4]
D	MA_8979358g0010	K19366	SPG20	spartin
D	MA_240476g0010	K03283	HSPA1s	heat shock 70kDa protein 1/2/6/8
D	MA_79684g0010	K03283	HSPA1s	heat shock 70kDa protein 1/2/6/8
D	MA_10426755g0010	K19367	SPG21	maspardin
D	MA_10427331g0010	K12486	SMAP	stromal membrane-associated protein
D	MA_135257g0010	K12486	SMAP	stromal membrane-associated protein
C	04145 Phagosome [PATH:ko04145]
C	04142 Lysosome [PATH:ko04142]
D	MA_11830g0010	K01366	CTSH	cathepsin H [EC:3.4.22.16]
D	MA_138441g0010	K01052	LIPA	lysosomal acid lipase/cholesteryl ester hydrolase [EC:3.1.1.13]
C	04146 Peroxisome [PATH:ko04146]
D	MA_135861g0010	K01897	ACSL, fadD	long-chain acyl-CoA synthetase [EC:6.2.1.3]
D	MA_18142g0010	K00830	AGXT	alanine-glyoxylate transaminase / serine-glyoxylate transaminase / serine-pyruvate transaminase [EC:2.6.1.44 2.6.1.45 2.6.1.51]
C	04140 Autophagy - animal [PATH:ko04140]
C	04138 Autophagy - yeast [PATH:ko04138]
C	04136 Autophagy - other [PATH:ko04136]
C	04137 Mitophagy - animal [PATH:ko04137]
D	MA_10435699g0010	K02977	RP-S27Ae, RPS27A, UBA80	ubiquitin-small subunit ribosomal protein S27Ae
D	MA_7263500g0010	K08770	UBC	ubiquitin C
C	04139 Mitophagy - yeast [PATH:ko04139]
B
B	09143 Cell growth and death
C	04110 Cell cycle [PATH:ko04110]
D	MA_961233g0010	K03094	SKP1, CBF3D	S-phase kinase-associated protein 1
D	MA_118030g0010	K03868	RBX1, ROC1	RING-box protein 1 [EC:2.3.2.32]
C	04111 Cell cycle - yeast [PATH:ko04111]
D	MA_961233g0010	K03094	SKP1, CBF3D	S-phase kinase-associated protein 1
D	MA_118030g0010	K03868	RBX1, ROC1	RING-box protein 1 [EC:2.3.2.32]
C	04112 Cell cycle - Caulobacter [PATH:ko04112]
D	MA_207420g0010	K01358	clpP, CLPP	ATP-dependent Clp protease, protease subunit [EC:3.4.21.92]
C	04113 Meiosis - yeast [PATH:ko04113]
D	MA_2157g0010	K11584	PPP2R5	serine/threonine-protein phosphatase 2A regulatory subunit B'
C	04114 Oocyte meiosis [PATH:ko04114]
D	MA_118030g0010	K03868	RBX1, ROC1	RING-box protein 1 [EC:2.3.2.32]
D	MA_961233g0010	K03094	SKP1, CBF3D	S-phase kinase-associated protein 1
D	MA_2157g0010	K11584	PPP2R5	serine/threonine-protein phosphatase 2A regulatory subunit B'
D	MA_10280648g0010	K02183	CALM	calmodulin
C	04210 Apoptosis [PATH:ko04210]
D	MA_11830g0010	K01366	CTSH	cathepsin H [EC:3.4.22.16]
C	04214 Apoptosis - fly [PATH:ko04214]
C	04215 Apoptosis - multiple species [PATH:ko04215]
C	04216 Ferroptosis [PATH:ko04216]
D	MA_135861g0010	K01897	ACSL, fadD	long-chain acyl-CoA synthetase [EC:6.2.1.3]
C	04217 Necroptosis [PATH:ko04217]
C	04115 p53 signaling pathway [PATH:ko04115]
C	04218 Cellular senescence [PATH:ko04218]
D	MA_10280648g0010	K02183	CALM	calmodulin
D	MA_16420g0020	K20858	MCU	calcium uniporter protein, mitochondrial
B
B	09144 Cellular community - eukaryotes
C	04510 Focal adhesion [PATH:ko04510]
C	04520 Adherens junction [PATH:ko04520]
C	04530 Tight junction [PATH:ko04530]
C	04540 Gap junction [PATH:ko04540]
C	04550 Signaling pathways regulating pluripotency of stem cells [PATH:ko04550]
B
B	09145 Cellular community - prokaryotes
C	02024 Quorum sensing [PATH:ko02024]
D	MA_442130g0010	K01580	E4.1.1.15, gadB, gadA, GAD	glutamate decarboxylase [EC:4.1.1.15]
D	MA_614767g0010	K01728	pel	pectate lyase [EC:4.2.2.2]
D	MA_135861g0010	K01897	ACSL, fadD	long-chain acyl-CoA synthetase [EC:6.2.1.3]
D	MA_304459g0010	K03070	secA	preprotein translocase subunit SecA [EC:7.4.2.8]
D	MA_335240g0010	K01114	plc	phospholipase C [EC:3.1.4.3]
C	05111 Biofilm formation - Vibrio cholerae [PATH:ko05111]
D	MA_11315g0010	K00640	cysE	serine O-acetyltransferase [EC:2.3.1.30]
C	02025 Biofilm formation - Pseudomonas aeruginosa [PATH:ko02025]
C	02026 Biofilm formation - Escherichia coli [PATH:ko02026]
D	MA_11214g0010	K00703	glgA	starch synthase [EC:2.4.1.21]
B
B	09142 Cell motility
C	02030 Bacterial chemotaxis [PATH:ko02030]
C	02040 Flagellar assembly [PATH:ko02040]
C	04810 Regulation of actin cytoskeleton [PATH:ko04810]
#
A	09150 Organismal Systems
B
B	09151 Immune system
C	04640 Hematopoietic cell lineage [PATH:ko04640]
C	04610 Complement and coagulation cascades [PATH:ko04610]
C	04611 Platelet activation [PATH:ko04611]
C	04620 Toll-like receptor signaling pathway [PATH:ko04620]
C	04624 Toll and Imd signaling pathway [PATH:ko04624]
C	04621 NOD-like receptor signaling pathway [PATH:ko04621]
D	MA_16420g0020	K20858	MCU	calcium uniporter protein, mitochondrial
D	MA_879707g0010	K03671	trxA	thioredoxin 1
C	04622 RIG-I-like receptor signaling pathway [PATH:ko04622]
C	04623 Cytosolic DNA-sensing pathway [PATH:ko04623]
D	MA_842965g0020	K03027	RPC40, POLR1C	DNA-directed RNA polymerases I and III subunit RPAC1
C	04625 C-type lectin receptor signaling pathway [PATH:ko04625]
D	MA_10280648g0010	K02183	CALM	calmodulin
C	04650 Natural killer cell mediated cytotoxicity [PATH:ko04650]
C	04612 Antigen processing and presentation [PATH:ko04612]
D	MA_240476g0010	K03283	HSPA1s	heat shock 70kDa protein 1/2/6/8
D	MA_79684g0010	K03283	HSPA1s	heat shock 70kDa protein 1/2/6/8
C	04660 T cell receptor signaling pathway [PATH:ko04660]
C	04658 Th1 and Th2 cell differentiation [PATH:ko04658]
C	04659 Th17 cell differentiation [PATH:ko04659]
C	04657 IL-17 signaling pathway [PATH:ko04657]
C	04662 B cell receptor signaling pathway [PATH:ko04662]
C	04664 Fc epsilon RI signaling pathway [PATH:ko04664]
C	04666 Fc gamma R-mediated phagocytosis [PATH:ko04666]
D	MA_6712g0010	K01115	PLD1_2	phospholipase D1/2 [EC:3.1.4.4]
C	04670 Leukocyte transendothelial migration [PATH:ko04670]
C	04672 Intestinal immune network for IgA production [PATH:ko04672]
C	04062 Chemokine signaling pathway [PATH:ko04062]
B
B	09152 Endocrine system
C	04911 Insulin secretion [PATH:ko04911]
C	04910 Insulin signaling pathway [PATH:ko04910]
D	MA_10280648g0010	K02183	CALM	calmodulin
C	04922 Glucagon signaling pathway [PATH:ko04922]
D	MA_10280648g0010	K02183	CALM	calmodulin
D	MA_10436406g0010	K00161	PDHA, pdhA	pyruvate dehydrogenase E1 component alpha subunit [EC:1.2.4.1]
C	04923 Regulation of lipolysis in adipocytes [PATH:ko04923]
C	04920 Adipocytokine signaling pathway [PATH:ko04920]
D	MA_135861g0010	K01897	ACSL, fadD	long-chain acyl-CoA synthetase [EC:6.2.1.3]
D	MA_84660g0010	K07297	ADIPOR	adiponectin receptor
C	03320 PPAR signaling pathway [PATH:ko03320]
D	MA_135861g0010	K01897	ACSL, fadD	long-chain acyl-CoA synthetase [EC:6.2.1.3]
D	MA_7263500g0010	K08770	UBC	ubiquitin C
C	04929 GnRH secretion [PATH:ko04929]
C	04912 GnRH signaling pathway [PATH:ko04912]
D	MA_10280648g0010	K02183	CALM	calmodulin
D	MA_6712g0010	K01115	PLD1_2	phospholipase D1/2 [EC:3.1.4.4]
C	04913 Ovarian steroidogenesis [PATH:ko04913]
C	04915 Estrogen signaling pathway [PATH:ko04915]
D	MA_6671051g0010	K09571	FKBP4_5	FK506-binding protein 4/5 [EC:5.2.1.8]
D	MA_240476g0010	K03283	HSPA1s	heat shock 70kDa protein 1/2/6/8
D	MA_79684g0010	K03283	HSPA1s	heat shock 70kDa protein 1/2/6/8
D	MA_10280648g0010	K02183	CALM	calmodulin
C	04914 Progesterone-mediated oocyte maturation [PATH:ko04914]
C	04917 Prolactin signaling pathway [PATH:ko04917]
C	04921 Oxytocin signaling pathway [PATH:ko04921]
D	MA_10280648g0010	K02183	CALM	calmodulin
C	04926 Relaxin signaling pathway [PATH:ko04926]
C	04935 Growth hormone synthesis, secretion and action [PATH:ko04935]
C	04918 Thyroid hormone synthesis [PATH:ko04918]
D	MA_10430027g0010	K00432	gpx, btuE, bsaA	glutathione peroxidase [EC:1.11.1.9]
C	04919 Thyroid hormone signaling pathway [PATH:ko04919]
D	MA_335240g0010	K01114	plc	phospholipase C [EC:3.1.4.3]
C	04928 Parathyroid hormone synthesis, secretion and action [PATH:ko04928]
D	MA_6712g0010	K01115	PLD1_2	phospholipase D1/2 [EC:3.1.4.4]
C	04916 Melanogenesis [PATH:ko04916]
D	MA_10280648g0010	K02183	CALM	calmodulin
C	04924 Renin secretion [PATH:ko04924]
D	MA_10280648g0010	K02183	CALM	calmodulin
C	04614 Renin-angiotensin system [PATH:ko04614]
C	04925 Aldosterone synthesis and secretion [PATH:ko04925]
D	MA_10280648g0010	K02183	CALM	calmodulin
C	04927 Cortisol synthesis and secretion [PATH:ko04927]
B
B	09153 Circulatory system
C	04260 Cardiac muscle contraction [PATH:ko04260]
D	MA_10428650g0020	K02256	COX1	cytochrome c oxidase subunit 1 [EC:7.1.1.9]
C	04261 Adrenergic signaling in cardiomyocytes [PATH:ko04261]
D	MA_10280648g0010	K02183	CALM	calmodulin
D	MA_2157g0010	K11584	PPP2R5	serine/threonine-protein phosphatase 2A regulatory subunit B'
C	04270 Vascular smooth muscle contraction [PATH:ko04270]
D	MA_10280648g0010	K02183	CALM	calmodulin
B
B	09154 Digestive system
C	04970 Salivary secretion [PATH:ko04970]
D	MA_10280648g0010	K02183	CALM	calmodulin
C	04971 Gastric acid secretion [PATH:ko04971]
D	MA_10280648g0010	K02183	CALM	calmodulin
C	04972 Pancreatic secretion [PATH:ko04972]
C	04976 Bile secretion [PATH:ko04976]
D	MA_454112g0010	K00021	HMGCR	hydroxymethylglutaryl-CoA reductase (NADPH) [EC:1.1.1.34]
C	04973 Carbohydrate digestion and absorption [PATH:ko04973]
C	04974 Protein digestion and absorption [PATH:ko04974]
C	04975 Fat digestion and absorption [PATH:ko04975]
C	04979 Cholesterol metabolism [PATH:ko04979]
D	MA_138441g0010	K01052	LIPA	lysosomal acid lipase/cholesteryl ester hydrolase [EC:3.1.1.13]
C	04977 Vitamin digestion and absorption [PATH:ko04977]
C	04978 Mineral absorption [PATH:ko04978]
B
B	09155 Excretory system
C	04962 Vasopressin-regulated water reabsorption [PATH:ko04962]
C	04960 Aldosterone-regulated sodium reabsorption [PATH:ko04960]
C	04961 Endocrine and other factor-regulated calcium reabsorption [PATH:ko04961]
C	04964 Proximal tubule bicarbonate reclamation [PATH:ko04964]
C	04966 Collecting duct acid secretion [PATH:ko04966]
B
B	09156 Nervous system
C	04724 Glutamatergic synapse [PATH:ko04724]
D	MA_6712g0010	K01115	PLD1_2	phospholipase D1/2 [EC:3.1.4.4]
C	04727 GABAergic synapse [PATH:ko04727]
D	MA_442130g0010	K01580	E4.1.1.15, gadB, gadA, GAD	glutamate decarboxylase [EC:4.1.1.15]
C	04725 Cholinergic synapse [PATH:ko04725]
C	04728 Dopaminergic synapse [PATH:ko04728]
D	MA_10280648g0010	K02183	CALM	calmodulin
D	MA_2157g0010	K11584	PPP2R5	serine/threonine-protein phosphatase 2A regulatory subunit B'
C	04726 Serotonergic synapse [PATH:ko04726]
C	04720 Long-term potentiation [PATH:ko04720]
D	MA_10280648g0010	K02183	CALM	calmodulin
C	04730 Long-term depression [PATH:ko04730]
C	04723 Retrograde endocannabinoid signaling [PATH:ko04723]
D	MA_10397863g0010	K03935	NDUFS2	NADH dehydrogenase (ubiquinone) Fe-S protein 2 [EC:7.1.1.2]
D	MA_10343072g0020	K03936	NDUFS3	NADH dehydrogenase (ubiquinone) Fe-S protein 3 [EC:7.1.1.2]
C	04721 Synaptic vesicle cycle [PATH:ko04721]
C	04722 Neurotrophin signaling pathway [PATH:ko04722]
D	MA_10280648g0010	K02183	CALM	calmodulin
B
B	09157 Sensory system
C	04744 Phototransduction [PATH:ko04744]
D	MA_10280648g0010	K02183	CALM	calmodulin
C	04745 Phototransduction - fly [PATH:ko04745]
D	MA_10280648g0010	K02183	CALM	calmodulin
C	04740 Olfactory transduction [PATH:ko04740]
D	MA_10280648g0010	K02183	CALM	calmodulin
C	04742 Taste transduction [PATH:ko04742]
C	04750 Inflammatory mediator regulation of TRP channels [PATH:ko04750]
D	MA_10280648g0010	K02183	CALM	calmodulin
B
B	09158 Development and regeneration
C	04320 Dorso-ventral axis formation [PATH:ko04320]
C	04360 Axon guidance [PATH:ko04360]
C	04361 Axon regeneration [PATH:ko04361]
C	04380 Osteoclast differentiation [PATH:ko04380]
B
B	09149 Aging
C	04211 Longevity regulating pathway [PATH:ko04211]
D	MA_84660g0010	K07297	ADIPOR	adiponectin receptor
C	04212 Longevity regulating pathway - worm [PATH:ko04212]
D	MA_10429044g0020	K00799	GST, gst	glutathione S-transferase [EC:2.5.1.18]
D	MA_137828g0010	K00799	GST, gst	glutathione S-transferase [EC:2.5.1.18]
D	MA_34977g0010	K00799	GST, gst	glutathione S-transferase [EC:2.5.1.18]
D	MA_738434g0010	K00799	GST, gst	glutathione S-transferase [EC:2.5.1.18]
D	MA_7614511g0010	K00799	GST, gst	glutathione S-transferase [EC:2.5.1.18]
D	MA_8194534g0010	K00799	GST, gst	glutathione S-transferase [EC:2.5.1.18]
D	MA_9334497g0010	K00799	GST, gst	glutathione S-transferase [EC:2.5.1.18]
D	MA_207420g0010	K01358	clpP, CLPP	ATP-dependent Clp protease, protease subunit [EC:3.4.21.92]
C	04213 Longevity regulating pathway - multiple species [PATH:ko04213]
D	MA_240476g0010	K03283	HSPA1s	heat shock 70kDa protein 1/2/6/8
D	MA_79684g0010	K03283	HSPA1s	heat shock 70kDa protein 1/2/6/8
D	MA_8475g0010	K03695	clpB	ATP-dependent Clp protease ATP-binding subunit ClpB
D	MA_8475g0020	K03695	clpB	ATP-dependent Clp protease ATP-binding subunit ClpB
B
B	09159 Environmental adaptation
C	04710 Circadian rhythm [PATH:ko04710]
D	MA_118030g0010	K03868	RBX1, ROC1	RING-box protein 1 [EC:2.3.2.32]
D	MA_961233g0010	K03094	SKP1, CBF3D	S-phase kinase-associated protein 1
C	04713 Circadian entrainment [PATH:ko04713]
D	MA_10280648g0010	K02183	CALM	calmodulin
C	04711 Circadian rhythm - fly [PATH:ko04711]
C	04712 Circadian rhythm - plant [PATH:ko04712]
D	MA_20764g0010	K00660	CHS	chalcone synthase [EC:2.3.1.74]
D	MA_400747g0010	K16223	FT	protein FLOWERING LOCUS T
C	04714 Thermogenesis [PATH:ko04714]
D	MA_135861g0010	K01897	ACSL, fadD	long-chain acyl-CoA synthetase [EC:6.2.1.3]
D	MA_10397863g0010	K03935	NDUFS2	NADH dehydrogenase (ubiquinone) Fe-S protein 2 [EC:7.1.1.2]
D	MA_10343072g0020	K03936	NDUFS3	NADH dehydrogenase (ubiquinone) Fe-S protein 3 [EC:7.1.1.2]
D	MA_10428650g0020	K02256	COX1	cytochrome c oxidase subunit 1 [EC:7.1.1.9]
D	MA_10310126g0010	K02128	ATPeF0C, ATP5G, ATP9	F-type H+-transporting ATPase subunit c
D	MA_68401g0010	K15109	SLC25A20_29, CACT, CACL, CRC1	solute carrier family 25 (mitochondrial carnitine/acylcarnitine transporter), member 20/29
C	04626 Plant-pathogen interaction [PATH:ko04626]
D	MA_10280648g0010	K02183	CALM	calmodulin
D	MA_10436115g0010	K13448	CML	calcium-binding protein CML
D	MA_150049g0010	K13449	PR1	pathogenesis-related protein 1
D	MA_53673g0010	K13449	PR1	pathogenesis-related protein 1
D	MA_10432037g0010	K13457	RPM1, RPS3	disease resistance protein RPM1
D	MA_10436814g0010	K13457	RPM1, RPS3	disease resistance protein RPM1
D	MA_215317g0010	K13457	RPM1, RPS3	disease resistance protein RPM1
D	MA_5730007g0010	K13459	RPS2	disease resistance protein RPS2
D	MA_101621g0020	K18875	EDS1	enhanced disease susceptibility 1 protein
D	MA_105806g0010	K15397	KCS	3-ketoacyl-CoA synthase [EC:2.3.1.199]
D	MA_10605g0020	K15397	KCS	3-ketoacyl-CoA synthase [EC:2.3.1.199]
D	MA_46113g0010	K15397	KCS	3-ketoacyl-CoA synthase [EC:2.3.1.199]
D	MA_759169g0010	K15397	KCS	3-ketoacyl-CoA synthase [EC:2.3.1.199]
#
A	09160 Human Diseases
B
B	09161 Cancer: overview
C	05200 Pathways in cancer [PATH:ko05200]
D	MA_10280648g0010	K02183	CALM	calmodulin
D	MA_6712g0010	K01115	PLD1_2	phospholipase D1/2 [EC:3.1.4.4]
D	MA_961233g0010	K03094	SKP1, CBF3D	S-phase kinase-associated protein 1
D	MA_118030g0010	K03868	RBX1, ROC1	RING-box protein 1 [EC:2.3.2.32]
D	MA_10429044g0020	K00799	GST, gst	glutathione S-transferase [EC:2.5.1.18]
D	MA_137828g0010	K00799	GST, gst	glutathione S-transferase [EC:2.5.1.18]
D	MA_34977g0010	K00799	GST, gst	glutathione S-transferase [EC:2.5.1.18]
D	MA_738434g0010	K00799	GST, gst	glutathione S-transferase [EC:2.5.1.18]
D	MA_7614511g0010	K00799	GST, gst	glutathione S-transferase [EC:2.5.1.18]
D	MA_8194534g0010	K00799	GST, gst	glutathione S-transferase [EC:2.5.1.18]
D	MA_9334497g0010	K00799	GST, gst	glutathione S-transferase [EC:2.5.1.18]
C	05202 Transcriptional misregulation in cancer [PATH:ko05202]
C	05206 MicroRNAs in cancer [PATH:ko05206]
D	MA_10433604g0010	K13863	SLC7A1, ATRC1	solute carrier family 7 (cationic amino acid transporter), member 1
C	05205 Proteoglycans in cancer [PATH:ko05205]
C	05204 Chemical carcinogenesis [PATH:ko05204]
D	MA_10429044g0020	K00799	GST, gst	glutathione S-transferase [EC:2.5.1.18]
D	MA_137828g0010	K00799	GST, gst	glutathione S-transferase [EC:2.5.1.18]
D	MA_34977g0010	K00799	GST, gst	glutathione S-transferase [EC:2.5.1.18]
D	MA_738434g0010	K00799	GST, gst	glutathione S-transferase [EC:2.5.1.18]
D	MA_7614511g0010	K00799	GST, gst	glutathione S-transferase [EC:2.5.1.18]
D	MA_8194534g0010	K00799	GST, gst	glutathione S-transferase [EC:2.5.1.18]
D	MA_9334497g0010	K00799	GST, gst	glutathione S-transferase [EC:2.5.1.18]
C	05203 Viral carcinogenesis [PATH:ko05203]
D	MA_234535g0010	K11254	H4	histone H4
D	MA_10436477g0020	K03124	TFIIB, GTF2B, SUA7, tfb	transcription initiation factor TFIIB
C	05230 Central carbon metabolism in cancer [PATH:ko05230]
D	MA_10436406g0010	K00161	PDHA, pdhA	pyruvate dehydrogenase E1 component alpha subunit [EC:1.2.4.1]
C	05231 Choline metabolism in cancer [PATH:ko05231]
D	MA_6712g0010	K01115	PLD1_2	phospholipase D1/2 [EC:3.1.4.4]
C	05235 PD-L1 expression and PD-1 checkpoint pathway in cancer [PATH:ko05235]
B
B	09162 Cancer: specific types
C	05210 Colorectal cancer [PATH:ko05210]
C	05212 Pancreatic cancer [PATH:ko05212]
D	MA_6712g0010	K01115	PLD1_2	phospholipase D1/2 [EC:3.1.4.4]
C	05225 Hepatocellular carcinoma [PATH:ko05225]
D	MA_10429044g0020	K00799	GST, gst	glutathione S-transferase [EC:2.5.1.18]
D	MA_137828g0010	K00799	GST, gst	glutathione S-transferase [EC:2.5.1.18]
D	MA_34977g0010	K00799	GST, gst	glutathione S-transferase [EC:2.5.1.18]
D	MA_738434g0010	K00799	GST, gst	glutathione S-transferase [EC:2.5.1.18]
D	MA_7614511g0010	K00799	GST, gst	glutathione S-transferase [EC:2.5.1.18]
D	MA_8194534g0010	K00799	GST, gst	glutathione S-transferase [EC:2.5.1.18]
D	MA_9334497g0010	K00799	GST, gst	glutathione S-transferase [EC:2.5.1.18]
C	05226 Gastric cancer [PATH:ko05226]
C	05214 Glioma [PATH:ko05214]
D	MA_10280648g0010	K02183	CALM	calmodulin
C	05216 Thyroid cancer [PATH:ko05216]
C	05221 Acute myeloid leukemia [PATH:ko05221]
C	05220 Chronic myeloid leukemia [PATH:ko05220]
C	05217 Basal cell carcinoma [PATH:ko05217]
C	05218 Melanoma [PATH:ko05218]
C	05211 Renal cell carcinoma [PATH:ko05211]
D	MA_118030g0010	K03868	RBX1, ROC1	RING-box protein 1 [EC:2.3.2.32]
C	05219 Bladder cancer [PATH:ko05219]
C	05215 Prostate cancer [PATH:ko05215]
C	05213 Endometrial cancer [PATH:ko05213]
C	05224 Breast cancer [PATH:ko05224]
C	05222 Small cell lung cancer [PATH:ko05222]
C	05223 Non-small cell lung cancer [PATH:ko05223]
B
B	09163 Immune disease
C	05310 Asthma [PATH:ko05310]
C	05322 Systemic lupus erythematosus [PATH:ko05322]
D	MA_234535g0010	K11254	H4	histone H4
C	05323 Rheumatoid arthritis [PATH:ko05323]
C	05320 Autoimmune thyroid disease [PATH:ko05320]
C	05321 Inflammatory bowel disease [PATH:ko05321]
C	05330 Allograft rejection [PATH:ko05330]
C	05332 Graft-versus-host disease [PATH:ko05332]
C	05340 Primary immunodeficiency [PATH:ko05340]
B
B	09164 Neurodegenerative disease
C	05010 Alzheimer disease [PATH:ko05010]
D	MA_10397863g0010	K03935	NDUFS2	NADH dehydrogenase (ubiquinone) Fe-S protein 2 [EC:7.1.1.2]
D	MA_10343072g0020	K03936	NDUFS3	NADH dehydrogenase (ubiquinone) Fe-S protein 3 [EC:7.1.1.2]
D	MA_10428650g0020	K02256	COX1	cytochrome c oxidase subunit 1 [EC:7.1.1.9]
D	MA_10310126g0010	K02128	ATPeF0C, ATP5G, ATP9	F-type H+-transporting ATPase subunit c
D	MA_10280648g0010	K02183	CALM	calmodulin
D	MA_16420g0020	K20858	MCU	calcium uniporter protein, mitochondrial
C	05012 Parkinson disease [PATH:ko05012]
D	MA_10435699g0010	K02977	RP-S27Ae, RPS27A, UBA80	ubiquitin-small subunit ribosomal protein S27Ae
D	MA_7263500g0010	K08770	UBC	ubiquitin C
D	MA_10280648g0010	K02183	CALM	calmodulin
D	MA_10397863g0010	K03935	NDUFS2	NADH dehydrogenase (ubiquinone) Fe-S protein 2 [EC:7.1.1.2]
D	MA_10343072g0020	K03936	NDUFS3	NADH dehydrogenase (ubiquinone) Fe-S protein 3 [EC:7.1.1.2]
D	MA_10428650g0020	K02256	COX1	cytochrome c oxidase subunit 1 [EC:7.1.1.9]
D	MA_10310126g0010	K02128	ATPeF0C, ATP5G, ATP9	F-type H+-transporting ATPase subunit c
D	MA_16420g0020	K20858	MCU	calcium uniporter protein, mitochondrial
D	MA_879707g0010	K03671	trxA	thioredoxin 1
C	05014 Amyotrophic lateral sclerosis [PATH:ko05014]
D	MA_10397863g0010	K03935	NDUFS2	NADH dehydrogenase (ubiquinone) Fe-S protein 2 [EC:7.1.1.2]
D	MA_10343072g0020	K03936	NDUFS3	NADH dehydrogenase (ubiquinone) Fe-S protein 3 [EC:7.1.1.2]
D	MA_10428650g0020	K02256	COX1	cytochrome c oxidase subunit 1 [EC:7.1.1.9]
D	MA_10310126g0010	K02128	ATPeF0C, ATP5G, ATP9	F-type H+-transporting ATPase subunit c
D	MA_16420g0020	K20858	MCU	calcium uniporter protein, mitochondrial
D	MA_141102g0010	K12741	HNRNPA1_3	heterogeneous nuclear ribonucleoprotein A1/A3
D	MA_473g0010	K12741	HNRNPA1_3	heterogeneous nuclear ribonucleoprotein A1/A3
D	MA_10430027g0010	K00432	gpx, btuE, bsaA	glutathione peroxidase [EC:1.11.1.9]
C	05016 Huntington disease [PATH:ko05016]
D	MA_10430027g0010	K00432	gpx, btuE, bsaA	glutathione peroxidase [EC:1.11.1.9]
D	MA_10397863g0010	K03935	NDUFS2	NADH dehydrogenase (ubiquinone) Fe-S protein 2 [EC:7.1.1.2]
D	MA_10343072g0020	K03936	NDUFS3	NADH dehydrogenase (ubiquinone) Fe-S protein 3 [EC:7.1.1.2]
D	MA_10428650g0020	K02256	COX1	cytochrome c oxidase subunit 1 [EC:7.1.1.9]
D	MA_10310126g0010	K02128	ATPeF0C, ATP5G, ATP9	F-type H+-transporting ATPase subunit c
C	05017 Spinocerebellar ataxia [PATH:ko05017]
D	MA_16420g0020	K20858	MCU	calcium uniporter protein, mitochondrial
D	MA_10436477g0020	K03124	TFIIB, GTF2B, SUA7, tfb	transcription initiation factor TFIIB
C	05020 Prion disease [PATH:ko05020]
D	MA_16420g0020	K20858	MCU	calcium uniporter protein, mitochondrial
D	MA_10397863g0010	K03935	NDUFS2	NADH dehydrogenase (ubiquinone) Fe-S protein 2 [EC:7.1.1.2]
D	MA_10343072g0020	K03936	NDUFS3	NADH dehydrogenase (ubiquinone) Fe-S protein 3 [EC:7.1.1.2]
D	MA_10428650g0020	K02256	COX1	cytochrome c oxidase subunit 1 [EC:7.1.1.9]
D	MA_10310126g0010	K02128	ATPeF0C, ATP5G, ATP9	F-type H+-transporting ATPase subunit c
D	MA_240476g0010	K03283	HSPA1s	heat shock 70kDa protein 1/2/6/8
D	MA_79684g0010	K03283	HSPA1s	heat shock 70kDa protein 1/2/6/8
B
B	09165 Substance dependence
C	05030 Cocaine addiction [PATH:ko05030]
C	05031 Amphetamine addiction [PATH:ko05031]
D	MA_10280648g0010	K02183	CALM	calmodulin
C	05032 Morphine addiction [PATH:ko05032]
C	05033 Nicotine addiction [PATH:ko05033]
C	05034 Alcoholism [PATH:ko05034]
D	MA_234535g0010	K11254	H4	histone H4
D	MA_10280648g0010	K02183	CALM	calmodulin
B
B	09166 Cardiovascular disease
C	05418 Fluid shear stress and atherosclerosis [PATH:ko05418]
D	MA_10280648g0010	K02183	CALM	calmodulin
D	MA_10429044g0020	K00799	GST, gst	glutathione S-transferase [EC:2.5.1.18]
D	MA_137828g0010	K00799	GST, gst	glutathione S-transferase [EC:2.5.1.18]
D	MA_34977g0010	K00799	GST, gst	glutathione S-transferase [EC:2.5.1.18]
D	MA_738434g0010	K00799	GST, gst	glutathione S-transferase [EC:2.5.1.18]
D	MA_7614511g0010	K00799	GST, gst	glutathione S-transferase [EC:2.5.1.18]
D	MA_8194534g0010	K00799	GST, gst	glutathione S-transferase [EC:2.5.1.18]
D	MA_9334497g0010	K00799	GST, gst	glutathione S-transferase [EC:2.5.1.18]
D	MA_879707g0010	K03671	trxA	thioredoxin 1
C	05410 Hypertrophic cardiomyopathy [PATH:ko05410]
C	05412 Arrhythmogenic right ventricular cardiomyopathy [PATH:ko05412]
C	05414 Dilated cardiomyopathy [PATH:ko05414]
C	05416 Viral myocarditis [PATH:ko05416]
B
B	09167 Endocrine and metabolic disease
C	04930 Type II diabetes mellitus [PATH:ko04930]
C	04940 Type I diabetes mellitus [PATH:ko04940]
D	MA_442130g0010	K01580	E4.1.1.15, gadB, gadA, GAD	glutamate decarboxylase [EC:4.1.1.15]
C	04950 Maturity onset diabetes of the young [PATH:ko04950]
C	04932 Non-alcoholic fatty liver disease [PATH:ko04932]
D	MA_84660g0010	K07297	ADIPOR	adiponectin receptor
D	MA_10397863g0010	K03935	NDUFS2	NADH dehydrogenase (ubiquinone) Fe-S protein 2 [EC:7.1.1.2]
D	MA_10343072g0020	K03936	NDUFS3	NADH dehydrogenase (ubiquinone) Fe-S protein 3 [EC:7.1.1.2]
D	MA_10428650g0020	K02256	COX1	cytochrome c oxidase subunit 1 [EC:7.1.1.9]
C	04931 Insulin resistance [PATH:ko04931]
C	04933 AGE-RAGE signaling pathway in diabetic complications [PATH:ko04933]
C	04934 Cushing syndrome [PATH:ko04934]
B
B	09171 Infectious disease: bacterial
C	05110 Vibrio cholerae infection [PATH:ko05110]
C	05120 Epithelial cell signaling in Helicobacter pylori infection [PATH:ko05120]
C	05130 Pathogenic Escherichia coli infection [PATH:ko05130]
D	MA_136464g0010	K11294	NCL, NSR1	nucleolin
C	05132 Salmonella infection [PATH:ko05132]
D	MA_961233g0010	K03094	SKP1, CBF3D	S-phase kinase-associated protein 1
D	MA_879707g0010	K03671	trxA	thioredoxin 1
C	05131 Shigellosis [PATH:ko05131]
D	MA_118030g0010	K03868	RBX1, ROC1	RING-box protein 1 [EC:2.3.2.32]
D	MA_961233g0010	K03094	SKP1, CBF3D	S-phase kinase-associated protein 1
D	MA_10435699g0010	K02977	RP-S27Ae, RPS27A, UBA80	ubiquitin-small subunit ribosomal protein S27Ae
D	MA_7263500g0010	K08770	UBC	ubiquitin C
C	05135 Yersinia infection [PATH:ko05135]
C	05133 Pertussis [PATH:ko05133]
D	MA_10280648g0010	K02183	CALM	calmodulin
C	05134 Legionellosis [PATH:ko05134]
D	MA_240476g0010	K03283	HSPA1s	heat shock 70kDa protein 1/2/6/8
D	MA_79684g0010	K03283	HSPA1s	heat shock 70kDa protein 1/2/6/8
C	05150 Staphylococcus aureus infection [PATH:ko05150]
C	05152 Tuberculosis [PATH:ko05152]
D	MA_10280648g0010	K02183	CALM	calmodulin
C	05100 Bacterial invasion of epithelial cells [PATH:ko05100]
B
B	09172 Infectious disease: viral
C	05166 Human T-cell leukemia virus 1 infection [PATH:ko05166]
C	05170 Human immunodeficiency virus 1 infection [PATH:ko05170]
D	MA_961233g0010	K03094	SKP1, CBF3D	S-phase kinase-associated protein 1
D	MA_118030g0010	K03868	RBX1, ROC1	RING-box protein 1 [EC:2.3.2.32]
D	MA_10280648g0010	K02183	CALM	calmodulin
C	05162 Measles [PATH:ko05162]
D	MA_240476g0010	K03283	HSPA1s	heat shock 70kDa protein 1/2/6/8
D	MA_79684g0010	K03283	HSPA1s	heat shock 70kDa protein 1/2/6/8
C	05164 Influenza A [PATH:ko05164]
C	05161 Hepatitis B [PATH:ko05161]
C	05160 Hepatitis C [PATH:ko05160]
C	05168 Herpes simplex virus 1 infection [PATH:ko05168]
C	05163 Human cytomegalovirus infection [PATH:ko05163]
D	MA_10280648g0010	K02183	CALM	calmodulin
C	05167 Kaposi sarcoma-associated herpesvirus infection [PATH:ko05167]
D	MA_10435699g0010	K02977	RP-S27Ae, RPS27A, UBA80	ubiquitin-small subunit ribosomal protein S27Ae
D	MA_7263500g0010	K08770	UBC	ubiquitin C
D	MA_10280648g0010	K02183	CALM	calmodulin
C	05169 Epstein-Barr virus infection [PATH:ko05169]
C	05165 Human papillomavirus infection [PATH:ko05165]
D	MA_2157g0010	K11584	PPP2R5	serine/threonine-protein phosphatase 2A regulatory subunit B'
B
B	09174 Infectious disease: parasitic
C	05146 Amoebiasis [PATH:ko05146]
C	05144 Malaria [PATH:ko05144]
C	05145 Toxoplasmosis [PATH:ko05145]
D	MA_240476g0010	K03283	HSPA1s	heat shock 70kDa protein 1/2/6/8
D	MA_79684g0010	K03283	HSPA1s	heat shock 70kDa protein 1/2/6/8
C	05140 Leishmaniasis [PATH:ko05140]
C	05142 Chagas disease [PATH:ko05142]
D	MA_10436227g0010	K01354	ptrB	oligopeptidase B [EC:3.4.21.83]
C	05143 African trypanosomiasis [PATH:ko05143]
D	MA_10436227g0010	K01354	ptrB	oligopeptidase B [EC:3.4.21.83]
B
B	09175 Drug resistance: antimicrobial
C	01501 beta-Lactam resistance [PATH:ko01501]
C	01502 Vancomycin resistance [PATH:ko01502]
C	01503 Cationic antimicrobial peptide (CAMP) resistance [PATH:ko01503]
B
B	09176 Drug resistance: antineoplastic
C	01521 EGFR tyrosine kinase inhibitor resistance [PATH:ko01521]
C	01524 Platinum drug resistance [PATH:ko01524]
D	MA_10429044g0020	K00799	GST, gst	glutathione S-transferase [EC:2.5.1.18]
D	MA_137828g0010	K00799	GST, gst	glutathione S-transferase [EC:2.5.1.18]
D	MA_34977g0010	K00799	GST, gst	glutathione S-transferase [EC:2.5.1.18]
D	MA_738434g0010	K00799	GST, gst	glutathione S-transferase [EC:2.5.1.18]
D	MA_7614511g0010	K00799	GST, gst	glutathione S-transferase [EC:2.5.1.18]
D	MA_8194534g0010	K00799	GST, gst	glutathione S-transferase [EC:2.5.1.18]
D	MA_9334497g0010	K00799	GST, gst	glutathione S-transferase [EC:2.5.1.18]
C	01523 Antifolate resistance [PATH:ko01523]
D	MA_519789g0010	K00602	purH	phosphoribosylaminoimidazolecarboxamide formyltransferase / IMP cyclohydrolase [EC:2.1.2.3 3.5.4.10]
C	01522 Endocrine resistance [PATH:ko01522]
#
A	09180 Brite Hierarchies
B
B	09181 Protein families: metabolism
C	01000 Enzymes [BR:ko01000]
C	01001 Protein kinases [BR:ko01001]
D	MA_10028544g0010	K08869	ADCK, ABC1	aarF domain-containing kinase
C	01009 Protein phosphatases and associated proteins [BR:ko01009]
D	MA_1179g0010	K17550	PPP1R7, SDS22	protein phosphatase 1 regulatory subunit 7
D	MA_103336g0010	K05016	CLCN7	chloride channel 7
D	MA_117382g0010	K03238	EIF2S2	translation initiation factor 2 subunit 2
D	MA_255786g0010	K13192	RBM26	RNA-binding protein 26
D	MA_2157g0010	K11584	PPP2R5	serine/threonine-protein phosphatase 2A regulatory subunit B'
D	MA_10280648g0010	K02183	CALM	calmodulin
D	MA_240476g0010	K03283	HSPA1s	heat shock 70kDa protein 1/2/6/8
D	MA_79684g0010	K03283	HSPA1s	heat shock 70kDa protein 1/2/6/8
D	MA_18328g0020	K14803	PTC2_3	protein phosphatase PTC2/3 [EC:3.1.3.16]
C	01002 Peptidases and inhibitors [BR:ko01002]
D	MA_9930g0010	K08245	E3.4.23.40	phytepsin [EC:3.4.23.40]
D	MA_101405g0010	K22683	APF2	aspartyl protease family protein [EC:3.4.23.-]
D	MA_826663g0010	K22683	APF2	aspartyl protease family protein [EC:3.4.23.-]
D	MA_103463g0010	K16292	CEP, CYSEP	KDEL-tailed cysteine endopeptidase [EC:3.4.22.-]
D	MA_11830g0010	K01366	CTSH	cathepsin H [EC:3.4.22.16]
D	MA_70676g0010	K00764	purF, PPAT	amidophosphoribosyltransferase [EC:2.4.2.14]
D	MA_14333g0010	K00284	GLU, gltS	glutamate synthase (ferredoxin) [EC:1.4.7.1]
D	MA_185611g0010	K00284	GLU, gltS	glutamate synthase (ferredoxin) [EC:1.4.7.1]
D	MA_101156g0010	K03152	thiJ	protein deglycase [EC:3.5.1.124]
D	MA_10432549g0010	K01412	PMPCA, MAS2	mitochondrial-processing peptidase subunit alpha [EC:3.4.24.64]
D	MA_9608290g0010	K17732	PMPCB, MAS1	mitochondrial-processing peptidase subunit beta [EC:3.4.24.64]
D	MA_130557g0010	K02083	allC	allantoate deiminase [EC:3.5.3.9]
D	MA_12996g0010	K01301	NAALAD	N-acetylated-alpha-linked acidic dipeptidase [EC:3.4.17.21]
D	MA_10426393g0010	K03798	ftsH, hflB	cell division protease FtsH [EC:3.4.24.-]
D	MA_188257g0010	K03798	ftsH, hflB	cell division protease FtsH [EC:3.4.24.-]
D	MA_98203g0010	K03798	ftsH, hflB	cell division protease FtsH [EC:3.4.24.-]
D	MA_54469g0010	K06013	STE24	STE24 endopeptidase [EC:3.4.24.84]
D	MA_10436227g0010	K01354	ptrB	oligopeptidase B [EC:3.4.21.83]
D	MA_87619g0010	K16296	SCPL-I	serine carboxypeptidase-like clade I [EC:3.4.16.-]
D	MA_769g0010	K16297	SCPL-II	serine carboxypeptidase-like clade II [EC:3.4.16.-]
D	MA_207420g0010	K01358	clpP, CLPP	ATP-dependent Clp protease, protease subunit [EC:3.4.21.92]
D	MA_10434168g0010	K09651	RHBDD1	rhomboid domain-containing protein 1 [EC:3.4.21.-]
D	MA_10430965g0010	K18592	GGT1_5, CD224	gamma-glutamyltranspeptidase / glutathione hydrolase / leukotriene-C4 hydrolase [EC:2.3.2.2 3.4.19.13 3.4.19.14]
C	01003 Glycosyltransferases [BR:ko01003]
D	MA_194231g0010	K21362	SFR2	galactolipid galactosyltransferase [EC:2.4.1.184]
D	MA_11214g0010	K00703	glgA	starch synthase [EC:2.4.1.21]
D	MA_402760g0010	K13681	FUT	xyloglucan fucosyltransferase [EC:2.4.1.-]
D	MA_8597011g0010	K20890	GUX	xylan alpha-glucuronosyltransferase [EC:2.4.1.-]
D	MA_10428919g0010	K13691	SGT1	pathogen-inducible salicylic acid glucosyltransferase [EC:2.4.1.-]
D	MA_89176g0010	K13691	SGT1	pathogen-inducible salicylic acid glucosyltransferase [EC:2.4.1.-]
D	MA_10434729g0020	K13496	UGT73C	UDP-glucosyltransferase 73C [EC:2.4.1.-]
D	MA_432761g0010	K13496	UGT73C	UDP-glucosyltransferase 73C [EC:2.4.1.-]
D	MA_103636g0020	K23260	TOGT1	scopoletin glucosyltransferase [EC:2.4.1.128]
D	MA_10426647g0010	K23260	TOGT1	scopoletin glucosyltransferase [EC:2.4.1.128]
D	MA_10433869g0010	K23260	TOGT1	scopoletin glucosyltransferase [EC:2.4.1.128]
D	MA_108680g0010	K08237	E2.4.1.218	hydroquinone glucosyltransferase [EC:2.4.1.218]
D	MA_10427170g0010	K00695	E2.4.1.13	sucrose synthase [EC:2.4.1.13]
C	01005 Lipopolysaccharide biosynthesis proteins [BR:ko01005]
C	01011 Peptidoglycan biosynthesis and degradation proteins [BR:ko01011]
C	01004 Lipid biosynthesis proteins [BR:ko01004]
D	MA_24476g0010	K09458	fabF, OXSM, CEM1	3-oxoacyl-[acyl-carrier-protein] synthase II [EC:2.3.1.179]
D	MA_162298g0020	K00059	fabG, OAR1	3-oxoacyl-[acyl-carrier protein] reductase [EC:1.1.1.100]
D	MA_25654g0010	K00059	fabG, OAR1	3-oxoacyl-[acyl-carrier protein] reductase [EC:1.1.1.100]
D	MA_57254g0010	K10258	TER, TSC13, CER10	very-long-chain enoyl-CoA reductase [EC:1.3.1.93]
D	MA_191613g0010	K10781	FATB	fatty acyl-ACP thioesterase B [EC:3.1.2.14 3.1.2.21]
D	MA_10431660g0010	K03921	FAB2, SSI2, desA1	acyl-[acyl-carrier-protein] desaturase [EC:1.14.19.2 1.14.19.11 1.14.19.26]
D	MA_20551g0010	K10256	FAD2	omega-6 fatty acid desaturase / acyl-lipid omega-6 desaturase (Delta-12 desaturase) [EC:1.14.19.6 1.14.19.22]
D	MA_10434670g0010	K10255	FAD6, desA	acyl-lipid omega-6 desaturase (Delta-12 desaturase) [EC:1.14.19.23 1.14.19.45]
D	MA_140292g0010	K10257	FAD3, FAD7, FAD8, desB	acyl-lipid omega-3 desaturase [EC:1.14.19.25 1.14.19.35 1.14.19.36]
D	MA_112757g0010	K01913	AAE7, ACN1	acetate/butyrate---CoA ligase [EC:6.2.1.1 6.2.1.2]
D	MA_135861g0010	K01897	ACSL, fadD	long-chain acyl-CoA synthetase [EC:6.2.1.3]
D	MA_44422g0010	K00630	ATS1	glycerol-3-phosphate O-acyltransferase [EC:2.3.1.15]
D	MA_10434609g0020	K13508	GPAT	glycerol-3-phosphate acyltransferase [EC:2.3.1.15 2.3.1.198]
C	01008 Polyketide biosynthesis proteins [BR:ko01008]
D	MA_20764g0010	K00660	CHS	chalcone synthase [EC:2.3.1.74]
C	01006 Prenyltransferases [BR:ko01006]
D	MA_86365g0010	K13789	GGPS	geranylgeranyl diphosphate synthase, type II [EC:2.5.1.1 2.5.1.10 2.5.1.29]
C	01007 Amino acid related enzymes [BR:ko01007]
D	MA_766311g0010	K01866	YARS, tyrS	tyrosyl-tRNA synthetase [EC:6.1.1.1]
D	MA_10433439g0010	K01870	IARS, ileS	isoleucyl-tRNA synthetase [EC:6.1.1.5]
D	MA_10430100g0010	K04567	KARS, lysS	lysyl-tRNA synthetase, class II [EC:6.1.1.6]
D	MA_12107g0010	K01889	FARSA, pheS	phenylalanyl-tRNA synthetase alpha chain [EC:6.1.1.20]
D	MA_24529g0010	K01889	FARSA, pheS	phenylalanyl-tRNA synthetase alpha chain [EC:6.1.1.20]
D	MA_99207g0010	K00811	ASP5	aspartate aminotransferase, chloroplastic [EC:2.6.1.1]
D	MA_10429130g0010	K00815	TAT	tyrosine aminotransferase [EC:2.6.1.5]
D	MA_18142g0010	K00830	AGXT	alanine-glyoxylate transaminase / serine-glyoxylate transaminase / serine-pyruvate transaminase [EC:2.6.1.44 2.6.1.45 2.6.1.51]
C	00199 Cytochrome P450 [BR:ko00199]
D	MA_10429973g0020	K20556	CYP76C	cytochrome P450 family 76 subfamily C
D	MA_10432446g0030	K20556	CYP76C	cytochrome P450 family 76 subfamily C
D	MA_136449g0010	K15402	CYP86B1	fatty acid omega-hydroxylase [EC:1.14.-.-]
D	MA_10433687g0040	K24184	CYP89A	cytochrome P450 family 89 subfamily A [EC:1.14.-.-]
D	MA_10434709g0010	K20623	CYP92A6	typhasterol/6-deoxotyphasterol 2alpha-hydroxylase
D	MA_10435985g0010	K20495	CYP704B1	long-chain fatty acid omega-monooxygenase [EC:1.14.14.80]
D	MA_96944g0010	K09843	CYP707A	(+)-abscisic acid 8'-hydroxylase [EC:1.14.14.137]
D	MA_79145g0010	K20660	CYP709	cytochrome P450 family 709
D	MA_10428374g0010	K20562	CYP736A	biphenyl-4-hydroxylase
D	MA_59840g0010	K20562	CYP736A	biphenyl-4-hydroxylase
C	00194 Photosynthesis proteins [BR:ko00194]
D	MA_12201g0010	K02723	psbY	photosystem II PsbY protein
D	MA_18349g0010	K08903	psb28	photosystem II 13kDa protein
D	MA_571554g0010	K03542	psbS	photosystem II 22kDa protein
D	MA_10435672g0010	K02689	psaA	photosystem I P700 chlorophyll a apoprotein A1
D	MA_10356500g0030	K02690	psaB	photosystem I P700 chlorophyll a apoprotein A2
D	MA_957637g0010	K02111	ATPF1A, atpA	F-type H+/Na+-transporting ATPase subunit alpha [EC:7.1.2.2 7.2.2.1]
B
B	09182 Protein families: genetic information processing
C	03000 Transcription factors [BR:ko03000]
D	MA_10426824g0010	K09422	MYBP	transcription factor MYB, plant
D	MA_10435612g0010	K09422	MYBP	transcription factor MYB, plant
D	MA_17672g0010	K09422	MYBP	transcription factor MYB, plant
D	MA_6393g0010	K09422	MYBP	transcription factor MYB, plant
D	MA_83118g0010	K09286	EREBP	EREBP-like factor
C	03021 Transcription machinery [BR:ko03021]
D	MA_10436477g0020	K03124	TFIIB, GTF2B, SUA7, tfb	transcription initiation factor TFIIB
D	MA_842965g0020	K03027	RPC40, POLR1C	DNA-directed RNA polymerases I and III subunit RPAC1
C	03019 Messenger RNA biogenesis [BR:ko03019]
D	MA_255786g0010	K13192	RBM26	RNA-binding protein 26
D	MA_141102g0010	K12741	HNRNPA1_3	heterogeneous nuclear ribonucleoprotein A1/A3
D	MA_473g0010	K12741	HNRNPA1_3	heterogeneous nuclear ribonucleoprotein A1/A3
D	MA_10428053g0010	K03267	ERF3, GSPT	peptide chain release factor subunit 3
D	MA_2157g0010	K11584	PPP2R5	serine/threonine-protein phosphatase 2A regulatory subunit B'
D	MA_49173g0010	K18735	SMG9	protein SMG9
D	MA_10353307g0010	K21444	PCBP3_4	poly(rC)-binding protein 3/4
D	MA_10430861g0010	K21444	PCBP3_4	poly(rC)-binding protein 3/4
D	MA_10434157g0010	K12608	CAF16	CCR4-NOT complex subunit CAF16
C	03041 Spliceosome [BR:ko03041]
D	MA_141102g0010	K12741	HNRNPA1_3	heterogeneous nuclear ribonucleoprotein A1/A3
D	MA_473g0010	K12741	HNRNPA1_3	heterogeneous nuclear ribonucleoprotein A1/A3
D	MA_240476g0010	K03283	HSPA1s	heat shock 70kDa protein 1/2/6/8
D	MA_79684g0010	K03283	HSPA1s	heat shock 70kDa protein 1/2/6/8
D	MA_193313g0010	K12819	SLU7	pre-mRNA-processing factor SLU7
D	MA_264314g0010	K13148	CPSF3L, INTS11	integrator complex subunit 11 [EC:3.1.27.-]
D	MA_255786g0010	K13192	RBM26	RNA-binding protein 26
D	MA_1460g0010	K13195	CIRBP	cold-inducible RNA-binding protein
C	03011 Ribosome [BR:ko03011]
D	MA_10435699g0010	K02977	RP-S27Ae, RPS27A, UBA80	ubiquitin-small subunit ribosomal protein S27Ae
D	MA_17326g0010	K02866	RP-L10e, RPL10	large subunit ribosomal protein L10e
D	MA_10430790g0030	K02873	RP-L13e, RPL13	large subunit ribosomal protein L13e
D	MA_186351g0010	K02889	RP-L21e, RPL21	large subunit ribosomal protein L21e
D	MA_10436962g0020	K02893	RP-L23Ae, RPL23A	large subunit ribosomal protein L23Ae
D	MA_102140g0020	K02900	RP-L27Ae, RPL27A	large subunit ribosomal protein L27Ae
D	MA_158457g0010	K02921	RP-L37Ae, RPL37A	large subunit ribosomal protein L37Ae
D	MA_10433058g0020	K02941	RP-LP0, RPLP0	large subunit ribosomal protein LP0
D	MA_10430200g0010	K02942	RP-LP1, RPLP1	large subunit ribosomal protein LP1
D	MA_155591g0010	K02967	RP-S2, MRPS2, rpsB	small subunit ribosomal protein S2
D	MA_14711g0030	K02992	RP-S7, MRPS7, rpsG	small subunit ribosomal protein S7
D	MA_10002614g0010	K02863	RP-L1, MRPL1, rplA	large subunit ribosomal protein L1
D	MA_10435476g0040	K02886	RP-L2, MRPL2, rplB	large subunit ribosomal protein L2
D	MA_483364g0010	K02864	RP-L10, MRPL10, rplJ	large subunit ribosomal protein L10
D	MA_648g0010	K02876	RP-L15, MRPL15, rplO	large subunit ribosomal protein L15
D	MA_87134g0010	K02876	RP-L15, MRPL15, rplO	large subunit ribosomal protein L15
D	MA_10435476g0020	K02878	RP-L16, MRPL16, rplP	large subunit ribosomal protein L16
D	MA_10429786g0010	K02879	RP-L17, MRPL17, rplQ	large subunit ribosomal protein L17
D	MA_10427273g0010	K02892	RP-L23, MRPL23, rplW	large subunit ribosomal protein L23
D	MA_10018366g0010	K02895	RP-L24, MRPL24, rplX	large subunit ribosomal protein L24
D	MA_19490g0010	K02899	RP-L27, MRPL27, rpmA	large subunit ribosomal protein L27
D	MA_42722g0010	K02913	RP-L33, MRPL33, rpmG	large subunit ribosomal protein L33
D	MA_10431457g0010	K02904	RP-L29, rpmC	large subunit ribosomal protein L29
C	03009 Ribosome biogenesis [BR:ko03009]
D	MA_136464g0010	K11294	NCL, NSR1	nucleolin
D	MA_18328g0020	K14803	PTC2_3	protein phosphatase PTC2/3 [EC:3.1.3.16]
D	MA_10425844g0010	K16911	DDX21	ATP-dependent RNA helicase DDX21 [EC:3.6.4.13]
D	MA_240476g0010	K03283	HSPA1s	heat shock 70kDa protein 1/2/6/8
D	MA_79684g0010	K03283	HSPA1s	heat shock 70kDa protein 1/2/6/8
D	MA_57096g0010	K14833	NOC2	nucleolar complex protein 2
D	MA_10006831g0010	K14835	NOP2	25S rRNA (cytosine2870-C5)-methyltransferase [EC:2.1.1.310]
D	MA_10434707g0010	K14852	RRS1	regulator of ribosome biosynthesis
D	MA_29597g0020	K14856	SDA1, SDAD1	protein SDA1
D	MA_34414g0010	K19307	BMT5	25S rRNA (uracil2634-N3)-methyltransferase [EC:2.1.1.313]
D	MA_68061g0010	K19307	BMT5	25S rRNA (uracil2634-N3)-methyltransferase [EC:2.1.1.313]
D	MA_7545917g0010	K07574	yhbY	RNA-binding protein
C	03016 Transfer RNA biogenesis [BR:ko03016]
D	MA_10433186g0010	K01166	RNASET2	ribonuclease T2 [EC:4.6.1.19]
D	MA_10433439g0010	K01870	IARS, ileS	isoleucyl-tRNA synthetase [EC:6.1.1.5]
D	MA_10430100g0010	K04567	KARS, lysS	lysyl-tRNA synthetase, class II [EC:6.1.1.6]
D	MA_12107g0010	K01889	FARSA, pheS	phenylalanyl-tRNA synthetase alpha chain [EC:6.1.1.20]
D	MA_24529g0010	K01889	FARSA, pheS	phenylalanyl-tRNA synthetase alpha chain [EC:6.1.1.20]
D	MA_766311g0010	K01866	YARS, tyrS	tyrosyl-tRNA synthetase [EC:6.1.1.1]
D	MA_10024357g0010	K15442	TAD3, ADAT3	tRNA-specific adenosine deaminase 3
D	MA_10434783g0010	K14168	CTU1, NCS6	cytoplasmic tRNA 2-thiolation protein 1 [EC:2.7.7.-]
D	MA_129565g0010	K12161	URM1	ubiquitin related modifier 1
D	MA_86926g0010	K11991	tadA	tRNA(adenine34) deaminase [EC:3.5.4.33]
D	MA_170724g0010	K03216	trmL, cspR	tRNA (cytidine/uridine-2'-O-)-methyltransferase [EC:2.1.1.207]
C	03012 Translation factors [BR:ko03012]
D	MA_117382g0010	K03238	EIF2S2	translation initiation factor 2 subunit 2
D	MA_6993g0010	K03242	EIF2S3	translation initiation factor 2 subunit 3
D	MA_18402g0010	K02520	infC, MTIF3	translation initiation factor IF-3
D	MA_10426940g0010	K02355	fusA, GFM, EFG	elongation factor G
D	MA_10428053g0010	K03267	ERF3, GSPT	peptide chain release factor subunit 3
D	MA_10432566g0010	K15032	MTERFD	mTERF domain-containing protein, mitochondrial
D	MA_178046g0010	K15032	MTERFD	mTERF domain-containing protein, mitochondrial
D	MA_10431557g0010	K02356	efp	elongation factor P
C	03110 Chaperones and folding catalysts [BR:ko03110]
D	MA_8475g0010	K03695	clpB	ATP-dependent Clp protease ATP-binding subunit ClpB
D	MA_8475g0020	K03695	clpB	ATP-dependent Clp protease ATP-binding subunit ClpB
D	MA_8117g0010	K03696	clpC	ATP-dependent Clp protease ATP-binding subunit ClpC
D	MA_240476g0010	K03283	HSPA1s	heat shock 70kDa protein 1/2/6/8
D	MA_79684g0010	K03283	HSPA1s	heat shock 70kDa protein 1/2/6/8
D	MA_1630050g0010	K13993	HSP20	HSP20 family protein
D	MA_10426393g0010	K03798	ftsH, hflB	cell division protease FtsH [EC:3.4.24.-]
D	MA_188257g0010	K03798	ftsH, hflB	cell division protease FtsH [EC:3.4.24.-]
D	MA_98203g0010	K03798	ftsH, hflB	cell division protease FtsH [EC:3.4.24.-]
D	MA_6671051g0010	K09571	FKBP4_5	FK506-binding protein 4/5 [EC:5.2.1.8]
D	MA_879707g0010	K03671	trxA	thioredoxin 1
D	MA_122077g0010	K22520	LQY1	protein disulfide-isomerase [EC:5.3.4.1]
C	04131 Membrane trafficking [BR:ko04131]
D	MA_6712g0010	K01115	PLD1_2	phospholipase D1/2 [EC:3.1.4.4]
D	MA_10280648g0010	K02183	CALM	calmodulin
D	MA_240476g0010	K03283	HSPA1s	heat shock 70kDa protein 1/2/6/8
D	MA_79684g0010	K03283	HSPA1s	heat shock 70kDa protein 1/2/6/8
D	MA_46367g0010	K21437	ANKRD13	ankyrin repeat domain-containing protein 13
D	MA_10427331g0010	K12486	SMAP	stromal membrane-associated protein
D	MA_135257g0010	K12486	SMAP	stromal membrane-associated protein
D	MA_10432867g0010	K11982	RNF115_126	E3 ubiquitin-protein ligase RNF115/126 [EC:2.3.2.27]
D	MA_22458g0010	K20478	GOLGB1	golgin subfamily B member 1
D	MA_10433607g0010	K23562	EMC1	ER membrane protein complex subunit 1
D	MA_196602g0010	K23362	MPPE1, PGAP5	ethanolamine phosphate phosphodiesterase [EC:3.1.-.-]
D	MA_142007g0010	K01191	MAN2C1	alpha-mannosidase [EC:3.2.1.24]
D	MA_129930g0010	K01623	ALDO	fructose-bisphosphate aldolase, class I [EC:4.1.2.13]
C	04121 Ubiquitin system [BR:ko04121]
D	MA_7263500g0010	K08770	UBC	ubiquitin C
D	MA_10435699g0010	K02977	RP-S27Ae, RPS27A, UBA80	ubiquitin-small subunit ribosomal protein S27Ae
D	MA_455989g0010	K12158	NEDD8	ubiquitin-like protein Nedd8
D	MA_129565g0010	K12161	URM1	ubiquitin related modifier 1
D	MA_46635g0010	K10663	ATL4	E3 ubiquitin-protein ligase ATL4 [EC:2.3.2.27]
D	MA_924791g0010	K10664	ATL6S	E3 ubiquitin-protein ligase ATL6/9/15/31/42/55 [EC:2.3.2.27]
D	MA_15311g0010	K19038	ATL41	E3 ubiquitin-protein ligase ATL41 [EC:2.3.2.27]
D	MA_132683g0010	K10666	RNF5	E3 ubiquitin-protein ligase RNF5 [EC:2.3.2.27]
D	MA_10432867g0010	K11982	RNF115_126	E3 ubiquitin-protein ligase RNF115/126 [EC:2.3.2.27]
D	MA_201391g0010	K16281	RHA1	RING-H2 zinc finger protein RHA1
D	MA_391590g0010	K16281	RHA1	RING-H2 zinc finger protein RHA1
D	MA_24704g0010	K16285	XERICO	RING/U-box domain-containing protein [EC:2.3.2.27]
D	MA_118030g0010	K03868	RBX1, ROC1	RING-box protein 1 [EC:2.3.2.32]
D	MA_961233g0010	K03094	SKP1, CBF3D	S-phase kinase-associated protein 1
D	MA_10429177g0030	K10523	SPOP	speckle-type POZ protein
D	MA_92840g0010	K10523	SPOP	speckle-type POZ protein
D	MA_10428281g0010	K23341	ERLIN	erlin
D	MA_10433700g0010	K24350	UBXN7	UBX domain-containing protein 7
C	03051 Proteasome [BR:ko03051]
D	MA_240476g0010	K03283	HSPA1s	heat shock 70kDa protein 1/2/6/8
D	MA_79684g0010	K03283	HSPA1s	heat shock 70kDa protein 1/2/6/8
D	MA_287840g0020	K11886	ECM29	proteasome component ECM29
C	03032 DNA replication proteins [BR:ko03032]
D	MA_10434442g0010	K02470	gyrB	DNA gyrase subunit B [EC:5.6.2.2]
C	03036 Chromosome and associated proteins [BR:ko03036]
D	MA_22423g0010	K20791	NAA10_11, ARD1_2	N-alpha-acetyltransferase 10/11 [EC:2.3.1.255]
D	MA_500183g0010	K11275	H1_5	histone H1/5
D	MA_234535g0010	K11254	H4	histone H4
D	MA_136464g0010	K11294	NCL, NSR1	nucleolin
D	MA_393566g0010	K11438	PRMT7	type III protein arginine methyltransferase [EC:2.1.1.321]
D	MA_9416g0010	K14972	PAXIP1, PTIP	PAX-interacting protein 1
D	MA_180359g0010	K11547	NDC80, HEC1, TID3	kinetochore protein NDC80
D	MA_961233g0010	K03094	SKP1, CBF3D	S-phase kinase-associated protein 1
D	MA_2157g0010	K11584	PPP2R5	serine/threonine-protein phosphatase 2A regulatory subunit B'
D	MA_10280648g0010	K02183	CALM	calmodulin
D	MA_129930g0010	K01623	ALDO	fructose-bisphosphate aldolase, class I [EC:4.1.2.13]
D	MA_55991g0010	K16812	TPX2	targeting protein for Xklp2
D	MA_10425844g0010	K16911	DDX21	ATP-dependent RNA helicase DDX21 [EC:3.6.4.13]
C	03400 DNA repair and recombination proteins [BR:ko03400]
D	MA_118030g0010	K03868	RBX1, ROC1	RING-box protein 1 [EC:2.3.2.32]
D	MA_42352g0020	K19022	AP5B1	AP-5 complex subunit beta-1
D	MA_74756g0010	K15360	STRA13, CENPX, MHF2	centromere protein X
D	MA_10434442g0010	K02470	gyrB	DNA gyrase subunit B [EC:5.6.2.2]
C	03029 Mitochondrial biogenesis [BR:ko03029]
D	MA_10428650g0020	K02256	COX1	cytochrome c oxidase subunit 1 [EC:7.1.1.9]
D	MA_18402g0010	K02520	infC, MTIF3	translation initiation factor IF-3
D	MA_10426940g0010	K02355	fusA, GFM, EFG	elongation factor G
D	MA_10432566g0010	K15032	MTERFD	mTERF domain-containing protein, mitochondrial
D	MA_178046g0010	K15032	MTERFD	mTERF domain-containing protein, mitochondrial
D	MA_766311g0010	K01866	YARS, tyrS	tyrosyl-tRNA synthetase [EC:6.1.1.1]
D	MA_240476g0010	K03283	HSPA1s	heat shock 70kDa protein 1/2/6/8
D	MA_79684g0010	K03283	HSPA1s	heat shock 70kDa protein 1/2/6/8
D	MA_16420g0020	K20858	MCU	calcium uniporter protein, mitochondrial
D	MA_10432549g0010	K01412	PMPCA, MAS2	mitochondrial-processing peptidase subunit alpha [EC:3.4.24.64]
D	MA_9608290g0010	K17732	PMPCB, MAS1	mitochondrial-processing peptidase subunit beta [EC:3.4.24.64]
B
B	09183 Protein families: signaling and cellular processes
C	02000 Transporters [BR:ko02000]
D	MA_5932g0010	K02069	ABC.X2.P	putative ABC transport system permease protein
D	MA_10433604g0010	K13863	SLC7A1, ATRC1	solute carrier family 7 (cationic amino acid transporter), member 1
D	MA_10430476g0010	K08193	SLC17A	MFS transporter, ACS family, solute carrier family 17 (sodium-dependent inorganic phosphate cotransporter), other
D	MA_68401g0010	K15109	SLC25A20_29, CACT, CACL, CRC1	solute carrier family 25 (mitochondrial carnitine/acylcarnitine transporter), member 20/29
D	MA_3794g0010	K14684	SLC25A23S	solute carrier family 25 (mitochondrial phosphate transporter), member 23/24/25/41
D	MA_5033g0010	K15111	SLC25A26	solute carrier family 25 (mitochondrial S-adenosylmethionine transporter), member 26
D	MA_199003g0010	K14709	SLC39A1_2_3, ZIP1_2_3	solute carrier family 39 (zinc transporter), member 1/2/3
D	MA_1083g0010	K15382	SLC50A, SWEET	solute carrier family 50 (sugar transporter)
D	MA_111938g0010	K15382	SLC50A, SWEET	solute carrier family 50 (sugar transporter)
D	MA_927808g0010	K22733	NIPA, SLC57A2S	magnesium transporter
D	MA_10436649g0010	K24193	STP	MFS transporter, SP family, sugar:H+ symporter
D	MA_28035g0010	K02575	NRT, narK, nrtP, nasA	MFS transporter, NNP family, nitrate/nitrite transporter
D	MA_10436994g0030	K21867	AKT, KAT, GORK, SKOR	potassium channel
D	MA_10433341g0010	K03320	amt, AMT, MEP	ammonium transporter, Amt family
D	MA_469277g0010	K03320	amt, AMT, MEP	ammonium transporter, Amt family
D	MA_10429044g0020	K00799	GST, gst	glutathione S-transferase [EC:2.5.1.18]
D	MA_137828g0010	K00799	GST, gst	glutathione S-transferase [EC:2.5.1.18]
D	MA_34977g0010	K00799	GST, gst	glutathione S-transferase [EC:2.5.1.18]
D	MA_738434g0010	K00799	GST, gst	glutathione S-transferase [EC:2.5.1.18]
D	MA_7614511g0010	K00799	GST, gst	glutathione S-transferase [EC:2.5.1.18]
D	MA_8194534g0010	K00799	GST, gst	glutathione S-transferase [EC:2.5.1.18]
D	MA_9334497g0010	K00799	GST, gst	glutathione S-transferase [EC:2.5.1.18]
D	MA_78696g0010	K21989	TMEM63	calcium permeable stress-gated cation channel
D	MA_78471g0010	K06199	crcB, FEX	fluoride exporter
D	MA_16420g0020	K20858	MCU	calcium uniporter protein, mitochondrial
D	MA_30141g0010	K24194	BOR	boron transporter
D	MA_33989g0010	K16302	CNNM	metal transporter CNNM
C	02044 Secretion system [BR:ko02044]
D	MA_304459g0010	K03070	secA	preprotein translocase subunit SecA [EC:7.4.2.8]
C	02042 Bacterial toxins [BR:ko02042]
D	MA_335240g0010	K01114	plc	phospholipase C [EC:3.1.4.3]
C	02022 Two-component system [BR:ko02022]
C	02035 Bacterial motility proteins [BR:ko02035]
C	04812 Cytoskeleton proteins [BR:ko04812]
D	MA_8085699g0010	K24345	KIC	calcium-binding protein KIC and related proteins
C	04147 Exosome [BR:ko04147]
D	MA_240476g0010	K03283	HSPA1s	heat shock 70kDa protein 1/2/6/8
D	MA_79684g0010	K03283	HSPA1s	heat shock 70kDa protein 1/2/6/8
D	MA_129930g0010	K01623	ALDO	fructose-bisphosphate aldolase, class I [EC:4.1.2.13]
D	MA_10435699g0010	K02977	RP-S27Ae, RPS27A, UBA80	ubiquitin-small subunit ribosomal protein S27Ae
D	MA_135861g0010	K01897	ACSL, fadD	long-chain acyl-CoA synthetase [EC:6.2.1.3]
D	MA_94789g0010	K17285	SELENBP1	methanethiol oxidase [EC:1.8.3.4]
D	MA_356643g0010	K00457	HPD, hppD	4-hydroxyphenylpyruvate dioxygenase [EC:1.13.11.27]
D	MA_519789g0010	K00602	purH	phosphoribosylaminoimidazolecarboxamide formyltransferase / IMP cyclohydrolase [EC:2.1.2.3 3.5.4.10]
D	MA_54469g0010	K06013	STE24	STE24 endopeptidase [EC:3.4.24.84]
D	MA_10280648g0010	K02183	CALM	calmodulin
C	02048 Prokaryotic defense system [BR:ko02048]
C	04030 G protein-coupled receptors [BR:ko04030]
D	MA_10147097g0010	K08472	MLO	mlo protein
C	04050 Cytokine receptors [BR:ko04050]
C	04054 Pattern recognition receptors [BR:ko04054]
C	03310 Nuclear receptors [BR:ko03310]
C	04040 Ion channels [BR:ko04040]
D	MA_354015g0010	K05387	GRIP	glutamate receptor, ionotropic, plant
D	MA_120068g0010	K05389	KCNKF	potassium channel subfamily K, other eukaryote
D	MA_103336g0010	K05016	CLCN7	chloride channel 7
C	04031 GTP-binding proteins [BR:ko04031]
C	04052 Cytokines and growth factors [BR:ko04052]
C	04515 Cell adhesion molecules [BR:ko04515]
C	04090 CD molecules [BR:ko04090]
D	MA_10430965g0010	K18592	GGT1_5, CD224	gamma-glutamyltranspeptidase / glutathione hydrolase / leukotriene-C4 hydrolase [EC:2.3.2.2 3.4.19.13 3.4.19.14]
C	00535 Proteoglycans [BR:ko00535]
C	00536 Glycosaminoglycan binding proteins [BR:ko00536]
C	00537 Glycosylphosphatidylinositol (GPI)-anchored proteins [BR:ko00537]
C	04091 Lectins [BR:ko04091]
C	01504 Antimicrobial resistance genes [BR:ko01504]
C	03200 Viral proteins [BR:ko03200]
B
B	09184 RNA family
C	03100 Non-coding RNAs [BR:ko03100]
#
A	09190 Not Included in Pathway or Brite
B
B	09191 Unclassified: metabolism
C	99980 Enzymes with EC numbers
D	MA_242814g0010	K17756	FAO3	long-chain-alcohol oxidase [EC:1.1.3.20]
D	MA_8052156g0010	K11168	DHRS12	dehydrogenase/reductase SDR family member 12 [EC:1.1.-.-]
D	MA_102653g0020	K22419	VEP1	Delta4-3-oxosteroid 5beta-reductase [EC:1.3.1.3]
D	MA_419572g0010	K23050	PCBER1	phenylcoumaran benzylic ether reductase [EC:1.3.1.-]
D	MA_10427536g0010	K18208	RNLS	renalase [EC:1.6.3.5]
D	MA_10430139g0010	K07304	msrA	peptide-methionine (S)-S-oxide reductase [EC:1.8.4.11]
D	MA_10428927g0010	K05909	E1.10.3.2	laccase [EC:1.10.3.2]
D	MA_10434864g0010	K05909	E1.10.3.2	laccase [EC:1.10.3.2]
D	MA_118833g0010	K05909	E1.10.3.2	laccase [EC:1.10.3.2]
D	MA_97119g0020	K05909	E1.10.3.2	laccase [EC:1.10.3.2]
D	MA_10197498g0020	K03564	BCP, PRXQ, DOT5	thioredoxin-dependent peroxiredoxin [EC:1.11.1.24]
D	MA_906445g0010	K00465	CCD1	carotenoid 9,10(9',10')-cleavage dioxygenase 1 [EC:1.13.11.-]
D	MA_5434g0010	K24028	DMR6, DLO	salicylic acid 3-hydroxylase [EC:1.14.11.-]
D	MA_123267g0010	K21737	ACET6, DES6	acyl-lipid Delta6-acetylenase / acyl-lipid (9-3)-desaturase [EC:1.14.19.38 1.14.19.47]
D	MA_368556g0010	K20417	FAD4	palmitoyl-[glycerolipid] 3-(E)-desaturase [EC:1.14.19.43]
D	MA_10426263g0010	K00574	cfa	cyclopropane-fatty-acyl-phospholipid synthase [EC:2.1.1.79]
D	MA_33040g0010	K20240	SCT	spermidine dicoumaroyl transferase [EC:2.3.1.249]
D	MA_10251013g0010	K08235	E2.4.1.207	xyloglucan:xyloglucosyl transferase [EC:2.4.1.207]
D	MA_12969g0010	K08235	E2.4.1.207	xyloglucan:xyloglucosyl transferase [EC:2.4.1.207]
D	MA_940843g0010	K18823	UGT91H4	soyasaponin III rhamnosyltransferase [EC:2.4.1.273]
D	MA_17639g0020	K20115	RP	[pyruvate, phosphate dikinase]-phosphate phosphotransferase / [pyruvate, phosphate dikinase] kinase [EC:2.7.4.27 2.7.11.32]
D	MA_228529g0010	K18195	RGL4, rhiE	rhamnogalacturonan endolyase [EC:4.2.2.23]
C	99981 Carbohydrate metabolism
D	MA_103404g0010	K20628	exlX	expansin
C	99982 Energy metabolism
C	99983 Lipid metabolism
C	99984 Nucleotide metabolism
C	99985 Amino acid metabolism
D	MA_10432583g0010	K08234	yaeR	glyoxylase I family protein
C	99986 Glycan metabolism
C	99987 Cofactor metabolism
C	99988 Secondary metabolism
C	99999 Others
D	MA_10434977g0010	K22390	ACP7	acid phosphatase type 7
B
B	09192 Unclassified: genetic information processing
C	99973 Transcription
C	99974 Translation
C	99975 Protein processing
C	99976 Replication and repair
C	99998 Others
B
B	09193 Unclassified: signaling and cellular processes
C	99977 Transport
D	MA_9363g0010	K03294	TC.APA	basic amino acid/polyamine antiporter, APA family
C	99978 Cell growth
C	99993 Cell motility
C	99995 Signaling proteins
C	99992 Structural proteins
C	99994 Others
C	99979 Unclassified viral proteins
B
B	09194 Poorly characterized
C	99996 General function prediction only
C	99997 Function unknown
D	MA_166295g0010	K06995	K06995	uncharacterized protein

## Sheet: #Rn vs Bn over
Hierarchy	Pathway / Picea abies gene (MA_XgX)	KO	Name	Definition
A	09100 Metabolism
B
B	09101 Carbohydrate metabolism
C	00010 Glycolysis / Gluconeogenesis [PATH:ko00010]
D	MA_10429354g0010	K00927	PGK, pgk	phosphoglycerate kinase [EC:2.7.2.3]
D	MA_9153293g0010	K00121	frmA, ADH5, adhC	S-(hydroxymethyl)glutathione dehydrogenase / alcohol dehydrogenase [EC:1.1.1.284 1.1.1.1]
D	MA_10434402g0010	K00001	E1.1.1.1, adh	alcohol dehydrogenase [EC:1.1.1.1]
D	MA_9332669g0010	K00001	E1.1.1.1, adh	alcohol dehydrogenase [EC:1.1.1.1]
D	MA_15943g0010	K01785	galM, GALM	aldose 1-epimerase [EC:5.1.3.3]
D	MA_8277894g0010	K01835	pgm	phosphoglucomutase [EC:5.4.2.2]
D	MA_10434287g0020	K00131	gapN	glyceraldehyde-3-phosphate dehydrogenase (NADP+) [EC:1.2.1.9]
C	00020 Citrate cycle (TCA cycle) [PATH:ko00020]
D	MA_160810g0010	K01648	ACLY	ATP citrate (pro-S)-lyase [EC:2.3.3.8]
D	MA_433851g0010	K00026	MDH2	malate dehydrogenase [EC:1.1.1.37]
C	00030 Pentose phosphate pathway [PATH:ko00030]
D	MA_1999g0010	K01057	PGLS, pgl, devB	6-phosphogluconolactonase [EC:3.1.1.31]
D	MA_30531g0010	K00616	E2.2.1.2, talA, talB	transaldolase [EC:2.2.1.2]
D	MA_8277894g0010	K01835	pgm	phosphoglucomutase [EC:5.4.2.2]
D	MA_10434287g0020	K00131	gapN	glyceraldehyde-3-phosphate dehydrogenase (NADP+) [EC:1.2.1.9]
C	00040 Pentose and glucuronate interconversions [PATH:ko00040]
D	MA_10372207g0010	K01051	E3.1.1.11	pectinesterase [EC:3.1.1.11]
D	MA_177306g0010	K01051	E3.1.1.11	pectinesterase [EC:3.1.1.11]
D	MA_7274893g0010	K01051	E3.1.1.11	pectinesterase [EC:3.1.1.11]
D	MA_9367g0020	K01051	E3.1.1.11	pectinesterase [EC:3.1.1.11]
D	MA_474372g0010	K01728	pel	pectate lyase [EC:4.2.2.2]
D	MA_41164g0010	K16190	GLCAK	glucuronokinase [EC:2.7.1.43]
C	00051 Fructose and mannose metabolism [PATH:ko00051]
D	MA_74741g0010	K00847	E2.7.1.4, scrK	fructokinase [EC:2.7.1.4]
C	00052 Galactose metabolism [PATH:ko00052]
D	MA_15943g0010	K01785	galM, GALM	aldose 1-epimerase [EC:5.1.3.3]
D	MA_8277894g0010	K01835	pgm	phosphoglucomutase [EC:5.4.2.2]
D	MA_10427390g0010	K06611	E2.4.1.67	stachyose synthetase [EC:2.4.1.67]
C	00053 Ascorbate and aldarate metabolism [PATH:ko00053]
D	MA_41164g0010	K16190	GLCAK	glucuronokinase [EC:2.7.1.43]
D	MA_10430295g0020	K00103	GULO	L-gulonolactone oxidase [EC:1.1.3.8]
D	MA_110270g0010	K00434	E1.11.1.11	L-ascorbate peroxidase [EC:1.11.1.11]
C	00500 Starch and sucrose metabolism [PATH:ko00500]
D	MA_319g0010	K00695	E2.4.1.13	sucrose synthase [EC:2.4.1.13]
D	MA_10344118g0010	K01188	E3.2.1.21	beta-glucosidase [EC:3.2.1.21]
D	MA_10394370g0010	K01188	E3.2.1.21	beta-glucosidase [EC:3.2.1.21]
D	MA_10426205g0010	K01188	E3.2.1.21	beta-glucosidase [EC:3.2.1.21]
D	MA_102312g0010	K01179	E3.2.1.4	endoglucanase [EC:3.2.1.4]
D	MA_69345g0010	K01179	E3.2.1.4	endoglucanase [EC:3.2.1.4]
D	MA_10427187g0010	K00975	glgC	glucose-1-phosphate adenylyltransferase [EC:2.7.7.27]
D	MA_6198g0010	K00975	glgC	glucose-1-phosphate adenylyltransferase [EC:2.7.7.27]
D	MA_30833g0020	K01176	AMY, amyA, malS	alpha-amylase [EC:3.2.1.1]
D	MA_48114g0010	K16055	TPS	trehalose 6-phosphate synthase/phosphatase [EC:2.4.1.15 3.1.3.12]
D	MA_8277894g0010	K01835	pgm	phosphoglucomutase [EC:5.4.2.2]
D	MA_74741g0010	K00847	E2.7.1.4, scrK	fructokinase [EC:2.7.1.4]
C	00520 Amino sugar and nucleotide sugar metabolism [PATH:ko00520]
D	MA_10431378g0010	K01183	E3.2.1.14	chitinase [EC:3.2.1.14]
D	MA_159244g0020	K01183	E3.2.1.14	chitinase [EC:3.2.1.14]
D	MA_191308g0010	K01183	E3.2.1.14	chitinase [EC:3.2.1.14]
D	MA_295712g0010	K01183	E3.2.1.14	chitinase [EC:3.2.1.14]
D	MA_10313114g0010	K20547	CHIB	basic endochitinase B [EC:3.2.1.14]
D	MA_3507354g0010	K12373	HEXA_B	hexosaminidase [EC:3.2.1.52]
D	MA_8687g0010	K00326	E1.6.2.2	cytochrome-b5 reductase [EC:1.6.2.2]
D	MA_74741g0010	K00847	E2.7.1.4, scrK	fructokinase [EC:2.7.1.4]
D	MA_140124g0010	K15920	XYL4	xylan 1,4-beta-xylosidase [EC:3.2.1.37]
D	MA_4577g0010	K15920	XYL4	xylan 1,4-beta-xylosidase [EC:3.2.1.37]
D	MA_41164g0010	K16190	GLCAK	glucuronokinase [EC:2.7.1.43]
D	MA_8277894g0010	K01835	pgm	phosphoglucomutase [EC:5.4.2.2]
D	MA_52763g0010	K08679	GAE, cap1J	UDP-glucuronate 4-epimerase [EC:5.1.3.6]
D	MA_10427187g0010	K00975	glgC	glucose-1-phosphate adenylyltransferase [EC:2.7.7.27]
D	MA_6198g0010	K00975	glgC	glucose-1-phosphate adenylyltransferase [EC:2.7.7.27]
C	00620 Pyruvate metabolism [PATH:ko00620]
D	MA_38431g0020	K11262	ACACA	acetyl-CoA carboxylase / biotin carboxylase 1 [EC:6.4.1.2 6.3.4.14 2.1.3.15]
D	MA_10427218g0010	K00029	E1.1.1.40, maeB	malate dehydrogenase (oxaloacetate-decarboxylating)(NADP+) [EC:1.1.1.40]
D	MA_433851g0010	K00026	MDH2	malate dehydrogenase [EC:1.1.1.37]
C	00630 Glyoxylate and dicarboxylate metabolism [PATH:ko00630]
D	MA_433851g0010	K00026	MDH2	malate dehydrogenase [EC:1.1.1.37]
D	MA_101658g0010	K22133	AAE3	oxalate---CoA ligase [EC:6.2.1.8]
C	00640 Propanoate metabolism [PATH:ko00640]
D	MA_8022386g0010	K00232	E1.3.3.6, ACOX1, ACOX3	acyl-CoA oxidase [EC:1.3.3.6]
D	MA_38431g0020	K11262	ACACA	acetyl-CoA carboxylase / biotin carboxylase 1 [EC:6.4.1.2 6.3.4.14 2.1.3.15]
C	00650 Butanoate metabolism [PATH:ko00650]
D	MA_1610g0010	K01580	E4.1.1.15, gadB, gadA, GAD	glutamate decarboxylase [EC:4.1.1.15]
D	MA_442130g0010	K01580	E4.1.1.15, gadB, gadA, GAD	glutamate decarboxylase [EC:4.1.1.15]
C	00660 C5-Branched dibasic acid metabolism [PATH:ko00660]
D	MA_9812298g0010	K01704	leuD, IPMI-S	3-isopropylmalate/(R)-2-methylmalate dehydratase small subunit [EC:4.2.1.33 4.2.1.35]
C	00562 Inositol phosphate metabolism [PATH:ko00562]
D	MA_5176g0010	K01858	INO1, ISYNA1	myo-inositol-1-phosphate synthase [EC:5.5.1.4]
B
B	09102 Energy metabolism
C	00190 Oxidative phosphorylation [PATH:ko00190]
D	MA_10430607g0010	K03955	NDUFAB1	NADH dehydrogenase (ubiquinone) 1 alpha/beta subcomplex 1, acyl-carrier protein
D	MA_852g0010	K03966	NDUFB10	NADH dehydrogenase (ubiquinone) 1 beta subcomplex subunit 10
D	MA_69456g0010	K02155	ATPeV0C, ATP6L	V-type H+-transporting ATPase 16kDa proteolipid subunit
D	MA_107182g0010	K01535	PMA1, PMA2	H+-transporting ATPase [EC:7.1.2.1]
C	00195 Photosynthesis [PATH:ko00195]
C	00196 Photosynthesis - antenna proteins [PATH:ko00196]
D	MA_97315g0010	K08912	LHCB1	light-harvesting complex II chlorophyll a/b binding protein 1
C	00710 Carbon fixation in photosynthetic organisms [PATH:ko00710]
D	MA_10429354g0010	K00927	PGK, pgk	phosphoglycerate kinase [EC:2.7.2.3]
D	MA_10427218g0010	K00029	E1.1.1.40, maeB	malate dehydrogenase (oxaloacetate-decarboxylating)(NADP+) [EC:1.1.1.40]
D	MA_433851g0010	K00026	MDH2	malate dehydrogenase [EC:1.1.1.37]
C	00720 Carbon fixation pathways in prokaryotes [PATH:ko00720]
D	MA_160810g0010	K01648	ACLY	ATP citrate (pro-S)-lyase [EC:2.3.3.8]
C	00680 Methane metabolism [PATH:ko00680]
D	MA_9153293g0010	K00121	frmA, ADH5, adhC	S-(hydroxymethyl)glutathione dehydrogenase / alcohol dehydrogenase [EC:1.1.1.284 1.1.1.1]
C	00910 Nitrogen metabolism [PATH:ko00910]
D	MA_10432594g0010	K01674	cah	carbonic anhydrase [EC:4.2.1.1]
C	00920 Sulfur metabolism [PATH:ko00920]
D	MA_10428113g0010	K01738	cysK	cysteine synthase [EC:2.5.1.47]
D	MA_10430835g0010	K01738	cysK	cysteine synthase [EC:2.5.1.47]
B
B	09103 Lipid metabolism
C	00061 Fatty acid biosynthesis [PATH:ko00061]
D	MA_38431g0020	K11262	ACACA	acetyl-CoA carboxylase / biotin carboxylase 1 [EC:6.4.1.2 6.3.4.14 2.1.3.15]
D	MA_10430607g0010	K03955	NDUFAB1	NADH dehydrogenase (ubiquinone) 1 alpha/beta subcomplex 1, acyl-carrier protein
D	MA_10197220g0010	K10781	FATB	fatty acyl-ACP thioesterase B [EC:3.1.2.14 3.1.2.21]
C	00062 Fatty acid elongation [PATH:ko00062]
D	MA_45157g0010	K15397	KCS	3-ketoacyl-CoA synthase [EC:2.3.1.199]
C	00071 Fatty acid degradation [PATH:ko00071]
D	MA_92062g0010	K10527	MFP2	enoyl-CoA hydratase/3-hydroxyacyl-CoA dehydrogenase [EC:4.2.1.17 1.1.1.35 1.1.1.211]
D	MA_8022386g0010	K00232	E1.3.3.6, ACOX1, ACOX3	acyl-CoA oxidase [EC:1.3.3.6]
D	MA_95101g0010	K07517	ECI1_2	Delta3-Delta2-enoyl-CoA isomerase [EC:5.3.3.8]
D	MA_9153293g0010	K00121	frmA, ADH5, adhC	S-(hydroxymethyl)glutathione dehydrogenase / alcohol dehydrogenase [EC:1.1.1.284 1.1.1.1]
D	MA_10434402g0010	K00001	E1.1.1.1, adh	alcohol dehydrogenase [EC:1.1.1.1]
D	MA_9332669g0010	K00001	E1.1.1.1, adh	alcohol dehydrogenase [EC:1.1.1.1]
C	00072 Synthesis and degradation of ketone bodies [PATH:ko00072]
C	00073 Cutin, suberine and wax biosynthesis [PATH:ko00073]
D	MA_10392111g0010	K15400	HHT1	omega-hydroxypalmitate O-feruloyl transferase [EC:2.3.1.188]
D	MA_1990g0010	K15400	HHT1	omega-hydroxypalmitate O-feruloyl transferase [EC:2.3.1.188]
D	MA_56269g0010	K15400	HHT1	omega-hydroxypalmitate O-feruloyl transferase [EC:2.3.1.188]
D	MA_167502g0020	K17991	PXG	peroxygenase [EC:1.11.2.3]
C	00100 Steroid biosynthesis [PATH:ko00100]
D	MA_8489345g0010	K01052	LIPA	lysosomal acid lipase/cholesteryl ester hydrolase [EC:3.1.1.13]
C	00120 Primary bile acid biosynthesis [PATH:ko00120]
C	00121 Secondary bile acid biosynthesis [PATH:ko00121]
C	00140 Steroid hormone biosynthesis [PATH:ko00140]
C	00561 Glycerolipid metabolism [PATH:ko00561]
D	MA_10432684g0010	K13506	GPAT3_4, AGPAT9, AGPAT6	glycerol-3-phosphate O-acyltransferase 3/4 [EC:2.3.1.15]
D	MA_8761892g0010	K13513	LCLAT1, AGPAT8	lysocardiolipin and lysophospholipid acyltransferase [EC:2.3.1.- 2.3.1.51]
D	MA_30350g0010	K00901	dgkA, DGK	diacylglycerol kinase (ATP) [EC:2.7.1.107]
C	00564 Glycerophospholipid metabolism [PATH:ko00564]
D	MA_10432684g0010	K13506	GPAT3_4, AGPAT9, AGPAT6	glycerol-3-phosphate O-acyltransferase 3/4 [EC:2.3.1.15]
D	MA_8761892g0010	K13513	LCLAT1, AGPAT8	lysocardiolipin and lysophospholipid acyltransferase [EC:2.3.1.- 2.3.1.51]
D	MA_30350g0010	K00901	dgkA, DGK	diacylglycerol kinase (ATP) [EC:2.7.1.107]
C	00565 Ether lipid metabolism [PATH:ko00565]
C	00600 Sphingolipid metabolism [PATH:ko00600]
D	MA_10428868g0010	K04711	ACER3, YDC1	dihydroceramidase [EC:3.5.1.-]
D	MA_60892g0010	K17108	GBA2	non-lysosomal glucosylceramidase [EC:3.2.1.45]
C	00590 Arachidonic acid metabolism [PATH:ko00590]
D	MA_366340g0010	K00432	gpx, btuE, bsaA	glutathione peroxidase [EC:1.11.1.9]
D	MA_942954g0010	K00432	gpx, btuE, bsaA	glutathione peroxidase [EC:1.11.1.9]
C	00591 Linoleic acid metabolism [PATH:ko00591]
D	MA_10427506g0020	K15718	LOX1_5	linoleate 9S-lipoxygenase [EC:1.13.11.58]
D	MA_3501g0020	K15718	LOX1_5	linoleate 9S-lipoxygenase [EC:1.13.11.58]
C	00592 alpha-Linolenic acid metabolism [PATH:ko00592]
D	MA_20287g0010	K01723	AOS	hydroperoxide dehydratase [EC:4.2.1.92]
D	MA_8022386g0010	K00232	E1.3.3.6, ACOX1, ACOX3	acyl-CoA oxidase [EC:1.3.3.6]
D	MA_92062g0010	K10527	MFP2	enoyl-CoA hydratase/3-hydroxyacyl-CoA dehydrogenase [EC:4.2.1.17 1.1.1.35 1.1.1.211]
C	01040 Biosynthesis of unsaturated fatty acids [PATH:ko01040]
D	MA_8022386g0010	K00232	E1.3.3.6, ACOX1, ACOX3	acyl-CoA oxidase [EC:1.3.3.6]
B
B	09104 Nucleotide metabolism
C	00230 Purine metabolism [PATH:ko00230]
D	MA_8277894g0010	K01835	pgm	phosphoglucomutase [EC:5.4.2.2]
D	MA_10428331g0010	K01487	E3.5.4.3, guaD	guanine deaminase [EC:3.5.4.3]
C	00240 Pyrimidine metabolism [PATH:ko00240]
D	MA_93039g0010	K01240	URH1	uridine nucleosidase [EC:3.2.2.3]
D	MA_6521216g0010	K01464	DPYS, dht, hydA	dihydropyrimidinase [EC:3.5.2.2]
B
B	09105 Amino acid metabolism
C	00250 Alanine, aspartate and glutamate metabolism [PATH:ko00250]
D	MA_1610g0010	K01580	E4.1.1.15, gadB, gadA, GAD	glutamate decarboxylase [EC:4.1.1.15]
D	MA_442130g0010	K01580	E4.1.1.15, gadB, gadA, GAD	glutamate decarboxylase [EC:4.1.1.15]
C	00260 Glycine, serine and threonine metabolism [PATH:ko00260]
D	MA_160977g0010	K00276	AOC3, AOC2, tynA	primary-amine oxidase [EC:1.4.3.21]
D	MA_101664g0010	K01695	trpA	tryptophan synthase alpha chain [EC:4.2.1.20]
C	00270 Cysteine and methionine metabolism [PATH:ko00270]
D	MA_10428113g0010	K01738	cysK	cysteine synthase [EC:2.5.1.47]
D	MA_10430835g0010	K01738	cysK	cysteine synthase [EC:2.5.1.47]
D	MA_197296g0010	K00789	metK	S-adenosylmethionine synthetase [EC:2.5.1.6]
D	MA_117432g0010	K00815	TAT	tyrosine aminotransferase [EC:2.6.1.5]
D	MA_10436309g0010	K01251	E3.3.1.1, ahcY	adenosylhomocysteinase [EC:3.3.1.1]
D	MA_882654g0010	K01762	ACS	1-aminocyclopropane-1-carboxylate synthase [EC:4.4.1.14]
D	MA_498229g0010	K22207	LCD	L-cysteine desulfhydrase [EC:4.4.1.28]
D	MA_433851g0010	K00026	MDH2	malate dehydrogenase [EC:1.1.1.37]
D	MA_76026g0010	K01761	E4.4.1.11	methionine-gamma-lyase [EC:4.4.1.11]
C	00280 Valine, leucine and isoleucine degradation [PATH:ko00280]
D	MA_92473g0030	K00020	HIBADH, mmsB	3-hydroxyisobutyrate dehydrogenase [EC:1.1.1.31]
C	00290 Valine, leucine and isoleucine biosynthesis [PATH:ko00290]
D	MA_9812298g0010	K01704	leuD, IPMI-S	3-isopropylmalate/(R)-2-methylmalate dehydratase small subunit [EC:4.2.1.33 4.2.1.35]
C	00300 Lysine biosynthesis [PATH:ko00300]
C	00310 Lysine degradation [PATH:ko00310]
C	00220 Arginine biosynthesis [PATH:ko00220]
C	00330 Arginine and proline metabolism [PATH:ko00330]
D	MA_10434188g0020	K12259	SMOX, PAO5	spermine oxidase [EC:1.5.3.16 1.5.3.-]
C	00340 Histidine metabolism [PATH:ko00340]
C	00350 Tyrosine metabolism [PATH:ko00350]
D	MA_284873g0010	K15849	PAT, AAT	bifunctional aspartate aminotransferase and glutamate/aspartate-prephenate aminotransferase [EC:2.6.1.1 2.6.1.78 2.6.1.79]
D	MA_117432g0010	K00815	TAT	tyrosine aminotransferase [EC:2.6.1.5]
D	MA_160977g0010	K00276	AOC3, AOC2, tynA	primary-amine oxidase [EC:1.4.3.21]
D	MA_9153293g0010	K00121	frmA, ADH5, adhC	S-(hydroxymethyl)glutathione dehydrogenase / alcohol dehydrogenase [EC:1.1.1.284 1.1.1.1]
D	MA_10434402g0010	K00001	E1.1.1.1, adh	alcohol dehydrogenase [EC:1.1.1.1]
D	MA_9332669g0010	K00001	E1.1.1.1, adh	alcohol dehydrogenase [EC:1.1.1.1]
C	00360 Phenylalanine metabolism [PATH:ko00360]
D	MA_160977g0010	K00276	AOC3, AOC2, tynA	primary-amine oxidase [EC:1.4.3.21]
D	MA_284873g0010	K15849	PAT, AAT	bifunctional aspartate aminotransferase and glutamate/aspartate-prephenate aminotransferase [EC:2.6.1.1 2.6.1.78 2.6.1.79]
D	MA_117432g0010	K00815	TAT	tyrosine aminotransferase [EC:2.6.1.5]
D	MA_10429279g0010	K10775	PAL	phenylalanine ammonia-lyase [EC:4.3.1.24]
D	MA_123220g0010	K10775	PAL	phenylalanine ammonia-lyase [EC:4.3.1.24]
D	MA_44561g0010	K10775	PAL	phenylalanine ammonia-lyase [EC:4.3.1.24]
C	00380 Tryptophan metabolism [PATH:ko00380]
D	MA_10434721g0020	K11820	UGT74B1	N-hydroxythioamide S-beta-glucosyltransferase [EC:2.4.1.195]
D	MA_5937603g0010	K23947	DAO	2-oxoglutarate-dependent dioxygenase [EC:1.14.11.-]
C	00400 Phenylalanine, tyrosine and tryptophan biosynthesis [PATH:ko00400]
D	MA_54864g0010	K01626	E2.5.1.54, aroF, aroG, aroH	3-deoxy-7-phosphoheptulonate synthase [EC:2.5.1.54]
D	MA_10436080g0010	K13832	aroDE, DHQ-SDH	3-dehydroquinate dehydratase / shikimate dehydrogenase [EC:4.2.1.10 1.1.1.25]
D	MA_10427362g0010	K00891	aroK, aroL	shikimate kinase [EC:2.7.1.71]
D	MA_101664g0010	K01695	trpA	tryptophan synthase alpha chain [EC:4.2.1.20]
D	MA_134613g0010	K01850	E5.4.99.5	chorismate mutase [EC:5.4.99.5]
D	MA_61728g0010	K15227	TYRAAT	arogenate dehydrogenase (NADP+), plant [EC:1.3.1.78]
D	MA_10433592g0010	K05359	ADT, PDT	arogenate/prephenate dehydratase [EC:4.2.1.91 4.2.1.51]
D	MA_647307g0010	K05359	ADT, PDT	arogenate/prephenate dehydratase [EC:4.2.1.91 4.2.1.51]
D	MA_7947g0030	K05359	ADT, PDT	arogenate/prephenate dehydratase [EC:4.2.1.91 4.2.1.51]
D	MA_825097g0010	K05359	ADT, PDT	arogenate/prephenate dehydratase [EC:4.2.1.91 4.2.1.51]
D	MA_284873g0010	K15849	PAT, AAT	bifunctional aspartate aminotransferase and glutamate/aspartate-prephenate aminotransferase [EC:2.6.1.1 2.6.1.78 2.6.1.79]
D	MA_117432g0010	K00815	TAT	tyrosine aminotransferase [EC:2.6.1.5]
B
B	09106 Metabolism of other amino acids
C	00410 beta-Alanine metabolism [PATH:ko00410]
D	MA_1610g0010	K01580	E4.1.1.15, gadB, gadA, GAD	glutamate decarboxylase [EC:4.1.1.15]
D	MA_442130g0010	K01580	E4.1.1.15, gadB, gadA, GAD	glutamate decarboxylase [EC:4.1.1.15]
D	MA_10434188g0020	K12259	SMOX, PAO5	spermine oxidase [EC:1.5.3.16 1.5.3.-]
D	MA_160977g0010	K00276	AOC3, AOC2, tynA	primary-amine oxidase [EC:1.4.3.21]
D	MA_6521216g0010	K01464	DPYS, dht, hydA	dihydropyrimidinase [EC:3.5.2.2]
D	MA_8022386g0010	K00232	E1.3.3.6, ACOX1, ACOX3	acyl-CoA oxidase [EC:1.3.3.6]
C	00430 Taurine and hypotaurine metabolism [PATH:ko00430]
D	MA_1610g0010	K01580	E4.1.1.15, gadB, gadA, GAD	glutamate decarboxylase [EC:4.1.1.15]
D	MA_442130g0010	K01580	E4.1.1.15, gadB, gadA, GAD	glutamate decarboxylase [EC:4.1.1.15]
C	00440 Phosphonate and phosphinate metabolism [PATH:ko00440]
C	00450 Selenocompound metabolism [PATH:ko00450]
D	MA_76026g0010	K01761	E4.4.1.11	methionine-gamma-lyase [EC:4.4.1.11]
C	00460 Cyanoamino acid metabolism [PATH:ko00460]
D	MA_10344118g0010	K01188	E3.2.1.21	beta-glucosidase [EC:3.2.1.21]
D	MA_10394370g0010	K01188	E3.2.1.21	beta-glucosidase [EC:3.2.1.21]
D	MA_10426205g0010	K01188	E3.2.1.21	beta-glucosidase [EC:3.2.1.21]
C	00471 D-Glutamine and D-glutamate metabolism [PATH:ko00471]
C	00472 D-Arginine and D-ornithine metabolism [PATH:ko00472]
C	00473 D-Alanine metabolism [PATH:ko00473]
C	00480 Glutathione metabolism [PATH:ko00480]
D	MA_10434810g0010	K01255	CARP, pepA	leucyl aminopeptidase [EC:3.4.11.1]
D	MA_10333127g0010	K00799	GST, gst	glutathione S-transferase [EC:2.5.1.18]
D	MA_117567g0010	K00799	GST, gst	glutathione S-transferase [EC:2.5.1.18]
D	MA_14925g0010	K00799	GST, gst	glutathione S-transferase [EC:2.5.1.18]
D	MA_9754703g0010	K00799	GST, gst	glutathione S-transferase [EC:2.5.1.18]
D	MA_366340g0010	K00432	gpx, btuE, bsaA	glutathione peroxidase [EC:1.11.1.9]
D	MA_942954g0010	K00432	gpx, btuE, bsaA	glutathione peroxidase [EC:1.11.1.9]
D	MA_110270g0010	K00434	E1.11.1.11	L-ascorbate peroxidase [EC:1.11.1.11]
B
B	09107 Glycan biosynthesis and metabolism
C	00510 N-Glycan biosynthesis [PATH:ko00510]
D	MA_87183g0010	K09659	DPM3	dolichol-phosphate mannosyltransferase subunit 3
D	MA_10436134g0010	K07151	STT3	dolichyl-diphosphooligosaccharide---protein glycosyltransferase [EC:2.4.99.18]
D	MA_10426596g0010	K23741	MAN1B, MNS3	endoplasmic reticulum Man9GlcNAc2 1,2-alpha-mannosidase [EC:3.2.1.209]
C	00513 Various types of N-glycan biosynthesis [PATH:ko00513]
D	MA_10436134g0010	K07151	STT3	dolichyl-diphosphooligosaccharide---protein glycosyltransferase [EC:2.4.99.18]
D	MA_10426596g0010	K23741	MAN1B, MNS3	endoplasmic reticulum Man9GlcNAc2 1,2-alpha-mannosidase [EC:3.2.1.209]
D	MA_3507354g0010	K12373	HEXA_B	hexosaminidase [EC:3.2.1.52]
C	00512 Mucin type O-glycan biosynthesis [PATH:ko00512]
C	00515 Mannose type O-glycan biosynthesis [PATH:ko00515]
C	00514 Other types of O-glycan biosynthesis [PATH:ko00514]
C	00532 Glycosaminoglycan biosynthesis - chondroitin sulfate / dermatan sulfate [PATH:ko00532]
C	00534 Glycosaminoglycan biosynthesis - heparan sulfate / heparin [PATH:ko00534]
C	00533 Glycosaminoglycan biosynthesis - keratan sulfate [PATH:ko00533]
C	00531 Glycosaminoglycan degradation [PATH:ko00531]
D	MA_77698g0010	K07964	HPSE	heparanase [EC:3.2.1.166]
D	MA_3507354g0010	K12373	HEXA_B	hexosaminidase [EC:3.2.1.52]
C	00563 Glycosylphosphatidylinositol (GPI)-anchor biosynthesis [PATH:ko00563]
D	MA_29999g0010	K05291	PIGS	GPI-anchor transamidase subunit S
D	MA_10426997g0010	K05292	PIGT	GPI-anchor transamidase subunit T
C	00601 Glycosphingolipid biosynthesis - lacto and neolacto series [PATH:ko00601]
C	00603 Glycosphingolipid biosynthesis - globo and isoglobo series [PATH:ko00603]
D	MA_3507354g0010	K12373	HEXA_B	hexosaminidase [EC:3.2.1.52]
C	00604 Glycosphingolipid biosynthesis - ganglio series [PATH:ko00604]
D	MA_3507354g0010	K12373	HEXA_B	hexosaminidase [EC:3.2.1.52]
C	00540 Lipopolysaccharide biosynthesis [PATH:ko00540]
C	00541 O-Antigen nucleotide sugar biosynthesis [PATH:ko00541]
D	MA_52763g0010	K08679	GAE, cap1J	UDP-glucuronate 4-epimerase [EC:5.1.3.6]
C	00550 Peptidoglycan biosynthesis [PATH:ko00550]
C	00511 Other glycan degradation [PATH:ko00511]
D	MA_3507354g0010	K12373	HEXA_B	hexosaminidase [EC:3.2.1.52]
D	MA_226275g0010	K01191	MAN2C1	alpha-mannosidase [EC:3.2.1.24]
D	MA_60892g0010	K17108	GBA2	non-lysosomal glucosylceramidase [EC:3.2.1.45]
C	00571 Lipoarabinomannan (LAM) biosynthesis [PATH:ko00571]
C	00572 Arabinogalactan biosynthesis - Mycobacterium [PATH:ko00572]
B
B	09108 Metabolism of cofactors and vitamins
C	00730 Thiamine metabolism [PATH:ko00730]
D	MA_140902g0010	K01662	dxs	1-deoxy-D-xylulose-5-phosphate synthase [EC:2.2.1.7]
C	00740 Riboflavin metabolism [PATH:ko00740]
D	MA_3845g0010	K14379	ACP5	tartrate-resistant acid phosphatase type 5 [EC:3.1.3.2]
D	MA_417207g0010	K14379	ACP5	tartrate-resistant acid phosphatase type 5 [EC:3.1.3.2]
C	00750 Vitamin B6 metabolism [PATH:ko00750]
D	MA_9506636g0010	K13248	PHOSPHO2	pyridoxal phosphate phosphatase PHOSPHO2 [EC:3.1.3.74]
D	MA_9597965g0010	K05275	E1.1.1.65	pyridoxine 4-dehydrogenase [EC:1.1.1.65]
C	00760 Nicotinate and nicotinamide metabolism [PATH:ko00760]
D	MA_93039g0010	K01240	URH1	uridine nucleosidase [EC:3.2.2.3]
C	00770 Pantothenate and CoA biosynthesis [PATH:ko00770]
D	MA_6521216g0010	K01464	DPYS, dht, hydA	dihydropyrimidinase [EC:3.5.2.2]
C	00780 Biotin metabolism [PATH:ko00780]
D	MA_10429638g0010	K19562	BIO3-BIO1	bifunctional dethiobiotin synthetase / adenosylmethionine---8-amino-7-oxononanoate aminotransferase [EC:6.3.3.3 2.6.1.62]
C	00785 Lipoic acid metabolism [PATH:ko00785]
C	00790 Folate biosynthesis [PATH:ko00790]
D	MA_277563g0010	K01930	FPGS	folylpolyglutamate synthase [EC:6.3.2.17]
D	MA_10433805g0010	K18482	ADCL	4-amino-4-deoxychorismate lyase [EC:4.1.3.38]
C	00670 One carbon pool by folate [PATH:ko00670]
C	00830 Retinol metabolism [PATH:ko00830]
D	MA_9153293g0010	K00121	frmA, ADH5, adhC	S-(hydroxymethyl)glutathione dehydrogenase / alcohol dehydrogenase [EC:1.1.1.284 1.1.1.1]
D	MA_10434402g0010	K00001	E1.1.1.1, adh	alcohol dehydrogenase [EC:1.1.1.1]
D	MA_9332669g0010	K00001	E1.1.1.1, adh	alcohol dehydrogenase [EC:1.1.1.1]
C	00860 Porphyrin and chlorophyll metabolism [PATH:ko00860]
D	MA_10433385g0020	K00218	por	protochlorophyllide reductase [EC:1.3.1.33]
D	MA_337265g0010	K08099	E3.1.1.14	chlorophyllase [EC:3.1.1.14]
C	00130 Ubiquinone and other terpenoid-quinone biosynthesis [PATH:ko00130]
D	MA_117432g0010	K00815	TAT	tyrosine aminotransferase [EC:2.6.1.5]
D	MA_130482g0010	K00487	CYP73A	trans-cinnamate 4-monooxygenase [EC:1.14.14.91]
D	MA_56692g0010	K01904	4CL	4-coumarate--CoA ligase [EC:6.2.1.12]
D	MA_521233g0010	K19222	menI, DHNAT	1,4-dihydroxy-2-naphthoyl-CoA hydrolase [EC:3.1.2.28]
D	MA_873234g0010	K19222	menI, DHNAT	1,4-dihydroxy-2-naphthoyl-CoA hydrolase [EC:3.1.2.28]
B
B	09109 Metabolism of terpenoids and polyketides
C	00900 Terpenoid backbone biosynthesis [PATH:ko00900]
D	MA_140902g0010	K01662	dxs	1-deoxy-D-xylulose-5-phosphate synthase [EC:2.2.1.7]
D	MA_8849023g0010	K01597	MVD, mvaD	diphosphomevalonate decarboxylase [EC:4.1.1.33]
D	MA_895626g0010	K13789	GGPS	geranylgeranyl diphosphate synthase, type II [EC:2.5.1.1 2.5.1.10 2.5.1.29]
C	00902 Monoterpenoid biosynthesis [PATH:ko00902]
C	00909 Sesquiterpenoid and triterpenoid biosynthesis [PATH:ko00909]
D	MA_10435148g0010	K15803	GERD	(-)-germacrene D synthase [EC:4.2.3.75]
C	00904 Diterpenoid biosynthesis [PATH:ko00904]
C	00906 Carotenoid biosynthesis [PATH:ko00906]
D	MA_10436701g0010	K09841	ABA2	xanthoxin dehydrogenase [EC:1.1.1.288]
C	00905 Brassinosteroid biosynthesis [PATH:ko00905]
D	MA_31668g0010	K09590	CYP85A1, BR6OX1	brassinosteroid-6-oxidase 1 [EC:1.14.-.-]
C	00981 Insect hormone biosynthesis [PATH:ko00981]
C	00908 Zeatin biosynthesis [PATH:ko00908]
D	MA_10436276g0020	K23452	UGT85A	UDP-glucosyltransferase 85A [EC:2.4.1.-]
D	MA_167603g0010	K23452	UGT85A	UDP-glucosyltransferase 85A [EC:2.4.1.-]
C	00903 Limonene and pinene degradation [PATH:ko00903]
C	00281 Geraniol degradation [PATH:ko00281]
C	01052 Type I polyketide structures [PATH:ko01052]
C	00522 Biosynthesis of 12-, 14- and 16-membered macrolides [PATH:ko00522]
C	01051 Biosynthesis of ansamycins [PATH:ko01051]
C	01059 Biosynthesis of enediyne antibiotics [PATH:ko01059]
C	01056 Biosynthesis of type II polyketide backbone [PATH:ko01056]
C	01057 Biosynthesis of type II polyketide products [PATH:ko01057]
C	00253 Tetracycline biosynthesis [PATH:ko00253]
C	00523 Polyketide sugar unit biosynthesis [PATH:ko00523]
C	01054 Nonribosomal peptide structures [PATH:ko01054]
C	01053 Biosynthesis of siderophore group nonribosomal peptides [PATH:ko01053]
C	01055 Biosynthesis of vancomycin group antibiotics [PATH:ko01055]
B
B	09110 Biosynthesis of other secondary metabolites
C	00940 Phenylpropanoid biosynthesis [PATH:ko00940]
D	MA_10429279g0010	K10775	PAL	phenylalanine ammonia-lyase [EC:4.3.1.24]
D	MA_123220g0010	K10775	PAL	phenylalanine ammonia-lyase [EC:4.3.1.24]
D	MA_44561g0010	K10775	PAL	phenylalanine ammonia-lyase [EC:4.3.1.24]
D	MA_130482g0010	K00487	CYP73A	trans-cinnamate 4-monooxygenase [EC:1.14.14.91]
D	MA_56692g0010	K01904	4CL	4-coumarate--CoA ligase [EC:6.2.1.12]
D	MA_106573g0010	K13065	E2.3.1.133, HCT	shikimate O-hydroxycinnamoyltransferase [EC:2.3.1.133]
D	MA_87599g0010	K18368	CSE	caffeoylshikimate esterase [EC:3.1.1.-]
D	MA_6931g0010	K00588	E2.1.1.104	caffeoyl-CoA O-methyltransferase [EC:2.1.1.104]
D	MA_9446650g0010	K09753	CCR	cinnamoyl-CoA reductase [EC:1.2.1.44]
D	MA_10432099g0010	K13066	E2.1.1.68, COMT	caffeic acid 3-O-methyltransferase [EC:2.1.1.68]
D	MA_76956g0010	K13066	E2.1.1.68, COMT	caffeic acid 3-O-methyltransferase [EC:2.1.1.68]
D	MA_10425995g0010	K00430	E1.11.1.7	peroxidase [EC:1.11.1.7]
D	MA_10428648g0010	K00430	E1.11.1.7	peroxidase [EC:1.11.1.7]
D	MA_111431g0010	K00430	E1.11.1.7	peroxidase [EC:1.11.1.7]
D	MA_792979g0010	K00430	E1.11.1.7	peroxidase [EC:1.11.1.7]
D	MA_10344118g0010	K01188	E3.2.1.21	beta-glucosidase [EC:3.2.1.21]
D	MA_10394370g0010	K01188	E3.2.1.21	beta-glucosidase [EC:3.2.1.21]
D	MA_10426205g0010	K01188	E3.2.1.21	beta-glucosidase [EC:3.2.1.21]
D	MA_10426914g0010	K23260	TOGT1	scopoletin glucosyltransferase [EC:2.4.1.128]
D	MA_10434954g0010	K23260	TOGT1	scopoletin glucosyltransferase [EC:2.4.1.128]
C	00945 Stilbenoid, diarylheptanoid and gingerol biosynthesis [PATH:ko00945]
D	MA_130482g0010	K00487	CYP73A	trans-cinnamate 4-monooxygenase [EC:1.14.14.91]
D	MA_106573g0010	K13065	E2.3.1.133, HCT	shikimate O-hydroxycinnamoyltransferase [EC:2.3.1.133]
D	MA_6931g0010	K00588	E2.1.1.104	caffeoyl-CoA O-methyltransferase [EC:2.1.1.104]
C	00941 Flavonoid biosynthesis [PATH:ko00941]
D	MA_10426264g0020	K00660	CHS	chalcone synthase [EC:2.3.1.74]
D	MA_5735g0010	K00660	CHS	chalcone synthase [EC:2.3.1.74]
D	MA_118809g0010	K01859	E5.5.1.6	chalcone isomerase [EC:5.5.1.6]
D	MA_502949g0010	K01859	E5.5.1.6	chalcone isomerase [EC:5.5.1.6]
D	MA_10435304g0010	K00475	F3H	naringenin 3-dioxygenase [EC:1.14.11.9]
D	MA_130482g0010	K00487	CYP73A	trans-cinnamate 4-monooxygenase [EC:1.14.14.91]
D	MA_134595g0010	K05280	CYP75B1	flavonoid 3'-monooxygenase [EC:1.14.14.82]
D	MA_79460g0010	K13082	DFR	bifunctional dihydroflavonol 4-reductase/flavanone 4-reductase [EC:1.1.1.219 1.1.1.234]
D	MA_633198g0010	K13083	CYP75A	flavonoid 3',5'-hydroxylase [EC:1.14.14.81]
D	MA_10435917g0010	K05277	ANS	anthocyanidin synthase [EC:1.14.20.4]
D	MA_52620g0020	K08695	ANR	anthocyanidin reductase [EC:1.3.1.77]
D	MA_10144850g0010	K13081	LAR	leucoanthocyanidin reductase [EC:1.17.1.3]
D	MA_16892g0010	K13081	LAR	leucoanthocyanidin reductase [EC:1.17.1.3]
D	MA_106573g0010	K13065	E2.3.1.133, HCT	shikimate O-hydroxycinnamoyltransferase [EC:2.3.1.133]
D	MA_6931g0010	K00588	E2.1.1.104	caffeoyl-CoA O-methyltransferase [EC:2.1.1.104]
C	00944 Flavone and flavonol biosynthesis [PATH:ko00944]
D	MA_633198g0010	K13083	CYP75A	flavonoid 3',5'-hydroxylase [EC:1.14.14.81]
D	MA_134595g0010	K05280	CYP75B1	flavonoid 3'-monooxygenase [EC:1.14.14.82]
D	MA_237379g0010	K22771	UGT73C6	flavonol-3-O-L-rhamnoside-7-O-glucosyltransferase [EC:2.4.1.-]
C	00942 Anthocyanin biosynthesis [PATH:ko00942]
C	00943 Isoflavonoid biosynthesis [PATH:ko00943]
C	00901 Indole alkaloid biosynthesis [PATH:ko00901]
C	00403 Indole diterpene alkaloid biosynthesis [PATH:ko00403]
C	00950 Isoquinoline alkaloid biosynthesis [PATH:ko00950]
D	MA_284873g0010	K15849	PAT, AAT	bifunctional aspartate aminotransferase and glutamate/aspartate-prephenate aminotransferase [EC:2.6.1.1 2.6.1.78 2.6.1.79]
D	MA_117432g0010	K00815	TAT	tyrosine aminotransferase [EC:2.6.1.5]
D	MA_160977g0010	K00276	AOC3, AOC2, tynA	primary-amine oxidase [EC:1.4.3.21]
C	00960 Tropane, piperidine and pyridine alkaloid biosynthesis [PATH:ko00960]
D	MA_160977g0010	K00276	AOC3, AOC2, tynA	primary-amine oxidase [EC:1.4.3.21]
D	MA_284873g0010	K15849	PAT, AAT	bifunctional aspartate aminotransferase and glutamate/aspartate-prephenate aminotransferase [EC:2.6.1.1 2.6.1.78 2.6.1.79]
D	MA_117432g0010	K00815	TAT	tyrosine aminotransferase [EC:2.6.1.5]
C	01058 Acridone alkaloid biosynthesis [PATH:ko01058]
C	00232 Caffeine metabolism [PATH:ko00232]
C	00965 Betalain biosynthesis [PATH:ko00965]
D	MA_10430803g0010	K15777	DOPA	4,5-DOPA dioxygenase extradiol [EC:1.13.11.-]
C	00966 Glucosinolate biosynthesis [PATH:ko00966]
D	MA_10434721g0020	K11820	UGT74B1	N-hydroxythioamide S-beta-glucosyltransferase [EC:2.4.1.195]
C	00402 Benzoxazinoid biosynthesis [PATH:ko00402]
C	00311 Penicillin and cephalosporin biosynthesis [PATH:ko00311]
C	00332 Carbapenem biosynthesis [PATH:ko00332]
C	00261 Monobactam biosynthesis [PATH:ko00261]
C	00331 Clavulanic acid biosynthesis [PATH:ko00331]
C	00521 Streptomycin biosynthesis [PATH:ko00521]
D	MA_8277894g0010	K01835	pgm	phosphoglucomutase [EC:5.4.2.2]
D	MA_5176g0010	K01858	INO1, ISYNA1	myo-inositol-1-phosphate synthase [EC:5.5.1.4]
C	00524 Neomycin, kanamycin and gentamicin biosynthesis [PATH:ko00524]
C	00525 Acarbose and validamycin biosynthesis [PATH:ko00525]
C	00401 Novobiocin biosynthesis [PATH:ko00401]
D	MA_117432g0010	K00815	TAT	tyrosine aminotransferase [EC:2.6.1.5]
C	00404 Staurosporine biosynthesis [PATH:ko00404]
C	00405 Phenazine biosynthesis [PATH:ko00405]
C	00333 Prodigiosin biosynthesis [PATH:ko00333]
C	00254 Aflatoxin biosynthesis [PATH:ko00254]
D	MA_38431g0020	K11262	ACACA	acetyl-CoA carboxylase / biotin carboxylase 1 [EC:6.4.1.2 6.3.4.14 2.1.3.15]
C	00999 Biosynthesis of various secondary metabolites - part 1 [PATH:ko00999]
C	00998 Biosynthesis of various secondary metabolites - part 2 [PATH:ko00998]
D	MA_73179g0010	K21568	PLR	pinoresinol/lariciresinol reductase [EC:1.23.1.1 1.23.1.2 1.23.1.3 1.23.1.4]
C	00997 Biosynthesis of various secondary metabolites - part 3 [PATH:ko00997]
B
B	09111 Xenobiotics biodegradation and metabolism
C	00362 Benzoate degradation [PATH:ko00362]
C	00627 Aminobenzoate degradation [PATH:ko00627]
C	00364 Fluorobenzoate degradation [PATH:ko00364]
D	MA_10427595g0010	K01061	E3.1.1.45	carboxymethylenebutenolidase [EC:3.1.1.45]
C	00625 Chloroalkane and chloroalkene degradation [PATH:ko00625]
D	MA_10434402g0010	K00001	E1.1.1.1, adh	alcohol dehydrogenase [EC:1.1.1.1]
D	MA_9332669g0010	K00001	E1.1.1.1, adh	alcohol dehydrogenase [EC:1.1.1.1]
D	MA_9153293g0010	K00121	frmA, ADH5, adhC	S-(hydroxymethyl)glutathione dehydrogenase / alcohol dehydrogenase [EC:1.1.1.284 1.1.1.1]
C	00361 Chlorocyclohexane and chlorobenzene degradation [PATH:ko00361]
D	MA_10427595g0010	K01061	E3.1.1.45	carboxymethylenebutenolidase [EC:3.1.1.45]
C	00623 Toluene degradation [PATH:ko00623]
D	MA_10427595g0010	K01061	E3.1.1.45	carboxymethylenebutenolidase [EC:3.1.1.45]
C	00622 Xylene degradation [PATH:ko00622]
C	00633 Nitrotoluene degradation [PATH:ko00633]
C	00642 Ethylbenzene degradation [PATH:ko00642]
C	00643 Styrene degradation [PATH:ko00643]
C	00791 Atrazine degradation [PATH:ko00791]
C	00930 Caprolactam degradation [PATH:ko00930]
C	00363 Bisphenol degradation [PATH:ko00363]
C	00621 Dioxin degradation [PATH:ko00621]
C	00626 Naphthalene degradation [PATH:ko00626]
D	MA_10434402g0010	K00001	E1.1.1.1, adh	alcohol dehydrogenase [EC:1.1.1.1]
D	MA_9332669g0010	K00001	E1.1.1.1, adh	alcohol dehydrogenase [EC:1.1.1.1]
D	MA_9153293g0010	K00121	frmA, ADH5, adhC	S-(hydroxymethyl)glutathione dehydrogenase / alcohol dehydrogenase [EC:1.1.1.284 1.1.1.1]
C	00624 Polycyclic aromatic hydrocarbon degradation [PATH:ko00624]
C	00365 Furfural degradation [PATH:ko00365]
C	00984 Steroid degradation [PATH:ko00984]
C	00980 Metabolism of xenobiotics by cytochrome P450 [PATH:ko00980]
D	MA_10333127g0010	K00799	GST, gst	glutathione S-transferase [EC:2.5.1.18]
D	MA_117567g0010	K00799	GST, gst	glutathione S-transferase [EC:2.5.1.18]
D	MA_14925g0010	K00799	GST, gst	glutathione S-transferase [EC:2.5.1.18]
D	MA_9754703g0010	K00799	GST, gst	glutathione S-transferase [EC:2.5.1.18]
D	MA_9153293g0010	K00121	frmA, ADH5, adhC	S-(hydroxymethyl)glutathione dehydrogenase / alcohol dehydrogenase [EC:1.1.1.284 1.1.1.1]
D	MA_10434402g0010	K00001	E1.1.1.1, adh	alcohol dehydrogenase [EC:1.1.1.1]
D	MA_9332669g0010	K00001	E1.1.1.1, adh	alcohol dehydrogenase [EC:1.1.1.1]
C	00982 Drug metabolism - cytochrome P450 [PATH:ko00982]
D	MA_10333127g0010	K00799	GST, gst	glutathione S-transferase [EC:2.5.1.18]
D	MA_117567g0010	K00799	GST, gst	glutathione S-transferase [EC:2.5.1.18]
D	MA_14925g0010	K00799	GST, gst	glutathione S-transferase [EC:2.5.1.18]
D	MA_9754703g0010	K00799	GST, gst	glutathione S-transferase [EC:2.5.1.18]
D	MA_9153293g0010	K00121	frmA, ADH5, adhC	S-(hydroxymethyl)glutathione dehydrogenase / alcohol dehydrogenase [EC:1.1.1.284 1.1.1.1]
D	MA_10434402g0010	K00001	E1.1.1.1, adh	alcohol dehydrogenase [EC:1.1.1.1]
D	MA_9332669g0010	K00001	E1.1.1.1, adh	alcohol dehydrogenase [EC:1.1.1.1]
C	00983 Drug metabolism - other enzymes [PATH:ko00983]
D	MA_6521216g0010	K01464	DPYS, dht, hydA	dihydropyrimidinase [EC:3.5.2.2]
D	MA_10333127g0010	K00799	GST, gst	glutathione S-transferase [EC:2.5.1.18]
D	MA_117567g0010	K00799	GST, gst	glutathione S-transferase [EC:2.5.1.18]
D	MA_14925g0010	K00799	GST, gst	glutathione S-transferase [EC:2.5.1.18]
D	MA_9754703g0010	K00799	GST, gst	glutathione S-transferase [EC:2.5.1.18]
B
B	09112 Not included in regular maps
C	09113 Global maps only
#
A	09120 Genetic Information Processing
B
B	09121 Transcription
C	03020 RNA polymerase [PATH:ko03020]
D	MA_10220433g0010	K03018	RPC1, POLR3A	DNA-directed RNA polymerase III subunit RPC1 [EC:2.7.7.6]
C	03022 Basal transcription factors [PATH:ko03022]
C	03040 Spliceosome [PATH:ko03040]
D	MA_193313g0010	K12819	SLU7	pre-mRNA-processing factor SLU7
D	MA_6972g0010	K12854	SNRNP200, BRR2	pre-mRNA-splicing helicase BRR2 [EC:3.6.4.13]
D	MA_160636g0010	K03283	HSPA1s	heat shock 70kDa protein 1/2/6/8
D	MA_7197g0010	K12875	ACIN1, ACINUS	apoptotic chromatin condensation inducer in the nucleus
D	MA_28218g0010	K12741	HNRNPA1_3	heterogeneous nuclear ribonucleoprotein A1/A3
D	MA_473g0010	K12741	HNRNPA1_3	heterogeneous nuclear ribonucleoprotein A1/A3
B
B	09122 Translation
C	03010 Ribosome [PATH:ko03010]
D	MA_82191g0010	K02957	RP-S15Ae, RPS15A	small subunit ribosomal protein S15Ae
D	MA_32670g0010	K02960	RP-S16e, RPS16	small subunit ribosomal protein S16e
D	MA_54625g0010	K02978	RP-S27e, RPS27	small subunit ribosomal protein S27e
D	MA_47061g0010	K02977	RP-S27Ae, RPS27A, UBA80	ubiquitin-small subunit ribosomal protein S27Ae
D	MA_10426381g0010	K02881	RP-L18, MRPL18, rplR	large subunit ribosomal protein L18
D	MA_10428203g0010	K02937	RP-L7e, RPL7	large subunit ribosomal protein L7e
D	MA_648702g0010	K02936	RP-L7Ae, RPL7A	large subunit ribosomal protein L7Ae
D	MA_40819g0010	K02889	RP-L21e, RPL21	large subunit ribosomal protein L21e
D	MA_10429866g0020	K02894	RP-L23e, RPL23	large subunit ribosomal protein L23e
D	MA_10433318g0010	K02905	RP-L29e, RPL29	large subunit ribosomal protein L29e
D	MA_10429159g0020	K02918	RP-L35e, RPL35	large subunit ribosomal protein L35e
D	MA_10433058g0010	K02941	RP-LP0, RPLP0	large subunit ribosomal protein LP0
C	00970 Aminoacyl-tRNA biosynthesis [PATH:ko00970]
C	03013 RNA transport [PATH:ko03013]
D	MA_10153396g0010	K03260	EIF4G	translation initiation factor 4G
D	MA_7197g0010	K12875	ACIN1, ACINUS	apoptotic chromatin condensation inducer in the nucleus
C	03015 mRNA surveillance pathway [PATH:ko03015]
D	MA_7197g0010	K12875	ACIN1, ACINUS	apoptotic chromatin condensation inducer in the nucleus
D	MA_10429990g0010	K06100	SYMPK	symplekin
D	MA_36839g0020	K14411	MSI	RNA-binding protein Musashi
C	03008 Ribosome biogenesis in eukaryotes [PATH:ko03008]
D	MA_735g0010	K14550	UTP10, HEATR1	U3 small nucleolar RNA-associated protein 10
D	MA_915042g0010	K14566	UTP24, FCF1	U3 small nucleolar RNA-associated protein 24
D	MA_30617g0020	K14536	RIA1	ribosome assembly protein 1 [EC:3.6.5.-]
B
B	09123 Folding, sorting and degradation
C	03060 Protein export [PATH:ko03060]
D	MA_27783g0010	K07342	SEC61G, SSS1, secE	protein transport protein SEC61 subunit gamma and related proteins
C	04141 Protein processing in endoplasmic reticulum [PATH:ko04141]
D	MA_27783g0010	K07342	SEC61G, SSS1, secE	protein transport protein SEC61 subunit gamma and related proteins
D	MA_10436134g0010	K07151	STT3	dolichyl-diphosphooligosaccharide---protein glycosyltransferase [EC:2.4.99.18]
D	MA_19827g0010	K08054	CANX	calnexin
D	MA_139086g0010	K08057	CALR	calreticulin
D	MA_10426596g0010	K23741	MAN1B, MNS3	endoplasmic reticulum Man9GlcNAc2 1,2-alpha-mannosidase [EC:3.2.1.209]
D	MA_14388g0010	K07953	SAR1	GTP-binding protein SAR1 [EC:3.6.5.-]
D	MA_160636g0010	K03283	HSPA1s	heat shock 70kDa protein 1/2/6/8
D	MA_10428406g0010	K09562	HSPBP1, FES1	hsp70-interacting protein
D	MA_10427040g0010	K13993	HSP20	HSP20 family protein
D	MA_10427040g0020	K13993	HSP20	HSP20 family protein
D	MA_10435784g0010	K14018	PLAA, DOA1, UFD3	phospholipase A-2-activating protein
D	MA_130652g0010	K04554	UBE2J2, NCUBE2, UBC6	ubiquitin-conjugating enzyme E2 J2 [EC:2.3.2.23]
D	MA_133071g0010	K10666	RNF5	E3 ubiquitin-protein ligase RNF5 [EC:2.3.2.27]
C	04130 SNARE interactions in vesicular transport [PATH:ko04130]
D	MA_247623g0010	K08488	STX7	syntaxin 7
C	04120 Ubiquitin mediated proteolysis [PATH:ko04120]
D	MA_10426807g0010	K08770	UBC	ubiquitin C
D	MA_10431748g0020	K08770	UBC	ubiquitin C
D	MA_41251g0030	K08770	UBC	ubiquitin C
D	MA_57988g0010	K08770	UBC	ubiquitin C
D	MA_47061g0010	K02977	RP-S27Ae, RPS27A, UBA80	ubiquitin-small subunit ribosomal protein S27Ae
D	MA_130652g0010	K04554	UBE2J2, NCUBE2, UBC6	ubiquitin-conjugating enzyme E2 J2 [EC:2.3.2.23]
D	MA_91680g0010	K04506	SIAH1	E3 ubiquitin-protein ligase SIAH1 [EC:2.3.2.27]
D	MA_8950g0010	K10143	RFWD2, COP1	E3 ubiquitin-protein ligase RFWD2 [EC:2.3.2.27]
D	MA_507769g0010	K03869	CUL3	cullin 3
C	04122 Sulfur relay system [PATH:ko04122]
C	03050 Proteasome [PATH:ko03050]
D	MA_302648g0010	K11599	POMP, UMP1	proteasome maturation protein
C	03018 RNA degradation [PATH:ko03018]
B
B	09124 Replication and repair
C	03030 DNA replication [PATH:ko03030]
D	MA_10432515g0010	K02542	MCM6	DNA replication licensing factor MCM6 [EC:3.6.4.12]
C	03410 Base excision repair [PATH:ko03410]
D	MA_114043g0010	K01246	tag	DNA-3-methyladenine glycosylase I [EC:3.2.2.20]
C	03420 Nucleotide excision repair [PATH:ko03420]
C	03430 Mismatch repair [PATH:ko03430]
C	03440 Homologous recombination [PATH:ko03440]
D	MA_387725g0010	K10901	BLM, RECQL3, SGS1	bloom syndrome protein [EC:3.6.4.12]
C	03450 Non-homologous end-joining [PATH:ko03450]
C	03460 Fanconi anemia pathway [PATH:ko03460]
D	MA_387725g0010	K10901	BLM, RECQL3, SGS1	bloom syndrome protein [EC:3.6.4.12]
#
A	09130 Environmental Information Processing
B
B	09131 Membrane transport
C	02010 ABC transporters [PATH:ko02010]
D	MA_10434414g0010	K05665	ABCC1	ATP-binding cassette, subfamily C (CFTR/MRP), member 1 [EC:7.6.2.3]
D	MA_635466g0010	K05666	ABCC2	ATP-binding cassette, subfamily C (CFTR/MRP), member 2
C	02060 Phosphotransferase system (PTS) [PATH:ko02060]
C	03070 Bacterial secretion system [PATH:ko03070]
B
B	09132 Signal transduction
C	02020 Two-component system [PATH:ko02020]
D	MA_10372207g0010	K01051	E3.1.1.11	pectinesterase [EC:3.1.1.11]
D	MA_177306g0010	K01051	E3.1.1.11	pectinesterase [EC:3.1.1.11]
D	MA_7274893g0010	K01051	E3.1.1.11	pectinesterase [EC:3.1.1.11]
D	MA_9367g0020	K01051	E3.1.1.11	pectinesterase [EC:3.1.1.11]
D	MA_102312g0010	K01179	E3.2.1.4	endoglucanase [EC:3.2.1.4]
D	MA_69345g0010	K01179	E3.2.1.4	endoglucanase [EC:3.2.1.4]
C	04010 MAPK signaling pathway [PATH:ko04010]
D	MA_160636g0010	K03283	HSPA1s	heat shock 70kDa protein 1/2/6/8
C	04013 MAPK signaling pathway - fly [PATH:ko04013]
D	MA_91680g0010	K04506	SIAH1	E3 ubiquitin-protein ligase SIAH1 [EC:2.3.2.27]
C	04016 MAPK signaling pathway - plant [PATH:ko04016]
D	MA_10313114g0010	K20547	CHIB	basic endochitinase B [EC:3.2.1.14]
D	MA_120757g0010	K14497	PP2C	protein phosphatase 2C [EC:3.1.3.16]
D	MA_1578433g0010	K20716	MAPKKK17_18	mitogen-activated protein kinase kinase kinase 17/18
D	MA_10204459g0010	K02183	CALM	calmodulin
D	MA_52449g0010	K02183	CALM	calmodulin
D	MA_10430603g0010	K20718	ER	LRR receptor-like serine/threonine-protein kinase ERECTA [EC:2.7.11.1]
C	04011 MAPK signaling pathway - yeast [PATH:ko04011]
D	MA_10429560g0010	K04536	GNB1	guanine nucleotide-binding protein G(I)/G(S)/G(T) subunit beta-1
C	04012 ErbB signaling pathway [PATH:ko04012]
C	04014 Ras signaling pathway [PATH:ko04014]
D	MA_10429560g0010	K04536	GNB1	guanine nucleotide-binding protein G(I)/G(S)/G(T) subunit beta-1
D	MA_10204459g0010	K02183	CALM	calmodulin
D	MA_52449g0010	K02183	CALM	calmodulin
D	MA_10432854g0010	K19613	SHOC2, SUR8	leucine-rich repeat protein SHOC2
D	MA_827806g0010	K19613	SHOC2, SUR8	leucine-rich repeat protein SHOC2
C	04015 Rap1 signaling pathway [PATH:ko04015]
D	MA_10204459g0010	K02183	CALM	calmodulin
D	MA_52449g0010	K02183	CALM	calmodulin
C	04310 Wnt signaling pathway [PATH:ko04310]
D	MA_10432685g0010	K19882	NOTUM	O-palmitoleoyl-L-serine hydrolase [EC:3.1.1.98]
D	MA_91680g0010	K04506	SIAH1	E3 ubiquitin-protein ligase SIAH1 [EC:2.3.2.27]
C	04330 Notch signaling pathway [PATH:ko04330]
C	04340 Hedgehog signaling pathway [PATH:ko04340]
D	MA_507769g0010	K03869	CUL3	cullin 3
D	MA_918722g0010	K10523	SPOP	speckle-type POZ protein
C	04341 Hedgehog signaling pathway - fly [PATH:ko04341]
D	MA_918722g0010	K10523	SPOP	speckle-type POZ protein
D	MA_507769g0010	K03869	CUL3	cullin 3
C	04350 TGF-beta signaling pathway [PATH:ko04350]
C	04390 Hippo signaling pathway [PATH:ko04390]
C	04391 Hippo signaling pathway - fly [PATH:ko04391]
C	04392 Hippo signaling pathway - multiple species [PATH:ko04392]
C	04370 VEGF signaling pathway [PATH:ko04370]
C	04371 Apelin signaling pathway [PATH:ko04371]
D	MA_10429560g0010	K04536	GNB1	guanine nucleotide-binding protein G(I)/G(S)/G(T) subunit beta-1
D	MA_10204459g0010	K02183	CALM	calmodulin
D	MA_52449g0010	K02183	CALM	calmodulin
D	MA_139797g0010	K07198	PRKAA, AMPK	5'-AMP-activated protein kinase, catalytic alpha subunit [EC:2.7.11.11]
D	MA_9913196g0010	K07198	PRKAA, AMPK	5'-AMP-activated protein kinase, catalytic alpha subunit [EC:2.7.11.11]
C	04630 JAK-STAT signaling pathway [PATH:ko04630]
C	04064 NF-kappa B signaling pathway [PATH:ko04064]
C	04668 TNF signaling pathway [PATH:ko04668]
C	04066 HIF-1 signaling pathway [PATH:ko04066]
D	MA_10429354g0010	K00927	PGK, pgk	phosphoglycerate kinase [EC:2.7.2.3]
C	04068 FoxO signaling pathway [PATH:ko04068]
D	MA_139797g0010	K07198	PRKAA, AMPK	5'-AMP-activated protein kinase, catalytic alpha subunit [EC:2.7.11.11]
D	MA_9913196g0010	K07198	PRKAA, AMPK	5'-AMP-activated protein kinase, catalytic alpha subunit [EC:2.7.11.11]
C	04020 Calcium signaling pathway [PATH:ko04020]
D	MA_10204459g0010	K02183	CALM	calmodulin
D	MA_52449g0010	K02183	CALM	calmodulin
C	04070 Phosphatidylinositol signaling system [PATH:ko04070]
D	MA_30350g0010	K00901	dgkA, DGK	diacylglycerol kinase (ATP) [EC:2.7.1.107]
D	MA_10204459g0010	K02183	CALM	calmodulin
D	MA_52449g0010	K02183	CALM	calmodulin
C	04072 Phospholipase D signaling pathway [PATH:ko04072]
D	MA_30350g0010	K00901	dgkA, DGK	diacylglycerol kinase (ATP) [EC:2.7.1.107]
C	04071 Sphingolipid signaling pathway [PATH:ko04071]
D	MA_10434414g0010	K05665	ABCC1	ATP-binding cassette, subfamily C (CFTR/MRP), member 1 [EC:7.6.2.3]
C	04024 cAMP signaling pathway [PATH:ko04024]
D	MA_10204459g0010	K02183	CALM	calmodulin
D	MA_52449g0010	K02183	CALM	calmodulin
D	MA_8022386g0010	K00232	E1.3.3.6, ACOX1, ACOX3	acyl-CoA oxidase [EC:1.3.3.6]
C	04022 cGMP-PKG signaling pathway [PATH:ko04022]
D	MA_10204459g0010	K02183	CALM	calmodulin
D	MA_52449g0010	K02183	CALM	calmodulin
C	04151 PI3K-Akt signaling pathway [PATH:ko04151]
D	MA_10429560g0010	K04536	GNB1	guanine nucleotide-binding protein G(I)/G(S)/G(T) subunit beta-1
D	MA_139797g0010	K07198	PRKAA, AMPK	5'-AMP-activated protein kinase, catalytic alpha subunit [EC:2.7.11.11]
D	MA_9913196g0010	K07198	PRKAA, AMPK	5'-AMP-activated protein kinase, catalytic alpha subunit [EC:2.7.11.11]
C	04152 AMPK signaling pathway [PATH:ko04152]
D	MA_139797g0010	K07198	PRKAA, AMPK	5'-AMP-activated protein kinase, catalytic alpha subunit [EC:2.7.11.11]
D	MA_9913196g0010	K07198	PRKAA, AMPK	5'-AMP-activated protein kinase, catalytic alpha subunit [EC:2.7.11.11]
D	MA_38431g0020	K11262	ACACA	acetyl-CoA carboxylase / biotin carboxylase 1 [EC:6.4.1.2 6.3.4.14 2.1.3.15]
C	04150 mTOR signaling pathway [PATH:ko04150]
D	MA_139797g0010	K07198	PRKAA, AMPK	5'-AMP-activated protein kinase, catalytic alpha subunit [EC:2.7.11.11]
D	MA_9913196g0010	K07198	PRKAA, AMPK	5'-AMP-activated protein kinase, catalytic alpha subunit [EC:2.7.11.11]
C	04075 Plant hormone signal transduction [PATH:ko04075]
D	MA_92309g0010	K14485	TIR1	transport inhibitor response 1
D	MA_138556g0010	K14488	SAUR	SAUR family protein
D	MA_2280g0010	K14488	SAUR	SAUR family protein
D	MA_870718g0010	K14490	AHP	histidine-containing phosphotransfer peotein
D	MA_10430831g0010	K14494	DELLA	DELLA protein
D	MA_120757g0010	K14497	PP2C	protein phosphatase 2C [EC:3.1.3.16]
D	MA_10432086g0010	K14504	TCH4	xyloglucan:xyloglucosyl transferase TCH4 [EC:2.4.1.207]
D	MA_108477g0010	K13463	COI-1	coronatine-insensitive protein 1
D	MA_10433497g0010	K13464	JAZ	jasmonate ZIM domain-containing protein
D	MA_180602g0010	K14508	NPR1	regulatory protein NPR1
B
B	09133 Signaling molecules and interaction
C	04080 Neuroactive ligand-receptor interaction [PATH:ko04080]
C	04060 Cytokine-cytokine receptor interaction [PATH:ko04060]
C	04061 Viral protein interaction with cytokine and cytokine receptor [PATH:ko04061]
C	04512 ECM-receptor interaction [PATH:ko04512]
C	04514 Cell adhesion molecules [PATH:ko04514]
#
A	09140 Cellular Processes
B
B	09141 Transport and catabolism
C	04144 Endocytosis [PATH:ko04144]
D	MA_160636g0010	K03283	HSPA1s	heat shock 70kDa protein 1/2/6/8
D	MA_16104g0010	K12195	CHMP6, VPS20	charged multivesicular body protein 6
D	MA_31546g0010	K12197	CHMP1, VPS46, DID2	charged multivesicular body protein 1
D	MA_108366g0010	K19476	IST1	vacuolar protein sorting-associated protein IST1
D	MA_12141g0010	K12486	SMAP	stromal membrane-associated protein
D	MA_18779g0010	K12493	ARFGAP2_3	ADP-ribosylation factor GTPase-activating protein 2/3
C	04145 Phagosome [PATH:ko04145]
D	MA_247623g0010	K08488	STX7	syntaxin 7
D	MA_69456g0010	K02155	ATPeV0C, ATP6L	V-type H+-transporting ATPase 16kDa proteolipid subunit
D	MA_5963g0010	K07374	TUBA	tubulin alpha
D	MA_55439g0010	K07375	TUBB	tubulin beta
D	MA_27783g0010	K07342	SEC61G, SSS1, secE	protein transport protein SEC61 subunit gamma and related proteins
D	MA_139086g0010	K08057	CALR	calreticulin
D	MA_19827g0010	K08054	CANX	calnexin
C	04142 Lysosome [PATH:ko04142]
D	MA_69456g0010	K02155	ATPeV0C, ATP6L	V-type H+-transporting ATPase 16kDa proteolipid subunit
D	MA_10433676g0010	K01363	CTSB	cathepsin B [EC:3.4.22.1]
D	MA_23066g0010	K01373	CTSF	cathepsin F [EC:3.4.22.41]
D	MA_49222g0010	K01366	CTSH	cathepsin H [EC:3.4.22.16]
D	MA_3507354g0010	K12373	HEXA_B	hexosaminidase [EC:3.2.1.52]
D	MA_8489345g0010	K01052	LIPA	lysosomal acid lipase/cholesteryl ester hydrolase [EC:3.1.1.13]
D	MA_3845g0010	K14379	ACP5	tartrate-resistant acid phosphatase type 5 [EC:3.1.3.2]
D	MA_417207g0010	K14379	ACP5	tartrate-resistant acid phosphatase type 5 [EC:3.1.3.2]
C	04146 Peroxisome [PATH:ko04146]
D	MA_8022386g0010	K00232	E1.3.3.6, ACOX1, ACOX3	acyl-CoA oxidase [EC:1.3.3.6]
D	MA_58424g0010	K12663	ECH1	Delta3,5-Delta2,4-dienoyl-CoA isomerase [EC:5.3.3.21]
D	MA_253196g0010	K04565	SOD1	superoxide dismutase, Cu-Zn family [EC:1.15.1.1]
C	04140 Autophagy - animal [PATH:ko04140]
D	MA_139797g0010	K07198	PRKAA, AMPK	5'-AMP-activated protein kinase, catalytic alpha subunit [EC:2.7.11.11]
D	MA_9913196g0010	K07198	PRKAA, AMPK	5'-AMP-activated protein kinase, catalytic alpha subunit [EC:2.7.11.11]
D	MA_10433676g0010	K01363	CTSB	cathepsin B [EC:3.4.22.1]
C	04138 Autophagy - yeast [PATH:ko04138]
D	MA_133442g0020	K14209	SLC36A, PAT	solute carrier family 36 (proton-coupled amino acid transporter)
C	04136 Autophagy - other [PATH:ko04136]
C	04137 Mitophagy - animal [PATH:ko04137]
D	MA_47061g0010	K02977	RP-S27Ae, RPS27A, UBA80	ubiquitin-small subunit ribosomal protein S27Ae
D	MA_10426807g0010	K08770	UBC	ubiquitin C
D	MA_10431748g0020	K08770	UBC	ubiquitin C
D	MA_41251g0030	K08770	UBC	ubiquitin C
D	MA_57988g0010	K08770	UBC	ubiquitin C
C	04139 Mitophagy - yeast [PATH:ko04139]
B
B	09143 Cell growth and death
C	04110 Cell cycle [PATH:ko04110]
D	MA_10432515g0010	K02542	MCM6	DNA replication licensing factor MCM6 [EC:3.6.4.12]
C	04111 Cell cycle - yeast [PATH:ko04111]
D	MA_10432515g0010	K02542	MCM6	DNA replication licensing factor MCM6 [EC:3.6.4.12]
C	04112 Cell cycle - Caulobacter [PATH:ko04112]
D	MA_197119g0010	K03531	ftsZ	cell division protein FtsZ
C	04113 Meiosis - yeast [PATH:ko04113]
D	MA_10432515g0010	K02542	MCM6	DNA replication licensing factor MCM6 [EC:3.6.4.12]
C	04114 Oocyte meiosis [PATH:ko04114]
D	MA_10204459g0010	K02183	CALM	calmodulin
D	MA_52449g0010	K02183	CALM	calmodulin
C	04210 Apoptosis [PATH:ko04210]
D	MA_5963g0010	K07374	TUBA	tubulin alpha
D	MA_10433676g0010	K01363	CTSB	cathepsin B [EC:3.4.22.1]
D	MA_23066g0010	K01373	CTSF	cathepsin F [EC:3.4.22.41]
D	MA_49222g0010	K01366	CTSH	cathepsin H [EC:3.4.22.16]
C	04214 Apoptosis - fly [PATH:ko04214]
C	04215 Apoptosis - multiple species [PATH:ko04215]
C	04216 Ferroptosis [PATH:ko04216]
C	04217 Necroptosis [PATH:ko04217]
D	MA_16104g0010	K12195	CHMP6, VPS20	charged multivesicular body protein 6
D	MA_31546g0010	K12197	CHMP1, VPS46, DID2	charged multivesicular body protein 1
D	MA_93628g0020	K11251	H2A	histone H2A
C	04115 p53 signaling pathway [PATH:ko04115]
D	MA_91680g0010	K04506	SIAH1	E3 ubiquitin-protein ligase SIAH1 [EC:2.3.2.27]
D	MA_8950g0010	K10143	RFWD2, COP1	E3 ubiquitin-protein ligase RFWD2 [EC:2.3.2.27]
C	04218 Cellular senescence [PATH:ko04218]
D	MA_10204459g0010	K02183	CALM	calmodulin
D	MA_52449g0010	K02183	CALM	calmodulin
B
B	09144 Cellular community - eukaryotes
C	04510 Focal adhesion [PATH:ko04510]
C	04520 Adherens junction [PATH:ko04520]
C	04530 Tight junction [PATH:ko04530]
D	MA_10429990g0010	K06100	SYMPK	symplekin
D	MA_139797g0010	K07198	PRKAA, AMPK	5'-AMP-activated protein kinase, catalytic alpha subunit [EC:2.7.11.11]
D	MA_9913196g0010	K07198	PRKAA, AMPK	5'-AMP-activated protein kinase, catalytic alpha subunit [EC:2.7.11.11]
D	MA_5963g0010	K07374	TUBA	tubulin alpha
C	04540 Gap junction [PATH:ko04540]
D	MA_5963g0010	K07374	TUBA	tubulin alpha
D	MA_55439g0010	K07375	TUBB	tubulin beta
C	04550 Signaling pathways regulating pluripotency of stem cells [PATH:ko04550]
B
B	09145 Cellular community - prokaryotes
C	02024 Quorum sensing [PATH:ko02024]
D	MA_54864g0010	K01626	E2.5.1.54, aroF, aroG, aroH	3-deoxy-7-phosphoheptulonate synthase [EC:2.5.1.54]
D	MA_1610g0010	K01580	E4.1.1.15, gadB, gadA, GAD	glutamate decarboxylase [EC:4.1.1.15]
D	MA_442130g0010	K01580	E4.1.1.15, gadB, gadA, GAD	glutamate decarboxylase [EC:4.1.1.15]
D	MA_474372g0010	K01728	pel	pectate lyase [EC:4.2.2.2]
C	05111 Biofilm formation - Vibrio cholerae [PATH:ko05111]
C	02025 Biofilm formation - Pseudomonas aeruginosa [PATH:ko02025]
C	02026 Biofilm formation - Escherichia coli [PATH:ko02026]
D	MA_10427187g0010	K00975	glgC	glucose-1-phosphate adenylyltransferase [EC:2.7.7.27]
D	MA_6198g0010	K00975	glgC	glucose-1-phosphate adenylyltransferase [EC:2.7.7.27]
B
B	09142 Cell motility
C	02030 Bacterial chemotaxis [PATH:ko02030]
C	02040 Flagellar assembly [PATH:ko02040]
C	04810 Regulation of actin cytoskeleton [PATH:ko04810]
#
A	09150 Organismal Systems
B
B	09151 Immune system
C	04640 Hematopoietic cell lineage [PATH:ko04640]
C	04610 Complement and coagulation cascades [PATH:ko04610]
C	04611 Platelet activation [PATH:ko04611]
C	04620 Toll-like receptor signaling pathway [PATH:ko04620]
C	04624 Toll and Imd signaling pathway [PATH:ko04624]
C	04621 NOD-like receptor signaling pathway [PATH:ko04621]
D	MA_10433676g0010	K01363	CTSB	cathepsin B [EC:3.4.22.1]
C	04622 RIG-I-like receptor signaling pathway [PATH:ko04622]
C	04623 Cytosolic DNA-sensing pathway [PATH:ko04623]
D	MA_10220433g0010	K03018	RPC1, POLR3A	DNA-directed RNA polymerase III subunit RPC1 [EC:2.7.7.6]
C	04625 C-type lectin receptor signaling pathway [PATH:ko04625]
D	MA_10204459g0010	K02183	CALM	calmodulin
D	MA_52449g0010	K02183	CALM	calmodulin
C	04650 Natural killer cell mediated cytotoxicity [PATH:ko04650]
C	04612 Antigen processing and presentation [PATH:ko04612]
D	MA_160636g0010	K03283	HSPA1s	heat shock 70kDa protein 1/2/6/8
D	MA_19827g0010	K08054	CANX	calnexin
D	MA_139086g0010	K08057	CALR	calreticulin
D	MA_10433676g0010	K01363	CTSB	cathepsin B [EC:3.4.22.1]
D	MA_96911g0010	K08065	NFYB, HAP3	nuclear transcription Y subunit beta
C	04660 T cell receptor signaling pathway [PATH:ko04660]
C	04658 Th1 and Th2 cell differentiation [PATH:ko04658]
C	04659 Th17 cell differentiation [PATH:ko04659]
C	04657 IL-17 signaling pathway [PATH:ko04657]
C	04662 B cell receptor signaling pathway [PATH:ko04662]
C	04664 Fc epsilon RI signaling pathway [PATH:ko04664]
C	04666 Fc gamma R-mediated phagocytosis [PATH:ko04666]
C	04670 Leukocyte transendothelial migration [PATH:ko04670]
C	04672 Intestinal immune network for IgA production [PATH:ko04672]
C	04062 Chemokine signaling pathway [PATH:ko04062]
D	MA_10429560g0010	K04536	GNB1	guanine nucleotide-binding protein G(I)/G(S)/G(T) subunit beta-1
B
B	09152 Endocrine system
C	04911 Insulin secretion [PATH:ko04911]
C	04910 Insulin signaling pathway [PATH:ko04910]
D	MA_10204459g0010	K02183	CALM	calmodulin
D	MA_52449g0010	K02183	CALM	calmodulin
D	MA_38431g0020	K11262	ACACA	acetyl-CoA carboxylase / biotin carboxylase 1 [EC:6.4.1.2 6.3.4.14 2.1.3.15]
D	MA_139797g0010	K07198	PRKAA, AMPK	5'-AMP-activated protein kinase, catalytic alpha subunit [EC:2.7.11.11]
D	MA_9913196g0010	K07198	PRKAA, AMPK	5'-AMP-activated protein kinase, catalytic alpha subunit [EC:2.7.11.11]
C	04922 Glucagon signaling pathway [PATH:ko04922]
D	MA_10204459g0010	K02183	CALM	calmodulin
D	MA_52449g0010	K02183	CALM	calmodulin
D	MA_139797g0010	K07198	PRKAA, AMPK	5'-AMP-activated protein kinase, catalytic alpha subunit [EC:2.7.11.11]
D	MA_9913196g0010	K07198	PRKAA, AMPK	5'-AMP-activated protein kinase, catalytic alpha subunit [EC:2.7.11.11]
D	MA_38431g0020	K11262	ACACA	acetyl-CoA carboxylase / biotin carboxylase 1 [EC:6.4.1.2 6.3.4.14 2.1.3.15]
C	04923 Regulation of lipolysis in adipocytes [PATH:ko04923]
C	04920 Adipocytokine signaling pathway [PATH:ko04920]
D	MA_139797g0010	K07198	PRKAA, AMPK	5'-AMP-activated protein kinase, catalytic alpha subunit [EC:2.7.11.11]
D	MA_9913196g0010	K07198	PRKAA, AMPK	5'-AMP-activated protein kinase, catalytic alpha subunit [EC:2.7.11.11]
C	03320 PPAR signaling pathway [PATH:ko03320]
D	MA_10427218g0010	K00029	E1.1.1.40, maeB	malate dehydrogenase (oxaloacetate-decarboxylating)(NADP+) [EC:1.1.1.40]
D	MA_8022386g0010	K00232	E1.3.3.6, ACOX1, ACOX3	acyl-CoA oxidase [EC:1.3.3.6]
D	MA_10426807g0010	K08770	UBC	ubiquitin C
D	MA_10431748g0020	K08770	UBC	ubiquitin C
D	MA_41251g0030	K08770	UBC	ubiquitin C
D	MA_57988g0010	K08770	UBC	ubiquitin C
C	04929 GnRH secretion [PATH:ko04929]
C	04912 GnRH signaling pathway [PATH:ko04912]
D	MA_10204459g0010	K02183	CALM	calmodulin
D	MA_52449g0010	K02183	CALM	calmodulin
C	04913 Ovarian steroidogenesis [PATH:ko04913]
C	04915 Estrogen signaling pathway [PATH:ko04915]
D	MA_160636g0010	K03283	HSPA1s	heat shock 70kDa protein 1/2/6/8
D	MA_10204459g0010	K02183	CALM	calmodulin
D	MA_52449g0010	K02183	CALM	calmodulin
C	04914 Progesterone-mediated oocyte maturation [PATH:ko04914]
C	04917 Prolactin signaling pathway [PATH:ko04917]
C	04921 Oxytocin signaling pathway [PATH:ko04921]
D	MA_10204459g0010	K02183	CALM	calmodulin
D	MA_52449g0010	K02183	CALM	calmodulin
D	MA_139797g0010	K07198	PRKAA, AMPK	5'-AMP-activated protein kinase, catalytic alpha subunit [EC:2.7.11.11]
D	MA_9913196g0010	K07198	PRKAA, AMPK	5'-AMP-activated protein kinase, catalytic alpha subunit [EC:2.7.11.11]
C	04926 Relaxin signaling pathway [PATH:ko04926]
D	MA_10429560g0010	K04536	GNB1	guanine nucleotide-binding protein G(I)/G(S)/G(T) subunit beta-1
C	04935 Growth hormone synthesis, secretion and action [PATH:ko04935]
C	04918 Thyroid hormone synthesis [PATH:ko04918]
D	MA_19827g0010	K08054	CANX	calnexin
D	MA_366340g0010	K00432	gpx, btuE, bsaA	glutathione peroxidase [EC:1.11.1.9]
D	MA_942954g0010	K00432	gpx, btuE, bsaA	glutathione peroxidase [EC:1.11.1.9]
C	04919 Thyroid hormone signaling pathway [PATH:ko04919]
C	04928 Parathyroid hormone synthesis, secretion and action [PATH:ko04928]
C	04916 Melanogenesis [PATH:ko04916]
D	MA_10204459g0010	K02183	CALM	calmodulin
D	MA_52449g0010	K02183	CALM	calmodulin
C	04924 Renin secretion [PATH:ko04924]
D	MA_10204459g0010	K02183	CALM	calmodulin
D	MA_52449g0010	K02183	CALM	calmodulin
D	MA_10433676g0010	K01363	CTSB	cathepsin B [EC:3.4.22.1]
C	04614 Renin-angiotensin system [PATH:ko04614]
D	MA_10428069g0020	K01285	PRCP	lysosomal Pro-X carboxypeptidase [EC:3.4.16.2]
D	MA_8727806g0010	K01285	PRCP	lysosomal Pro-X carboxypeptidase [EC:3.4.16.2]
C	04925 Aldosterone synthesis and secretion [PATH:ko04925]
D	MA_10204459g0010	K02183	CALM	calmodulin
D	MA_52449g0010	K02183	CALM	calmodulin
C	04927 Cortisol synthesis and secretion [PATH:ko04927]
B
B	09153 Circulatory system
C	04260 Cardiac muscle contraction [PATH:ko04260]
C	04261 Adrenergic signaling in cardiomyocytes [PATH:ko04261]
D	MA_10204459g0010	K02183	CALM	calmodulin
D	MA_52449g0010	K02183	CALM	calmodulin
C	04270 Vascular smooth muscle contraction [PATH:ko04270]
D	MA_10204459g0010	K02183	CALM	calmodulin
D	MA_52449g0010	K02183	CALM	calmodulin
B
B	09154 Digestive system
C	04970 Salivary secretion [PATH:ko04970]
D	MA_10204459g0010	K02183	CALM	calmodulin
D	MA_52449g0010	K02183	CALM	calmodulin
D	MA_30833g0020	K01176	AMY, amyA, malS	alpha-amylase [EC:3.2.1.1]
C	04971 Gastric acid secretion [PATH:ko04971]
D	MA_10204459g0010	K02183	CALM	calmodulin
D	MA_52449g0010	K02183	CALM	calmodulin
C	04972 Pancreatic secretion [PATH:ko04972]
D	MA_30833g0020	K01176	AMY, amyA, malS	alpha-amylase [EC:3.2.1.1]
C	04976 Bile secretion [PATH:ko04976]
D	MA_635466g0010	K05666	ABCC2	ATP-binding cassette, subfamily C (CFTR/MRP), member 2
C	04973 Carbohydrate digestion and absorption [PATH:ko04973]
D	MA_30833g0020	K01176	AMY, amyA, malS	alpha-amylase [EC:3.2.1.1]
C	04974 Protein digestion and absorption [PATH:ko04974]
D	MA_81325g0020	K14207	SLC38A2, SNAT2	solute carrier family 38 (sodium-coupled neutral amino acid transporter), member 2
D	MA_10428069g0020	K01285	PRCP	lysosomal Pro-X carboxypeptidase [EC:3.4.16.2]
D	MA_8727806g0010	K01285	PRCP	lysosomal Pro-X carboxypeptidase [EC:3.4.16.2]
D	MA_133442g0020	K14209	SLC36A, PAT	solute carrier family 36 (proton-coupled amino acid transporter)
C	04975 Fat digestion and absorption [PATH:ko04975]
C	04979 Cholesterol metabolism [PATH:ko04979]
D	MA_8489345g0010	K01052	LIPA	lysosomal acid lipase/cholesteryl ester hydrolase [EC:3.1.1.13]
C	04977 Vitamin digestion and absorption [PATH:ko04977]
D	MA_10434414g0010	K05665	ABCC1	ATP-binding cassette, subfamily C (CFTR/MRP), member 1 [EC:7.6.2.3]
C	04978 Mineral absorption [PATH:ko04978]
B
B	09155 Excretory system
C	04962 Vasopressin-regulated water reabsorption [PATH:ko04962]
C	04960 Aldosterone-regulated sodium reabsorption [PATH:ko04960]
C	04961 Endocrine and other factor-regulated calcium reabsorption [PATH:ko04961]
C	04964 Proximal tubule bicarbonate reclamation [PATH:ko04964]
C	04966 Collecting duct acid secretion [PATH:ko04966]
D	MA_69456g0010	K02155	ATPeV0C, ATP6L	V-type H+-transporting ATPase 16kDa proteolipid subunit
B
B	09156 Nervous system
C	04724 Glutamatergic synapse [PATH:ko04724]
D	MA_81325g0020	K14207	SLC38A2, SNAT2	solute carrier family 38 (sodium-coupled neutral amino acid transporter), member 2
D	MA_10429560g0010	K04536	GNB1	guanine nucleotide-binding protein G(I)/G(S)/G(T) subunit beta-1
C	04727 GABAergic synapse [PATH:ko04727]
D	MA_81325g0020	K14207	SLC38A2, SNAT2	solute carrier family 38 (sodium-coupled neutral amino acid transporter), member 2
D	MA_1610g0010	K01580	E4.1.1.15, gadB, gadA, GAD	glutamate decarboxylase [EC:4.1.1.15]
D	MA_442130g0010	K01580	E4.1.1.15, gadB, gadA, GAD	glutamate decarboxylase [EC:4.1.1.15]
D	MA_10429560g0010	K04536	GNB1	guanine nucleotide-binding protein G(I)/G(S)/G(T) subunit beta-1
C	04725 Cholinergic synapse [PATH:ko04725]
D	MA_10429560g0010	K04536	GNB1	guanine nucleotide-binding protein G(I)/G(S)/G(T) subunit beta-1
C	04728 Dopaminergic synapse [PATH:ko04728]
D	MA_10204459g0010	K02183	CALM	calmodulin
D	MA_52449g0010	K02183	CALM	calmodulin
D	MA_10429560g0010	K04536	GNB1	guanine nucleotide-binding protein G(I)/G(S)/G(T) subunit beta-1
C	04726 Serotonergic synapse [PATH:ko04726]
D	MA_10429560g0010	K04536	GNB1	guanine nucleotide-binding protein G(I)/G(S)/G(T) subunit beta-1
C	04720 Long-term potentiation [PATH:ko04720]
D	MA_10204459g0010	K02183	CALM	calmodulin
D	MA_52449g0010	K02183	CALM	calmodulin
C	04730 Long-term depression [PATH:ko04730]
C	04723 Retrograde endocannabinoid signaling [PATH:ko04723]
D	MA_10429560g0010	K04536	GNB1	guanine nucleotide-binding protein G(I)/G(S)/G(T) subunit beta-1
D	MA_10430607g0010	K03955	NDUFAB1	NADH dehydrogenase (ubiquinone) 1 alpha/beta subcomplex 1, acyl-carrier protein
D	MA_852g0010	K03966	NDUFB10	NADH dehydrogenase (ubiquinone) 1 beta subcomplex subunit 10
C	04721 Synaptic vesicle cycle [PATH:ko04721]
D	MA_69456g0010	K02155	ATPeV0C, ATP6L	V-type H+-transporting ATPase 16kDa proteolipid subunit
C	04722 Neurotrophin signaling pathway [PATH:ko04722]
D	MA_10204459g0010	K02183	CALM	calmodulin
D	MA_52449g0010	K02183	CALM	calmodulin
B
B	09157 Sensory system
C	04744 Phototransduction [PATH:ko04744]
D	MA_10429560g0010	K04536	GNB1	guanine nucleotide-binding protein G(I)/G(S)/G(T) subunit beta-1
D	MA_10204459g0010	K02183	CALM	calmodulin
D	MA_52449g0010	K02183	CALM	calmodulin
C	04745 Phototransduction - fly [PATH:ko04745]
D	MA_10204459g0010	K02183	CALM	calmodulin
D	MA_52449g0010	K02183	CALM	calmodulin
C	04740 Olfactory transduction [PATH:ko04740]
D	MA_10429560g0010	K04536	GNB1	guanine nucleotide-binding protein G(I)/G(S)/G(T) subunit beta-1
D	MA_10204459g0010	K02183	CALM	calmodulin
D	MA_52449g0010	K02183	CALM	calmodulin
C	04742 Taste transduction [PATH:ko04742]
C	04750 Inflammatory mediator regulation of TRP channels [PATH:ko04750]
D	MA_10204459g0010	K02183	CALM	calmodulin
D	MA_52449g0010	K02183	CALM	calmodulin
B
B	09158 Development and regeneration
C	04320 Dorso-ventral axis formation [PATH:ko04320]
C	04360 Axon guidance [PATH:ko04360]
C	04361 Axon regeneration [PATH:ko04361]
D	MA_30350g0010	K00901	dgkA, DGK	diacylglycerol kinase (ATP) [EC:2.7.1.107]
D	MA_139797g0010	K07198	PRKAA, AMPK	5'-AMP-activated protein kinase, catalytic alpha subunit [EC:2.7.11.11]
D	MA_9913196g0010	K07198	PRKAA, AMPK	5'-AMP-activated protein kinase, catalytic alpha subunit [EC:2.7.11.11]
D	MA_91896g0010	K11593	ELF2C, AGO	eukaryotic translation initiation factor 2C
C	04380 Osteoclast differentiation [PATH:ko04380]
D	MA_3845g0010	K14379	ACP5	tartrate-resistant acid phosphatase type 5 [EC:3.1.3.2]
D	MA_417207g0010	K14379	ACP5	tartrate-resistant acid phosphatase type 5 [EC:3.1.3.2]
B
B	09149 Aging
C	04211 Longevity regulating pathway [PATH:ko04211]
D	MA_139797g0010	K07198	PRKAA, AMPK	5'-AMP-activated protein kinase, catalytic alpha subunit [EC:2.7.11.11]
D	MA_9913196g0010	K07198	PRKAA, AMPK	5'-AMP-activated protein kinase, catalytic alpha subunit [EC:2.7.11.11]
C	04212 Longevity regulating pathway - worm [PATH:ko04212]
D	MA_10333127g0010	K00799	GST, gst	glutathione S-transferase [EC:2.5.1.18]
D	MA_117567g0010	K00799	GST, gst	glutathione S-transferase [EC:2.5.1.18]
D	MA_14925g0010	K00799	GST, gst	glutathione S-transferase [EC:2.5.1.18]
D	MA_9754703g0010	K00799	GST, gst	glutathione S-transferase [EC:2.5.1.18]
C	04213 Longevity regulating pathway - multiple species [PATH:ko04213]
D	MA_139797g0010	K07198	PRKAA, AMPK	5'-AMP-activated protein kinase, catalytic alpha subunit [EC:2.7.11.11]
D	MA_9913196g0010	K07198	PRKAA, AMPK	5'-AMP-activated protein kinase, catalytic alpha subunit [EC:2.7.11.11]
D	MA_253196g0010	K04565	SOD1	superoxide dismutase, Cu-Zn family [EC:1.15.1.1]
D	MA_160636g0010	K03283	HSPA1s	heat shock 70kDa protein 1/2/6/8
B
B	09159 Environmental adaptation
C	04710 Circadian rhythm [PATH:ko04710]
D	MA_139797g0010	K07198	PRKAA, AMPK	5'-AMP-activated protein kinase, catalytic alpha subunit [EC:2.7.11.11]
D	MA_9913196g0010	K07198	PRKAA, AMPK	5'-AMP-activated protein kinase, catalytic alpha subunit [EC:2.7.11.11]
C	04713 Circadian entrainment [PATH:ko04713]
D	MA_10204459g0010	K02183	CALM	calmodulin
D	MA_52449g0010	K02183	CALM	calmodulin
D	MA_10429560g0010	K04536	GNB1	guanine nucleotide-binding protein G(I)/G(S)/G(T) subunit beta-1
C	04711 Circadian rhythm - fly [PATH:ko04711]
C	04712 Circadian rhythm - plant [PATH:ko04712]
D	MA_11267g0020	K12133	LHY	MYB-related transcription factor LHY
D	MA_10426264g0020	K00660	CHS	chalcone synthase [EC:2.3.1.74]
D	MA_5735g0010	K00660	CHS	chalcone synthase [EC:2.3.1.74]
D	MA_8950g0010	K10143	RFWD2, COP1	E3 ubiquitin-protein ligase RFWD2 [EC:2.3.2.27]
C	04714 Thermogenesis [PATH:ko04714]
D	MA_139797g0010	K07198	PRKAA, AMPK	5'-AMP-activated protein kinase, catalytic alpha subunit [EC:2.7.11.11]
D	MA_9913196g0010	K07198	PRKAA, AMPK	5'-AMP-activated protein kinase, catalytic alpha subunit [EC:2.7.11.11]
D	MA_10430607g0010	K03955	NDUFAB1	NADH dehydrogenase (ubiquinone) 1 alpha/beta subcomplex 1, acyl-carrier protein
D	MA_852g0010	K03966	NDUFB10	NADH dehydrogenase (ubiquinone) 1 beta subcomplex subunit 10
D	MA_104768g0010	K18177	COA4	cytochrome c oxidase assembly factor 4
C	04626 Plant-pathogen interaction [PATH:ko04626]
D	MA_10204459g0010	K02183	CALM	calmodulin
D	MA_52449g0010	K02183	CALM	calmodulin
D	MA_158316g0010	K13448	CML	calcium-binding protein CML
D	MA_440031g0010	K13448	CML	calcium-binding protein CML
D	MA_52889g0010	K13448	CML	calcium-binding protein CML
D	MA_9445g0010	K13448	CML	calcium-binding protein CML
D	MA_10429865g0020	K13457	RPM1, RPS3	disease resistance protein RPM1
D	MA_10059887g0010	K13459	RPS2	disease resistance protein RPS2
D	MA_10426603g0010	K13459	RPS2	disease resistance protein RPS2
D	MA_10435336g0010	K13459	RPS2	disease resistance protein RPS2
D	MA_13844g0010	K13459	RPS2	disease resistance protein RPS2
D	MA_37473g0010	K13459	RPS2	disease resistance protein RPS2
D	MA_10426033g0010	K18875	EDS1	enhanced disease susceptibility 1 protein
D	MA_10435707g0040	K18875	EDS1	enhanced disease susceptibility 1 protein
D	MA_23066g0010	K01373	CTSF	cathepsin F [EC:3.4.22.41]
D	MA_45157g0010	K15397	KCS	3-ketoacyl-CoA synthase [EC:2.3.1.199]
#
A	09160 Human Diseases
B
B	09161 Cancer: overview
C	05200 Pathways in cancer [PATH:ko05200]
D	MA_10429560g0010	K04536	GNB1	guanine nucleotide-binding protein G(I)/G(S)/G(T) subunit beta-1
D	MA_10204459g0010	K02183	CALM	calmodulin
D	MA_52449g0010	K02183	CALM	calmodulin
D	MA_10333127g0010	K00799	GST, gst	glutathione S-transferase [EC:2.5.1.18]
D	MA_117567g0010	K00799	GST, gst	glutathione S-transferase [EC:2.5.1.18]
D	MA_14925g0010	K00799	GST, gst	glutathione S-transferase [EC:2.5.1.18]
D	MA_9754703g0010	K00799	GST, gst	glutathione S-transferase [EC:2.5.1.18]
C	05202 Transcriptional misregulation in cancer [PATH:ko05202]
D	MA_271643g0010	K15188	CCNT	cyclin T
D	MA_10432805g0020	K11253	H3	histone H3
D	MA_159785g0010	K11253	H3	histone H3
C	05206 MicroRNAs in cancer [PATH:ko05206]
D	MA_10434414g0010	K05665	ABCC1	ATP-binding cassette, subfamily C (CFTR/MRP), member 1 [EC:7.6.2.3]
C	05205 Proteoglycans in cancer [PATH:ko05205]
D	MA_77698g0010	K07964	HPSE	heparanase [EC:3.2.1.166]
C	05204 Chemical carcinogenesis [PATH:ko05204]
D	MA_10333127g0010	K00799	GST, gst	glutathione S-transferase [EC:2.5.1.18]
D	MA_117567g0010	K00799	GST, gst	glutathione S-transferase [EC:2.5.1.18]
D	MA_14925g0010	K00799	GST, gst	glutathione S-transferase [EC:2.5.1.18]
D	MA_9754703g0010	K00799	GST, gst	glutathione S-transferase [EC:2.5.1.18]
D	MA_9153293g0010	K00121	frmA, ADH5, adhC	S-(hydroxymethyl)glutathione dehydrogenase / alcohol dehydrogenase [EC:1.1.1.284 1.1.1.1]
C	05203 Viral carcinogenesis [PATH:ko05203]
D	MA_138049g0010	K11252	H2B	histone H2B
D	MA_10428555g0010	K11254	H4	histone H4
D	MA_10433778g0010	K11254	H4	histone H4
D	MA_141877g0030	K11254	H4	histone H4
D	MA_97951g0010	K11254	H4	histone H4
D	MA_251409g0010	K11418	HDAC11	histone deacetylase 11 [EC:3.5.1.98]
C	05230 Central carbon metabolism in cancer [PATH:ko05230]
C	05231 Choline metabolism in cancer [PATH:ko05231]
D	MA_81237g0010	K08202	SLC22A4_5, OCTN	MFS transporter, OCT family, solute carrier family 22 (organic cation transporter), member 4/5
D	MA_30350g0010	K00901	dgkA, DGK	diacylglycerol kinase (ATP) [EC:2.7.1.107]
C	05235 PD-L1 expression and PD-1 checkpoint pathway in cancer [PATH:ko05235]
B
B	09162 Cancer: specific types
C	05210 Colorectal cancer [PATH:ko05210]
C	05212 Pancreatic cancer [PATH:ko05212]
C	05225 Hepatocellular carcinoma [PATH:ko05225]
D	MA_10333127g0010	K00799	GST, gst	glutathione S-transferase [EC:2.5.1.18]
D	MA_117567g0010	K00799	GST, gst	glutathione S-transferase [EC:2.5.1.18]
D	MA_14925g0010	K00799	GST, gst	glutathione S-transferase [EC:2.5.1.18]
D	MA_9754703g0010	K00799	GST, gst	glutathione S-transferase [EC:2.5.1.18]
C	05226 Gastric cancer [PATH:ko05226]
C	05214 Glioma [PATH:ko05214]
D	MA_10204459g0010	K02183	CALM	calmodulin
D	MA_52449g0010	K02183	CALM	calmodulin
C	05216 Thyroid cancer [PATH:ko05216]
C	05221 Acute myeloid leukemia [PATH:ko05221]
C	05220 Chronic myeloid leukemia [PATH:ko05220]
C	05217 Basal cell carcinoma [PATH:ko05217]
C	05218 Melanoma [PATH:ko05218]
C	05211 Renal cell carcinoma [PATH:ko05211]
C	05219 Bladder cancer [PATH:ko05219]
C	05215 Prostate cancer [PATH:ko05215]
C	05213 Endometrial cancer [PATH:ko05213]
C	05224 Breast cancer [PATH:ko05224]
C	05222 Small cell lung cancer [PATH:ko05222]
C	05223 Non-small cell lung cancer [PATH:ko05223]
B
B	09163 Immune disease
C	05310 Asthma [PATH:ko05310]
C	05322 Systemic lupus erythematosus [PATH:ko05322]
D	MA_93628g0020	K11251	H2A	histone H2A
D	MA_138049g0010	K11252	H2B	histone H2B
D	MA_10432805g0020	K11253	H3	histone H3
D	MA_159785g0010	K11253	H3	histone H3
D	MA_10428555g0010	K11254	H4	histone H4
D	MA_10433778g0010	K11254	H4	histone H4
D	MA_141877g0030	K11254	H4	histone H4
D	MA_97951g0010	K11254	H4	histone H4
C	05323 Rheumatoid arthritis [PATH:ko05323]
D	MA_69456g0010	K02155	ATPeV0C, ATP6L	V-type H+-transporting ATPase 16kDa proteolipid subunit
D	MA_3845g0010	K14379	ACP5	tartrate-resistant acid phosphatase type 5 [EC:3.1.3.2]
D	MA_417207g0010	K14379	ACP5	tartrate-resistant acid phosphatase type 5 [EC:3.1.3.2]
C	05320 Autoimmune thyroid disease [PATH:ko05320]
C	05321 Inflammatory bowel disease [PATH:ko05321]
C	05330 Allograft rejection [PATH:ko05330]
C	05332 Graft-versus-host disease [PATH:ko05332]
C	05340 Primary immunodeficiency [PATH:ko05340]
B
B	09164 Neurodegenerative disease
C	05010 Alzheimer disease [PATH:ko05010]
D	MA_10430607g0010	K03955	NDUFAB1	NADH dehydrogenase (ubiquinone) 1 alpha/beta subcomplex 1, acyl-carrier protein
D	MA_852g0010	K03966	NDUFB10	NADH dehydrogenase (ubiquinone) 1 beta subcomplex subunit 10
D	MA_10204459g0010	K02183	CALM	calmodulin
D	MA_52449g0010	K02183	CALM	calmodulin
D	MA_5963g0010	K07374	TUBA	tubulin alpha
D	MA_55439g0010	K07375	TUBB	tubulin beta
C	05012 Parkinson disease [PATH:ko05012]
D	MA_47061g0010	K02977	RP-S27Ae, RPS27A, UBA80	ubiquitin-small subunit ribosomal protein S27Ae
D	MA_10426807g0010	K08770	UBC	ubiquitin C
D	MA_10431748g0020	K08770	UBC	ubiquitin C
D	MA_41251g0030	K08770	UBC	ubiquitin C
D	MA_57988g0010	K08770	UBC	ubiquitin C
D	MA_130652g0010	K04554	UBE2J2, NCUBE2, UBC6	ubiquitin-conjugating enzyme E2 J2 [EC:2.3.2.23]
D	MA_10204459g0010	K02183	CALM	calmodulin
D	MA_52449g0010	K02183	CALM	calmodulin
D	MA_10430607g0010	K03955	NDUFAB1	NADH dehydrogenase (ubiquinone) 1 alpha/beta subcomplex 1, acyl-carrier protein
D	MA_852g0010	K03966	NDUFB10	NADH dehydrogenase (ubiquinone) 1 beta subcomplex subunit 10
D	MA_5963g0010	K07374	TUBA	tubulin alpha
D	MA_55439g0010	K07375	TUBB	tubulin beta
C	05014 Amyotrophic lateral sclerosis [PATH:ko05014]
D	MA_253196g0010	K04565	SOD1	superoxide dismutase, Cu-Zn family [EC:1.15.1.1]
D	MA_10430607g0010	K03955	NDUFAB1	NADH dehydrogenase (ubiquinone) 1 alpha/beta subcomplex 1, acyl-carrier protein
D	MA_852g0010	K03966	NDUFB10	NADH dehydrogenase (ubiquinone) 1 beta subcomplex subunit 10
D	MA_28218g0010	K12741	HNRNPA1_3	heterogeneous nuclear ribonucleoprotein A1/A3
D	MA_473g0010	K12741	HNRNPA1_3	heterogeneous nuclear ribonucleoprotein A1/A3
D	MA_366340g0010	K00432	gpx, btuE, bsaA	glutathione peroxidase [EC:1.11.1.9]
D	MA_942954g0010	K00432	gpx, btuE, bsaA	glutathione peroxidase [EC:1.11.1.9]
D	MA_5963g0010	K07374	TUBA	tubulin alpha
D	MA_55439g0010	K07375	TUBB	tubulin beta
C	05016 Huntington disease [PATH:ko05016]
D	MA_5963g0010	K07374	TUBA	tubulin alpha
D	MA_55439g0010	K07375	TUBB	tubulin beta
D	MA_253196g0010	K04565	SOD1	superoxide dismutase, Cu-Zn family [EC:1.15.1.1]
D	MA_366340g0010	K00432	gpx, btuE, bsaA	glutathione peroxidase [EC:1.11.1.9]
D	MA_942954g0010	K00432	gpx, btuE, bsaA	glutathione peroxidase [EC:1.11.1.9]
D	MA_10430607g0010	K03955	NDUFAB1	NADH dehydrogenase (ubiquinone) 1 alpha/beta subcomplex 1, acyl-carrier protein
D	MA_852g0010	K03966	NDUFB10	NADH dehydrogenase (ubiquinone) 1 beta subcomplex subunit 10
C	05017 Spinocerebellar ataxia [PATH:ko05017]
C	05020 Prion disease [PATH:ko05020]
D	MA_253196g0010	K04565	SOD1	superoxide dismutase, Cu-Zn family [EC:1.15.1.1]
D	MA_10430607g0010	K03955	NDUFAB1	NADH dehydrogenase (ubiquinone) 1 alpha/beta subcomplex 1, acyl-carrier protein
D	MA_852g0010	K03966	NDUFB10	NADH dehydrogenase (ubiquinone) 1 beta subcomplex subunit 10
D	MA_160636g0010	K03283	HSPA1s	heat shock 70kDa protein 1/2/6/8
D	MA_5963g0010	K07374	TUBA	tubulin alpha
D	MA_55439g0010	K07375	TUBB	tubulin beta
B
B	09165 Substance dependence
C	05030 Cocaine addiction [PATH:ko05030]
C	05031 Amphetamine addiction [PATH:ko05031]
D	MA_10204459g0010	K02183	CALM	calmodulin
D	MA_52449g0010	K02183	CALM	calmodulin
C	05032 Morphine addiction [PATH:ko05032]
D	MA_10429560g0010	K04536	GNB1	guanine nucleotide-binding protein G(I)/G(S)/G(T) subunit beta-1
C	05033 Nicotine addiction [PATH:ko05033]
C	05034 Alcoholism [PATH:ko05034]
D	MA_251409g0010	K11418	HDAC11	histone deacetylase 11 [EC:3.5.1.98]
D	MA_93628g0020	K11251	H2A	histone H2A
D	MA_138049g0010	K11252	H2B	histone H2B
D	MA_10432805g0020	K11253	H3	histone H3
D	MA_159785g0010	K11253	H3	histone H3
D	MA_10428555g0010	K11254	H4	histone H4
D	MA_10433778g0010	K11254	H4	histone H4
D	MA_141877g0030	K11254	H4	histone H4
D	MA_97951g0010	K11254	H4	histone H4
D	MA_10436479g0020	K11303	HAT1, KAT1	histone acetyltransferase 1 [EC:2.3.1.48]
D	MA_10429560g0010	K04536	GNB1	guanine nucleotide-binding protein G(I)/G(S)/G(T) subunit beta-1
D	MA_10204459g0010	K02183	CALM	calmodulin
D	MA_52449g0010	K02183	CALM	calmodulin
B
B	09166 Cardiovascular disease
C	05418 Fluid shear stress and atherosclerosis [PATH:ko05418]
D	MA_10204459g0010	K02183	CALM	calmodulin
D	MA_52449g0010	K02183	CALM	calmodulin
D	MA_10333127g0010	K00799	GST, gst	glutathione S-transferase [EC:2.5.1.18]
D	MA_117567g0010	K00799	GST, gst	glutathione S-transferase [EC:2.5.1.18]
D	MA_14925g0010	K00799	GST, gst	glutathione S-transferase [EC:2.5.1.18]
D	MA_9754703g0010	K00799	GST, gst	glutathione S-transferase [EC:2.5.1.18]
D	MA_139797g0010	K07198	PRKAA, AMPK	5'-AMP-activated protein kinase, catalytic alpha subunit [EC:2.7.11.11]
D	MA_9913196g0010	K07198	PRKAA, AMPK	5'-AMP-activated protein kinase, catalytic alpha subunit [EC:2.7.11.11]
C	05410 Hypertrophic cardiomyopathy [PATH:ko05410]
D	MA_139797g0010	K07198	PRKAA, AMPK	5'-AMP-activated protein kinase, catalytic alpha subunit [EC:2.7.11.11]
D	MA_9913196g0010	K07198	PRKAA, AMPK	5'-AMP-activated protein kinase, catalytic alpha subunit [EC:2.7.11.11]
C	05412 Arrhythmogenic right ventricular cardiomyopathy [PATH:ko05412]
C	05414 Dilated cardiomyopathy [PATH:ko05414]
C	05416 Viral myocarditis [PATH:ko05416]
D	MA_10153396g0010	K03260	EIF4G	translation initiation factor 4G
B
B	09167 Endocrine and metabolic disease
C	04930 Type II diabetes mellitus [PATH:ko04930]
C	04940 Type I diabetes mellitus [PATH:ko04940]
D	MA_1610g0010	K01580	E4.1.1.15, gadB, gadA, GAD	glutamate decarboxylase [EC:4.1.1.15]
D	MA_442130g0010	K01580	E4.1.1.15, gadB, gadA, GAD	glutamate decarboxylase [EC:4.1.1.15]
C	04950 Maturity onset diabetes of the young [PATH:ko04950]
C	04932 Non-alcoholic fatty liver disease [PATH:ko04932]
D	MA_139797g0010	K07198	PRKAA, AMPK	5'-AMP-activated protein kinase, catalytic alpha subunit [EC:2.7.11.11]
D	MA_9913196g0010	K07198	PRKAA, AMPK	5'-AMP-activated protein kinase, catalytic alpha subunit [EC:2.7.11.11]
D	MA_10430607g0010	K03955	NDUFAB1	NADH dehydrogenase (ubiquinone) 1 alpha/beta subcomplex 1, acyl-carrier protein
D	MA_852g0010	K03966	NDUFB10	NADH dehydrogenase (ubiquinone) 1 beta subcomplex subunit 10
C	04931 Insulin resistance [PATH:ko04931]
D	MA_120757g0010	K14497	PP2C	protein phosphatase 2C [EC:3.1.3.16]
D	MA_139797g0010	K07198	PRKAA, AMPK	5'-AMP-activated protein kinase, catalytic alpha subunit [EC:2.7.11.11]
D	MA_9913196g0010	K07198	PRKAA, AMPK	5'-AMP-activated protein kinase, catalytic alpha subunit [EC:2.7.11.11]
C	04933 AGE-RAGE signaling pathway in diabetic complications [PATH:ko04933]
C	04934 Cushing syndrome [PATH:ko04934]
B
B	09171 Infectious disease: bacterial
C	05110 Vibrio cholerae infection [PATH:ko05110]
D	MA_69456g0010	K02155	ATPeV0C, ATP6L	V-type H+-transporting ATPase 16kDa proteolipid subunit
D	MA_27783g0010	K07342	SEC61G, SSS1, secE	protein transport protein SEC61 subunit gamma and related proteins
C	05120 Epithelial cell signaling in Helicobacter pylori infection [PATH:ko05120]
D	MA_69456g0010	K02155	ATPeV0C, ATP6L	V-type H+-transporting ATPase 16kDa proteolipid subunit
C	05130 Pathogenic Escherichia coli infection [PATH:ko05130]
D	MA_5963g0010	K07374	TUBA	tubulin alpha
D	MA_55439g0010	K07375	TUBB	tubulin beta
D	MA_10433238g0010	K11294	NCL, NSR1	nucleolin
C	05132 Salmonella infection [PATH:ko05132]
D	MA_5963g0010	K07374	TUBA	tubulin alpha
D	MA_55439g0010	K07375	TUBB	tubulin beta
C	05131 Shigellosis [PATH:ko05131]
D	MA_10432805g0020	K11253	H3	histone H3
D	MA_159785g0010	K11253	H3	histone H3
D	MA_47061g0010	K02977	RP-S27Ae, RPS27A, UBA80	ubiquitin-small subunit ribosomal protein S27Ae
D	MA_10426807g0010	K08770	UBC	ubiquitin C
D	MA_10431748g0020	K08770	UBC	ubiquitin C
D	MA_41251g0030	K08770	UBC	ubiquitin C
D	MA_57988g0010	K08770	UBC	ubiquitin C
C	05135 Yersinia infection [PATH:ko05135]
C	05133 Pertussis [PATH:ko05133]
D	MA_10204459g0010	K02183	CALM	calmodulin
D	MA_52449g0010	K02183	CALM	calmodulin
C	05134 Legionellosis [PATH:ko05134]
D	MA_14388g0010	K07953	SAR1	GTP-binding protein SAR1 [EC:3.6.5.-]
D	MA_160636g0010	K03283	HSPA1s	heat shock 70kDa protein 1/2/6/8
C	05150 Staphylococcus aureus infection [PATH:ko05150]
C	05152 Tuberculosis [PATH:ko05152]
D	MA_96911g0010	K08065	NFYB, HAP3	nuclear transcription Y subunit beta
D	MA_10204459g0010	K02183	CALM	calmodulin
D	MA_52449g0010	K02183	CALM	calmodulin
D	MA_69456g0010	K02155	ATPeV0C, ATP6L	V-type H+-transporting ATPase 16kDa proteolipid subunit
C	05100 Bacterial invasion of epithelial cells [PATH:ko05100]
B
B	09172 Infectious disease: viral
C	05166 Human T-cell leukemia virus 1 infection [PATH:ko05166]
D	MA_139086g0010	K08057	CALR	calreticulin
D	MA_19827g0010	K08054	CANX	calnexin
D	MA_96911g0010	K08065	NFYB, HAP3	nuclear transcription Y subunit beta
C	05170 Human immunodeficiency virus 1 infection [PATH:ko05170]
D	MA_10204459g0010	K02183	CALM	calmodulin
D	MA_52449g0010	K02183	CALM	calmodulin
D	MA_10429560g0010	K04536	GNB1	guanine nucleotide-binding protein G(I)/G(S)/G(T) subunit beta-1
D	MA_139086g0010	K08057	CALR	calreticulin
C	05162 Measles [PATH:ko05162]
D	MA_10434872g0010	K14753	RACK1	guanine nucleotide-binding protein subunit beta-2-like 1 protein
D	MA_160636g0010	K03283	HSPA1s	heat shock 70kDa protein 1/2/6/8
C	05164 Influenza A [PATH:ko05164]
C	05161 Hepatitis B [PATH:ko05161]
C	05160 Hepatitis C [PATH:ko05160]
C	05168 Herpes simplex virus 1 infection [PATH:ko05168]
D	MA_139086g0010	K08057	CALR	calreticulin
C	05163 Human cytomegalovirus infection [PATH:ko05163]
D	MA_10429560g0010	K04536	GNB1	guanine nucleotide-binding protein G(I)/G(S)/G(T) subunit beta-1
D	MA_10204459g0010	K02183	CALM	calmodulin
D	MA_52449g0010	K02183	CALM	calmodulin
D	MA_139086g0010	K08057	CALR	calreticulin
C	05167 Kaposi sarcoma-associated herpesvirus infection [PATH:ko05167]
D	MA_47061g0010	K02977	RP-S27Ae, RPS27A, UBA80	ubiquitin-small subunit ribosomal protein S27Ae
D	MA_10426807g0010	K08770	UBC	ubiquitin C
D	MA_10431748g0020	K08770	UBC	ubiquitin C
D	MA_41251g0030	K08770	UBC	ubiquitin C
D	MA_57988g0010	K08770	UBC	ubiquitin C
D	MA_10429560g0010	K04536	GNB1	guanine nucleotide-binding protein G(I)/G(S)/G(T) subunit beta-1
D	MA_10204459g0010	K02183	CALM	calmodulin
D	MA_52449g0010	K02183	CALM	calmodulin
C	05169 Epstein-Barr virus infection [PATH:ko05169]
D	MA_139086g0010	K08057	CALR	calreticulin
C	05165 Human papillomavirus infection [PATH:ko05165]
D	MA_69456g0010	K02155	ATPeV0C, ATP6L	V-type H+-transporting ATPase 16kDa proteolipid subunit
B
B	09174 Infectious disease: parasitic
C	05146 Amoebiasis [PATH:ko05146]
C	05144 Malaria [PATH:ko05144]
C	05145 Toxoplasmosis [PATH:ko05145]
D	MA_160636g0010	K03283	HSPA1s	heat shock 70kDa protein 1/2/6/8
C	05140 Leishmaniasis [PATH:ko05140]
C	05142 Chagas disease [PATH:ko05142]
D	MA_139086g0010	K08057	CALR	calreticulin
C	05143 African trypanosomiasis [PATH:ko05143]
B
B	09175 Drug resistance: antimicrobial
C	01501 beta-Lactam resistance [PATH:ko01501]
C	01502 Vancomycin resistance [PATH:ko01502]
C	01503 Cationic antimicrobial peptide (CAMP) resistance [PATH:ko01503]
B
B	09176 Drug resistance: antineoplastic
C	01521 EGFR tyrosine kinase inhibitor resistance [PATH:ko01521]
C	01524 Platinum drug resistance [PATH:ko01524]
D	MA_10333127g0010	K00799	GST, gst	glutathione S-transferase [EC:2.5.1.18]
D	MA_117567g0010	K00799	GST, gst	glutathione S-transferase [EC:2.5.1.18]
D	MA_14925g0010	K00799	GST, gst	glutathione S-transferase [EC:2.5.1.18]
D	MA_9754703g0010	K00799	GST, gst	glutathione S-transferase [EC:2.5.1.18]
D	MA_635466g0010	K05666	ABCC2	ATP-binding cassette, subfamily C (CFTR/MRP), member 2
C	01523 Antifolate resistance [PATH:ko01523]
D	MA_277563g0010	K01930	FPGS	folylpolyglutamate synthase [EC:6.3.2.17]
D	MA_10434414g0010	K05665	ABCC1	ATP-binding cassette, subfamily C (CFTR/MRP), member 1 [EC:7.6.2.3]
D	MA_635466g0010	K05666	ABCC2	ATP-binding cassette, subfamily C (CFTR/MRP), member 2
C	01522 Endocrine resistance [PATH:ko01522]
#
A	09180 Brite Hierarchies
B
B	09181 Protein families: metabolism
C	01000 Enzymes [BR:ko01000]
C	01001 Protein kinases [BR:ko01001]
D	MA_139797g0010	K07198	PRKAA, AMPK	5'-AMP-activated protein kinase, catalytic alpha subunit [EC:2.7.11.11]
D	MA_9913196g0010	K07198	PRKAA, AMPK	5'-AMP-activated protein kinase, catalytic alpha subunit [EC:2.7.11.11]
D	MA_1578433g0010	K20716	MAPKKK17_18	mitogen-activated protein kinase kinase kinase 17/18
D	MA_10430603g0010	K20718	ER	LRR receptor-like serine/threonine-protein kinase ERECTA [EC:2.7.11.1]
C	01009 Protein phosphatases and associated proteins [BR:ko01009]
D	MA_10436309g0010	K01251	E3.3.1.1, ahcY	adenosylhomocysteinase [EC:3.3.1.1]
D	MA_10433815g0030	K17609	NXN	nucleoredoxin [EC:1.8.1.8]
D	MA_10204459g0010	K02183	CALM	calmodulin
D	MA_52449g0010	K02183	CALM	calmodulin
D	MA_160636g0010	K03283	HSPA1s	heat shock 70kDa protein 1/2/6/8
D	MA_103285g0010	K17506	PPM1L, PP2CE	protein phosphatase 1L [EC:3.1.3.16]
D	MA_10436977g0020	K01102	PDP	pyruvate dehydrogenase phosphatase [EC:3.1.3.43]
D	MA_9506636g0010	K13248	PHOSPHO2	pyridoxal phosphate phosphatase PHOSPHO2 [EC:3.1.3.74]
C	01002 Peptidases and inhibitors [BR:ko01002]
D	MA_9973625g0010	K22683	APF2	aspartyl protease family protein [EC:3.4.23.-]
D	MA_10433676g0010	K01363	CTSB	cathepsin B [EC:3.4.22.1]
D	MA_23066g0010	K01373	CTSF	cathepsin F [EC:3.4.22.41]
D	MA_49222g0010	K01366	CTSH	cathepsin H [EC:3.4.22.16]
D	MA_95099g0010	K22684	MCA1	metacaspase-1 [EC:3.4.22.-]
D	MA_10436066g0020	K22762	DESI1, PPPDE2	desumoylating isopeptidase 1 [EC:3.4.-.-]
D	MA_10434810g0010	K01255	CARP, pepA	leucyl aminopeptidase [EC:3.4.11.1]
D	MA_9312270g0010	K21604	IAR3, ILL6	jasmonoyl-L-amino acid hydrolase [EC:3.5.1.127]
D	MA_8787g0010	K16296	SCPL-I	serine carboxypeptidase-like clade I [EC:3.4.16.-]
D	MA_4992g0010	K16297	SCPL-II	serine carboxypeptidase-like clade II [EC:3.4.16.-]
D	MA_10428069g0020	K01285	PRCP	lysosomal Pro-X carboxypeptidase [EC:3.4.16.2]
D	MA_8727806g0010	K01285	PRCP	lysosomal Pro-X carboxypeptidase [EC:3.4.16.2]
D	MA_453843g0010	K09651	RHBDD1	rhomboid domain-containing protein 1 [EC:3.4.21.-]
D	MA_720135g0010	K06910	PEBP, TFS1	phosphatidylethanolamine-binding protein
C	01003 Glycosyltransferases [BR:ko01003]
D	MA_10436134g0010	K07151	STT3	dolichyl-diphosphooligosaccharide---protein glycosyltransferase [EC:2.4.99.18]
D	MA_4943g0010	K10999	CESA	cellulose synthase A [EC:2.4.1.12]
D	MA_10434444g0010	K11000	CALS	callose synthase [EC:2.4.1.-]
D	MA_10428947g0010	K08238	XXT	xyloglucan 6-xylosyltransferase [EC:2.4.2.39]
D	MA_123211g0010	K08238	XXT	xyloglucan 6-xylosyltransferase [EC:2.4.2.39]
D	MA_10434721g0020	K11820	UGT74B1	N-hydroxythioamide S-beta-glucosyltransferase [EC:2.4.1.195]
D	MA_10434721g0010	K13691	SGT1	pathogen-inducible salicylic acid glucosyltransferase [EC:2.4.1.-]
D	MA_8902024g0010	K13691	SGT1	pathogen-inducible salicylic acid glucosyltransferase [EC:2.4.1.-]
D	MA_10436276g0020	K23452	UGT85A	UDP-glucosyltransferase 85A [EC:2.4.1.-]
D	MA_167603g0010	K23452	UGT85A	UDP-glucosyltransferase 85A [EC:2.4.1.-]
D	MA_10426914g0010	K23260	TOGT1	scopoletin glucosyltransferase [EC:2.4.1.128]
D	MA_10434954g0010	K23260	TOGT1	scopoletin glucosyltransferase [EC:2.4.1.128]
D	MA_10182116g0010	K08237	E2.4.1.218	hydroquinone glucosyltransferase [EC:2.4.1.218]
D	MA_10259759g0010	K08237	E2.4.1.218	hydroquinone glucosyltransferase [EC:2.4.1.218]
D	MA_10430887g0020	K08237	E2.4.1.218	hydroquinone glucosyltransferase [EC:2.4.1.218]
D	MA_658172g0010	K08237	E2.4.1.218	hydroquinone glucosyltransferase [EC:2.4.1.218]
D	MA_48114g0010	K16055	TPS	trehalose 6-phosphate synthase/phosphatase [EC:2.4.1.15 3.1.3.12]
D	MA_319g0010	K00695	E2.4.1.13	sucrose synthase [EC:2.4.1.13]
C	01005 Lipopolysaccharide biosynthesis proteins [BR:ko01005]
C	01011 Peptidoglycan biosynthesis and degradation proteins [BR:ko01011]
C	01004 Lipid biosynthesis proteins [BR:ko01004]
D	MA_10197220g0010	K10781	FATB	fatty acyl-ACP thioesterase B [EC:3.1.2.14 3.1.2.21]
D	MA_10432684g0010	K13506	GPAT3_4, AGPAT9, AGPAT6	glycerol-3-phosphate O-acyltransferase 3/4 [EC:2.3.1.15]
D	MA_8761892g0010	K13513	LCLAT1, AGPAT8	lysocardiolipin and lysophospholipid acyltransferase [EC:2.3.1.- 2.3.1.51]
C	01008 Polyketide biosynthesis proteins [BR:ko01008]
D	MA_10426264g0020	K00660	CHS	chalcone synthase [EC:2.3.1.74]
D	MA_5735g0010	K00660	CHS	chalcone synthase [EC:2.3.1.74]
C	01006 Prenyltransferases [BR:ko01006]
D	MA_895626g0010	K13789	GGPS	geranylgeranyl diphosphate synthase, type II [EC:2.5.1.1 2.5.1.10 2.5.1.29]
D	MA_466566g0010	K14137	PTAR1	protein prenyltransferase alpha subunit repeat containing protein 1
C	01007 Amino acid related enzymes [BR:ko01007]
D	MA_117432g0010	K00815	TAT	tyrosine aminotransferase [EC:2.6.1.5]
D	MA_882654g0010	K01762	ACS	1-aminocyclopropane-1-carboxylate synthase [EC:4.4.1.14]
C	00199 Cytochrome P450 [BR:ko00199]
D	MA_183811g0010	K20617	CYP71A	cytochrome P450 family 71 subfamily A
D	MA_130482g0010	K00487	CYP73A	trans-cinnamate 4-monooxygenase [EC:1.14.14.91]
D	MA_20287g0010	K01723	AOS	hydroperoxide dehydratase [EC:4.2.1.92]
D	MA_633198g0010	K13083	CYP75A	flavonoid 3',5'-hydroxylase [EC:1.14.14.81]
D	MA_134595g0010	K05280	CYP75B1	flavonoid 3'-monooxygenase [EC:1.14.14.82]
D	MA_10426620g0020	K22983	CYP76A	cytochrome P450 family 76 subfamily A
D	MA_59638g0010	K23136	CYP82C4	fraxetin 5-hydroxylase [EC:1.14.14.164]
D	MA_31668g0010	K09590	CYP85A1, BR6OX1	brassinosteroid-6-oxidase 1 [EC:1.14.-.-]
D	MA_454299g0010	K20660	CYP709	cytochrome P450 family 709
D	MA_8137092g0010	K20660	CYP709	cytochrome P450 family 709
D	MA_503753g0010	K20667	CYP716A	beta-amyrin 28-monooxygenase [EC:1.14.14.126]
D	MA_10435850g0010	K20562	CYP736A	biphenyl-4-hydroxylase
C	00194 Photosynthesis proteins [BR:ko00194]
D	MA_97315g0010	K08912	LHCB1	light-harvesting complex II chlorophyll a/b binding protein 1
B
B	09182 Protein families: genetic information processing
C	03000 Transcription factors [BR:ko03000]
D	MA_12174g0010	K09338	HD-ZIP	homeobox-leucine zipper protein
D	MA_3951g0010	K09338	HD-ZIP	homeobox-leucine zipper protein
D	MA_60543g0010	K09338	HD-ZIP	homeobox-leucine zipper protein
D	MA_9241385g0010	K09338	HD-ZIP	homeobox-leucine zipper protein
D	MA_10428887g0010	K09377	CSRP	cysteine and glycine-rich protein
D	MA_10048467g0010	K09422	MYBP	transcription factor MYB, plant
D	MA_124887g0010	K09422	MYBP	transcription factor MYB, plant
D	MA_130918g0010	K09422	MYBP	transcription factor MYB, plant
D	MA_134436g0010	K09422	MYBP	transcription factor MYB, plant
D	MA_21440g0010	K09422	MYBP	transcription factor MYB, plant
D	MA_23242g0010	K09422	MYBP	transcription factor MYB, plant
D	MA_336002g0010	K09422	MYBP	transcription factor MYB, plant
D	MA_37058g0010	K09422	MYBP	transcription factor MYB, plant
D	MA_37851g0010	K09422	MYBP	transcription factor MYB, plant
D	MA_49770g0010	K09422	MYBP	transcription factor MYB, plant
D	MA_53373g0010	K09422	MYBP	transcription factor MYB, plant
D	MA_8147g0020	K09422	MYBP	transcription factor MYB, plant
D	MA_9374017g0010	K09422	MYBP	transcription factor MYB, plant
D	MA_11267g0020	K12133	LHY	MYB-related transcription factor LHY
D	MA_96911g0010	K08065	NFYB, HAP3	nuclear transcription Y subunit beta
D	MA_18454g0020	K09286	EREBP	EREBP-like factor
D	MA_900190g0010	K09286	EREBP	EREBP-like factor
D	MA_928517g0010	K09286	EREBP	EREBP-like factor
C	03021 Transcription machinery [BR:ko03021]
D	MA_10429990g0010	K06100	SYMPK	symplekin
D	MA_271643g0010	K15188	CCNT	cyclin T
D	MA_125461g0010	K15193	SPTY2D1, SPT2	protein SPT2
D	MA_10220433g0010	K03018	RPC1, POLR3A	DNA-directed RNA polymerase III subunit RPC1 [EC:2.7.7.6]
C	03019 Messenger RNA biogenesis [BR:ko03019]
D	MA_10429990g0010	K06100	SYMPK	symplekin
D	MA_7197g0010	K12875	ACIN1, ACINUS	apoptotic chromatin condensation inducer in the nucleus
D	MA_10153396g0010	K03260	EIF4G	translation initiation factor 4G
D	MA_28218g0010	K12741	HNRNPA1_3	heterogeneous nuclear ribonucleoprotein A1/A3
D	MA_473g0010	K12741	HNRNPA1_3	heterogeneous nuclear ribonucleoprotein A1/A3
D	MA_36839g0020	K14411	MSI	RNA-binding protein Musashi
D	MA_601771g0010	K18740	EXD1, EGL	exonuclease 3'-5' domain-containing protein 1
D	MA_91896g0010	K11593	ELF2C, AGO	eukaryotic translation initiation factor 2C
D	MA_5963g0010	K07374	TUBA	tubulin alpha
D	MA_10434872g0010	K14753	RACK1	guanine nucleotide-binding protein subunit beta-2-like 1 protein
C	03041 Spliceosome [BR:ko03041]
D	MA_28218g0010	K12741	HNRNPA1_3	heterogeneous nuclear ribonucleoprotein A1/A3
D	MA_473g0010	K12741	HNRNPA1_3	heterogeneous nuclear ribonucleoprotein A1/A3
D	MA_118860g0010	K24273	ZRSR	U2 small nuclear ribonucleoprotein auxiliary factor 35 kDa subunit-related protein
D	MA_6972g0010	K12854	SNRNP200, BRR2	pre-mRNA-splicing helicase BRR2 [EC:3.6.4.13]
D	MA_160636g0010	K03283	HSPA1s	heat shock 70kDa protein 1/2/6/8
D	MA_7197g0010	K12875	ACIN1, ACINUS	apoptotic chromatin condensation inducer in the nucleus
D	MA_193313g0010	K12819	SLU7	pre-mRNA-processing factor SLU7
D	MA_5929465g0010	K13119	FAM50, XAP5	protein FAM50
D	MA_10433494g0010	K23966	CCNL	cyclin L
C	03011 Ribosome [BR:ko03011]
D	MA_82191g0010	K02957	RP-S15Ae, RPS15A	small subunit ribosomal protein S15Ae
D	MA_32670g0010	K02960	RP-S16e, RPS16	small subunit ribosomal protein S16e
D	MA_54625g0010	K02978	RP-S27e, RPS27	small subunit ribosomal protein S27e
D	MA_47061g0010	K02977	RP-S27Ae, RPS27A, UBA80	ubiquitin-small subunit ribosomal protein S27Ae
D	MA_10428203g0010	K02937	RP-L7e, RPL7	large subunit ribosomal protein L7e
D	MA_648702g0010	K02936	RP-L7Ae, RPL7A	large subunit ribosomal protein L7Ae
D	MA_40819g0010	K02889	RP-L21e, RPL21	large subunit ribosomal protein L21e
D	MA_10429866g0020	K02894	RP-L23e, RPL23	large subunit ribosomal protein L23e
D	MA_10433318g0010	K02905	RP-L29e, RPL29	large subunit ribosomal protein L29e
D	MA_10429159g0020	K02918	RP-L35e, RPL35	large subunit ribosomal protein L35e
D	MA_10433058g0010	K02941	RP-LP0, RPLP0	large subunit ribosomal protein LP0
D	MA_10426381g0010	K02881	RP-L18, MRPL18, rplR	large subunit ribosomal protein L18
C	03009 Ribosome biogenesis [BR:ko03009]
D	MA_958867g0010	K14765	NGDN, LCP5	U3 small nucleolar ribonucleoprotein protein LCP5
D	MA_735g0010	K14550	UTP10, HEATR1	U3 small nucleolar RNA-associated protein 10
D	MA_915042g0010	K14566	UTP24, FCF1	U3 small nucleolar RNA-associated protein 24
D	MA_10263024g0010	K14775	UTP30, RSL1D1	ribosome biogenesis protein UTP30
D	MA_10433238g0010	K11294	NCL, NSR1	nucleolin
D	MA_10173310g0010	K14794	RRP12	ribosomal RNA-processing protein 12
D	MA_30617g0020	K14536	RIA1	ribosome assembly protein 1 [EC:3.6.5.-]
D	MA_160636g0010	K03283	HSPA1s	heat shock 70kDa protein 1/2/6/8
D	MA_158602g0010	K19307	BMT5	25S rRNA (uracil2634-N3)-methyltransferase [EC:2.1.1.313]
D	MA_648702g0010	K02936	RP-L7Ae, RPL7A	large subunit ribosomal protein L7Ae
D	MA_10130590g0010	K06180	rluD	23S rRNA pseudouridine1911/1915/1917 synthase [EC:5.4.99.23]
C	03016 Transfer RNA biogenesis [BR:ko03016]
C	03012 Translation factors [BR:ko03012]
D	MA_10153396g0010	K03260	EIF4G	translation initiation factor 4G
D	MA_10041174g0010	K15032	MTERFD	mTERF domain-containing protein, mitochondrial
D	MA_593288g0010	K15032	MTERFD	mTERF domain-containing protein, mitochondrial
D	MA_804585g0010	K15032	MTERFD	mTERF domain-containing protein, mitochondrial
D	MA_10433107g0010	K02493	hemK, prmC, HEMK	release factor glutamine methyltransferase [EC:2.1.1.297]
C	03110 Chaperones and folding catalysts [BR:ko03110]
D	MA_160636g0010	K03283	HSPA1s	heat shock 70kDa protein 1/2/6/8
D	MA_138523g0010	K03686	dnaJ	molecular chaperone DnaJ
D	MA_10427040g0010	K13993	HSP20	HSP20 family protein
D	MA_10427040g0020	K13993	HSP20	HSP20 family protein
D	MA_19827g0010	K08054	CANX	calnexin
D	MA_139086g0010	K08057	CALR	calreticulin
D	MA_10428406g0010	K09562	HSPBP1, FES1	hsp70-interacting protein
D	MA_10428129g0010	K21804	METTL21A	protein N-lysine methyltransferase METTL21A [EC:2.1.1.-]
D	MA_10267018g0010	K23151	METTL23	methyltransferase-like protein 23 [EC:2.1.1.-]
D	MA_10433676g0010	K01363	CTSB	cathepsin B [EC:3.4.22.1]
D	MA_3507354g0010	K12373	HEXA_B	hexosaminidase [EC:3.2.1.52]
C	04131 Membrane trafficking [BR:ko04131]
D	MA_10204459g0010	K02183	CALM	calmodulin
D	MA_52449g0010	K02183	CALM	calmodulin
D	MA_247623g0010	K08488	STX7	syntaxin 7
D	MA_5013g0010	K19998	SCFD1, SLY1	sec1 family domain-containing protein 1
D	MA_160636g0010	K03283	HSPA1s	heat shock 70kDa protein 1/2/6/8
D	MA_19827g0010	K08054	CANX	calnexin
D	MA_12141g0010	K12486	SMAP	stromal membrane-associated protein
D	MA_31546g0010	K12197	CHMP1, VPS46, DID2	charged multivesicular body protein 1
D	MA_16104g0010	K12195	CHMP6, VPS20	charged multivesicular body protein 6
D	MA_10435652g0010	K20283	GOLGA4	golgin subfamily A member 4
D	MA_18779g0010	K12493	ARFGAP2_3	ADP-ribosylation factor GTPase-activating protein 2/3
D	MA_14388g0010	K07953	SAR1	GTP-binding protein SAR1 [EC:3.6.5.-]
D	MA_10426596g0010	K23741	MAN1B, MNS3	endoplasmic reticulum Man9GlcNAc2 1,2-alpha-mannosidase [EC:3.2.1.209]
D	MA_10429054g0030	K05236	COPA, RET1	coatomer subunit alpha
D	MA_45713g0010	K22285	OSBPL8, ORP8	oxysterol-binding protein-related protein 8
D	MA_9472378g0010	K23570	EMC10	ER membrane protein complex subunit 10
D	MA_226275g0010	K01191	MAN2C1	alpha-mannosidase [EC:3.2.1.24]
D	MA_105202g0030	K08332	VAC8	vacuolar protein 8
D	MA_139797g0010	K07198	PRKAA, AMPK	5'-AMP-activated protein kinase, catalytic alpha subunit [EC:2.7.11.11]
D	MA_9913196g0010	K07198	PRKAA, AMPK	5'-AMP-activated protein kinase, catalytic alpha subunit [EC:2.7.11.11]
D	MA_133442g0020	K14209	SLC36A, PAT	solute carrier family 36 (proton-coupled amino acid transporter)
D	MA_17894g0010	K07910	RAB18	Ras-related protein Rab-18
C	04121 Ubiquitin system [BR:ko04121]
D	MA_10426807g0010	K08770	UBC	ubiquitin C
D	MA_10431748g0020	K08770	UBC	ubiquitin C
D	MA_41251g0030	K08770	UBC	ubiquitin C
D	MA_57988g0010	K08770	UBC	ubiquitin C
D	MA_47061g0010	K02977	RP-S27Ae, RPS27A, UBA80	ubiquitin-small subunit ribosomal protein S27Ae
D	MA_53043g0010	K12158	NEDD8	ubiquitin-like protein Nedd8
D	MA_130652g0010	K04554	UBE2J2, NCUBE2, UBC6	ubiquitin-conjugating enzyme E2 J2 [EC:2.3.2.23]
D	MA_91680g0010	K04506	SIAH1	E3 ubiquitin-protein ligase SIAH1 [EC:2.3.2.27]
D	MA_8950g0010	K10143	RFWD2, COP1	E3 ubiquitin-protein ligase RFWD2 [EC:2.3.2.27]
D	MA_133071g0010	K10666	RNF5	E3 ubiquitin-protein ligase RNF5 [EC:2.3.2.27]
D	MA_33549g0010	K15706	RNF167	E3 ubiquitin-protein ligase RNF167 [EC:2.3.2.27]
D	MA_68146g0020	K16275	BAH, NLA	E3 ubiquitin-protein ligase BAH [EC:2.3.2.27]
D	MA_10266950g0010	K16281	RHA1	RING-H2 zinc finger protein RHA1
D	MA_10433991g0020	K16281	RHA1	RING-H2 zinc finger protein RHA1
D	MA_10435873g0020	K10268	FBXL2_20	F-box and leucine-rich repeat protein 2/20
D	MA_108477g0010	K13463	COI-1	coronatine-insensitive protein 1
D	MA_92309g0010	K14485	TIR1	transport inhibitor response 1
D	MA_507769g0010	K03869	CUL3	cullin 3
D	MA_918722g0010	K10523	SPOP	speckle-type POZ protein
D	MA_180602g0010	K14508	NPR1	regulatory protein NPR1
D	MA_10429281g0010	K23338	GID8	glucose-induced degradation protein 8
D	MA_98140g0010	K24350	UBXN7	UBX domain-containing protein 7
D	MA_10436066g0020	K22762	DESI1, PPPDE2	desumoylating isopeptidase 1 [EC:3.4.-.-]
C	03051 Proteasome [BR:ko03051]
D	MA_302648g0010	K11599	POMP, UMP1	proteasome maturation protein
D	MA_160636g0010	K03283	HSPA1s	heat shock 70kDa protein 1/2/6/8
C	03032 DNA replication proteins [BR:ko03032]
D	MA_10432515g0010	K02542	MCM6	DNA replication licensing factor MCM6 [EC:3.6.4.12]
D	MA_387725g0010	K10901	BLM, RECQL3, SGS1	bloom syndrome protein [EC:3.6.4.12]
C	03036 Chromosome and associated proteins [BR:ko03036]
D	MA_93628g0020	K11251	H2A	histone H2A
D	MA_138049g0010	K11252	H2B	histone H2B
D	MA_10432805g0020	K11253	H3	histone H3
D	MA_159785g0010	K11253	H3	histone H3
D	MA_10428555g0010	K11254	H4	histone H4
D	MA_10433778g0010	K11254	H4	histone H4
D	MA_141877g0030	K11254	H4	histone H4
D	MA_97951g0010	K11254	H4	histone H4
D	MA_9167987g0010	K11290	SET, TAF1, I2PP2A	template-activating factor I
D	MA_10433238g0010	K11294	NCL, NSR1	nucleolin
D	MA_10436479g0020	K11303	HAT1, KAT1	histone acetyltransferase 1 [EC:2.3.1.48]
D	MA_251409g0010	K11418	HDAC11	histone deacetylase 11 [EC:3.5.1.98]
D	MA_10425810g0010	K14972	PAXIP1, PTIP	PAX-interacting protein 1
D	MA_29739g0010	K11490	NCAPH2	condensin-2 complex subunit H2
D	MA_91896g0010	K11593	ELF2C, AGO	eukaryotic translation initiation factor 2C
D	MA_5963g0010	K07374	TUBA	tubulin alpha
D	MA_55439g0010	K07375	TUBB	tubulin beta
D	MA_10204459g0010	K02183	CALM	calmodulin
D	MA_52449g0010	K02183	CALM	calmodulin
D	MA_197119g0010	K03531	ftsZ	cell division protein FtsZ
C	03400 DNA repair and recombination proteins [BR:ko03400]
D	MA_507769g0010	K03869	CUL3	cullin 3
D	MA_387725g0010	K10901	BLM, RECQL3, SGS1	bloom syndrome protein [EC:3.6.4.12]
D	MA_111652g0010	K15505	RAD5	DNA repair protein RAD5 [EC:3.6.4.-]
D	MA_114043g0010	K01246	tag	DNA-3-methyladenine glycosylase I [EC:3.2.2.20]
C	03029 Mitochondrial biogenesis [BR:ko03029]
D	MA_10383431g0020	K10908	POLRMT, RPO41	DNA-directed RNA polymerase, mitochondrial [EC:2.7.7.6]
D	MA_10041174g0010	K15032	MTERFD	mTERF domain-containing protein, mitochondrial
D	MA_593288g0010	K15032	MTERFD	mTERF domain-containing protein, mitochondrial
D	MA_804585g0010	K15032	MTERFD	mTERF domain-containing protein, mitochondrial
D	MA_11258g0010	K15113	SLC25A28_37, MFRN	solute carrier family 25 (mitochondrial iron transporter), member 28/37
D	MA_160636g0010	K03283	HSPA1s	heat shock 70kDa protein 1/2/6/8
D	MA_138523g0010	K03686	dnaJ	molecular chaperone DnaJ
D	MA_10430174g0010	K22063	ISCA1	iron-sulfur cluster assembly 1
D	MA_139797g0010	K07198	PRKAA, AMPK	5'-AMP-activated protein kinase, catalytic alpha subunit [EC:2.7.11.11]
D	MA_9913196g0010	K07198	PRKAA, AMPK	5'-AMP-activated protein kinase, catalytic alpha subunit [EC:2.7.11.11]
D	MA_104768g0010	K18177	COA4	cytochrome c oxidase assembly factor 4
D	MA_10430109g0020	K17964	LRPPRC	leucine-rich PPR motif-containing protein, mitochondrial
D	MA_105202g0030	K08332	VAC8	vacuolar protein 8
B
B	09183 Protein families: signaling and cellular processes
C	02000 Transporters [BR:ko02000]
D	MA_10434414g0010	K05665	ABCC1	ATP-binding cassette, subfamily C (CFTR/MRP), member 1 [EC:7.6.2.3]
D	MA_635466g0010	K05666	ABCC2	ATP-binding cassette, subfamily C (CFTR/MRP), member 2
D	MA_7001519g0010	K02069	ABC.X2.P	putative ABC transport system permease protein
D	MA_465215g0010	K14427	SLC12A4_6, KCC1_3	solute carrier family 12 (potassium/chloride transporter), member 4/6
D	MA_167141g0010	K14638	SLC15A3_4, PHT	solute carrier family 15 (peptide/histidine transporter), member 3/4
D	MA_81237g0010	K08202	SLC22A4_5, OCTN	MFS transporter, OCT family, solute carrier family 22 (organic cation transporter), member 4/5
D	MA_10426993g0010	K13754	SLC24A6, NCKX6	solute carrier family 24 (sodium/potassium/calcium exchanger), member 6
D	MA_8970091g0010	K15104	SLC25A11, OGC	solute carrier family 25 (mitochondrial oxoglutarate transporter), member 11
D	MA_11258g0010	K15113	SLC25A28_37, MFRN	solute carrier family 25 (mitochondrial iron transporter), member 28/37
D	MA_51861g0010	K14692	SLC30A5_7, ZNT5_7, MTP, MSC2	solute carrier family 30 (zinc transporter), member 5/7
D	MA_8394012g0010	K15281	SLC35D	solute carrier family 35
D	MA_637854g0010	K15287	SLC35F1_2	solute carrier family 35, member F1/2
D	MA_133442g0020	K14209	SLC36A, PAT	solute carrier family 36 (proton-coupled amino acid transporter)
D	MA_81325g0020	K14207	SLC38A2, SNAT2	solute carrier family 38 (sodium-coupled neutral amino acid transporter), member 2
D	MA_121663g0010	K14709	SLC39A1_2_3, ZIP1_2_3	solute carrier family 39 (zinc transporter), member 1/2/3
D	MA_10436271g0010	K03327	TC.MATE, SLC47A, norM, mdtK, dinF	multidrug resistance protein, MATE family
D	MA_114301g0010	K03327	TC.MATE, SLC47A, norM, mdtK, dinF	multidrug resistance protein, MATE family
D	MA_45692g0010	K03327	TC.MATE, SLC47A, norM, mdtK, dinF	multidrug resistance protein, MATE family
D	MA_9267g0020	K03327	TC.MATE, SLC47A, norM, mdtK, dinF	multidrug resistance protein, MATE family
D	MA_275250g0010	K15382	SLC50A, SWEET	solute carrier family 50 (sugar transporter)
D	MA_81780g0010	K15382	SLC50A, SWEET	solute carrier family 50 (sugar transporter)
D	MA_170670g0010	K24193	STP	MFS transporter, SP family, sugar:H+ symporter
D	MA_460362g0010	K03444	ERD6, ESL1	MFS transporter, SP family, ERD6-like sugar transporter
D	MA_8087333g0010	K08176	PHO84	MFS transporter, PHS family, inorganic phosphate transporter
D	MA_3650g0010	K09872	PIP	aquaporin PIP
D	MA_18297g0010	K09873	TIP	aquaporin TIP
D	MA_7331g0010	K21867	AKT, KAT, GORK, SKOR	potassium channel
D	MA_71816g0010	K03320	amt, AMT, MEP	ammonium transporter, Amt family
D	MA_10333127g0010	K00799	GST, gst	glutathione S-transferase [EC:2.5.1.18]
D	MA_117567g0010	K00799	GST, gst	glutathione S-transferase [EC:2.5.1.18]
D	MA_14925g0010	K00799	GST, gst	glutathione S-transferase [EC:2.5.1.18]
D	MA_9754703g0010	K00799	GST, gst	glutathione S-transferase [EC:2.5.1.18]
D	MA_15650g0010	K21989	TMEM63	calcium permeable stress-gated cation channel
D	MA_84563g0010	K06901	pbuG, azgA, ghxP, ghxQ, adeQ	adenine/guanine/hypoxanthine permease
D	MA_103581g0010	K03549	kup	KUP system potassium uptake protein
D	MA_10427377g0010	K22736	VIT	vacuolar iron transporter family protein
D	MA_45713g0010	K22285	OSBPL8, ORP8	oxysterol-binding protein-related protein 8
D	MA_776g0010	K23025	AVP	H+-translocating diphosphatase [EC:7.1.3.1]
C	02044 Secretion system [BR:ko02044]
D	MA_27783g0010	K07342	SEC61G, SSS1, secE	protein transport protein SEC61 subunit gamma and related proteins
C	02042 Bacterial toxins [BR:ko02042]
C	02022 Two-component system [BR:ko02022]
C	02035 Bacterial motility proteins [BR:ko02035]
C	04812 Cytoskeleton proteins [BR:ko04812]
D	MA_5963g0010	K07374	TUBA	tubulin alpha
D	MA_55439g0010	K07375	TUBB	tubulin beta
D	MA_48578g0020	K10400	KIF15	kinesin family member 15
D	MA_197119g0010	K03531	ftsZ	cell division protein FtsZ
C	04147 Exosome [BR:ko04147]
D	MA_160636g0010	K03283	HSPA1s	heat shock 70kDa protein 1/2/6/8
D	MA_10429354g0010	K00927	PGK, pgk	phosphoglycerate kinase [EC:2.7.2.3]
D	MA_102736g0010	K17255	GDI1_2	Rab GDP dissociation inhibitor
D	MA_247623g0010	K08488	STX7	syntaxin 7
D	MA_5963g0010	K07374	TUBA	tubulin alpha
D	MA_160810g0010	K01648	ACLY	ATP citrate (pro-S)-lyase [EC:2.3.3.8]
D	MA_47061g0010	K02977	RP-S27Ae, RPS27A, UBA80	ubiquitin-small subunit ribosomal protein S27Ae
D	MA_31546g0010	K12197	CHMP1, VPS46, DID2	charged multivesicular body protein 1
D	MA_16104g0010	K12195	CHMP6, VPS20	charged multivesicular body protein 6
D	MA_10429560g0010	K04536	GNB1	guanine nucleotide-binding protein G(I)/G(S)/G(T) subunit beta-1
D	MA_93628g0020	K11251	H2A	histone H2A
D	MA_138049g0010	K11252	H2B	histone H2B
D	MA_10432805g0020	K11253	H3	histone H3
D	MA_159785g0010	K11253	H3	histone H3
D	MA_10433676g0010	K01363	CTSB	cathepsin B [EC:3.4.22.1]
D	MA_56416g0010	K17278	PGRMC1_2	membrane-associated progesterone receptor component
D	MA_55439g0010	K07375	TUBB	tubulin beta
D	MA_10436309g0010	K01251	E3.3.1.1, ahcY	adenosylhomocysteinase [EC:3.3.1.1]
D	MA_6521216g0010	K01464	DPYS, dht, hydA	dihydropyrimidinase [EC:3.5.2.2]
D	MA_10434872g0010	K14753	RACK1	guanine nucleotide-binding protein subunit beta-2-like 1 protein
D	MA_10429054g0030	K05236	COPA, RET1	coatomer subunit alpha
D	MA_10204459g0010	K02183	CALM	calmodulin
D	MA_52449g0010	K02183	CALM	calmodulin
C	02048 Prokaryotic defense system [BR:ko02048]
D	MA_197119g0010	K03531	ftsZ	cell division protein FtsZ
C	04030 G protein-coupled receptors [BR:ko04030]
D	MA_211101g0010	K08472	MLO	mlo protein
D	MA_40975g0010	K08472	MLO	mlo protein
C	04050 Cytokine receptors [BR:ko04050]
C	04054 Pattern recognition receptors [BR:ko04054]
C	03310 Nuclear receptors [BR:ko03310]
C	04040 Ion channels [BR:ko04040]
D	MA_958834g0010	K05387	GRIP	glutamate receptor, ionotropic, plant
C	04031 GTP-binding proteins [BR:ko04031]
D	MA_10429560g0010	K04536	GNB1	guanine nucleotide-binding protein G(I)/G(S)/G(T) subunit beta-1
D	MA_17894g0010	K07910	RAB18	Ras-related protein Rab-18
D	MA_14388g0010	K07953	SAR1	GTP-binding protein SAR1 [EC:3.6.5.-]
C	04052 Cytokines and growth factors [BR:ko04052]
C	04515 Cell adhesion molecules [BR:ko04515]
C	04090 CD molecules [BR:ko04090]
C	00535 Proteoglycans [BR:ko00535]
C	00536 Glycosaminoglycan binding proteins [BR:ko00536]
D	MA_77698g0010	K07964	HPSE	heparanase [EC:3.2.1.166]
D	MA_10433676g0010	K01363	CTSB	cathepsin B [EC:3.4.22.1]
C	00537 Glycosylphosphatidylinositol (GPI)-anchored proteins [BR:ko00537]
C	04091 Lectins [BR:ko04091]
D	MA_19827g0010	K08054	CANX	calnexin
D	MA_139086g0010	K08057	CALR	calreticulin
C	01504 Antimicrobial resistance genes [BR:ko01504]
C	03200 Viral proteins [BR:ko03200]
B
B	09184 RNA family
C	03100 Non-coding RNAs [BR:ko03100]
#
A	09190 Not Included in Pathway or Brite
B
B	09191 Unclassified: metabolism
C	99980 Enzymes with EC numbers
D	MA_10427398g0010	K17756	FAO3	long-chain-alcohol oxidase [EC:1.1.3.20]
D	MA_10437028g0020	K22419	VEP1	Delta4-3-oxosteroid 5beta-reductase [EC:1.3.1.3]
D	MA_9608589g0010	K08070	E1.3.1.74	2-alkenal reductase [EC:1.3.1.74]
D	MA_10431151g0010	K18980	EO, FaQR	2-methylene-furan-3-one reductase [EC:1.3.1.105]
D	MA_10427517g0010	K23050	PCBER1	phenylcoumaran benzylic ether reductase [EC:1.3.1.-]
D	MA_79449g0010	K17871	ndh1	NADH:ubiquinone reductase (non-electrogenic) [EC:1.6.5.9]
D	MA_15398g0010	K07393	ECM4, yqjG	glutathionyl-hydroquinone reductase [EC:1.8.5.7]
D	MA_10061g0010	K06911	PIR	quercetin 2,3-dioxygenase [EC:1.13.11.24]
D	MA_10431863g0010	K24028	DMR6, DLO	salicylic acid 3-hydroxylase [EC:1.14.11.-]
D	MA_72340g0010	K24028	DMR6, DLO	salicylic acid 3-hydroxylase [EC:1.14.11.-]
D	MA_109375g0010	K21483	SAMT	salicylate 1-O-methyltransferase [EC:2.1.1.274]
D	MA_77630g0010	K21483	SAMT	salicylate 1-O-methyltransferase [EC:2.1.1.274]
D	MA_10295875g0010	K18886	GAMT2	gibberellin A4 carboxyl methyltransferase [EC:2.1.1.276]
D	MA_348099g0010	K19761	GGACT	gamma-glutamylaminecyclotransferase [EC:2.3.2.-]
D	MA_103594g0010	K08235	E2.4.1.207	xyloglucan:xyloglucosyl transferase [EC:2.4.1.207]
D	MA_358917g0010	K08235	E2.4.1.207	xyloglucan:xyloglucosyl transferase [EC:2.4.1.207]
D	MA_10432502g0010	K00924	E2.7.1.-	kinase [EC:2.7.1.-]
D	MA_5372344g0010	K15925	XYL1	alpha-D-xyloside xylohydrolase [EC:3.2.1.177]
D	MA_10430793g0020	K01802	E5.2.1.8	peptidylprolyl isomerase [EC:5.2.1.8]
C	99981 Carbohydrate metabolism
D	MA_30127g0010	K20628	exlX	expansin
C	99982 Energy metabolism
D	MA_20157g0010	K23490	CYB5	cytochrome b5
D	MA_20157g0020	K23490	CYB5	cytochrome b5
C	99983 Lipid metabolism
D	MA_10431190g0010	K19365	BSCL2	seipin
C	99984 Nucleotide metabolism
C	99985 Amino acid metabolism
C	99986 Glycan metabolism
C	99987 Cofactor metabolism
C	99988 Secondary metabolism
C	99999 Others
D	MA_10434301g0010	K22390	ACP7	acid phosphatase type 7
D	MA_10434977g0010	K22390	ACP7	acid phosphatase type 7
D	MA_338721g0010	K22390	ACP7	acid phosphatase type 7
B
B	09192 Unclassified: genetic information processing
C	99973 Transcription
C	99974 Translation
C	99975 Protein processing
C	99976 Replication and repair
C	99998 Others
B
B	09193 Unclassified: signaling and cellular processes
C	99977 Transport
C	99978 Cell growth
C	99993 Cell motility
C	99995 Signaling proteins
D	MA_43661g0010	K24205	TMBIM, LFG	protein lifeguard
C	99992 Structural proteins
D	MA_183086g0010	K17098	ANNAT	annexin D
C	99994 Others
C	99979 Unclassified viral proteins
B
B	09194 Poorly characterized
C	99996 General function prediction only
D	MA_23160g0010	K07025	K07025	putative hydrolase of the HAD superfamily
D	MA_44944g0010	K07025	K07025	putative hydrolase of the HAD superfamily
C	99997 Function unknown
D	MA_166295g0010	K06995	K06995	uncharacterized protein

## Sheet: #Rn vs Bn under
Hierarchy	Pathway / Picea abies gene (MA_XgX)	KO	Name	Definition
A	09100 Metabolism
B
B	09101 Carbohydrate metabolism
C	00010 Glycolysis / Gluconeogenesis [PATH:ko00010]
D	MA_104409g0010	K03841	FBP, fbp	fructose-1,6-bisphosphatase I [EC:3.1.3.11]
D	MA_129930g0010	K01623	ALDO	fructose-bisphosphate aldolase, class I [EC:4.1.2.13]
D	MA_10426544g0010	K00134	GAPDH, gapA	glyceraldehyde 3-phosphate dehydrogenase [EC:1.2.1.12]
D	MA_383044g0010	K01006	ppdK	pyruvate, orthophosphate dikinase [EC:2.7.9.1]
D	MA_3016g0010	K00161	PDHA, pdhA	pyruvate dehydrogenase E1 component alpha subunit [EC:1.2.4.1]
D	MA_4686976g0010	K00128	ALDH	aldehyde dehydrogenase (NAD+) [EC:1.2.1.3]
D	MA_112757g0010	K01913	AAE7, ACN1	acetate/butyrate---CoA ligase [EC:6.2.1.1 6.2.1.2]
D	MA_101646g0010	K01610	E4.1.1.49, pckA	phosphoenolpyruvate carboxykinase (ATP) [EC:4.1.1.49]
C	00020 Citrate cycle (TCA cycle) [PATH:ko00020]
D	MA_87937g0010	K00026	MDH2	malate dehydrogenase [EC:1.1.1.37]
D	MA_101646g0010	K01610	E4.1.1.49, pckA	phosphoenolpyruvate carboxykinase (ATP) [EC:4.1.1.49]
D	MA_3016g0010	K00161	PDHA, pdhA	pyruvate dehydrogenase E1 component alpha subunit [EC:1.2.4.1]
C	00030 Pentose phosphate pathway [PATH:ko00030]
D	MA_3000363g0010	K01807	rpiA	ribose 5-phosphate isomerase A [EC:5.3.1.6]
D	MA_962142g0010	K00948	PRPS, prsA	ribose-phosphate pyrophosphokinase [EC:2.7.6.1]
D	MA_129930g0010	K01623	ALDO	fructose-bisphosphate aldolase, class I [EC:4.1.2.13]
D	MA_104409g0010	K03841	FBP, fbp	fructose-1,6-bisphosphatase I [EC:3.1.3.11]
C	00040 Pentose and glucuronate interconversions [PATH:ko00040]
D	MA_10428625g0010	K01051	E3.1.1.11	pectinesterase [EC:3.1.1.11]
D	MA_10434031g0010	K01051	E3.1.1.11	pectinesterase [EC:3.1.1.11]
D	MA_130858g0010	K01051	E3.1.1.11	pectinesterase [EC:3.1.1.11]
D	MA_10426401g0010	K01728	pel	pectate lyase [EC:4.2.2.2]
D	MA_614767g0010	K01728	pel	pectate lyase [EC:4.2.2.2]
D	MA_427851g0010	K01184	E3.2.1.15	polygalacturonase [EC:3.2.1.15]
C	00051 Fructose and mannose metabolism [PATH:ko00051]
D	MA_45718g0010	K19355	MAN	mannan endo-1,4-beta-mannosidase [EC:3.2.1.78]
D	MA_58990g0010	K19355	MAN	mannan endo-1,4-beta-mannosidase [EC:3.2.1.78]
D	MA_104409g0010	K03841	FBP, fbp	fructose-1,6-bisphosphatase I [EC:3.1.3.11]
D	MA_129930g0010	K01623	ALDO	fructose-bisphosphate aldolase, class I [EC:4.1.2.13]
C	00052 Galactose metabolism [PATH:ko00052]
D	MA_7766880g0010	K18819	GOLS	inositol 3-alpha-galactosyltransferase [EC:2.4.1.123]
D	MA_139754g0010	K06617	E2.4.1.82	raffinose synthase [EC:2.4.1.82]
D	MA_10426048g0020	K07407	E3.2.1.22B, galA, rafA	alpha-galactosidase [EC:3.2.1.22]
D	MA_10436532g0010	K06611	E2.4.1.67	stachyose synthetase [EC:2.4.1.67]
C	00053 Ascorbate and aldarate metabolism [PATH:ko00053]
D	MA_1356g0010	K00103	GULO	L-gulonolactone oxidase [EC:1.1.3.8]
D	MA_199856g0010	K00103	GULO	L-gulonolactone oxidase [EC:1.1.3.8]
D	MA_10426094g0010	K14190	VTC2_5	GDP-L-galactose phosphorylase [EC:2.7.7.69]
D	MA_4686976g0010	K00128	ALDH	aldehyde dehydrogenase (NAD+) [EC:1.2.1.3]
C	00500 Starch and sucrose metabolism [PATH:ko00500]
D	MA_139193g0010	K01188	E3.2.1.21	beta-glucosidase [EC:3.2.1.21]
D	MA_488148g0010	K01188	E3.2.1.21	beta-glucosidase [EC:3.2.1.21]
D	MA_719501g0010	K05349	bglX	beta-glucosidase [EC:3.2.1.21]
D	MA_11214g0010	K00703	glgA	starch synthase [EC:2.4.1.21]
D	MA_30833g0010	K01176	AMY, amyA, malS	alpha-amylase [EC:3.2.1.1]
C	00520 Amino sugar and nucleotide sugar metabolism [PATH:ko00520]
D	MA_10427514g0010	K01183	E3.2.1.14	chitinase [EC:3.2.1.14]
D	MA_92690g0010	K12373	HEXA_B	hexosaminidase [EC:3.2.1.52]
D	MA_18309g0010	K13379	RGP, UTM	reversibly glycosylated polypeptide / UDP-arabinopyranose mutase [EC:2.4.1.- 5.4.99.30]
D	MA_39151g0010	K15920	XYL4	xylan 1,4-beta-xylosidase [EC:3.2.1.37]
C	00620 Pyruvate metabolism [PATH:ko00620]
D	MA_112757g0010	K01913	AAE7, ACN1	acetate/butyrate---CoA ligase [EC:6.2.1.1 6.2.1.2]
D	MA_3016g0010	K00161	PDHA, pdhA	pyruvate dehydrogenase E1 component alpha subunit [EC:1.2.4.1]
D	MA_4947g0010	K01963	accD	acetyl-CoA carboxylase carboxyl transferase subunit beta [EC:6.4.1.2 2.1.3.15]
D	MA_4686976g0010	K00128	ALDH	aldehyde dehydrogenase (NAD+) [EC:1.2.1.3]
D	MA_777685g0010	K18881	DJ1D	D-lactate dehydratase [EC:4.2.1.130]
D	MA_10426049g0010	K00029	E1.1.1.40, maeB	malate dehydrogenase (oxaloacetate-decarboxylating)(NADP+) [EC:1.1.1.40]
D	MA_87937g0010	K00026	MDH2	malate dehydrogenase [EC:1.1.1.37]
D	MA_101646g0010	K01610	E4.1.1.49, pckA	phosphoenolpyruvate carboxykinase (ATP) [EC:4.1.1.49]
D	MA_383044g0010	K01006	ppdK	pyruvate, orthophosphate dikinase [EC:2.7.9.1]
C	00630 Glyoxylate and dicarboxylate metabolism [PATH:ko00630]
D	MA_112757g0010	K01913	AAE7, ACN1	acetate/butyrate---CoA ligase [EC:6.2.1.1 6.2.1.2]
D	MA_87937g0010	K00026	MDH2	malate dehydrogenase [EC:1.1.1.37]
D	MA_10434780g0010	K11517	HAO	(S)-2-hydroxy-acid oxidase [EC:1.1.3.15]
D	MA_224519g0010	K19269	PGP, PGLP	phosphoglycolate phosphatase [EC:3.1.3.18 3.1.3.48]
D	MA_18142g0010	K00830	AGXT	alanine-glyoxylate transaminase / serine-glyoxylate transaminase / serine-pyruvate transaminase [EC:2.6.1.44 2.6.1.45 2.6.1.51]
D	MA_14333g0010	K00284	GLU, gltS	glutamate synthase (ferredoxin) [EC:1.4.7.1]
D	MA_185611g0010	K00284	GLU, gltS	glutamate synthase (ferredoxin) [EC:1.4.7.1]
D	MA_99276g0010	K00600	glyA, SHMT	glycine hydroxymethyltransferase [EC:2.1.2.1]
D	MA_119766g0010	K00281	GLDC, gcvP	glycine dehydrogenase [EC:1.4.4.2]
C	00640 Propanoate metabolism [PATH:ko00640]
D	MA_4947g0010	K01963	accD	acetyl-CoA carboxylase carboxyl transferase subunit beta [EC:6.4.1.2 2.1.3.15]
C	00650 Butanoate metabolism [PATH:ko00650]
D	MA_112757g0010	K01913	AAE7, ACN1	acetate/butyrate---CoA ligase [EC:6.2.1.1 6.2.1.2]
C	00660 C5-Branched dibasic acid metabolism [PATH:ko00660]
C	00562 Inositol phosphate metabolism [PATH:ko00562]
D	MA_759134g0010	K05857	PLCD	phosphatidylinositol phospholipase C, delta [EC:3.1.4.11]
B
B	09102 Energy metabolism
C	00190 Oxidative phosphorylation [PATH:ko00190]
D	MA_10434974g0010	K03934	NDUFS1	NADH dehydrogenase (ubiquinone) Fe-S protein 1 [EC:7.1.1.2]
D	MA_10397863g0010	K03935	NDUFS2	NADH dehydrogenase (ubiquinone) Fe-S protein 2 [EC:7.1.1.2]
D	MA_10397863g0020	K03935	NDUFS2	NADH dehydrogenase (ubiquinone) Fe-S protein 2 [EC:7.1.1.2]
D	MA_10343072g0020	K03936	NDUFS3	NADH dehydrogenase (ubiquinone) Fe-S protein 3 [EC:7.1.1.2]
D	MA_10428650g0020	K02256	COX1	cytochrome c oxidase subunit 1 [EC:7.1.1.9]
D	MA_10435550g0020	K02261	COX2	cytochrome c oxidase subunit 2
D	MA_10436044g0020	K02261	COX2	cytochrome c oxidase subunit 2
D	MA_27496g0010	K02260	COX17	cytochrome c oxidase assembly protein subunit 17
D	MA_128169g0010	K02109	ATPF0B, atpF	F-type H+-transporting ATPase subunit b
D	MA_10432972g0030	K02134	ATPeF1D, ATP5D, ATP16	F-type H+-transporting ATPase subunit delta
C	00195 Photosynthesis [PATH:ko00195]
D	MA_571554g0010	K03542	psbS	photosystem II 22kDa protein
D	MA_10356500g0030	K02690	psaB	photosystem I P700 chlorophyll a apoprotein A2
D	MA_128169g0010	K02109	ATPF0B, atpF	F-type H+-transporting ATPase subunit b
C	00196 Photosynthesis - antenna proteins [PATH:ko00196]
C	00710 Carbon fixation in photosynthetic organisms [PATH:ko00710]
D	MA_10426544g0010	K00134	GAPDH, gapA	glyceraldehyde 3-phosphate dehydrogenase [EC:1.2.1.12]
D	MA_129930g0010	K01623	ALDO	fructose-bisphosphate aldolase, class I [EC:4.1.2.13]
D	MA_104409g0010	K03841	FBP, fbp	fructose-1,6-bisphosphatase I [EC:3.1.3.11]
D	MA_3000363g0010	K01807	rpiA	ribose 5-phosphate isomerase A [EC:5.3.1.6]
D	MA_101646g0010	K01610	E4.1.1.49, pckA	phosphoenolpyruvate carboxykinase (ATP) [EC:4.1.1.49]
D	MA_383044g0010	K01006	ppdK	pyruvate, orthophosphate dikinase [EC:2.7.9.1]
D	MA_10426049g0010	K00029	E1.1.1.40, maeB	malate dehydrogenase (oxaloacetate-decarboxylating)(NADP+) [EC:1.1.1.40]
D	MA_87937g0010	K00026	MDH2	malate dehydrogenase [EC:1.1.1.37]
C	00720 Carbon fixation pathways in prokaryotes [PATH:ko00720]
D	MA_383044g0010	K01006	ppdK	pyruvate, orthophosphate dikinase [EC:2.7.9.1]
D	MA_4947g0010	K01963	accD	acetyl-CoA carboxylase carboxyl transferase subunit beta [EC:6.4.1.2 2.1.3.15]
C	00680 Methane metabolism [PATH:ko00680]
D	MA_99276g0010	K00600	glyA, SHMT	glycine hydroxymethyltransferase [EC:2.1.2.1]
D	MA_18142g0010	K00830	AGXT	alanine-glyoxylate transaminase / serine-glyoxylate transaminase / serine-pyruvate transaminase [EC:2.6.1.44 2.6.1.45 2.6.1.51]
D	MA_129930g0010	K01623	ALDO	fructose-bisphosphate aldolase, class I [EC:4.1.2.13]
D	MA_104409g0010	K03841	FBP, fbp	fructose-1,6-bisphosphatase I [EC:3.1.3.11]
C	00910 Nitrogen metabolism [PATH:ko00910]
D	MA_28035g0010	K02575	NRT, narK, nrtP, nasA	MFS transporter, NNP family, nitrate/nitrite transporter
D	MA_95356g0010	K00261	GLUD1_2, gdhA	glutamate dehydrogenase (NAD(P)+) [EC:1.4.1.3]
D	MA_14333g0010	K00284	GLU, gltS	glutamate synthase (ferredoxin) [EC:1.4.7.1]
D	MA_185611g0010	K00284	GLU, gltS	glutamate synthase (ferredoxin) [EC:1.4.7.1]
C	00920 Sulfur metabolism [PATH:ko00920]
D	MA_121310g0010	K13811	PAPSS	3'-phosphoadenosine 5'-phosphosulfate synthase [EC:2.7.7.4 2.7.1.25]
D	MA_94789g0010	K17285	SELENBP1	methanethiol oxidase [EC:1.8.3.4]
B
B	09103 Lipid metabolism
C	00061 Fatty acid biosynthesis [PATH:ko00061]
D	MA_4947g0010	K01963	accD	acetyl-CoA carboxylase carboxyl transferase subunit beta [EC:6.4.1.2 2.1.3.15]
D	MA_24476g0010	K09458	fabF, OXSM, CEM1	3-oxoacyl-[acyl-carrier-protein] synthase II [EC:2.3.1.179]
D	MA_10427423g0020	K00059	fabG, OAR1	3-oxoacyl-[acyl-carrier protein] reductase [EC:1.1.1.100]
D	MA_162298g0020	K00059	fabG, OAR1	3-oxoacyl-[acyl-carrier protein] reductase [EC:1.1.1.100]
D	MA_25654g0010	K00059	fabG, OAR1	3-oxoacyl-[acyl-carrier protein] reductase [EC:1.1.1.100]
D	MA_191613g0010	K10781	FATB	fatty acyl-ACP thioesterase B [EC:3.1.2.14 3.1.2.21]
D	MA_10431660g0010	K03921	FAB2, SSI2, desA1	acyl-[acyl-carrier-protein] desaturase [EC:1.14.19.2 1.14.19.11 1.14.19.26]
D	MA_135861g0010	K01897	ACSL, fadD	long-chain acyl-CoA synthetase [EC:6.2.1.3]
D	MA_918048g0010	K01897	ACSL, fadD	long-chain acyl-CoA synthetase [EC:6.2.1.3]
C	00062 Fatty acid elongation [PATH:ko00062]
D	MA_105806g0010	K15397	KCS	3-ketoacyl-CoA synthase [EC:2.3.1.199]
D	MA_10605g0020	K15397	KCS	3-ketoacyl-CoA synthase [EC:2.3.1.199]
D	MA_46113g0010	K15397	KCS	3-ketoacyl-CoA synthase [EC:2.3.1.199]
D	MA_759169g0010	K15397	KCS	3-ketoacyl-CoA synthase [EC:2.3.1.199]
D	MA_46281g0010	K10251	HSD17B12, KAR, IFA38	17beta-estradiol 17-dehydrogenase / very-long-chain 3-oxoacyl-CoA reductase [EC:1.1.1.62 1.1.1.330]
D	MA_57254g0010	K10258	TER, TSC13, CER10	very-long-chain enoyl-CoA reductase [EC:1.3.1.93]
C	00071 Fatty acid degradation [PATH:ko00071]
D	MA_135861g0010	K01897	ACSL, fadD	long-chain acyl-CoA synthetase [EC:6.2.1.3]
D	MA_918048g0010	K01897	ACSL, fadD	long-chain acyl-CoA synthetase [EC:6.2.1.3]
D	MA_4686976g0010	K00128	ALDH	aldehyde dehydrogenase (NAD+) [EC:1.2.1.3]
C	00072 Synthesis and degradation of ketone bodies [PATH:ko00072]
C	00073 Cutin, suberine and wax biosynthesis [PATH:ko00073]
D	MA_14570g0020	K15398	CYP86A4S	fatty acid omega-hydroxylase [EC:1.14.-.-]
D	MA_7233g0020	K15400	HHT1	omega-hydroxypalmitate O-feruloyl transferase [EC:2.3.1.188]
D	MA_136449g0010	K15402	CYP86B1	fatty acid omega-hydroxylase [EC:1.14.-.-]
D	MA_3249g0010	K15403	ACE, HTH	fatty acid omega-hydroxy dehydrogenase [EC:1.1.-.-]
D	MA_10432456g0010	K15404	K15404, CER1	aldehyde decarbonylase [EC:4.1.99.5]
D	MA_10435519g0010	K15404	K15404, CER1	aldehyde decarbonylase [EC:4.1.99.5]
D	MA_200120g0010	K15404	K15404, CER1	aldehyde decarbonylase [EC:4.1.99.5]
D	MA_10436107g0010	K13356	FAR	alcohol-forming fatty acyl-CoA reductase [EC:1.2.1.84]
C	00100 Steroid biosynthesis [PATH:ko00100]
D	MA_138441g0010	K01052	LIPA	lysosomal acid lipase/cholesteryl ester hydrolase [EC:3.1.1.13]
C	00120 Primary bile acid biosynthesis [PATH:ko00120]
C	00121 Secondary bile acid biosynthesis [PATH:ko00121]
C	00140 Steroid hormone biosynthesis [PATH:ko00140]
D	MA_46281g0010	K10251	HSD17B12, KAR, IFA38	17beta-estradiol 17-dehydrogenase / very-long-chain 3-oxoacyl-CoA reductase [EC:1.1.1.62 1.1.1.330]
C	00561 Glycerolipid metabolism [PATH:ko00561]
D	MA_4686976g0010	K00128	ALDH	aldehyde dehydrogenase (NAD+) [EC:1.2.1.3]
D	MA_10434609g0020	K13508	GPAT	glycerol-3-phosphate acyltransferase [EC:2.3.1.15 2.3.1.198]
D	MA_8596g0010	K22849	DGAT3	diacylglycerol O-acyltransferase 3, plant [EC:2.3.1.20]
D	MA_10426048g0020	K07407	E3.2.1.22B, galA, rafA	alpha-galactosidase [EC:3.2.1.22]
D	MA_194231g0010	K21362	SFR2	galactolipid galactosyltransferase [EC:2.4.1.184]
C	00564 Glycerophospholipid metabolism [PATH:ko00564]
D	MA_10434609g0020	K13508	GPAT	glycerol-3-phosphate acyltransferase [EC:2.3.1.15 2.3.1.198]
D	MA_6712g0010	K01115	PLD1_2	phospholipase D1/2 [EC:3.1.4.4]
D	MA_11699g0020	K00968	PCYT1	choline-phosphate cytidylyltransferase [EC:2.7.7.15]
D	MA_10426437g0010	K00981	E2.7.7.41, CDS1, CDS2, cdsA	phosphatidate cytidylyltransferase [EC:2.7.7.41]
C	00565 Ether lipid metabolism [PATH:ko00565]
D	MA_6712g0010	K01115	PLD1_2	phospholipase D1/2 [EC:3.1.4.4]
C	00600 Sphingolipid metabolism [PATH:ko00600]
D	MA_279739g0010	K12349	ASAH2	neutral ceramidase [EC:3.5.1.23]
D	MA_10426048g0020	K07407	E3.2.1.22B, galA, rafA	alpha-galactosidase [EC:3.2.1.22]
C	00590 Arachidonic acid metabolism [PATH:ko00590]
D	MA_495461g0010	K00079	CBR1	carbonyl reductase 1 [EC:1.1.1.184 1.1.1.189 1.1.1.197]
D	MA_66151g0010	K00079	CBR1	carbonyl reductase 1 [EC:1.1.1.184 1.1.1.189 1.1.1.197]
D	MA_9476635g0010	K00432	gpx, btuE, bsaA	glutathione peroxidase [EC:1.11.1.9]
C	00591 Linoleic acid metabolism [PATH:ko00591]
D	MA_10427506g0010	K15718	LOX1_5	linoleate 9S-lipoxygenase [EC:1.13.11.58]
C	00592 alpha-Linolenic acid metabolism [PATH:ko00592]
D	MA_10433052g0010	K05894	OPR	12-oxophytodienoic acid reductase [EC:1.3.1.42]
D	MA_46456g0010	K05894	OPR	12-oxophytodienoic acid reductase [EC:1.3.1.42]
D	MA_10432069g0020	K10526	OPCL1	OPC-8:0 CoA ligase 1 [EC:6.2.1.-]
D	MA_44271g0010	K00224	CEQORH	chloroplastic oxoene reductase [EC:1.3.1.-]
C	01040 Biosynthesis of unsaturated fatty acids [PATH:ko01040]
D	MA_46281g0010	K10251	HSD17B12, KAR, IFA38	17beta-estradiol 17-dehydrogenase / very-long-chain 3-oxoacyl-CoA reductase [EC:1.1.1.62 1.1.1.330]
D	MA_57254g0010	K10258	TER, TSC13, CER10	very-long-chain enoyl-CoA reductase [EC:1.3.1.93]
D	MA_10431660g0010	K03921	FAB2, SSI2, desA1	acyl-[acyl-carrier-protein] desaturase [EC:1.14.19.2 1.14.19.11 1.14.19.26]
D	MA_20551g0010	K10256	FAD2	omega-6 fatty acid desaturase / acyl-lipid omega-6 desaturase (Delta-12 desaturase) [EC:1.14.19.6 1.14.19.22]
B
B	09104 Nucleotide metabolism
C	00230 Purine metabolism [PATH:ko00230]
D	MA_962142g0010	K00948	PRPS, prsA	ribose-phosphate pyrophosphokinase [EC:2.7.6.1]
D	MA_121310g0010	K13811	PAPSS	3'-phosphoadenosine 5'-phosphosulfate synthase [EC:2.7.7.4 2.7.1.25]
D	MA_919071g0010	K18151	UAH	ureidoglycolate amidohydrolase [EC:3.5.1.116]
C	00240 Pyrimidine metabolism [PATH:ko00240]
D	MA_10305029g0020	K01955	carB, CPA2	carbamoyl-phosphate synthase large subunit [EC:6.3.5.5]
D	MA_27352g0010	K00207	DPYD	dihydropyrimidine dehydrogenase (NADP+) [EC:1.3.1.2]
B
B	09105 Amino acid metabolism
C	00250 Alanine, aspartate and glutamate metabolism [PATH:ko00250]
D	MA_99207g0010	K00811	ASP5	aspartate aminotransferase, chloroplastic [EC:2.6.1.1]
D	MA_18142g0010	K00830	AGXT	alanine-glyoxylate transaminase / serine-glyoxylate transaminase / serine-pyruvate transaminase [EC:2.6.1.44 2.6.1.45 2.6.1.51]
D	MA_95356g0010	K00261	GLUD1_2, gdhA	glutamate dehydrogenase (NAD(P)+) [EC:1.4.1.3]
D	MA_10305029g0020	K01955	carB, CPA2	carbamoyl-phosphate synthase large subunit [EC:6.3.5.5]
C	00260 Glycine, serine and threonine metabolism [PATH:ko00260]
D	MA_99276g0010	K00600	glyA, SHMT	glycine hydroxymethyltransferase [EC:2.1.2.1]
D	MA_18142g0010	K00830	AGXT	alanine-glyoxylate transaminase / serine-glyoxylate transaminase / serine-pyruvate transaminase [EC:2.6.1.44 2.6.1.45 2.6.1.51]
D	MA_119766g0010	K00281	GLDC, gcvP	glycine dehydrogenase [EC:1.4.4.2]
C	00270 Cysteine and methionine metabolism [PATH:ko00270]
D	MA_7286g0010	K00547	mmuM, BHMT2	homocysteine S-methyltransferase [EC:2.1.1.10]
D	MA_141759g0010	K00789	metK	S-adenosylmethionine synthetase [EC:2.5.1.6]
D	MA_2649g0010	K01611	speD, AMD1	S-adenosylmethionine decarboxylase [EC:4.1.1.50]
D	MA_56916g0010	K08967	mtnD, mtnZ, ADI1	1,2-dihydroxy-3-keto-5-methylthiopentene dioxygenase [EC:1.13.11.53 1.13.11.54]
D	MA_10429130g0010	K00815	TAT	tyrosine aminotransferase [EC:2.6.1.5]
D	MA_2297g0010	K05933	E1.14.17.4	aminocyclopropanecarboxylate oxidase [EC:1.14.17.4]
D	MA_99207g0010	K00811	ASP5	aspartate aminotransferase, chloroplastic [EC:2.6.1.1]
D	MA_87937g0010	K00026	MDH2	malate dehydrogenase [EC:1.1.1.37]
C	00280 Valine, leucine and isoleucine degradation [PATH:ko00280]
D	MA_4686976g0010	K00128	ALDH	aldehyde dehydrogenase (NAD+) [EC:1.2.1.3]
C	00290 Valine, leucine and isoleucine biosynthesis [PATH:ko00290]
C	00300 Lysine biosynthesis [PATH:ko00300]
C	00310 Lysine degradation [PATH:ko00310]
D	MA_4686976g0010	K00128	ALDH	aldehyde dehydrogenase (NAD+) [EC:1.2.1.3]
C	00220 Arginine biosynthesis [PATH:ko00220]
D	MA_95356g0010	K00261	GLUD1_2, gdhA	glutamate dehydrogenase (NAD(P)+) [EC:1.4.1.3]
D	MA_99207g0010	K00811	ASP5	aspartate aminotransferase, chloroplastic [EC:2.6.1.1]
C	00330 Arginine and proline metabolism [PATH:ko00330]
D	MA_2649g0010	K01611	speD, AMD1	S-adenosylmethionine decarboxylase [EC:4.1.1.50]
D	MA_10426660g0010	K13366	MPAO, PAO1	polyamine oxidase [EC:1.5.3.14 1.5.3.16 1.5.3.-]
D	MA_4686976g0010	K00128	ALDH	aldehyde dehydrogenase (NAD+) [EC:1.2.1.3]
D	MA_99207g0010	K00811	ASP5	aspartate aminotransferase, chloroplastic [EC:2.6.1.1]
C	00340 Histidine metabolism [PATH:ko00340]
D	MA_4686976g0010	K00128	ALDH	aldehyde dehydrogenase (NAD+) [EC:1.2.1.3]
C	00350 Tyrosine metabolism [PATH:ko00350]
D	MA_99207g0010	K00811	ASP5	aspartate aminotransferase, chloroplastic [EC:2.6.1.1]
D	MA_10429130g0010	K00815	TAT	tyrosine aminotransferase [EC:2.6.1.5]
D	MA_356643g0010	K00457	HPD, hppD	4-hydroxyphenylpyruvate dioxygenase [EC:1.13.11.27]
C	00360 Phenylalanine metabolism [PATH:ko00360]
D	MA_99207g0010	K00811	ASP5	aspartate aminotransferase, chloroplastic [EC:2.6.1.1]
D	MA_10429130g0010	K00815	TAT	tyrosine aminotransferase [EC:2.6.1.5]
D	MA_356643g0010	K00457	HPD, hppD	4-hydroxyphenylpyruvate dioxygenase [EC:1.13.11.27]
C	00380 Tryptophan metabolism [PATH:ko00380]
D	MA_4686976g0010	K00128	ALDH	aldehyde dehydrogenase (NAD+) [EC:1.2.1.3]
D	MA_10436004g0020	K16903	TAA1	L-tryptophan---pyruvate aminotransferase [EC:2.6.1.99]
C	00400 Phenylalanine, tyrosine and tryptophan biosynthesis [PATH:ko00400]
D	MA_930239g0010	K00891	aroK, aroL	shikimate kinase [EC:2.7.1.71]
D	MA_103645g0010	K15227	TYRAAT	arogenate dehydrogenase (NADP+), plant [EC:1.3.1.78]
D	MA_99207g0010	K00811	ASP5	aspartate aminotransferase, chloroplastic [EC:2.6.1.1]
D	MA_10429130g0010	K00815	TAT	tyrosine aminotransferase [EC:2.6.1.5]
B
B	09106 Metabolism of other amino acids
C	00410 beta-Alanine metabolism [PATH:ko00410]
D	MA_10426660g0010	K13366	MPAO, PAO1	polyamine oxidase [EC:1.5.3.14 1.5.3.16 1.5.3.-]
D	MA_4686976g0010	K00128	ALDH	aldehyde dehydrogenase (NAD+) [EC:1.2.1.3]
D	MA_27352g0010	K00207	DPYD	dihydropyrimidine dehydrogenase (NADP+) [EC:1.3.1.2]
C	00430 Taurine and hypotaurine metabolism [PATH:ko00430]
C	00440 Phosphonate and phosphinate metabolism [PATH:ko00440]
D	MA_11699g0020	K00968	PCYT1	choline-phosphate cytidylyltransferase [EC:2.7.7.15]
C	00450 Selenocompound metabolism [PATH:ko00450]
D	MA_245237g0010	K11717	sufS	cysteine desulfurase / selenocysteine lyase [EC:2.8.1.7 4.4.1.16]
D	MA_121310g0010	K13811	PAPSS	3'-phosphoadenosine 5'-phosphosulfate synthase [EC:2.7.7.4 2.7.1.25]
C	00460 Cyanoamino acid metabolism [PATH:ko00460]
D	MA_139193g0010	K01188	E3.2.1.21	beta-glucosidase [EC:3.2.1.21]
D	MA_488148g0010	K01188	E3.2.1.21	beta-glucosidase [EC:3.2.1.21]
D	MA_719501g0010	K05349	bglX	beta-glucosidase [EC:3.2.1.21]
D	MA_11792g0020	K08248	MDL3	(R)-mandelonitrile lyase [EC:4.1.2.10]
D	MA_99276g0010	K00600	glyA, SHMT	glycine hydroxymethyltransferase [EC:2.1.2.1]
C	00471 D-Glutamine and D-glutamate metabolism [PATH:ko00471]
D	MA_95356g0010	K00261	GLUD1_2, gdhA	glutamate dehydrogenase (NAD(P)+) [EC:1.4.1.3]
C	00472 D-Arginine and D-ornithine metabolism [PATH:ko00472]
C	00473 D-Alanine metabolism [PATH:ko00473]
C	00480 Glutathione metabolism [PATH:ko00480]
D	MA_158744g0010	K22596	GGCT	gamma-glutamylcyclotransferase, plant [EC:4.3.2.9]
D	MA_10426104g0010	K00799	GST, gst	glutathione S-transferase [EC:2.5.1.18]
D	MA_10429044g0020	K00799	GST, gst	glutathione S-transferase [EC:2.5.1.18]
D	MA_137828g0010	K00799	GST, gst	glutathione S-transferase [EC:2.5.1.18]
D	MA_713767g0010	K00799	GST, gst	glutathione S-transferase [EC:2.5.1.18]
D	MA_8194534g0010	K00799	GST, gst	glutathione S-transferase [EC:2.5.1.18]
D	MA_9476635g0010	K00432	gpx, btuE, bsaA	glutathione peroxidase [EC:1.11.1.9]
B
B	09107 Glycan biosynthesis and metabolism
C	00510 N-Glycan biosynthesis [PATH:ko00510]
D	MA_117119g0010	K01230	MAN1A_C, MNS1_2	mannosyl-oligosaccharide alpha-1,2-mannosidase [EC:3.2.1.113]
C	00513 Various types of N-glycan biosynthesis [PATH:ko00513]
D	MA_117119g0010	K01230	MAN1A_C, MNS1_2	mannosyl-oligosaccharide alpha-1,2-mannosidase [EC:3.2.1.113]
D	MA_92690g0010	K12373	HEXA_B	hexosaminidase [EC:3.2.1.52]
C	00512 Mucin type O-glycan biosynthesis [PATH:ko00512]
C	00515 Mannose type O-glycan biosynthesis [PATH:ko00515]
C	00514 Other types of O-glycan biosynthesis [PATH:ko00514]
C	00532 Glycosaminoglycan biosynthesis - chondroitin sulfate / dermatan sulfate [PATH:ko00532]
C	00534 Glycosaminoglycan biosynthesis - heparan sulfate / heparin [PATH:ko00534]
C	00533 Glycosaminoglycan biosynthesis - keratan sulfate [PATH:ko00533]
C	00531 Glycosaminoglycan degradation [PATH:ko00531]
D	MA_92690g0010	K12373	HEXA_B	hexosaminidase [EC:3.2.1.52]
C	00563 Glycosylphosphatidylinositol (GPI)-anchor biosynthesis [PATH:ko00563]
D	MA_453644g0010	K05283	PIGW	glucosaminylphosphatidylinositol acyltransferase [EC:2.3.-.-]
C	00601 Glycosphingolipid biosynthesis - lacto and neolacto series [PATH:ko00601]
C	00603 Glycosphingolipid biosynthesis - globo and isoglobo series [PATH:ko00603]
D	MA_10426048g0020	K07407	E3.2.1.22B, galA, rafA	alpha-galactosidase [EC:3.2.1.22]
D	MA_92690g0010	K12373	HEXA_B	hexosaminidase [EC:3.2.1.52]
C	00604 Glycosphingolipid biosynthesis - ganglio series [PATH:ko00604]
D	MA_92690g0010	K12373	HEXA_B	hexosaminidase [EC:3.2.1.52]
C	00540 Lipopolysaccharide biosynthesis [PATH:ko00540]
C	00541 O-Antigen nucleotide sugar biosynthesis [PATH:ko00541]
C	00550 Peptidoglycan biosynthesis [PATH:ko00550]
C	00511 Other glycan degradation [PATH:ko00511]
D	MA_92690g0010	K12373	HEXA_B	hexosaminidase [EC:3.2.1.52]
D	MA_223597g0010	K01191	MAN2C1	alpha-mannosidase [EC:3.2.1.24]
C	00571 Lipoarabinomannan (LAM) biosynthesis [PATH:ko00571]
C	00572 Arabinogalactan biosynthesis - Mycobacterium [PATH:ko00572]
B
B	09108 Metabolism of cofactors and vitamins
C	00730 Thiamine metabolism [PATH:ko00730]
D	MA_30402g0010	K03146	THI4, THI1	cysteine-dependent adenosine diphosphate thiazole synthase [EC:2.4.2.60]
C	00740 Riboflavin metabolism [PATH:ko00740]
D	MA_62853g0010	K22912	PYRP2	5-amino-6-(5-phospho-D-ribitylamino)uracil phosphatase [EC:3.1.3.104]
D	MA_55937g0010	K14379	ACP5	tartrate-resistant acid phosphatase type 5 [EC:3.1.3.2]
C	00750 Vitamin B6 metabolism [PATH:ko00750]
D	MA_10426564g0020	K06215	pdxS, pdx1	pyridoxal 5'-phosphate synthase pdxS subunit [EC:4.3.3.6]
D	MA_10432986g0010	K08681	pdxT, pdx2	pyridoxal 5'-phosphate synthase pdxT subunit [EC:4.3.3.6]
C	00760 Nicotinate and nicotinamide metabolism [PATH:ko00760]
D	MA_10436188g0010	K00858	ppnK, NADK	NAD+ kinase [EC:2.7.1.23]
C	00770 Pantothenate and CoA biosynthesis [PATH:ko00770]
D	MA_27352g0010	K00207	DPYD	dihydropyrimidine dehydrogenase (NADP+) [EC:1.3.1.2]
D	MA_4686976g0010	K00128	ALDH	aldehyde dehydrogenase (NAD+) [EC:1.2.1.3]
C	00780 Biotin metabolism [PATH:ko00780]
D	MA_24476g0010	K09458	fabF, OXSM, CEM1	3-oxoacyl-[acyl-carrier-protein] synthase II [EC:2.3.1.179]
D	MA_10427423g0020	K00059	fabG, OAR1	3-oxoacyl-[acyl-carrier protein] reductase [EC:1.1.1.100]
D	MA_162298g0020	K00059	fabG, OAR1	3-oxoacyl-[acyl-carrier protein] reductase [EC:1.1.1.100]
D	MA_25654g0010	K00059	fabG, OAR1	3-oxoacyl-[acyl-carrier protein] reductase [EC:1.1.1.100]
C	00785 Lipoic acid metabolism [PATH:ko00785]
C	00790 Folate biosynthesis [PATH:ko00790]
D	MA_495461g0010	K00079	CBR1	carbonyl reductase 1 [EC:1.1.1.184 1.1.1.189 1.1.1.197]
D	MA_66151g0010	K00079	CBR1	carbonyl reductase 1 [EC:1.1.1.184 1.1.1.189 1.1.1.197]
C	00670 One carbon pool by folate [PATH:ko00670]
D	MA_99276g0010	K00600	glyA, SHMT	glycine hydroxymethyltransferase [EC:2.1.2.1]
C	00830 Retinol metabolism [PATH:ko00830]
D	MA_8561048g0010	K11153	RDH12	retinol dehydrogenase 12 [EC:1.1.1.300]
C	00860 Porphyrin and chlorophyll metabolism [PATH:ko00860]
D	MA_10085364g0010	K01845	hemL	glutamate-1-semialdehyde 2,1-aminomutase [EC:5.4.3.8]
D	MA_10432910g0010	K03794	sirB	sirohydrochlorin ferrochelatase [EC:4.99.1.4]
D	MA_129451g0010	K19073	DVR	divinyl chlorophyllide a 8-vinyl-reductase [EC:1.3.1.75]
D	MA_9207906g0010	K18010	HCAR	7-hydroxymethyl chlorophyll a reductase [EC:1.17.7.2]
D	MA_10436339g0010	K13071	PAO, ACD1	pheophorbide a oxygenase [EC:1.14.15.17]
C	00130 Ubiquinone and other terpenoid-quinone biosynthesis [PATH:ko00130]
D	MA_10429130g0010	K00815	TAT	tyrosine aminotransferase [EC:2.6.1.5]
D	MA_10426784g0020	K01904	4CL	4-coumarate--CoA ligase [EC:6.2.1.12]
D	MA_5g0010	K01904	4CL	4-coumarate--CoA ligase [EC:6.2.1.12]
D	MA_633407g0010	K01904	4CL	4-coumarate--CoA ligase [EC:6.2.1.12]
D	MA_356643g0010	K00457	HPD, hppD	4-hydroxyphenylpyruvate dioxygenase [EC:1.13.11.27]
D	MA_215523g0010	K12502	VTE3, APG1	MPBQ/MSBQ methyltransferase [EC:2.1.1.295]
B
B	09109 Metabolism of terpenoids and polyketides
C	00900 Terpenoid backbone biosynthesis [PATH:ko00900]
D	MA_60257g0010	K01770	ispF	2-C-methyl-D-erythritol 2,4-cyclodiphosphate synthase [EC:4.6.1.12]
D	MA_454112g0010	K00021	HMGCR	hydroxymethylglutaryl-CoA reductase (NADPH) [EC:1.1.1.34]
D	MA_13901g0010	K01597	MVD, mvaD	diphosphomevalonate decarboxylase [EC:4.1.1.33]
D	MA_17853g0010	K05356	SPS, sds	all-trans-nonaprenyl-diphosphate synthase [EC:2.5.1.84 2.5.1.85]
D	MA_10427043g0020	K11778	DHDDS, RER2, SRT1	ditrans,polycis-polyprenyl diphosphate synthase [EC:2.5.1.87]
D	MA_10434494g0010	K12742	ispS	isoprene synthase [EC:4.2.3.27]
D	MA_167185g0010	K12742	ispS	isoprene synthase [EC:4.2.3.27]
C	00902 Monoterpenoid biosynthesis [PATH:ko00902]
D	MA_10432932g0010	K15095	E1.1.1.208	(+)-neomenthol dehydrogenase [EC:1.1.1.208]
C	00909 Sesquiterpenoid and triterpenoid biosynthesis [PATH:ko00909]
C	00904 Diterpenoid biosynthesis [PATH:ko00904]
D	MA_57103g0010	K04121	E4.2.3.19	ent-kaurene synthase [EC:4.2.3.19]
D	MA_107159g0010	K04123	KAO	ent-kaurenoic acid monooxygenase [EC:1.14.14.107]
C	00906 Carotenoid biosynthesis [PATH:ko00906]
D	MA_86494g0010	K02291	crtB	15-cis-phytoene synthase [EC:2.5.1.32]
D	MA_10436461g0010	K09835	crtISO, crtH	prolycopene isomerase [EC:5.2.1.13]
D	MA_10435312g0010	K15746	crtZ	beta-carotene 3-hydroxylase [EC:1.14.15.24]
D	MA_748776g0010	K09838	ZEP, ABA1	zeaxanthin epoxidase [EC:1.14.15.21]
D	MA_6771199g0010	K09839	VDE, NPQ1	violaxanthin de-epoxidase [EC:1.23.5.1]
D	MA_295001g0010	K09843	CYP707A	(+)-abscisic acid 8'-hydroxylase [EC:1.14.14.137]
C	00905 Brassinosteroid biosynthesis [PATH:ko00905]
D	MA_10433066g0010	K20623	CYP92A6	typhasterol/6-deoxotyphasterol 2alpha-hydroxylase
C	00981 Insect hormone biosynthesis [PATH:ko00981]
D	MA_4686976g0010	K00128	ALDH	aldehyde dehydrogenase (NAD+) [EC:1.2.1.3]
C	00908 Zeatin biosynthesis [PATH:ko00908]
D	MA_432761g0010	K13496	UGT73C	UDP-glucosyltransferase 73C [EC:2.4.1.-]
D	MA_10426668g0010	K23452	UGT85A	UDP-glucosyltransferase 85A [EC:2.4.1.-]
D	MA_10434089g0010	K23452	UGT85A	UDP-glucosyltransferase 85A [EC:2.4.1.-]
D	MA_20274g0010	K00791	miaA, TRIT1	tRNA dimethylallyltransferase [EC:2.5.1.75]
C	00903 Limonene and pinene degradation [PATH:ko00903]
D	MA_4686976g0010	K00128	ALDH	aldehyde dehydrogenase (NAD+) [EC:1.2.1.3]
C	00281 Geraniol degradation [PATH:ko00281]
C	01052 Type I polyketide structures [PATH:ko01052]
C	00522 Biosynthesis of 12-, 14- and 16-membered macrolides [PATH:ko00522]
C	01051 Biosynthesis of ansamycins [PATH:ko01051]
C	01059 Biosynthesis of enediyne antibiotics [PATH:ko01059]
C	01056 Biosynthesis of type II polyketide backbone [PATH:ko01056]
C	01057 Biosynthesis of type II polyketide products [PATH:ko01057]
C	00253 Tetracycline biosynthesis [PATH:ko00253]
C	00523 Polyketide sugar unit biosynthesis [PATH:ko00523]
C	01054 Nonribosomal peptide structures [PATH:ko01054]
C	01053 Biosynthesis of siderophore group nonribosomal peptides [PATH:ko01053]
C	01055 Biosynthesis of vancomycin group antibiotics [PATH:ko01055]
B
B	09110 Biosynthesis of other secondary metabolites
C	00940 Phenylpropanoid biosynthesis [PATH:ko00940]
D	MA_10426784g0020	K01904	4CL	4-coumarate--CoA ligase [EC:6.2.1.12]
D	MA_5g0010	K01904	4CL	4-coumarate--CoA ligase [EC:6.2.1.12]
D	MA_633407g0010	K01904	4CL	4-coumarate--CoA ligase [EC:6.2.1.12]
D	MA_380297g0010	K18368	CSE	caffeoylshikimate esterase [EC:3.1.1.-]
D	MA_628392g0010	K00588	E2.1.1.104	caffeoyl-CoA O-methyltransferase [EC:2.1.1.104]
D	MA_10426788g0030	K09753	CCR	cinnamoyl-CoA reductase [EC:1.2.1.44]
D	MA_166604g0010	K09753	CCR	cinnamoyl-CoA reductase [EC:1.2.1.44]
D	MA_909864g0010	K12355	REF1	coniferyl-aldehyde dehydrogenase [EC:1.2.1.68]
D	MA_3092g0010	K09755	CYP84A, F5H	ferulate-5-hydroxylase [EC:1.14.-.-]
D	MA_10432987g0020	K13066	E2.1.1.68, COMT	caffeic acid 3-O-methyltransferase [EC:2.1.1.68]
D	MA_186285g0010	K22395	K22395	cinnamyl-alcohol dehydrogenase [EC:1.1.1.195]
D	MA_10432809g0020	K00430	E1.11.1.7	peroxidase [EC:1.11.1.7]
D	MA_10434028g0020	K00430	E1.11.1.7	peroxidase [EC:1.11.1.7]
D	MA_20223g0020	K00430	E1.11.1.7	peroxidase [EC:1.11.1.7]
D	MA_493312g0010	K00430	E1.11.1.7	peroxidase [EC:1.11.1.7]
D	MA_66200g0010	K00430	E1.11.1.7	peroxidase [EC:1.11.1.7]
D	MA_8643639g0010	K00430	E1.11.1.7	peroxidase [EC:1.11.1.7]
D	MA_96757g0010	K00430	E1.11.1.7	peroxidase [EC:1.11.1.7]
D	MA_139193g0010	K01188	E3.2.1.21	beta-glucosidase [EC:3.2.1.21]
D	MA_488148g0010	K01188	E3.2.1.21	beta-glucosidase [EC:3.2.1.21]
D	MA_719501g0010	K05349	bglX	beta-glucosidase [EC:3.2.1.21]
D	MA_103636g0020	K23260	TOGT1	scopoletin glucosyltransferase [EC:2.4.1.128]
D	MA_10426647g0010	K23260	TOGT1	scopoletin glucosyltransferase [EC:2.4.1.128]
C	00945 Stilbenoid, diarylheptanoid and gingerol biosynthesis [PATH:ko00945]
D	MA_628392g0010	K00588	E2.1.1.104	caffeoyl-CoA O-methyltransferase [EC:2.1.1.104]
C	00941 Flavonoid biosynthesis [PATH:ko00941]
D	MA_10432043g0010	K00475	F3H	naringenin 3-dioxygenase [EC:1.14.11.9]
D	MA_4711g0010	K05278	FLS	flavonol synthase [EC:1.14.20.6]
D	MA_59840g0010	K05280	CYP75B1	flavonoid 3'-monooxygenase [EC:1.14.14.82]
D	MA_169203g0010	K05277	ANS	anthocyanidin synthase [EC:1.14.20.4]
D	MA_203441g0010	K08695	ANR	anthocyanidin reductase [EC:1.3.1.77]
D	MA_628392g0010	K00588	E2.1.1.104	caffeoyl-CoA O-methyltransferase [EC:2.1.1.104]
C	00944 Flavone and flavonol biosynthesis [PATH:ko00944]
D	MA_59840g0010	K05280	CYP75B1	flavonoid 3'-monooxygenase [EC:1.14.14.82]
D	MA_940843g0010	K22772	FG2	flavonol-3-O-glucoside L-rhamnosyltransferase [EC:2.4.1.159]
C	00942 Anthocyanin biosynthesis [PATH:ko00942]
C	00943 Isoflavonoid biosynthesis [PATH:ko00943]
C	00901 Indole alkaloid biosynthesis [PATH:ko00901]
C	00403 Indole diterpene alkaloid biosynthesis [PATH:ko00403]
C	00950 Isoquinoline alkaloid biosynthesis [PATH:ko00950]
D	MA_99207g0010	K00811	ASP5	aspartate aminotransferase, chloroplastic [EC:2.6.1.1]
D	MA_10429130g0010	K00815	TAT	tyrosine aminotransferase [EC:2.6.1.5]
C	00960 Tropane, piperidine and pyridine alkaloid biosynthesis [PATH:ko00960]
D	MA_10430275g0010	K08081	TR1	tropinone reductase I [EC:1.1.1.206]
D	MA_99207g0010	K00811	ASP5	aspartate aminotransferase, chloroplastic [EC:2.6.1.1]
D	MA_10429130g0010	K00815	TAT	tyrosine aminotransferase [EC:2.6.1.5]
C	01058 Acridone alkaloid biosynthesis [PATH:ko01058]
C	00232 Caffeine metabolism [PATH:ko00232]
C	00965 Betalain biosynthesis [PATH:ko00965]
C	00966 Glucosinolate biosynthesis [PATH:ko00966]
C	00402 Benzoxazinoid biosynthesis [PATH:ko00402]
C	00311 Penicillin and cephalosporin biosynthesis [PATH:ko00311]
C	00332 Carbapenem biosynthesis [PATH:ko00332]
C	00261 Monobactam biosynthesis [PATH:ko00261]
D	MA_121310g0010	K13811	PAPSS	3'-phosphoadenosine 5'-phosphosulfate synthase [EC:2.7.7.4 2.7.1.25]
C	00331 Clavulanic acid biosynthesis [PATH:ko00331]
C	00521 Streptomycin biosynthesis [PATH:ko00521]
C	00524 Neomycin, kanamycin and gentamicin biosynthesis [PATH:ko00524]
C	00525 Acarbose and validamycin biosynthesis [PATH:ko00525]
C	00401 Novobiocin biosynthesis [PATH:ko00401]
D	MA_10429130g0010	K00815	TAT	tyrosine aminotransferase [EC:2.6.1.5]
C	00404 Staurosporine biosynthesis [PATH:ko00404]
C	00405 Phenazine biosynthesis [PATH:ko00405]
C	00333 Prodigiosin biosynthesis [PATH:ko00333]
D	MA_10427423g0020	K00059	fabG, OAR1	3-oxoacyl-[acyl-carrier protein] reductase [EC:1.1.1.100]
D	MA_162298g0020	K00059	fabG, OAR1	3-oxoacyl-[acyl-carrier protein] reductase [EC:1.1.1.100]
D	MA_25654g0010	K00059	fabG, OAR1	3-oxoacyl-[acyl-carrier protein] reductase [EC:1.1.1.100]
C	00254 Aflatoxin biosynthesis [PATH:ko00254]
C	00999 Biosynthesis of various secondary metabolites - part 1 [PATH:ko00999]
C	00998 Biosynthesis of various secondary metabolites - part 2 [PATH:ko00998]
D	MA_445017g0010	K21568	PLR	pinoresinol/lariciresinol reductase [EC:1.23.1.1 1.23.1.2 1.23.1.3 1.23.1.4]
C	00997 Biosynthesis of various secondary metabolites - part 3 [PATH:ko00997]
B
B	09111 Xenobiotics biodegradation and metabolism
C	00362 Benzoate degradation [PATH:ko00362]
C	00627 Aminobenzoate degradation [PATH:ko00627]
C	00364 Fluorobenzoate degradation [PATH:ko00364]
C	00625 Chloroalkane and chloroalkene degradation [PATH:ko00625]
D	MA_4686976g0010	K00128	ALDH	aldehyde dehydrogenase (NAD+) [EC:1.2.1.3]
C	00361 Chlorocyclohexane and chlorobenzene degradation [PATH:ko00361]
C	00623 Toluene degradation [PATH:ko00623]
C	00622 Xylene degradation [PATH:ko00622]
C	00633 Nitrotoluene degradation [PATH:ko00633]
C	00642 Ethylbenzene degradation [PATH:ko00642]
C	00643 Styrene degradation [PATH:ko00643]
C	00791 Atrazine degradation [PATH:ko00791]
C	00930 Caprolactam degradation [PATH:ko00930]
C	00363 Bisphenol degradation [PATH:ko00363]
C	00621 Dioxin degradation [PATH:ko00621]
C	00626 Naphthalene degradation [PATH:ko00626]
C	00624 Polycyclic aromatic hydrocarbon degradation [PATH:ko00624]
C	00365 Furfural degradation [PATH:ko00365]
C	00984 Steroid degradation [PATH:ko00984]
C	00980 Metabolism of xenobiotics by cytochrome P450 [PATH:ko00980]
D	MA_10426104g0010	K00799	GST, gst	glutathione S-transferase [EC:2.5.1.18]
D	MA_10429044g0020	K00799	GST, gst	glutathione S-transferase [EC:2.5.1.18]
D	MA_137828g0010	K00799	GST, gst	glutathione S-transferase [EC:2.5.1.18]
D	MA_713767g0010	K00799	GST, gst	glutathione S-transferase [EC:2.5.1.18]
D	MA_8194534g0010	K00799	GST, gst	glutathione S-transferase [EC:2.5.1.18]
D	MA_495461g0010	K00079	CBR1	carbonyl reductase 1 [EC:1.1.1.184 1.1.1.189 1.1.1.197]
D	MA_66151g0010	K00079	CBR1	carbonyl reductase 1 [EC:1.1.1.184 1.1.1.189 1.1.1.197]
C	00982 Drug metabolism - cytochrome P450 [PATH:ko00982]
D	MA_10426104g0010	K00799	GST, gst	glutathione S-transferase [EC:2.5.1.18]
D	MA_10429044g0020	K00799	GST, gst	glutathione S-transferase [EC:2.5.1.18]
D	MA_137828g0010	K00799	GST, gst	glutathione S-transferase [EC:2.5.1.18]
D	MA_713767g0010	K00799	GST, gst	glutathione S-transferase [EC:2.5.1.18]
D	MA_8194534g0010	K00799	GST, gst	glutathione S-transferase [EC:2.5.1.18]
C	00983 Drug metabolism - other enzymes [PATH:ko00983]
D	MA_27352g0010	K00207	DPYD	dihydropyrimidine dehydrogenase (NADP+) [EC:1.3.1.2]
D	MA_10426104g0010	K00799	GST, gst	glutathione S-transferase [EC:2.5.1.18]
D	MA_10429044g0020	K00799	GST, gst	glutathione S-transferase [EC:2.5.1.18]
D	MA_137828g0010	K00799	GST, gst	glutathione S-transferase [EC:2.5.1.18]
D	MA_713767g0010	K00799	GST, gst	glutathione S-transferase [EC:2.5.1.18]
D	MA_8194534g0010	K00799	GST, gst	glutathione S-transferase [EC:2.5.1.18]
B
B	09112 Not included in regular maps
C	09113 Global maps only
#
A	09120 Genetic Information Processing
B
B	09121 Transcription
C	03020 RNA polymerase [PATH:ko03020]
D	MA_842965g0020	K03027	RPC40, POLR1C	DNA-directed RNA polymerases I and III subunit RPAC1
C	03022 Basal transcription factors [PATH:ko03022]
C	03040 Spliceosome [PATH:ko03040]
D	MA_9056193g0010	K12821	PRPF40, PRP40	pre-mRNA-processing factor 40
D	MA_88936g0020	K12829	SF3B2, SAP145, CUS1	splicing factor 3B subunit 2
D	MA_9676g0010	K12831	SF3B4, SAP49	splicing factor 3B subunit 4
D	MA_77509g0010	K12836	U2AF1	splicing factor U2AF 35 kDa subunit
D	MA_817408g0010	K03283	HSPA1s	heat shock 70kDa protein 1/2/6/8
D	MA_90172g0010	K12868	SYF2	pre-mRNA-splicing factor SYF2
D	MA_102122g0010	K12881	THOC4, ALY	THO complex subunit 4
D	MA_40046g0020	K12890	SFRS1, ASF, SF2	splicing factor, arginine/serine-rich 1
B
B	09122 Translation
C	03010 Ribosome [PATH:ko03010]
D	MA_10429326g0010	K02990	RP-S6, MRPS6, rpsF	small subunit ribosomal protein S6
D	MA_52277g0010	K02993	RP-S7e, RPS7	small subunit ribosomal protein S7e
D	MA_10435699g0010	K02977	RP-S27Ae, RPS27A, UBA80	ubiquitin-small subunit ribosomal protein S27Ae
D	MA_35027g0010	K02876	RP-L15, MRPL15, rplO	large subunit ribosomal protein L15
D	MA_10429786g0010	K02879	RP-L17, MRPL17, rplQ	large subunit ribosomal protein L17
D	MA_10431457g0010	K02904	RP-L29, rpmC	large subunit ribosomal protein L29
D	MA_42722g0010	K02913	RP-L33, MRPL33, rpmG	large subunit ribosomal protein L33
D	MA_17500g0010	K02938	RP-L8e, RPL8	large subunit ribosomal protein L8e
D	MA_10430790g0030	K02873	RP-L13e, RPL13	large subunit ribosomal protein L13e
D	MA_10429866g0030	K02894	RP-L23e, RPL23	large subunit ribosomal protein L23e
D	MA_102140g0020	K02900	RP-L27Ae, RPL27A	large subunit ribosomal protein L27Ae
D	MA_10433058g0020	K02941	RP-LP0, RPLP0	large subunit ribosomal protein LP0
D	MA_10430200g0010	K02942	RP-LP1, RPLP1	large subunit ribosomal protein LP1
C	00970 Aminoacyl-tRNA biosynthesis [PATH:ko00970]
D	MA_10282308g0010	K01872	AARS, alaS	alanyl-tRNA synthetase [EC:6.1.1.7]
D	MA_10434093g0010	K01868	TARS, thrS	threonyl-tRNA synthetase [EC:6.1.1.3]
D	MA_10433439g0010	K01870	IARS, ileS	isoleucyl-tRNA synthetase [EC:6.1.1.5]
C	03013 RNA transport [PATH:ko03013]
D	MA_113769g0010	K09291	TPR, MLP1, MLP2	nucleoprotein TPR
D	MA_117382g0010	K03238	EIF2S2	translation initiation factor 2 subunit 2
D	MA_68521g0010	K03242	EIF2S3	translation initiation factor 2 subunit 3
D	MA_6993g0010	K03242	EIF2S3	translation initiation factor 2 subunit 3
D	MA_10427502g0010	K03257	EIF4A	translation initiation factor 4A
D	MA_111003g0010	K13126	PABPC	polyadenylate-binding protein
D	MA_65183g0010	K13126	PABPC	polyadenylate-binding protein
D	MA_102122g0010	K12881	THOC4, ALY	THO complex subunit 4
C	03015 mRNA surveillance pathway [PATH:ko03015]
D	MA_102122g0010	K12881	THOC4, ALY	THO complex subunit 4
D	MA_9010196g0010	K14399	CLP1, HERB	polyribonucleotide 5'-hydroxyl-kinase [EC:2.7.1.78]
D	MA_111003g0010	K13126	PABPC	polyadenylate-binding protein
D	MA_65183g0010	K13126	PABPC	polyadenylate-binding protein
D	MA_2157g0010	K11584	PPP2R5	serine/threonine-protein phosphatase 2A regulatory subunit B'
C	03008 Ribosome biogenesis in eukaryotes [PATH:ko03008]
D	MA_6918360g0010	K14556	DIP2, UTP12, WDR3	U3 small nucleolar RNA-associated protein 12
D	MA_10435961g0040	K06943	NOG1	nucleolar GTP-binding protein
B
B	09123 Folding, sorting and degradation
C	03060 Protein export [PATH:ko03060]
D	MA_10274946g0010	K03106	SRP54, ffh	signal recognition particle subunit SRP54 [EC:3.6.5.4]
D	MA_780476g0010	K03106	SRP54, ffh	signal recognition particle subunit SRP54 [EC:3.6.5.4]
D	MA_10429734g0010	K10956	SEC61A	protein transport protein SEC61 subunit alpha
C	04141 Protein processing in endoplasmic reticulum [PATH:ko04141]
D	MA_10429734g0010	K10956	SEC61A	protein transport protein SEC61 subunit alpha
D	MA_10431770g0010	K09487	HSP90B, TRA1	heat shock protein 90kDa beta
D	MA_10427968g0010	K08054	CANX	calnexin
D	MA_117119g0010	K01230	MAN1A_C, MNS1_2	mannosyl-oligosaccharide alpha-1,2-mannosidase [EC:3.2.1.113]
D	MA_817408g0010	K03283	HSPA1s	heat shock 70kDa protein 1/2/6/8
D	MA_10861g0010	K04079	HSP90A, htpG	molecular chaperone HtpG
D	MA_10426614g0020	K13993	HSP20	HSP20 family protein
D	MA_10426928g0010	K13993	HSP20	HSP20 family protein
D	MA_3081g0010	K13993	HSP20	HSP20 family protein
D	MA_5838g0010	K13993	HSP20	HSP20 family protein
D	MA_9035900g0010	K13993	HSP20	HSP20 family protein
D	MA_194g0030	K06689	UBE2D, UBC4, UBC5	ubiquitin-conjugating enzyme E2 D [EC:2.3.2.23]
D	MA_83109g0010	K03347	CUL1, CDC53	cullin 1
D	MA_961233g0010	K03094	SKP1, CBF3D	S-phase kinase-associated protein 1
C	04130 SNARE interactions in vesicular transport [PATH:ko04130]
C	04120 Ubiquitin mediated proteolysis [PATH:ko04120]
D	MA_10326002g0010	K08770	UBC	ubiquitin C
D	MA_7263500g0010	K08770	UBC	ubiquitin C
D	MA_10435699g0010	K02977	RP-S27Ae, RPS27A, UBA80	ubiquitin-small subunit ribosomal protein S27Ae
D	MA_194g0030	K06689	UBE2D, UBC4, UBC5	ubiquitin-conjugating enzyme E2 D [EC:2.3.2.23]
D	MA_138402g0020	K10580	UBE2N, BLU, UBC13	ubiquitin-conjugating enzyme E2 N [EC:2.3.2.23]
D	MA_83109g0010	K03347	CUL1, CDC53	cullin 1
D	MA_961233g0010	K03094	SKP1, CBF3D	S-phase kinase-associated protein 1
C	04122 Sulfur relay system [PATH:ko04122]
D	MA_129565g0010	K12161	URM1	ubiquitin related modifier 1
D	MA_10434783g0010	K14168	CTU1, NCS6	cytoplasmic tRNA 2-thiolation protein 1 [EC:2.7.7.-]
C	03050 Proteasome [PATH:ko03050]
D	MA_9995924g0010	K02726	PSMA2	20S proteasome subunit alpha 2 [EC:3.4.25.1]
D	MA_474079g0010	K02728	PSMA4	20S proteasome subunit alpha 3 [EC:3.4.25.1]
C	03018 RNA degradation [PATH:ko03018]
D	MA_12772g0020	K12590	RRP46, EXOSC5	exosome complex component RRP46
D	MA_12256g0010	K12592	C1D, LRP1	exosome complex protein LRP1
D	MA_108985g0010	K03514	PAPD5_7, TRF4	non-canonical poly(A) RNA polymerase PAPD5/7 [EC:2.7.7.19]
D	MA_7369810g0010	K12603	CNOT6, CCR4	CCR4-NOT transcription complex subunit 6 [EC:3.1.13.4]
D	MA_22839g0010	K14442	DHX36, RHAU	ATP-dependent RNA helicase DHX36 [EC:3.6.4.13]
D	MA_111003g0010	K13126	PABPC	polyadenylate-binding protein
D	MA_65183g0010	K13126	PABPC	polyadenylate-binding protein
D	MA_542957g0010	K04077	groEL, HSPD1	chaperonin GroEL
B
B	09124 Replication and repair
C	03030 DNA replication [PATH:ko03030]
D	MA_10436291g0010	K02335	polA	DNA polymerase I [EC:2.7.7.7]
D	MA_10436457g0010	K02335	polA	DNA polymerase I [EC:2.7.7.7]
D	MA_9120499g0010	K04799	FEN1, RAD2	flap endonuclease-1 [EC:3.-.-.-]
C	03410 Base excision repair [PATH:ko03410]
D	MA_10436291g0010	K02335	polA	DNA polymerase I [EC:2.7.7.7]
D	MA_10436457g0010	K02335	polA	DNA polymerase I [EC:2.7.7.7]
D	MA_9120499g0010	K04799	FEN1, RAD2	flap endonuclease-1 [EC:3.-.-.-]
C	03420 Nucleotide excision repair [PATH:ko03420]
D	MA_10436291g0010	K02335	polA	DNA polymerase I [EC:2.7.7.7]
D	MA_10436457g0010	K02335	polA	DNA polymerase I [EC:2.7.7.7]
C	03430 Mismatch repair [PATH:ko03430]
C	03440 Homologous recombination [PATH:ko03440]
D	MA_10436291g0010	K02335	polA	DNA polymerase I [EC:2.7.7.7]
D	MA_10436457g0010	K02335	polA	DNA polymerase I [EC:2.7.7.7]
C	03450 Non-homologous end-joining [PATH:ko03450]
D	MA_9120499g0010	K04799	FEN1, RAD2	flap endonuclease-1 [EC:3.-.-.-]
C	03460 Fanconi anemia pathway [PATH:ko03460]
D	MA_93316g0010	K03515	REV1	DNA repair protein REV1 [EC:2.7.7.-]
D	MA_10436123g0010	K02350	REV3L, POLZ	DNA polymerase zeta [EC:2.7.7.7]
D	MA_10433841g0010	K15078	SLX1	structure-specific endonuclease subunit SLX1 [EC:3.6.1.-]
#
A	09130 Environmental Information Processing
B
B	09131 Membrane transport
C	02010 ABC transporters [PATH:ko02010]
D	MA_560534g0010	K05658	ABCB1, CD243	ATP-binding cassette, subfamily B (MDR/TAP), member 1 [EC:7.6.2.2]
C	02060 Phosphotransferase system (PTS) [PATH:ko02060]
C	03070 Bacterial secretion system [PATH:ko03070]
D	MA_10274946g0010	K03106	SRP54, ffh	signal recognition particle subunit SRP54 [EC:3.6.5.4]
D	MA_780476g0010	K03106	SRP54, ffh	signal recognition particle subunit SRP54 [EC:3.6.5.4]
B
B	09132 Signal transduction
C	02020 Two-component system [PATH:ko02020]
D	MA_10434670g0010	K10255	FAD6, desA	acyl-lipid omega-6 desaturase (Delta-12 desaturase) [EC:1.14.19.23 1.14.19.45]
D	MA_130415g0010	K10255	FAD6, desA	acyl-lipid omega-6 desaturase (Delta-12 desaturase) [EC:1.14.19.23 1.14.19.45]
D	MA_10428625g0010	K01051	E3.1.1.11	pectinesterase [EC:3.1.1.11]
D	MA_10434031g0010	K01051	E3.1.1.11	pectinesterase [EC:3.1.1.11]
D	MA_130858g0010	K01051	E3.1.1.11	pectinesterase [EC:3.1.1.11]
C	04010 MAPK signaling pathway [PATH:ko04010]
D	MA_817408g0010	K03283	HSPA1s	heat shock 70kDa protein 1/2/6/8
C	04013 MAPK signaling pathway - fly [PATH:ko04013]
D	MA_194g0030	K06689	UBE2D, UBC4, UBC5	ubiquitin-conjugating enzyme E2 D [EC:2.3.2.23]
C	04016 MAPK signaling pathway - plant [PATH:ko04016]
D	MA_170288g0010	K13420	FLS2	LRR receptor-like serine/threonine-protein kinase FLS2 [EC:2.7.11.1]
D	MA_53673g0010	K13449	PR1	pathogenesis-related protein 1
D	MA_10429792g0020	K13447	RBOH	respiratory burst oxidase [EC:1.6.3.- 1.11.1.-]
C	04011 MAPK signaling pathway - yeast [PATH:ko04011]
D	MA_190618g0010	K02218	CSNK1, CKI	casein kinase 1 [EC:2.7.11.1]
C	04012 ErbB signaling pathway [PATH:ko04012]
C	04014 Ras signaling pathway [PATH:ko04014]
D	MA_6712g0010	K01115	PLD1_2	phospholipase D1/2 [EC:3.1.4.4]
C	04015 Rap1 signaling pathway [PATH:ko04015]
C	04310 Wnt signaling pathway [PATH:ko04310]
D	MA_961233g0010	K03094	SKP1, CBF3D	S-phase kinase-associated protein 1
D	MA_83109g0010	K03347	CUL1, CDC53	cullin 1
C	04330 Notch signaling pathway [PATH:ko04330]
C	04340 Hedgehog signaling pathway [PATH:ko04340]
D	MA_83109g0010	K03347	CUL1, CDC53	cullin 1
D	MA_92840g0010	K10523	SPOP	speckle-type POZ protein
C	04341 Hedgehog signaling pathway - fly [PATH:ko04341]
D	MA_83109g0010	K03347	CUL1, CDC53	cullin 1
D	MA_961233g0010	K03094	SKP1, CBF3D	S-phase kinase-associated protein 1
D	MA_92840g0010	K10523	SPOP	speckle-type POZ protein
C	04350 TGF-beta signaling pathway [PATH:ko04350]
D	MA_83109g0010	K03347	CUL1, CDC53	cullin 1
D	MA_961233g0010	K03094	SKP1, CBF3D	S-phase kinase-associated protein 1
C	04390 Hippo signaling pathway [PATH:ko04390]
C	04391 Hippo signaling pathway - fly [PATH:ko04391]
C	04392 Hippo signaling pathway - multiple species [PATH:ko04392]
D	MA_190618g0010	K02218	CSNK1, CKI	casein kinase 1 [EC:2.7.11.1]
C	04370 VEGF signaling pathway [PATH:ko04370]
C	04371 Apelin signaling pathway [PATH:ko04371]
D	MA_10430528g0010	K07198	PRKAA, AMPK	5'-AMP-activated protein kinase, catalytic alpha subunit [EC:2.7.11.11]
C	04630 JAK-STAT signaling pathway [PATH:ko04630]
C	04064 NF-kappa B signaling pathway [PATH:ko04064]
C	04668 TNF signaling pathway [PATH:ko04668]
C	04066 HIF-1 signaling pathway [PATH:ko04066]
D	MA_10426544g0010	K00134	GAPDH, gapA	glyceraldehyde 3-phosphate dehydrogenase [EC:1.2.1.12]
D	MA_129930g0010	K01623	ALDO	fructose-bisphosphate aldolase, class I [EC:4.1.2.13]
D	MA_3016g0010	K00161	PDHA, pdhA	pyruvate dehydrogenase E1 component alpha subunit [EC:1.2.4.1]
C	04068 FoxO signaling pathway [PATH:ko04068]
D	MA_10430528g0010	K07198	PRKAA, AMPK	5'-AMP-activated protein kinase, catalytic alpha subunit [EC:2.7.11.11]
C	04020 Calcium signaling pathway [PATH:ko04020]
D	MA_759134g0010	K05857	PLCD	phosphatidylinositol phospholipase C, delta [EC:3.1.4.11]
D	MA_16420g0020	K20858	MCU	calcium uniporter protein, mitochondrial
C	04070 Phosphatidylinositol signaling system [PATH:ko04070]
D	MA_759134g0010	K05857	PLCD	phosphatidylinositol phospholipase C, delta [EC:3.1.4.11]
D	MA_10426437g0010	K00981	E2.7.7.41, CDS1, CDS2, cdsA	phosphatidate cytidylyltransferase [EC:2.7.7.41]
C	04072 Phospholipase D signaling pathway [PATH:ko04072]
D	MA_6712g0010	K01115	PLD1_2	phospholipase D1/2 [EC:3.1.4.4]
C	04071 Sphingolipid signaling pathway [PATH:ko04071]
D	MA_279739g0010	K12349	ASAH2	neutral ceramidase [EC:3.5.1.23]
D	MA_2157g0010	K11584	PPP2R5	serine/threonine-protein phosphatase 2A regulatory subunit B'
D	MA_6712g0010	K01115	PLD1_2	phospholipase D1/2 [EC:3.1.4.4]
C	04024 cAMP signaling pathway [PATH:ko04024]
D	MA_6712g0010	K01115	PLD1_2	phospholipase D1/2 [EC:3.1.4.4]
C	04022 cGMP-PKG signaling pathway [PATH:ko04022]
C	04151 PI3K-Akt signaling pathway [PATH:ko04151]
D	MA_10430528g0010	K07198	PRKAA, AMPK	5'-AMP-activated protein kinase, catalytic alpha subunit [EC:2.7.11.11]
D	MA_55646g0010	K07204	RAPTOR	regulatory associated protein of mTOR
D	MA_2157g0010	K11584	PPP2R5	serine/threonine-protein phosphatase 2A regulatory subunit B'
D	MA_10861g0010	K04079	HSP90A, htpG	molecular chaperone HtpG
D	MA_10431770g0010	K09487	HSP90B, TRA1	heat shock protein 90kDa beta
C	04152 AMPK signaling pathway [PATH:ko04152]
D	MA_16904g0010	K07297	ADIPOR	adiponectin receptor
D	MA_10430528g0010	K07198	PRKAA, AMPK	5'-AMP-activated protein kinase, catalytic alpha subunit [EC:2.7.11.11]
D	MA_104409g0010	K03841	FBP, fbp	fructose-1,6-bisphosphatase I [EC:3.1.3.11]
D	MA_454112g0010	K00021	HMGCR	hydroxymethylglutaryl-CoA reductase (NADPH) [EC:1.1.1.34]
D	MA_2157g0010	K11584	PPP2R5	serine/threonine-protein phosphatase 2A regulatory subunit B'
D	MA_55646g0010	K07204	RAPTOR	regulatory associated protein of mTOR
C	04150 mTOR signaling pathway [PATH:ko04150]
D	MA_55646g0010	K07204	RAPTOR	regulatory associated protein of mTOR
D	MA_10430528g0010	K07198	PRKAA, AMPK	5'-AMP-activated protein kinase, catalytic alpha subunit [EC:2.7.11.11]
C	04075 Plant hormone signal transduction [PATH:ko04075]
D	MA_122962g0010	K13946	AUX1, LAX	auxin influx carrier (AUX1 LAX family)
D	MA_9018915g0010	K14489	AHK2_3_4	arabidopsis histidine kinase 2/3/4 (cytokinin receptor) [EC:2.7.13.3]
D	MA_10431144g0010	K14492	ARR-A	two-component response regulator ARR-A family
D	MA_10427283g0030	K13464	JAZ	jasmonate ZIM domain-containing protein
D	MA_53673g0010	K13449	PR1	pathogenesis-related protein 1
B
B	09133 Signaling molecules and interaction
C	04080 Neuroactive ligand-receptor interaction [PATH:ko04080]
C	04060 Cytokine-cytokine receptor interaction [PATH:ko04060]
C	04061 Viral protein interaction with cytokine and cytokine receptor [PATH:ko04061]
C	04512 ECM-receptor interaction [PATH:ko04512]
C	04514 Cell adhesion molecules [PATH:ko04514]
#
A	09140 Cellular Processes
B
B	09141 Transport and catabolism
C	04144 Endocytosis [PATH:ko04144]
D	MA_6712g0010	K01115	PLD1_2	phospholipase D1/2 [EC:3.1.4.4]
D	MA_528g0010	K04646	CLTC	clathrin heavy chain
D	MA_10433514g0010	K12471	EPN	epsin
D	MA_10436697g0010	K19366	SPG20	spartin
D	MA_8979358g0010	K19366	SPG20	spartin
D	MA_817408g0010	K03283	HSPA1s	heat shock 70kDa protein 1/2/6/8
D	MA_10426755g0010	K19367	SPG21	maspardin
D	MA_13536g0010	K07904	RAB11A	Ras-related protein Rab-11A
D	MA_45527g0010	K12486	SMAP	stromal membrane-associated protein
D	MA_8599676g0010	K12486	SMAP	stromal membrane-associated protein
C	04145 Phagosome [PATH:ko04145]
D	MA_65436g0010	K07375	TUBB	tubulin beta
D	MA_10429734g0010	K10956	SEC61A	protein transport protein SEC61 subunit alpha
D	MA_10427968g0010	K08054	CANX	calnexin
C	04142 Lysosome [PATH:ko04142]
D	MA_11830g0010	K01366	CTSH	cathepsin H [EC:3.4.22.16]
D	MA_451171g0010	K01369	LGMN	legumain [EC:3.4.22.34]
D	MA_92690g0010	K12373	HEXA_B	hexosaminidase [EC:3.2.1.52]
D	MA_138441g0010	K01052	LIPA	lysosomal acid lipase/cholesteryl ester hydrolase [EC:3.1.1.13]
D	MA_55937g0010	K14379	ACP5	tartrate-resistant acid phosphatase type 5 [EC:3.1.3.2]
D	MA_528g0010	K04646	CLTC	clathrin heavy chain
D	MA_38736g0010	K12402	AP4M1	AP-4 complex subunit mu-1
C	04146 Peroxisome [PATH:ko04146]
D	MA_92783g0010	K13335	PEX16	peroxin-16
D	MA_10426185g0010	K13348	MPV17	protein Mpv17
D	MA_135861g0010	K01897	ACSL, fadD	long-chain acyl-CoA synthetase [EC:6.2.1.3]
D	MA_918048g0010	K01897	ACSL, fadD	long-chain acyl-CoA synthetase [EC:6.2.1.3]
D	MA_10436107g0010	K13356	FAR	alcohol-forming fatty acyl-CoA reductase [EC:1.2.1.84]
D	MA_18142g0010	K00830	AGXT	alanine-glyoxylate transaminase / serine-glyoxylate transaminase / serine-pyruvate transaminase [EC:2.6.1.44 2.6.1.45 2.6.1.51]
D	MA_10434780g0010	K11517	HAO	(S)-2-hydroxy-acid oxidase [EC:1.1.3.15]
C	04140 Autophagy - animal [PATH:ko04140]
D	MA_55646g0010	K07204	RAPTOR	regulatory associated protein of mTOR
D	MA_83506g0010	K08331	ATG13	autophagy-related protein 13
D	MA_10430528g0010	K07198	PRKAA, AMPK	5'-AMP-activated protein kinase, catalytic alpha subunit [EC:2.7.11.11]
C	04138 Autophagy - yeast [PATH:ko04138]
D	MA_83506g0010	K08331	ATG13	autophagy-related protein 13
D	MA_55646g0010	K07204	RAPTOR	regulatory associated protein of mTOR
C	04136 Autophagy - other [PATH:ko04136]
D	MA_55646g0010	K07204	RAPTOR	regulatory associated protein of mTOR
D	MA_83506g0010	K08331	ATG13	autophagy-related protein 13
C	04137 Mitophagy - animal [PATH:ko04137]
D	MA_10435699g0010	K02977	RP-S27Ae, RPS27A, UBA80	ubiquitin-small subunit ribosomal protein S27Ae
D	MA_10326002g0010	K08770	UBC	ubiquitin C
D	MA_7263500g0010	K08770	UBC	ubiquitin C
D	MA_104863g0010	K21343	USP15	ubiquitin carboxyl-terminal hydrolase 15 [EC:3.4.19.12]
C	04139 Mitophagy - yeast [PATH:ko04139]
B
B	09143 Cell growth and death
C	04110 Cell cycle [PATH:ko04110]
D	MA_961233g0010	K03094	SKP1, CBF3D	S-phase kinase-associated protein 1
D	MA_83109g0010	K03347	CUL1, CDC53	cullin 1
C	04111 Cell cycle - yeast [PATH:ko04111]
D	MA_961233g0010	K03094	SKP1, CBF3D	S-phase kinase-associated protein 1
D	MA_83109g0010	K03347	CUL1, CDC53	cullin 1
C	04112 Cell cycle - Caulobacter [PATH:ko04112]
D	MA_806g0010	K01358	clpP, CLPP	ATP-dependent Clp protease, protease subunit [EC:3.4.21.92]
C	04113 Meiosis - yeast [PATH:ko04113]
D	MA_2157g0010	K11584	PPP2R5	serine/threonine-protein phosphatase 2A regulatory subunit B'
C	04114 Oocyte meiosis [PATH:ko04114]
D	MA_83109g0010	K03347	CUL1, CDC53	cullin 1
D	MA_961233g0010	K03094	SKP1, CBF3D	S-phase kinase-associated protein 1
D	MA_2157g0010	K11584	PPP2R5	serine/threonine-protein phosphatase 2A regulatory subunit B'
C	04210 Apoptosis [PATH:ko04210]
D	MA_11830g0010	K01366	CTSH	cathepsin H [EC:3.4.22.16]
C	04214 Apoptosis - fly [PATH:ko04214]
C	04215 Apoptosis - multiple species [PATH:ko04215]
C	04216 Ferroptosis [PATH:ko04216]
D	MA_135861g0010	K01897	ACSL, fadD	long-chain acyl-CoA synthetase [EC:6.2.1.3]
D	MA_918048g0010	K01897	ACSL, fadD	long-chain acyl-CoA synthetase [EC:6.2.1.3]
C	04217 Necroptosis [PATH:ko04217]
D	MA_95356g0010	K00261	GLUD1_2, gdhA	glutamate dehydrogenase (NAD(P)+) [EC:1.4.1.3]
D	MA_10861g0010	K04079	HSP90A, htpG	molecular chaperone HtpG
C	04115 p53 signaling pathway [PATH:ko04115]
C	04218 Cellular senescence [PATH:ko04218]
D	MA_16420g0020	K20858	MCU	calcium uniporter protein, mitochondrial
B
B	09144 Cellular community - eukaryotes
C	04510 Focal adhesion [PATH:ko04510]
C	04520 Adherens junction [PATH:ko04520]
C	04530 Tight junction [PATH:ko04530]
D	MA_10430528g0010	K07198	PRKAA, AMPK	5'-AMP-activated protein kinase, catalytic alpha subunit [EC:2.7.11.11]
C	04540 Gap junction [PATH:ko04540]
D	MA_65436g0010	K07375	TUBB	tubulin beta
C	04550 Signaling pathways regulating pluripotency of stem cells [PATH:ko04550]
B
B	09145 Cellular community - prokaryotes
C	02024 Quorum sensing [PATH:ko02024]
D	MA_10426401g0010	K01728	pel	pectate lyase [EC:4.2.2.2]
D	MA_614767g0010	K01728	pel	pectate lyase [EC:4.2.2.2]
D	MA_135861g0010	K01897	ACSL, fadD	long-chain acyl-CoA synthetase [EC:6.2.1.3]
D	MA_918048g0010	K01897	ACSL, fadD	long-chain acyl-CoA synthetase [EC:6.2.1.3]
D	MA_10274946g0010	K03106	SRP54, ffh	signal recognition particle subunit SRP54 [EC:3.6.5.4]
D	MA_780476g0010	K03106	SRP54, ffh	signal recognition particle subunit SRP54 [EC:3.6.5.4]
C	05111 Biofilm formation - Vibrio cholerae [PATH:ko05111]
C	02025 Biofilm formation - Pseudomonas aeruginosa [PATH:ko02025]
C	02026 Biofilm formation - Escherichia coli [PATH:ko02026]
D	MA_11214g0010	K00703	glgA	starch synthase [EC:2.4.1.21]
B
B	09142 Cell motility
C	02030 Bacterial chemotaxis [PATH:ko02030]
C	02040 Flagellar assembly [PATH:ko02040]
C	04810 Regulation of actin cytoskeleton [PATH:ko04810]
#
A	09150 Organismal Systems
B
B	09151 Immune system
C	04640 Hematopoietic cell lineage [PATH:ko04640]
C	04610 Complement and coagulation cascades [PATH:ko04610]
C	04611 Platelet activation [PATH:ko04611]
C	04620 Toll-like receptor signaling pathway [PATH:ko04620]
C	04624 Toll and Imd signaling pathway [PATH:ko04624]
D	MA_194g0030	K06689	UBE2D, UBC4, UBC5	ubiquitin-conjugating enzyme E2 D [EC:2.3.2.23]
D	MA_138402g0020	K10580	UBE2N, BLU, UBC13	ubiquitin-conjugating enzyme E2 N [EC:2.3.2.23]
C	04621 NOD-like receptor signaling pathway [PATH:ko04621]
D	MA_16420g0020	K20858	MCU	calcium uniporter protein, mitochondrial
D	MA_879707g0010	K03671	trxA	thioredoxin 1
D	MA_10861g0010	K04079	HSP90A, htpG	molecular chaperone HtpG
C	04622 RIG-I-like receptor signaling pathway [PATH:ko04622]
C	04623 Cytosolic DNA-sensing pathway [PATH:ko04623]
D	MA_842965g0020	K03027	RPC40, POLR1C	DNA-directed RNA polymerases I and III subunit RPAC1
C	04625 C-type lectin receptor signaling pathway [PATH:ko04625]
C	04650 Natural killer cell mediated cytotoxicity [PATH:ko04650]
C	04612 Antigen processing and presentation [PATH:ko04612]
D	MA_817408g0010	K03283	HSPA1s	heat shock 70kDa protein 1/2/6/8
D	MA_10861g0010	K04079	HSP90A, htpG	molecular chaperone HtpG
D	MA_10427968g0010	K08054	CANX	calnexin
D	MA_451171g0010	K01369	LGMN	legumain [EC:3.4.22.34]
C	04660 T cell receptor signaling pathway [PATH:ko04660]
C	04658 Th1 and Th2 cell differentiation [PATH:ko04658]
C	04659 Th17 cell differentiation [PATH:ko04659]
D	MA_10861g0010	K04079	HSP90A, htpG	molecular chaperone HtpG
C	04657 IL-17 signaling pathway [PATH:ko04657]
D	MA_10861g0010	K04079	HSP90A, htpG	molecular chaperone HtpG
D	MA_10431770g0010	K09487	HSP90B, TRA1	heat shock protein 90kDa beta
D	MA_40046g0020	K12890	SFRS1, ASF, SF2	splicing factor, arginine/serine-rich 1
C	04662 B cell receptor signaling pathway [PATH:ko04662]
C	04664 Fc epsilon RI signaling pathway [PATH:ko04664]
C	04666 Fc gamma R-mediated phagocytosis [PATH:ko04666]
D	MA_6712g0010	K01115	PLD1_2	phospholipase D1/2 [EC:3.1.4.4]
C	04670 Leukocyte transendothelial migration [PATH:ko04670]
C	04672 Intestinal immune network for IgA production [PATH:ko04672]
C	04062 Chemokine signaling pathway [PATH:ko04062]
B
B	09152 Endocrine system
C	04911 Insulin secretion [PATH:ko04911]
C	04910 Insulin signaling pathway [PATH:ko04910]
D	MA_10430528g0010	K07198	PRKAA, AMPK	5'-AMP-activated protein kinase, catalytic alpha subunit [EC:2.7.11.11]
D	MA_104409g0010	K03841	FBP, fbp	fructose-1,6-bisphosphatase I [EC:3.1.3.11]
D	MA_55646g0010	K07204	RAPTOR	regulatory associated protein of mTOR
C	04922 Glucagon signaling pathway [PATH:ko04922]
D	MA_10430528g0010	K07198	PRKAA, AMPK	5'-AMP-activated protein kinase, catalytic alpha subunit [EC:2.7.11.11]
D	MA_104409g0010	K03841	FBP, fbp	fructose-1,6-bisphosphatase I [EC:3.1.3.11]
D	MA_3016g0010	K00161	PDHA, pdhA	pyruvate dehydrogenase E1 component alpha subunit [EC:1.2.4.1]
C	04923 Regulation of lipolysis in adipocytes [PATH:ko04923]
C	04920 Adipocytokine signaling pathway [PATH:ko04920]
D	MA_135861g0010	K01897	ACSL, fadD	long-chain acyl-CoA synthetase [EC:6.2.1.3]
D	MA_918048g0010	K01897	ACSL, fadD	long-chain acyl-CoA synthetase [EC:6.2.1.3]
D	MA_10430528g0010	K07198	PRKAA, AMPK	5'-AMP-activated protein kinase, catalytic alpha subunit [EC:2.7.11.11]
D	MA_16904g0010	K07297	ADIPOR	adiponectin receptor
C	03320 PPAR signaling pathway [PATH:ko03320]
D	MA_10426049g0010	K00029	E1.1.1.40, maeB	malate dehydrogenase (oxaloacetate-decarboxylating)(NADP+) [EC:1.1.1.40]
D	MA_135861g0010	K01897	ACSL, fadD	long-chain acyl-CoA synthetase [EC:6.2.1.3]
D	MA_918048g0010	K01897	ACSL, fadD	long-chain acyl-CoA synthetase [EC:6.2.1.3]
D	MA_10326002g0010	K08770	UBC	ubiquitin C
D	MA_7263500g0010	K08770	UBC	ubiquitin C
C	04929 GnRH secretion [PATH:ko04929]
C	04912 GnRH signaling pathway [PATH:ko04912]
D	MA_6712g0010	K01115	PLD1_2	phospholipase D1/2 [EC:3.1.4.4]
C	04913 Ovarian steroidogenesis [PATH:ko04913]
C	04915 Estrogen signaling pathway [PATH:ko04915]
D	MA_10861g0010	K04079	HSP90A, htpG	molecular chaperone HtpG
D	MA_10431770g0010	K09487	HSP90B, TRA1	heat shock protein 90kDa beta
D	MA_19406g0010	K09571	FKBP4_5	FK506-binding protein 4/5 [EC:5.2.1.8]
D	MA_817408g0010	K03283	HSPA1s	heat shock 70kDa protein 1/2/6/8
C	04914 Progesterone-mediated oocyte maturation [PATH:ko04914]
D	MA_10861g0010	K04079	HSP90A, htpG	molecular chaperone HtpG
C	04917 Prolactin signaling pathway [PATH:ko04917]
C	04921 Oxytocin signaling pathway [PATH:ko04921]
D	MA_10430528g0010	K07198	PRKAA, AMPK	5'-AMP-activated protein kinase, catalytic alpha subunit [EC:2.7.11.11]
C	04926 Relaxin signaling pathway [PATH:ko04926]
C	04935 Growth hormone synthesis, secretion and action [PATH:ko04935]
C	04918 Thyroid hormone synthesis [PATH:ko04918]
D	MA_10431770g0010	K09487	HSP90B, TRA1	heat shock protein 90kDa beta
D	MA_10427968g0010	K08054	CANX	calnexin
D	MA_9476635g0010	K00432	gpx, btuE, bsaA	glutathione peroxidase [EC:1.11.1.9]
C	04919 Thyroid hormone signaling pathway [PATH:ko04919]
D	MA_759134g0010	K05857	PLCD	phosphatidylinositol phospholipase C, delta [EC:3.1.4.11]
C	04928 Parathyroid hormone synthesis, secretion and action [PATH:ko04928]
D	MA_6712g0010	K01115	PLD1_2	phospholipase D1/2 [EC:3.1.4.4]
C	04916 Melanogenesis [PATH:ko04916]
C	04924 Renin secretion [PATH:ko04924]
C	04614 Renin-angiotensin system [PATH:ko04614]
C	04925 Aldosterone synthesis and secretion [PATH:ko04925]
C	04927 Cortisol synthesis and secretion [PATH:ko04927]
B
B	09153 Circulatory system
C	04260 Cardiac muscle contraction [PATH:ko04260]
D	MA_10428650g0020	K02256	COX1	cytochrome c oxidase subunit 1 [EC:7.1.1.9]
D	MA_10435550g0020	K02261	COX2	cytochrome c oxidase subunit 2
D	MA_10436044g0020	K02261	COX2	cytochrome c oxidase subunit 2
C	04261 Adrenergic signaling in cardiomyocytes [PATH:ko04261]
D	MA_2157g0010	K11584	PPP2R5	serine/threonine-protein phosphatase 2A regulatory subunit B'
C	04270 Vascular smooth muscle contraction [PATH:ko04270]
B
B	09154 Digestive system
C	04970 Salivary secretion [PATH:ko04970]
D	MA_30833g0010	K01176	AMY, amyA, malS	alpha-amylase [EC:3.2.1.1]
C	04971 Gastric acid secretion [PATH:ko04971]
C	04972 Pancreatic secretion [PATH:ko04972]
D	MA_13536g0010	K07904	RAB11A	Ras-related protein Rab-11A
D	MA_30833g0010	K01176	AMY, amyA, malS	alpha-amylase [EC:3.2.1.1]
C	04976 Bile secretion [PATH:ko04976]
D	MA_454112g0010	K00021	HMGCR	hydroxymethylglutaryl-CoA reductase (NADPH) [EC:1.1.1.34]
D	MA_560534g0010	K05658	ABCB1, CD243	ATP-binding cassette, subfamily B (MDR/TAP), member 1 [EC:7.6.2.2]
C	04973 Carbohydrate digestion and absorption [PATH:ko04973]
D	MA_30833g0010	K01176	AMY, amyA, malS	alpha-amylase [EC:3.2.1.1]
C	04974 Protein digestion and absorption [PATH:ko04974]
C	04975 Fat digestion and absorption [PATH:ko04975]
C	04979 Cholesterol metabolism [PATH:ko04979]
D	MA_138441g0010	K01052	LIPA	lysosomal acid lipase/cholesteryl ester hydrolase [EC:3.1.1.13]
C	04977 Vitamin digestion and absorption [PATH:ko04977]
C	04978 Mineral absorption [PATH:ko04978]
D	MA_46972g0010	K07213	ATOX1, ATX1, copZ, golB	copper chaperone
B
B	09155 Excretory system
C	04962 Vasopressin-regulated water reabsorption [PATH:ko04962]
D	MA_13536g0010	K07904	RAB11A	Ras-related protein Rab-11A
C	04960 Aldosterone-regulated sodium reabsorption [PATH:ko04960]
C	04961 Endocrine and other factor-regulated calcium reabsorption [PATH:ko04961]
D	MA_528g0010	K04646	CLTC	clathrin heavy chain
D	MA_13536g0010	K07904	RAB11A	Ras-related protein Rab-11A
C	04964 Proximal tubule bicarbonate reclamation [PATH:ko04964]
D	MA_95356g0010	K00261	GLUD1_2, gdhA	glutamate dehydrogenase (NAD(P)+) [EC:1.4.1.3]
C	04966 Collecting duct acid secretion [PATH:ko04966]
B
B	09156 Nervous system
C	04724 Glutamatergic synapse [PATH:ko04724]
D	MA_6712g0010	K01115	PLD1_2	phospholipase D1/2 [EC:3.1.4.4]
C	04727 GABAergic synapse [PATH:ko04727]
C	04725 Cholinergic synapse [PATH:ko04725]
C	04728 Dopaminergic synapse [PATH:ko04728]
D	MA_2157g0010	K11584	PPP2R5	serine/threonine-protein phosphatase 2A regulatory subunit B'
C	04726 Serotonergic synapse [PATH:ko04726]
C	04720 Long-term potentiation [PATH:ko04720]
C	04730 Long-term depression [PATH:ko04730]
C	04723 Retrograde endocannabinoid signaling [PATH:ko04723]
D	MA_10434974g0010	K03934	NDUFS1	NADH dehydrogenase (ubiquinone) Fe-S protein 1 [EC:7.1.1.2]
D	MA_10397863g0010	K03935	NDUFS2	NADH dehydrogenase (ubiquinone) Fe-S protein 2 [EC:7.1.1.2]
D	MA_10397863g0020	K03935	NDUFS2	NADH dehydrogenase (ubiquinone) Fe-S protein 2 [EC:7.1.1.2]
D	MA_10343072g0020	K03936	NDUFS3	NADH dehydrogenase (ubiquinone) Fe-S protein 3 [EC:7.1.1.2]
C	04721 Synaptic vesicle cycle [PATH:ko04721]
D	MA_528g0010	K04646	CLTC	clathrin heavy chain
C	04722 Neurotrophin signaling pathway [PATH:ko04722]
B
B	09157 Sensory system
C	04744 Phototransduction [PATH:ko04744]
C	04745 Phototransduction - fly [PATH:ko04745]
C	04740 Olfactory transduction [PATH:ko04740]
C	04742 Taste transduction [PATH:ko04742]
C	04750 Inflammatory mediator regulation of TRP channels [PATH:ko04750]
B
B	09158 Development and regeneration
C	04320 Dorso-ventral axis formation [PATH:ko04320]
C	04360 Axon guidance [PATH:ko04360]
C	04361 Axon regeneration [PATH:ko04361]
D	MA_10430528g0010	K07198	PRKAA, AMPK	5'-AMP-activated protein kinase, catalytic alpha subunit [EC:2.7.11.11]
C	04380 Osteoclast differentiation [PATH:ko04380]
D	MA_55937g0010	K14379	ACP5	tartrate-resistant acid phosphatase type 5 [EC:3.1.3.2]
B
B	09149 Aging
C	04211 Longevity regulating pathway [PATH:ko04211]
D	MA_55646g0010	K07204	RAPTOR	regulatory associated protein of mTOR
D	MA_83506g0010	K08331	ATG13	autophagy-related protein 13
D	MA_16904g0010	K07297	ADIPOR	adiponectin receptor
D	MA_10430528g0010	K07198	PRKAA, AMPK	5'-AMP-activated protein kinase, catalytic alpha subunit [EC:2.7.11.11]
C	04212 Longevity regulating pathway - worm [PATH:ko04212]
D	MA_10426104g0010	K00799	GST, gst	glutathione S-transferase [EC:2.5.1.18]
D	MA_10429044g0020	K00799	GST, gst	glutathione S-transferase [EC:2.5.1.18]
D	MA_137828g0010	K00799	GST, gst	glutathione S-transferase [EC:2.5.1.18]
D	MA_713767g0010	K00799	GST, gst	glutathione S-transferase [EC:2.5.1.18]
D	MA_8194534g0010	K00799	GST, gst	glutathione S-transferase [EC:2.5.1.18]
D	MA_10436107g0010	K13356	FAR	alcohol-forming fatty acyl-CoA reductase [EC:1.2.1.84]
D	MA_806g0010	K01358	clpP, CLPP	ATP-dependent Clp protease, protease subunit [EC:3.4.21.92]
D	MA_542957g0010	K04077	groEL, HSPD1	chaperonin GroEL
C	04213 Longevity regulating pathway - multiple species [PATH:ko04213]
D	MA_10430528g0010	K07198	PRKAA, AMPK	5'-AMP-activated protein kinase, catalytic alpha subunit [EC:2.7.11.11]
D	MA_55646g0010	K07204	RAPTOR	regulatory associated protein of mTOR
D	MA_817408g0010	K03283	HSPA1s	heat shock 70kDa protein 1/2/6/8
D	MA_8475g0020	K03695	clpB	ATP-dependent Clp protease ATP-binding subunit ClpB
B
B	09159 Environmental adaptation
C	04710 Circadian rhythm [PATH:ko04710]
D	MA_83109g0010	K03347	CUL1, CDC53	cullin 1
D	MA_961233g0010	K03094	SKP1, CBF3D	S-phase kinase-associated protein 1
D	MA_10430528g0010	K07198	PRKAA, AMPK	5'-AMP-activated protein kinase, catalytic alpha subunit [EC:2.7.11.11]
C	04713 Circadian entrainment [PATH:ko04713]
C	04711 Circadian rhythm - fly [PATH:ko04711]
C	04712 Circadian rhythm - plant [PATH:ko04712]
D	MA_19575g0010	K12124	GI	GIGANTEA
D	MA_400747g0010	K16223	FT	protein FLOWERING LOCUS T
D	MA_110435g0020	K16240	SPA1	protein suppressor of PHYA-105 1
D	MA_10429552g0010	K16241	HY5	transcription factor HY5
C	04714 Thermogenesis [PATH:ko04714]
D	MA_10430528g0010	K07198	PRKAA, AMPK	5'-AMP-activated protein kinase, catalytic alpha subunit [EC:2.7.11.11]
D	MA_55646g0010	K07204	RAPTOR	regulatory associated protein of mTOR
D	MA_135861g0010	K01897	ACSL, fadD	long-chain acyl-CoA synthetase [EC:6.2.1.3]
D	MA_918048g0010	K01897	ACSL, fadD	long-chain acyl-CoA synthetase [EC:6.2.1.3]
D	MA_10434974g0010	K03934	NDUFS1	NADH dehydrogenase (ubiquinone) Fe-S protein 1 [EC:7.1.1.2]
D	MA_10397863g0010	K03935	NDUFS2	NADH dehydrogenase (ubiquinone) Fe-S protein 2 [EC:7.1.1.2]
D	MA_10397863g0020	K03935	NDUFS2	NADH dehydrogenase (ubiquinone) Fe-S protein 2 [EC:7.1.1.2]
D	MA_10343072g0020	K03936	NDUFS3	NADH dehydrogenase (ubiquinone) Fe-S protein 3 [EC:7.1.1.2]
D	MA_10428650g0020	K02256	COX1	cytochrome c oxidase subunit 1 [EC:7.1.1.9]
D	MA_10435550g0020	K02261	COX2	cytochrome c oxidase subunit 2
D	MA_10436044g0020	K02261	COX2	cytochrome c oxidase subunit 2
D	MA_27496g0010	K02260	COX17	cytochrome c oxidase assembly protein subunit 17
D	MA_10432972g0030	K02134	ATPeF1D, ATP5D, ATP16	F-type H+-transporting ATPase subunit delta
D	MA_68401g0010	K15109	SLC25A20_29, CACT, CACL, CRC1	solute carrier family 25 (mitochondrial carnitine/acylcarnitine transporter), member 20/29
C	04626 Plant-pathogen interaction [PATH:ko04626]
D	MA_10429792g0020	K13447	RBOH	respiratory burst oxidase [EC:1.6.3.- 1.11.1.-]
D	MA_10124165g0020	K13448	CML	calcium-binding protein CML
D	MA_10207337g0010	K13448	CML	calcium-binding protein CML
D	MA_10436115g0010	K13448	CML	calcium-binding protein CML
D	MA_13199g0010	K13448	CML	calcium-binding protein CML
D	MA_170288g0010	K13420	FLS2	LRR receptor-like serine/threonine-protein kinase FLS2 [EC:2.7.11.1]
D	MA_9938781g0010	K13428	EFR	LRR receptor-like serine/threonine-protein kinase EFR [EC:2.7.11.1]
D	MA_53673g0010	K13449	PR1	pathogenesis-related protein 1
D	MA_10432037g0010	K13457	RPM1, RPS3	disease resistance protein RPM1
D	MA_10436814g0010	K13457	RPM1, RPS3	disease resistance protein RPM1
D	MA_10431770g0010	K09487	HSP90B, TRA1	heat shock protein 90kDa beta
D	MA_10861g0010	K04079	HSP90A, htpG	molecular chaperone HtpG
D	MA_104304g0010	K13459	RPS2	disease resistance protein RPS2
D	MA_8365843g0010	K13459	RPS2	disease resistance protein RPS2
D	MA_178479g0010	K18875	EDS1	enhanced disease susceptibility 1 protein
D	MA_105806g0010	K15397	KCS	3-ketoacyl-CoA synthase [EC:2.3.1.199]
D	MA_10605g0020	K15397	KCS	3-ketoacyl-CoA synthase [EC:2.3.1.199]
D	MA_46113g0010	K15397	KCS	3-ketoacyl-CoA synthase [EC:2.3.1.199]
D	MA_759169g0010	K15397	KCS	3-ketoacyl-CoA synthase [EC:2.3.1.199]
#
A	09160 Human Diseases
B
B	09161 Cancer: overview
C	05200 Pathways in cancer [PATH:ko05200]
D	MA_113769g0010	K09291	TPR, MLP1, MLP2	nucleoprotein TPR
D	MA_6712g0010	K01115	PLD1_2	phospholipase D1/2 [EC:3.1.4.4]
D	MA_961233g0010	K03094	SKP1, CBF3D	S-phase kinase-associated protein 1
D	MA_83109g0010	K03347	CUL1, CDC53	cullin 1
D	MA_10426104g0010	K00799	GST, gst	glutathione S-transferase [EC:2.5.1.18]
D	MA_10429044g0020	K00799	GST, gst	glutathione S-transferase [EC:2.5.1.18]
D	MA_137828g0010	K00799	GST, gst	glutathione S-transferase [EC:2.5.1.18]
D	MA_713767g0010	K00799	GST, gst	glutathione S-transferase [EC:2.5.1.18]
D	MA_8194534g0010	K00799	GST, gst	glutathione S-transferase [EC:2.5.1.18]
D	MA_10861g0010	K04079	HSP90A, htpG	molecular chaperone HtpG
D	MA_10431770g0010	K09487	HSP90B, TRA1	heat shock protein 90kDa beta
C	05202 Transcriptional misregulation in cancer [PATH:ko05202]
D	MA_10435272g0010	K15188	CCNT	cyclin T
D	MA_561217g0010	K11253	H3	histone H3
C	05206 MicroRNAs in cancer [PATH:ko05206]
D	MA_55646g0010	K07204	RAPTOR	regulatory associated protein of mTOR
D	MA_7927g0010	K11592	DICER1, DCR1	endoribonuclease Dicer [EC:3.1.26.-]
D	MA_560534g0010	K05658	ABCB1, CD243	ATP-binding cassette, subfamily B (MDR/TAP), member 1 [EC:7.6.2.2]
C	05205 Proteoglycans in cancer [PATH:ko05205]
C	05204 Chemical carcinogenesis [PATH:ko05204]
D	MA_10426104g0010	K00799	GST, gst	glutathione S-transferase [EC:2.5.1.18]
D	MA_10429044g0020	K00799	GST, gst	glutathione S-transferase [EC:2.5.1.18]
D	MA_137828g0010	K00799	GST, gst	glutathione S-transferase [EC:2.5.1.18]
D	MA_713767g0010	K00799	GST, gst	glutathione S-transferase [EC:2.5.1.18]
D	MA_8194534g0010	K00799	GST, gst	glutathione S-transferase [EC:2.5.1.18]
D	MA_495461g0010	K00079	CBR1	carbonyl reductase 1 [EC:1.1.1.184 1.1.1.189 1.1.1.197]
D	MA_66151g0010	K00079	CBR1	carbonyl reductase 1 [EC:1.1.1.184 1.1.1.189 1.1.1.197]
C	05203 Viral carcinogenesis [PATH:ko05203]
D	MA_234535g0010	K11254	H4	histone H4
D	MA_28618g0010	K11254	H4	histone H4
D	MA_89764g0010	K11254	H4	histone H4
C	05230 Central carbon metabolism in cancer [PATH:ko05230]
D	MA_3016g0010	K00161	PDHA, pdhA	pyruvate dehydrogenase E1 component alpha subunit [EC:1.2.4.1]
C	05231 Choline metabolism in cancer [PATH:ko05231]
D	MA_6712g0010	K01115	PLD1_2	phospholipase D1/2 [EC:3.1.4.4]
D	MA_11699g0020	K00968	PCYT1	choline-phosphate cytidylyltransferase [EC:2.7.7.15]
C	05235 PD-L1 expression and PD-1 checkpoint pathway in cancer [PATH:ko05235]
B
B	09162 Cancer: specific types
C	05210 Colorectal cancer [PATH:ko05210]
C	05212 Pancreatic cancer [PATH:ko05212]
D	MA_6712g0010	K01115	PLD1_2	phospholipase D1/2 [EC:3.1.4.4]
C	05225 Hepatocellular carcinoma [PATH:ko05225]
D	MA_10426104g0010	K00799	GST, gst	glutathione S-transferase [EC:2.5.1.18]
D	MA_10429044g0020	K00799	GST, gst	glutathione S-transferase [EC:2.5.1.18]
D	MA_137828g0010	K00799	GST, gst	glutathione S-transferase [EC:2.5.1.18]
D	MA_713767g0010	K00799	GST, gst	glutathione S-transferase [EC:2.5.1.18]
D	MA_8194534g0010	K00799	GST, gst	glutathione S-transferase [EC:2.5.1.18]
C	05226 Gastric cancer [PATH:ko05226]
D	MA_560534g0010	K05658	ABCB1, CD243	ATP-binding cassette, subfamily B (MDR/TAP), member 1 [EC:7.6.2.2]
C	05214 Glioma [PATH:ko05214]
C	05216 Thyroid cancer [PATH:ko05216]
D	MA_113769g0010	K09291	TPR, MLP1, MLP2	nucleoprotein TPR
C	05221 Acute myeloid leukemia [PATH:ko05221]
C	05220 Chronic myeloid leukemia [PATH:ko05220]
C	05217 Basal cell carcinoma [PATH:ko05217]
C	05218 Melanoma [PATH:ko05218]
C	05211 Renal cell carcinoma [PATH:ko05211]
C	05219 Bladder cancer [PATH:ko05219]
C	05215 Prostate cancer [PATH:ko05215]
D	MA_10861g0010	K04079	HSP90A, htpG	molecular chaperone HtpG
D	MA_10431770g0010	K09487	HSP90B, TRA1	heat shock protein 90kDa beta
C	05213 Endometrial cancer [PATH:ko05213]
C	05224 Breast cancer [PATH:ko05224]
C	05222 Small cell lung cancer [PATH:ko05222]
C	05223 Non-small cell lung cancer [PATH:ko05223]
B
B	09163 Immune disease
C	05310 Asthma [PATH:ko05310]
C	05322 Systemic lupus erythematosus [PATH:ko05322]
D	MA_561217g0010	K11253	H3	histone H3
D	MA_234535g0010	K11254	H4	histone H4
D	MA_28618g0010	K11254	H4	histone H4
D	MA_89764g0010	K11254	H4	histone H4
C	05323 Rheumatoid arthritis [PATH:ko05323]
D	MA_55937g0010	K14379	ACP5	tartrate-resistant acid phosphatase type 5 [EC:3.1.3.2]
C	05320 Autoimmune thyroid disease [PATH:ko05320]
C	05321 Inflammatory bowel disease [PATH:ko05321]
C	05330 Allograft rejection [PATH:ko05330]
C	05332 Graft-versus-host disease [PATH:ko05332]
C	05340 Primary immunodeficiency [PATH:ko05340]
B
B	09164 Neurodegenerative disease
C	05010 Alzheimer disease [PATH:ko05010]
D	MA_10426544g0010	K00134	GAPDH, gapA	glyceraldehyde 3-phosphate dehydrogenase [EC:1.2.1.12]
D	MA_10434974g0010	K03934	NDUFS1	NADH dehydrogenase (ubiquinone) Fe-S protein 1 [EC:7.1.1.2]
D	MA_10397863g0010	K03935	NDUFS2	NADH dehydrogenase (ubiquinone) Fe-S protein 2 [EC:7.1.1.2]
D	MA_10397863g0020	K03935	NDUFS2	NADH dehydrogenase (ubiquinone) Fe-S protein 2 [EC:7.1.1.2]
D	MA_10343072g0020	K03936	NDUFS3	NADH dehydrogenase (ubiquinone) Fe-S protein 3 [EC:7.1.1.2]
D	MA_10428650g0020	K02256	COX1	cytochrome c oxidase subunit 1 [EC:7.1.1.9]
D	MA_10435550g0020	K02261	COX2	cytochrome c oxidase subunit 2
D	MA_10436044g0020	K02261	COX2	cytochrome c oxidase subunit 2
D	MA_10432972g0030	K02134	ATPeF1D, ATP5D, ATP16	F-type H+-transporting ATPase subunit delta
D	MA_16420g0020	K20858	MCU	calcium uniporter protein, mitochondrial
D	MA_9995924g0010	K02726	PSMA2	20S proteasome subunit alpha 2 [EC:3.4.25.1]
D	MA_474079g0010	K02728	PSMA4	20S proteasome subunit alpha 3 [EC:3.4.25.1]
D	MA_65436g0010	K07375	TUBB	tubulin beta
D	MA_83506g0010	K08331	ATG13	autophagy-related protein 13
C	05012 Parkinson disease [PATH:ko05012]
D	MA_10435699g0010	K02977	RP-S27Ae, RPS27A, UBA80	ubiquitin-small subunit ribosomal protein S27Ae
D	MA_10326002g0010	K08770	UBC	ubiquitin C
D	MA_7263500g0010	K08770	UBC	ubiquitin C
D	MA_9995924g0010	K02726	PSMA2	20S proteasome subunit alpha 2 [EC:3.4.25.1]
D	MA_474079g0010	K02728	PSMA4	20S proteasome subunit alpha 3 [EC:3.4.25.1]
D	MA_10434974g0010	K03934	NDUFS1	NADH dehydrogenase (ubiquinone) Fe-S protein 1 [EC:7.1.1.2]
D	MA_10397863g0010	K03935	NDUFS2	NADH dehydrogenase (ubiquinone) Fe-S protein 2 [EC:7.1.1.2]
D	MA_10397863g0020	K03935	NDUFS2	NADH dehydrogenase (ubiquinone) Fe-S protein 2 [EC:7.1.1.2]
D	MA_10343072g0020	K03936	NDUFS3	NADH dehydrogenase (ubiquinone) Fe-S protein 3 [EC:7.1.1.2]
D	MA_10428650g0020	K02256	COX1	cytochrome c oxidase subunit 1 [EC:7.1.1.9]
D	MA_10435550g0020	K02261	COX2	cytochrome c oxidase subunit 2
D	MA_10436044g0020	K02261	COX2	cytochrome c oxidase subunit 2
D	MA_10432972g0030	K02134	ATPeF1D, ATP5D, ATP16	F-type H+-transporting ATPase subunit delta
D	MA_16420g0020	K20858	MCU	calcium uniporter protein, mitochondrial
D	MA_65436g0010	K07375	TUBB	tubulin beta
D	MA_879707g0010	K03671	trxA	thioredoxin 1
C	05014 Amyotrophic lateral sclerosis [PATH:ko05014]
D	MA_10434974g0010	K03934	NDUFS1	NADH dehydrogenase (ubiquinone) Fe-S protein 1 [EC:7.1.1.2]
D	MA_10397863g0010	K03935	NDUFS2	NADH dehydrogenase (ubiquinone) Fe-S protein 2 [EC:7.1.1.2]
D	MA_10397863g0020	K03935	NDUFS2	NADH dehydrogenase (ubiquinone) Fe-S protein 2 [EC:7.1.1.2]
D	MA_10343072g0020	K03936	NDUFS3	NADH dehydrogenase (ubiquinone) Fe-S protein 3 [EC:7.1.1.2]
D	MA_10428650g0020	K02256	COX1	cytochrome c oxidase subunit 1 [EC:7.1.1.9]
D	MA_10435550g0020	K02261	COX2	cytochrome c oxidase subunit 2
D	MA_10436044g0020	K02261	COX2	cytochrome c oxidase subunit 2
D	MA_10432972g0030	K02134	ATPeF1D, ATP5D, ATP16	F-type H+-transporting ATPase subunit delta
D	MA_16420g0020	K20858	MCU	calcium uniporter protein, mitochondrial
D	MA_83506g0010	K08331	ATG13	autophagy-related protein 13
D	MA_9995924g0010	K02726	PSMA2	20S proteasome subunit alpha 2 [EC:3.4.25.1]
D	MA_474079g0010	K02728	PSMA4	20S proteasome subunit alpha 3 [EC:3.4.25.1]
D	MA_102122g0010	K12881	THOC4, ALY	THO complex subunit 4
D	MA_113769g0010	K09291	TPR, MLP1, MLP2	nucleoprotein TPR
D	MA_9476635g0010	K00432	gpx, btuE, bsaA	glutathione peroxidase [EC:1.11.1.9]
D	MA_65436g0010	K07375	TUBB	tubulin beta
C	05016 Huntington disease [PATH:ko05016]
D	MA_528g0010	K04646	CLTC	clathrin heavy chain
D	MA_65436g0010	K07375	TUBB	tubulin beta
D	MA_9476635g0010	K00432	gpx, btuE, bsaA	glutathione peroxidase [EC:1.11.1.9]
D	MA_10434974g0010	K03934	NDUFS1	NADH dehydrogenase (ubiquinone) Fe-S protein 1 [EC:7.1.1.2]
D	MA_10397863g0010	K03935	NDUFS2	NADH dehydrogenase (ubiquinone) Fe-S protein 2 [EC:7.1.1.2]
D	MA_10397863g0020	K03935	NDUFS2	NADH dehydrogenase (ubiquinone) Fe-S protein 2 [EC:7.1.1.2]
D	MA_10343072g0020	K03936	NDUFS3	NADH dehydrogenase (ubiquinone) Fe-S protein 3 [EC:7.1.1.2]
D	MA_10428650g0020	K02256	COX1	cytochrome c oxidase subunit 1 [EC:7.1.1.9]
D	MA_10435550g0020	K02261	COX2	cytochrome c oxidase subunit 2
D	MA_10436044g0020	K02261	COX2	cytochrome c oxidase subunit 2
D	MA_10432972g0030	K02134	ATPeF1D, ATP5D, ATP16	F-type H+-transporting ATPase subunit delta
D	MA_9995924g0010	K02726	PSMA2	20S proteasome subunit alpha 2 [EC:3.4.25.1]
D	MA_474079g0010	K02728	PSMA4	20S proteasome subunit alpha 3 [EC:3.4.25.1]
D	MA_83506g0010	K08331	ATG13	autophagy-related protein 13
C	05017 Spinocerebellar ataxia [PATH:ko05017]
D	MA_16420g0020	K20858	MCU	calcium uniporter protein, mitochondrial
D	MA_9995924g0010	K02726	PSMA2	20S proteasome subunit alpha 2 [EC:3.4.25.1]
D	MA_474079g0010	K02728	PSMA4	20S proteasome subunit alpha 3 [EC:3.4.25.1]
D	MA_83506g0010	K08331	ATG13	autophagy-related protein 13
C	05020 Prion disease [PATH:ko05020]
D	MA_10431292g0020	K09553	STIP1	stress-induced-phosphoprotein 1
D	MA_16420g0020	K20858	MCU	calcium uniporter protein, mitochondrial
D	MA_10434974g0010	K03934	NDUFS1	NADH dehydrogenase (ubiquinone) Fe-S protein 1 [EC:7.1.1.2]
D	MA_10397863g0010	K03935	NDUFS2	NADH dehydrogenase (ubiquinone) Fe-S protein 2 [EC:7.1.1.2]
D	MA_10397863g0020	K03935	NDUFS2	NADH dehydrogenase (ubiquinone) Fe-S protein 2 [EC:7.1.1.2]
D	MA_10343072g0020	K03936	NDUFS3	NADH dehydrogenase (ubiquinone) Fe-S protein 3 [EC:7.1.1.2]
D	MA_10428650g0020	K02256	COX1	cytochrome c oxidase subunit 1 [EC:7.1.1.9]
D	MA_10435550g0020	K02261	COX2	cytochrome c oxidase subunit 2
D	MA_10436044g0020	K02261	COX2	cytochrome c oxidase subunit 2
D	MA_10432972g0030	K02134	ATPeF1D, ATP5D, ATP16	F-type H+-transporting ATPase subunit delta
D	MA_9995924g0010	K02726	PSMA2	20S proteasome subunit alpha 2 [EC:3.4.25.1]
D	MA_474079g0010	K02728	PSMA4	20S proteasome subunit alpha 3 [EC:3.4.25.1]
D	MA_817408g0010	K03283	HSPA1s	heat shock 70kDa protein 1/2/6/8
D	MA_65436g0010	K07375	TUBB	tubulin beta
B
B	09165 Substance dependence
C	05030 Cocaine addiction [PATH:ko05030]
C	05031 Amphetamine addiction [PATH:ko05031]
C	05032 Morphine addiction [PATH:ko05032]
C	05033 Nicotine addiction [PATH:ko05033]
C	05034 Alcoholism [PATH:ko05034]
D	MA_561217g0010	K11253	H3	histone H3
D	MA_234535g0010	K11254	H4	histone H4
D	MA_28618g0010	K11254	H4	histone H4
D	MA_89764g0010	K11254	H4	histone H4
B
B	09166 Cardiovascular disease
C	05418 Fluid shear stress and atherosclerosis [PATH:ko05418]
D	MA_10861g0010	K04079	HSP90A, htpG	molecular chaperone HtpG
D	MA_10431770g0010	K09487	HSP90B, TRA1	heat shock protein 90kDa beta
D	MA_10426104g0010	K00799	GST, gst	glutathione S-transferase [EC:2.5.1.18]
D	MA_10429044g0020	K00799	GST, gst	glutathione S-transferase [EC:2.5.1.18]
D	MA_137828g0010	K00799	GST, gst	glutathione S-transferase [EC:2.5.1.18]
D	MA_713767g0010	K00799	GST, gst	glutathione S-transferase [EC:2.5.1.18]
D	MA_8194534g0010	K00799	GST, gst	glutathione S-transferase [EC:2.5.1.18]
D	MA_879707g0010	K03671	trxA	thioredoxin 1
D	MA_10430528g0010	K07198	PRKAA, AMPK	5'-AMP-activated protein kinase, catalytic alpha subunit [EC:2.7.11.11]
C	05410 Hypertrophic cardiomyopathy [PATH:ko05410]
D	MA_10430528g0010	K07198	PRKAA, AMPK	5'-AMP-activated protein kinase, catalytic alpha subunit [EC:2.7.11.11]
C	05412 Arrhythmogenic right ventricular cardiomyopathy [PATH:ko05412]
C	05414 Dilated cardiomyopathy [PATH:ko05414]
C	05416 Viral myocarditis [PATH:ko05416]
B
B	09167 Endocrine and metabolic disease
C	04930 Type II diabetes mellitus [PATH:ko04930]
C	04940 Type I diabetes mellitus [PATH:ko04940]
D	MA_542957g0010	K04077	groEL, HSPD1	chaperonin GroEL
C	04950 Maturity onset diabetes of the young [PATH:ko04950]
C	04932 Non-alcoholic fatty liver disease [PATH:ko04932]
D	MA_16904g0010	K07297	ADIPOR	adiponectin receptor
D	MA_10430528g0010	K07198	PRKAA, AMPK	5'-AMP-activated protein kinase, catalytic alpha subunit [EC:2.7.11.11]
D	MA_10434974g0010	K03934	NDUFS1	NADH dehydrogenase (ubiquinone) Fe-S protein 1 [EC:7.1.1.2]
D	MA_10397863g0010	K03935	NDUFS2	NADH dehydrogenase (ubiquinone) Fe-S protein 2 [EC:7.1.1.2]
D	MA_10397863g0020	K03935	NDUFS2	NADH dehydrogenase (ubiquinone) Fe-S protein 2 [EC:7.1.1.2]
D	MA_10343072g0020	K03936	NDUFS3	NADH dehydrogenase (ubiquinone) Fe-S protein 3 [EC:7.1.1.2]
D	MA_10428650g0020	K02256	COX1	cytochrome c oxidase subunit 1 [EC:7.1.1.9]
D	MA_10435550g0020	K02261	COX2	cytochrome c oxidase subunit 2
D	MA_10436044g0020	K02261	COX2	cytochrome c oxidase subunit 2
C	04931 Insulin resistance [PATH:ko04931]
D	MA_10430528g0010	K07198	PRKAA, AMPK	5'-AMP-activated protein kinase, catalytic alpha subunit [EC:2.7.11.11]
C	04933 AGE-RAGE signaling pathway in diabetic complications [PATH:ko04933]
D	MA_759134g0010	K05857	PLCD	phosphatidylinositol phospholipase C, delta [EC:3.1.4.11]
C	04934 Cushing syndrome [PATH:ko04934]
B
B	09171 Infectious disease: bacterial
C	05110 Vibrio cholerae infection [PATH:ko05110]
D	MA_10429734g0010	K10956	SEC61A	protein transport protein SEC61 subunit alpha
C	05120 Epithelial cell signaling in Helicobacter pylori infection [PATH:ko05120]
C	05130 Pathogenic Escherichia coli infection [PATH:ko05130]
D	MA_65436g0010	K07375	TUBB	tubulin beta
D	MA_10426544g0010	K00134	GAPDH, gapA	glyceraldehyde 3-phosphate dehydrogenase [EC:1.2.1.12]
D	MA_14497g0010	K21889	TMBIM6, BI1, TEGT	Bax inhibitor 1
C	05132 Salmonella infection [PATH:ko05132]
D	MA_65436g0010	K07375	TUBB	tubulin beta
D	MA_10861g0010	K04079	HSP90A, htpG	molecular chaperone HtpG
D	MA_10431770g0010	K09487	HSP90B, TRA1	heat shock protein 90kDa beta
D	MA_961233g0010	K03094	SKP1, CBF3D	S-phase kinase-associated protein 1
D	MA_10426544g0010	K00134	GAPDH, gapA	glyceraldehyde 3-phosphate dehydrogenase [EC:1.2.1.12]
D	MA_879707g0010	K03671	trxA	thioredoxin 1
C	05131 Shigellosis [PATH:ko05131]
D	MA_759134g0010	K05857	PLCD	phosphatidylinositol phospholipase C, delta [EC:3.1.4.11]
D	MA_138402g0020	K10580	UBE2N, BLU, UBC13	ubiquitin-conjugating enzyme E2 N [EC:2.3.2.23]
D	MA_194g0030	K06689	UBE2D, UBC4, UBC5	ubiquitin-conjugating enzyme E2 D [EC:2.3.2.23]
D	MA_83109g0010	K03347	CUL1, CDC53	cullin 1
D	MA_961233g0010	K03094	SKP1, CBF3D	S-phase kinase-associated protein 1
D	MA_77509g0010	K12836	U2AF1	splicing factor U2AF 35 kDa subunit
D	MA_561217g0010	K11253	H3	histone H3
D	MA_55646g0010	K07204	RAPTOR	regulatory associated protein of mTOR
D	MA_10435699g0010	K02977	RP-S27Ae, RPS27A, UBA80	ubiquitin-small subunit ribosomal protein S27Ae
D	MA_10326002g0010	K08770	UBC	ubiquitin C
D	MA_7263500g0010	K08770	UBC	ubiquitin C
C	05135 Yersinia infection [PATH:ko05135]
C	05133 Pertussis [PATH:ko05133]
C	05134 Legionellosis [PATH:ko05134]
D	MA_542957g0010	K04077	groEL, HSPD1	chaperonin GroEL
D	MA_817408g0010	K03283	HSPA1s	heat shock 70kDa protein 1/2/6/8
C	05150 Staphylococcus aureus infection [PATH:ko05150]
C	05152 Tuberculosis [PATH:ko05152]
D	MA_542957g0010	K04077	groEL, HSPD1	chaperonin GroEL
C	05100 Bacterial invasion of epithelial cells [PATH:ko05100]
D	MA_528g0010	K04646	CLTC	clathrin heavy chain
B
B	09172 Infectious disease: viral
C	05166 Human T-cell leukemia virus 1 infection [PATH:ko05166]
D	MA_10427968g0010	K08054	CANX	calnexin
C	05170 Human immunodeficiency virus 1 infection [PATH:ko05170]
D	MA_961233g0010	K03094	SKP1, CBF3D	S-phase kinase-associated protein 1
D	MA_83109g0010	K03347	CUL1, CDC53	cullin 1
C	05162 Measles [PATH:ko05162]
D	MA_817408g0010	K03283	HSPA1s	heat shock 70kDa protein 1/2/6/8
C	05164 Influenza A [PATH:ko05164]
D	MA_13536g0010	K07904	RAB11A	Ras-related protein Rab-11A
C	05161 Hepatitis B [PATH:ko05161]
C	05160 Hepatitis C [PATH:ko05160]
C	05168 Herpes simplex virus 1 infection [PATH:ko05168]
D	MA_40046g0020	K12890	SFRS1, ASF, SF2	splicing factor, arginine/serine-rich 1
D	MA_102122g0010	K12881	THOC4, ALY	THO complex subunit 4
C	05163 Human cytomegalovirus infection [PATH:ko05163]
C	05167 Kaposi sarcoma-associated herpesvirus infection [PATH:ko05167]
D	MA_10435699g0010	K02977	RP-S27Ae, RPS27A, UBA80	ubiquitin-small subunit ribosomal protein S27Ae
D	MA_10326002g0010	K08770	UBC	ubiquitin C
D	MA_7263500g0010	K08770	UBC	ubiquitin C
C	05169 Epstein-Barr virus infection [PATH:ko05169]
C	05165 Human papillomavirus infection [PATH:ko05165]
D	MA_2157g0010	K11584	PPP2R5	serine/threonine-protein phosphatase 2A regulatory subunit B'
B
B	09174 Infectious disease: parasitic
C	05146 Amoebiasis [PATH:ko05146]
C	05144 Malaria [PATH:ko05144]
C	05145 Toxoplasmosis [PATH:ko05145]
D	MA_817408g0010	K03283	HSPA1s	heat shock 70kDa protein 1/2/6/8
C	05140 Leishmaniasis [PATH:ko05140]
C	05142 Chagas disease [PATH:ko05142]
D	MA_10436227g0010	K01354	ptrB	oligopeptidase B [EC:3.4.21.83]
C	05143 African trypanosomiasis [PATH:ko05143]
D	MA_10436227g0010	K01354	ptrB	oligopeptidase B [EC:3.4.21.83]
B
B	09175 Drug resistance: antimicrobial
C	01501 beta-Lactam resistance [PATH:ko01501]
C	01502 Vancomycin resistance [PATH:ko01502]
C	01503 Cationic antimicrobial peptide (CAMP) resistance [PATH:ko01503]
B
B	09176 Drug resistance: antineoplastic
C	01521 EGFR tyrosine kinase inhibitor resistance [PATH:ko01521]
C	01524 Platinum drug resistance [PATH:ko01524]
D	MA_10426104g0010	K00799	GST, gst	glutathione S-transferase [EC:2.5.1.18]
D	MA_10429044g0020	K00799	GST, gst	glutathione S-transferase [EC:2.5.1.18]
D	MA_137828g0010	K00799	GST, gst	glutathione S-transferase [EC:2.5.1.18]
D	MA_713767g0010	K00799	GST, gst	glutathione S-transferase [EC:2.5.1.18]
D	MA_8194534g0010	K00799	GST, gst	glutathione S-transferase [EC:2.5.1.18]
D	MA_10436123g0010	K02350	REV3L, POLZ	DNA polymerase zeta [EC:2.7.7.7]
C	01523 Antifolate resistance [PATH:ko01523]
D	MA_99276g0010	K00600	glyA, SHMT	glycine hydroxymethyltransferase [EC:2.1.2.1]
C	01522 Endocrine resistance [PATH:ko01522]
#
A	09180 Brite Hierarchies
B
B	09181 Protein families: metabolism
C	01000 Enzymes [BR:ko01000]
C	01001 Protein kinases [BR:ko01001]
D	MA_10430528g0010	K07198	PRKAA, AMPK	5'-AMP-activated protein kinase, catalytic alpha subunit [EC:2.7.11.11]
D	MA_190618g0010	K02218	CSNK1, CKI	casein kinase 1 [EC:2.7.11.1]
D	MA_170288g0010	K13420	FLS2	LRR receptor-like serine/threonine-protein kinase FLS2 [EC:2.7.11.1]
D	MA_9938781g0010	K13428	EFR	LRR receptor-like serine/threonine-protein kinase EFR [EC:2.7.11.1]
D	MA_72175g0010	K08851	TP53RK, PRPK, BUD32	TP53 regulating kinase and related kinases [EC:2.7.11.1]
D	MA_10435965g0020	K08869	ADCK, ABC1	aarF domain-containing kinase
C	01009 Protein phosphatases and associated proteins [BR:ko01009]
D	MA_103336g0010	K05016	CLCN7	chloride channel 7
D	MA_117382g0010	K03238	EIF2S2	translation initiation factor 2 subunit 2
D	MA_2157g0010	K11584	PPP2R5	serine/threonine-protein phosphatase 2A regulatory subunit B'
D	MA_10433815g0020	K17609	NXN	nucleoredoxin [EC:1.8.1.8]
D	MA_10861g0010	K04079	HSP90A, htpG	molecular chaperone HtpG
D	MA_817408g0010	K03283	HSPA1s	heat shock 70kDa protein 1/2/6/8
D	MA_18328g0020	K14803	PTC2_3	protein phosphatase PTC2/3 [EC:3.1.3.16]
D	MA_224519g0010	K19269	PGP, PGLP	phosphoglycolate phosphatase [EC:3.1.3.18 3.1.3.48]
C	01002 Peptidases and inhibitors [BR:ko01002]
D	MA_101405g0010	K22683	APF2	aspartyl protease family protein [EC:3.4.23.-]
D	MA_34759g0010	K16292	CEP, CYSEP	KDEL-tailed cysteine endopeptidase [EC:3.4.22.-]
D	MA_11830g0010	K01366	CTSH	cathepsin H [EC:3.4.22.16]
D	MA_451171g0010	K01369	LGMN	legumain [EC:3.4.22.34]
D	MA_20674g0010	K11843	USP14, UBP6	ubiquitin carboxyl-terminal hydrolase 14 [EC:3.4.19.12]
D	MA_104863g0010	K21343	USP15	ubiquitin carboxyl-terminal hydrolase 15 [EC:3.4.19.12]
D	MA_10430377g0010	K11855	USP36_42	ubiquitin carboxyl-terminal hydrolase 36/42 [EC:3.4.19.12]
D	MA_14333g0010	K00284	GLU, gltS	glutamate synthase (ferredoxin) [EC:1.4.7.1]
D	MA_185611g0010	K00284	GLU, gltS	glutamate synthase (ferredoxin) [EC:1.4.7.1]
D	MA_777685g0010	K18881	DJ1D	D-lactate dehydratase [EC:4.2.1.130]
D	MA_10431694g0020	K03152	thiJ	protein deglycase [EC:3.5.1.124]
D	MA_10433067g0010	K03152	thiJ	protein deglycase [EC:3.5.1.124]
D	MA_928267g0010	K01412	PMPCA, MAS2	mitochondrial-processing peptidase subunit alpha [EC:3.4.24.64]
D	MA_9608290g0010	K17732	PMPCB, MAS1	mitochondrial-processing peptidase subunit beta [EC:3.4.24.64]
D	MA_12996g0010	K01301	NAALAD	N-acetylated-alpha-linked acidic dipeptidase [EC:3.4.17.21]
D	MA_188257g0010	K03798	ftsH, hflB	cell division protease FtsH [EC:3.4.24.-]
D	MA_173808g0010	K01280	TPP2	tripeptidyl-peptidase II [EC:3.4.14.10]
D	MA_10436227g0010	K01354	ptrB	oligopeptidase B [EC:3.4.21.83]
D	MA_769g0010	K16297	SCPL-II	serine carboxypeptidase-like clade II [EC:3.4.16.-]
D	MA_806g0010	K01358	clpP, CLPP	ATP-dependent Clp protease, protease subunit [EC:3.4.21.92]
D	MA_10434168g0010	K09651	RHBDD1	rhomboid domain-containing protein 1 [EC:3.4.21.-]
D	MA_9995924g0010	K02726	PSMA2	20S proteasome subunit alpha 2 [EC:3.4.25.1]
D	MA_474079g0010	K02728	PSMA4	20S proteasome subunit alpha 3 [EC:3.4.25.1]
C	01003 Glycosyltransferases [BR:ko01003]
D	MA_194231g0010	K21362	SFR2	galactolipid galactosyltransferase [EC:2.4.1.184]
D	MA_11214g0010	K00703	glgA	starch synthase [EC:2.4.1.21]
D	MA_124460g0010	K10999	CESA	cellulose synthase A [EC:2.4.1.12]
D	MA_17733g0010	K11000	CALS	callose synthase [EC:2.4.1.-]
D	MA_18309g0010	K13379	RGP, UTM	reversibly glycosylated polypeptide / UDP-arabinopyranose mutase [EC:2.4.1.- 5.4.99.30]
D	MA_10428919g0010	K13691	SGT1	pathogen-inducible salicylic acid glucosyltransferase [EC:2.4.1.-]
D	MA_89176g0010	K13691	SGT1	pathogen-inducible salicylic acid glucosyltransferase [EC:2.4.1.-]
D	MA_10426668g0010	K23452	UGT85A	UDP-glucosyltransferase 85A [EC:2.4.1.-]
D	MA_10434089g0010	K23452	UGT85A	UDP-glucosyltransferase 85A [EC:2.4.1.-]
D	MA_432761g0010	K13496	UGT73C	UDP-glucosyltransferase 73C [EC:2.4.1.-]
D	MA_103636g0020	K23260	TOGT1	scopoletin glucosyltransferase [EC:2.4.1.128]
D	MA_10426647g0010	K23260	TOGT1	scopoletin glucosyltransferase [EC:2.4.1.128]
D	MA_10434373g0010	K08237	E2.4.1.218	hydroquinone glucosyltransferase [EC:2.4.1.218]
C	01005 Lipopolysaccharide biosynthesis proteins [BR:ko01005]
C	01011 Peptidoglycan biosynthesis and degradation proteins [BR:ko01011]
C	01004 Lipid biosynthesis proteins [BR:ko01004]
D	MA_24476g0010	K09458	fabF, OXSM, CEM1	3-oxoacyl-[acyl-carrier-protein] synthase II [EC:2.3.1.179]
D	MA_10427423g0020	K00059	fabG, OAR1	3-oxoacyl-[acyl-carrier protein] reductase [EC:1.1.1.100]
D	MA_162298g0020	K00059	fabG, OAR1	3-oxoacyl-[acyl-carrier protein] reductase [EC:1.1.1.100]
D	MA_25654g0010	K00059	fabG, OAR1	3-oxoacyl-[acyl-carrier protein] reductase [EC:1.1.1.100]
D	MA_46281g0010	K10251	HSD17B12, KAR, IFA38	17beta-estradiol 17-dehydrogenase / very-long-chain 3-oxoacyl-CoA reductase [EC:1.1.1.62 1.1.1.330]
D	MA_57254g0010	K10258	TER, TSC13, CER10	very-long-chain enoyl-CoA reductase [EC:1.3.1.93]
D	MA_191613g0010	K10781	FATB	fatty acyl-ACP thioesterase B [EC:3.1.2.14 3.1.2.21]
D	MA_10431660g0010	K03921	FAB2, SSI2, desA1	acyl-[acyl-carrier-protein] desaturase [EC:1.14.19.2 1.14.19.11 1.14.19.26]
D	MA_20551g0010	K10256	FAD2	omega-6 fatty acid desaturase / acyl-lipid omega-6 desaturase (Delta-12 desaturase) [EC:1.14.19.6 1.14.19.22]
D	MA_10434670g0010	K10255	FAD6, desA	acyl-lipid omega-6 desaturase (Delta-12 desaturase) [EC:1.14.19.23 1.14.19.45]
D	MA_130415g0010	K10255	FAD6, desA	acyl-lipid omega-6 desaturase (Delta-12 desaturase) [EC:1.14.19.23 1.14.19.45]
D	MA_140292g0010	K10257	FAD3, FAD7, FAD8, desB	acyl-lipid omega-3 desaturase [EC:1.14.19.25 1.14.19.35 1.14.19.36]
D	MA_112757g0010	K01913	AAE7, ACN1	acetate/butyrate---CoA ligase [EC:6.2.1.1 6.2.1.2]
D	MA_135861g0010	K01897	ACSL, fadD	long-chain acyl-CoA synthetase [EC:6.2.1.3]
D	MA_918048g0010	K01897	ACSL, fadD	long-chain acyl-CoA synthetase [EC:6.2.1.3]
D	MA_10434609g0020	K13508	GPAT	glycerol-3-phosphate acyltransferase [EC:2.3.1.15 2.3.1.198]
C	01008 Polyketide biosynthesis proteins [BR:ko01008]
C	01006 Prenyltransferases [BR:ko01006]
D	MA_17853g0010	K05356	SPS, sds	all-trans-nonaprenyl-diphosphate synthase [EC:2.5.1.84 2.5.1.85]
D	MA_10427043g0020	K11778	DHDDS, RER2, SRT1	ditrans,polycis-polyprenyl diphosphate synthase [EC:2.5.1.87]
D	MA_86494g0010	K02291	crtB	15-cis-phytoene synthase [EC:2.5.1.32]
D	MA_20274g0010	K00791	miaA, TRIT1	tRNA dimethylallyltransferase [EC:2.5.1.75]
C	01007 Amino acid related enzymes [BR:ko01007]
D	MA_10433439g0010	K01870	IARS, ileS	isoleucyl-tRNA synthetase [EC:6.1.1.5]
D	MA_10434093g0010	K01868	TARS, thrS	threonyl-tRNA synthetase [EC:6.1.1.3]
D	MA_10282308g0010	K01872	AARS, alaS	alanyl-tRNA synthetase [EC:6.1.1.7]
D	MA_99207g0010	K00811	ASP5	aspartate aminotransferase, chloroplastic [EC:2.6.1.1]
D	MA_10429130g0010	K00815	TAT	tyrosine aminotransferase [EC:2.6.1.5]
D	MA_10085364g0010	K01845	hemL	glutamate-1-semialdehyde 2,1-aminomutase [EC:5.4.3.8]
D	MA_18142g0010	K00830	AGXT	alanine-glyoxylate transaminase / serine-glyoxylate transaminase / serine-pyruvate transaminase [EC:2.6.1.44 2.6.1.45 2.6.1.51]
C	00199 Cytochrome P450 [BR:ko00199]
D	MA_59840g0010	K05280	CYP75B1	flavonoid 3'-monooxygenase [EC:1.14.14.82]
D	MA_10429973g0020	K20556	CYP76C	cytochrome P450 family 76 subfamily C
D	MA_16731g0010	K20556	CYP76C	cytochrome P450 family 76 subfamily C
[truncated: 430 more rows]

## Sheet: #Rn vs Dn over
Hierarchy	Pathway / Picea abies gene (MA_XgX)	KO	Name	Definition
[truncated: 1,734 more rows]

[truncated: 3 more sheets: #Rn vs Dn under, #Rn vs ABDn over, #Rn vs ABDn under]
