# Supplementary material for: Advances in understanding Norway spruce natural resistance to needle bladder rust infection: transcriptional and secondary metabolites profiling
Source: BMC Genomics. 2022 Jun 13;23:435. doi: 10.1186/s12864-022-08661-y (PMC9190139; doi:10.1186/s12864-022-08661-y)
Supplement: Supplementary file 19 — Additional file 19: Table S11. RNA integrity numbers and RT-qPCR data. [file 12864_2022_8661_MOESM19_ESM.xlsx]

## Sheet: RIN and Cq values
Additional file 19: Table S11. RNA integrity numbers and RT-qPCR data
RIN values obtained by RNA quality control analysis and mean efficiency-corrected Cq values from RT-qPCR. Two outlier Cq values (marked in red) were excluded from the analysis.
Sample description					Mean Cq values (RT-qPCR)
Time point	Tree	Branch	Symptoms	RIN*	MA_10427661g0030	MA_8884419g0010, MA_10435699g0020	MA_52889g0010	MA_10431324g0020	MA_53673g0010	MA_101621g0020	MA_10437020g0010	MA_10194g0020	MA_10313114g0010	MA_8921185g0010	MA_10435905g0020	MA_5735g0010	MA_76780g0010	MA_10432110g0010	MA_66201g0010	MA_4711g0010	MA_175884g0010	MA_9401581g0010	MA_985876g0010	MA_3160g0010	MA_156769g0010	MA_6204656g0010	MA_10429865g0020	MA_99372g0010	MA_10434494g0010	MA_10435932g0010	MA_1489g0010	MA_10430127g0010	MA_10430573g0010	MA_10427514g0010	MA_7544918g0010	N/A
					actin	ubiquitin	calmodulin	calcium-binding protein CML (calcium-binding CML42-like)	pathogenesis-related protein 1 (pathogenesis-related PRB1-3-like)	enhanced disease susceptibility 1 protein (lipase-like PAD4)	mitogen-activated protein kinase 6 (mitogen-activated kinase homolog MMK1)	mitogen-activated protein kinase kinase 9	basic endochitinase	basic endochitinase	transcription factor MYC2	chalcone synthase	flavonoid 3'-monooxygenase (flavonoid 3 -hydroxylase)	cinnamyl-alcohol dehydrogenase (sinapyl alcohol)	peroxidase (peroxidase 12)	flavonol synthase	farnesyl diphosphate synthase (farnesyl pyrophosphate synthase 1-like)	ent-copalyl diphosphate synthase ((-)-linalool synthase)	dehydration-responsive RD22	toll-interleukin-resistance (TIR) domain	probable disease resistance At4g33300	leaf rust 10 disease-resistance locus receptor-like protein kinase-like	disease resistance RPP13 4	cytochrome P450 CYP736A12-like	A Chain Structure Of A Three-Domain Sesquiterpene Synthase: A Prospective Target For Advanced Biofuels Production	carotenoid 9,10(9 ,10 )-cleavage dioxygenase 1	defensin 4	salt stress / antifungal	flavonoid 3', 5'-hydroxylases	class IV chitinase	class IV chitinase	flavanone-3-hydroxylase
T1 (7 dpi)	PRA-R	1		9.4	14.7882	16.5429	21.8248	26.11	20.26	20.99	21.3	19.6121	16.0424	25.4425	19.9742	18.58	20.3013	20.1578	28.03	16.1126	18.8534	23.6	19.2309	19.1108	22.7541	24.539	26.191	18.6914	23.41	17.6679	16.2442	23.8191	18.186	19.67	19.0829	22.5203
T1 (7 dpi)	PRA-R	2		8.6	14.8067	16.767	21.7957	25.84	21.3	20.71	21.98	20.1752	15.5827	25.6116	20.1801	18.6	20.8335	20.67	28.3819	16.3608	19.1403	23.68	19.7994	19.5476	23.1461	23.9926	25.5604	19.3369	23.3	17.6106	17.1591	22.9876	18.5501	21.56	19.6183	23.0666
T1 (7 dpi)	PRA-R	3		9.6	14.6771	16.4122	22.1646	26.06	22.16	21.35	22.28	19.9666	16.2772	25.8969	20.1891	17.94	21.0207	20.8502	29.3264	16.0729	19.1116	24.13	21.4084	19.3888	23.4903	24.7612	26.351	19.5393	24.02	17.7827	17.019	23.5745	17.2618	22.72	20.8134	23.4463
T1 (7 dpi)	PRA-A	1		8.4	15.9179	17.3271	19.2326	21.41	18.35	16.25	20.58	20.9259	14.8392	26.0025	19.8489	18.62	22.2723	20.5088	25.0575	16.6289	18.4806	19.4	No Cq	31.2027	No Cq	22.7518	30.8871	25.3105	22.7	17.9069	18.4287	21.9605	20.6039	17.19	19.2837	24.1408
T1 (7 dpi)	PRA-A	2		8.3	15.5383	17.1497	22.3976	26.09	20.88	20.53	21.21	20.6756	17.0304	24.7558	20.1354	18.77	21.8584	20.7744	25.502	15.785	19.1689	22.72	No Cq	31.4112	No Cq	26.5299	30.7554	23.2005	23.59	17.8783	17.1871	22.6746	19.437	19.49	20.2493	23.0666
T1 (7 dpi)	PRA-A	3		7.3	16.0105	17.3551	22.3588	26.17	21.1	20.33	21.83	20.8633	17.3336	27.0274	21.0307	18.43	22.6271	20.8408	26.7614	16.5197	19.3793	23.39	No Cq	31.1729	No Cq	25.7243	No Cq	23.8942	23.54	17.9643	18.4754	23.9854	19.2036	19.3	20.1824	23.6685
T1 (7 dpi)	PRA-B	1		8	15.5012	18.0833	21.6015	26.28	21.37	19.66	21.15	19.9249	17.1086	26.2984	20.2876	17.1	21.8091	20.5846	22.6407	15.7751	19.3888	22.36	No Cq	31.9572	No Cq	25.6409	No Cq	22.4586	21.5	18.2033	16.879	23.8288	18.9329	17.29	19.8764	25.3816
T1 (7 dpi)	PRA-B	2		8.4	15.0382	17.8032	21.6306	27.1	21.29	19.96	21.23	20.1752	17.6662	27.1965	20.2338	17.38	22.4004	19.7783	23.6222	15.8347	20.4596	22.88	No Cq	30.8453	No Cq	25.1964	No Cq	23.3739	20.63	17.5819	17.3925	25.2277	18.9702	18.09	20.8803	25.1779
T1 (7 dpi)	PRA-B	3		8.6	14.853	17.4858	22.3588	26.99	20.42	20.19	20.71	19.9145	17.8032	26.3089	20.3323	17.55	21.7303	20.6605	25.7243	15.6262	19.1116	23.58	No Cq	31.0339	No Cq	24.4371	No Cq	22.5357	21.31	17.5819	16.4682	24.7973	19.0355	18.63	20.8325	25.1872
T1 (7 dpi)	PRA-D	1		8	15.9272	21.2108	23.4655	25.74	20.57	20.82	21.75	20.9989	18.8009	23.9422	20.207	16.36	21.7303	21.5996	23.0759	17.304	19.1881	22.84	No Cq	30.8453	24.0448	25.4835	27.4709	23.1716	20.71	17.9261	18.0553	24.7973	18.046	17.56	19.8286	23.2704
T1 (7 dpi)	PRA-D	2		8.4	15.9827	21.7056	24.5529	27.31	20.37	22.02	22.43	21.1553	18.5857	24.555	20.968	16.66	22.1738	21.9696	25.9095	17.6316	19.8477	25.21	No Cq	No Cq	25.4502	26.1873	29.1461	23.2005	20.1	18.2607	19.1943	25.9515	18.4661	19.73	21.148	23.9926
T1 (7 dpi)	PRA-D	3		6.8	16.955	21.8456	24.6791	27.23	22.47	23.06	23.26	22.0311	19.9748	25.4954	21.7111	17.76	23.0311	22.5862	25.7428	17.1451	20.5457	24.91	No Cq	31.8579	26.3967	26.6688	29.4378	23.2101	20.61	18.9682	20.2679	26.6852	19.0729	19.81	21.081	24.5575
T2 (18 dpi)	PRA-R	1		8	16.2142	17.1031	21.9801	25.25	20.04	21.24	22.06	21.4368	14.8881	23.7414	21.1202	21.16	22.4398	21.3056	21.7332	17.6911	20.2875	23.33	21.1964	21.4736	23.1557	21.2424	25.391	19.1924	22.84	18.3085	18.1393	23.3789	20.4452	18.71	17.9069	23.7611
T2 (18 dpi)	PRA-R	2		8	16.1772	16.9817	21.6403	25.33	20.06	21.26	21.92	21.2699	15.3675	22.6954	20.6457	20.89	22.1935	21.3815	21.2702	18.0088	20.1728	21.64	23.2294	20.5801	22.1136	21.8906	24.7793	20.8303	22.07	18.2702	18.13	22.7724	20.1558	19.29	17.9547	23.7056
T2 (18 dpi)	PRA-R	3		8.5	15.7142	16.6083	21.0772	23.91	18.76	19.86	20.99	20.1543	14.0762	22.5581	20.4756	19.86	21.7796	20.4803	19.8071	16.7877	19.494	21.36	20.7051	20.1731	21.2627	20.8072	24.704	18.5276	23.46	17.7827	17.8966	22.1463	19.0542	18.43	17.4002	23.1315
T2 (18 dpi)	PRA-A	1		6.7	16.5754	17.7192	23.3393	25.98	20.47	21.14	22.47	21.1448	18.2825	26.5519	22.2662	20.47	23.4253	21.2961	27.5855	18.1677	20.3736	25.21	No Cq	32.0267	No Cq	25.8076	No Cq	23.846	22.77	18.4806	18.158	25.8439	20.5573	20.93	22.1136	23.3074
T2 (18 dpi)	PRA-A	2		7.7	17.1032	17.9526	21.7374	24.12	18.84	19.88	21.65	20.9884	15.8859	22.8645	21.0217	18.46	22.4398	21.2581	20.2516	19.3689	19.6278	22.23	No Cq	No Cq	No Cq	24.7983	No Cq	25.8307	24.53	19.1403	20.632	24.9146	20.0905	18.14	20.6795	24.5945
T2 (18 dpi)	PRA-A	3		7.4	17.2606	17.8873	21.9704	24.07	18.69	19.78	22.29	21.8017	16.1794	23.6041	21.8185	19.57	22.7749	21.9791	20.7146	19.0711	20.1728	23.02	No Cq	No Cq	No Cq	24.6223	No Cq	25.9271	24.2	19.0351	19.0355	24.7679	20.6973	18.14	20.4309	24.3538
T2 (18 dpi)	PRA-B	1		7.2	17.168	18.7835	20.2714	24.84	18.45	20.01	21.14	20.832	16.1696	21.4909	20.2876	17.77	22.9326	20.5372	17.8625	19.2498	19.7808	20.82	No Cq	32.2948	No Cq	24.6408	No Cq	24.6457	20.3	19.0733	19.7451	25.1005	18.4661	16.25	18.9873	25.9095
T2 (18 dpi)	PRA-B	2		8.3	15.955	18.158	19.6404	24.08	17.93	19.07	20.75	20.4671	15.4555	20.8253	19.4281	17.55	22.0456	19.5317	17.8903	18.2769	19.3315	19.88	No Cq	31.9572	No Cq	23.826	No Cq	24.3566	19.65	18.2033	18.2513	23.5158	18.1113	16.04	18.5379	24.3075
T2 (18 dpi)	PRA-B	3		7.2	17.0569	19.2596	23.7956	28.19	20.45	22.31	23.84	22.2083	18.9574	26.0237	22.7944	22.59	24.2729	22.1878	25.3168	18.396	22.1232	27.84	No Cq	No Cq	No Cq	26.1317	No Cq	26.0523	20.52	19.016	19.0169	27.6242	21.7896	20.31	22.0658	25.4094
T2 (18 dpi)	PRA-D	1		7.7	16.1494	20.912	23.4752	25.81	20.19	20.92	22.51	21.2908	18.1749	24.1746	20.8874	19.41	22.5088	21.2392	22.3536	17.3834	20.0581	24.7	No Cq	31.1034	22.9932	25.1687	27.7909	23.7207	19.42	18.0312	19.6237	25.8244	20.5479	19.06	20.7942	24.2334
T2 (18 dpi)	PRA-D	2		7.6	16.6032	23.7221	24.1548	25.72	21.19	21.56	23.04	21.9685	18.8303	23.3928	21.2634	20.42	23.1297	21.6186	20.8072	17.9195	20.6508	23.6	No Cq	30.9347	22.5056	26.3169	27.0003	24.5975	19.64	18.5475	18.6995	29.1307	20.5946	18.25	20.5361	24.6964
T2 (18 dpi)	PRA-D	3		7.3	16.7143	21.5935	23.6791	24.74	20.98	21.75	23.09	21.1553	18.2238	22.5158	21.3261	18.9	22.6961	21.6091	19.9368	18.4159	20.2302	23.41	No Cq	30.2993	23.1748	24.7242	27.0474	25.1178	20.08	18.7196	19.8851	27.4188	20.0065	18.7	20.4309	25.1594
T3 (29 dpi)	PRA-R	1		7.3	17.0199	17.4952	22.6015	25.55	21.37	23.01	22.89	21.6974	16.825	26.8901	22.4721	20.9	23.1297	22.2162	25.1224	20.7687	21.0141	23.44	21.1772	22.0295	23.3947	21.2702	27.6968	20.4353	23.15	19.2645	20.688	25.707	19.661	22.23	21.3487	24.6779
T3 (29 dpi)	PRA-R	2		7.7	16.6402	17.4671	22.5821	23.75	20.62	21.74	22.6	21.3534	16.1109	24.3437	21.72	19.65	23.0607	21.7419	22.2795	20.0241	20.3927	23.33	21.4951	21.3346	22.3239	22.1592	26.1533	20.127	23.55	18.7961	20.0998	25.4135	18.4474	21.55	21.234	24.2149
T3 (29 dpi)	PRA-R	3		8	16.7976	17.2618	21.4073	22.98	19.79	20.56	21.67	21.1553	15.837	22.2516	21.0754	19.68	22.7256	21.4953	19.8812	20.2525	20.0389	22.64	21.7841	21.3544	21.8363	21.0387	26.5674	20.1462	24.52	19.016	20.6786	25.4918	18.0646	19.99	21.0619	24.5019
T3 (29 dpi)	PRA-A	1		7	18.0292	18.5874	24.4946	27.7	20.01	23.13	23.93	22.6045	18.664	27.6931	23.26	20.12	24.1546	22.7095	25.5761	20.5007	21.3679	24.76	No Cq	No Cq	No Cq	25.6872	No Cq	25.0022	23.1	19.4366	22.107	28.1133	19.2223	21.48	23.3373	25.6131
T3 (29 dpi)	PRA-A	2		7.8	17.8996	18.3727	22.7083	25.88	19.18	21.84	22.28	21.1448	17.1967	25.0093	21.9349	18.76	22.8045	20.9641	21.7795	20.4014	20.1346	21.87	No Cq	No Cq	No Cq	25.9372	No Cq	25.5899	23.88	20.1441	20.4919	26.7145	19.4276	19.65	21.0906	25.4187
T3 (29 dpi)	PRA-A	3		8	16.8069	17.5418	21.9898	25.32	18.51	20.73	21.28	20.9884	16.3065	23.8471	20.7979	17.8	22.0161	20.2811	20.6127	19.4483	19.5609	21.83	No Cq	32.1061	No Cq	24.3816	No Cq	26.0909	21.55	18.9204	18.2327	24.5234	18.7461	18.34	20.2971	23.8445
T3 (29 dpi)	PRA-B	1		8	17.7884	19.9598	21.8636	25.25	19.14	23.07	22.58	21.8643	17.9988	24.1324	23.1794	18.01	25.8792	21.04	18.983	22.1387	21.626	22.72	No Cq	No Cq	No Cq	25.8909	No Cq	25.744	22.77	20.6699	20.3706	30.7251	19.2409	19.11	21.473	28.7708
T3 (29 dpi)	PRA-B	2		8.3	18.1403	20.2399	22.9995	25.46	20.64	23.23	23.05	22.8443	19.3194	26.2878	22.4721	19.74	25.1795	21.9222	23.0852	21.6126	22.2379	23.78	No Cq	31.1729	No Cq	24.9835	No Cq	23.2486	21.83	20.7464	21.1361	30.9305	20.2305	21.75	23.3851	27.4003
T3 (29 dpi)	PRA-B	3		8.2	16.9365	18.9048	21.4364	24.38	19.01	21.36	21.59	20.8946	16.8837	23.4245	20.8874	17.44	23.3958	20.4234	20.3442	20.4312	20.1346	21.07	No Cq	30.3986	No Cq	23.1592	No Cq	22.2081	20.12	19.4462	18.5968	27.9568	18.2794	18.39	20.4596	25.4557
T3 (29 dpi)	PRA-D	1		8.7	17.418	22.9472	23.8927	25	19.48	22.43	22.24	21.1031	18.4096	23.2131	21.9886	17.97	23.7801	21.4194	22.011	20.59	20.3449	22.55	No Cq	30.8751	23.7484	24.6779	26.4545	23.8942	21.91	20.0485	19.2036	29.835	19.4183	20.6	20.5743	24.9186
T3 (29 dpi)	PRA-D	2		8.3	17.7236	22.3217	25.1742	26.09	21.08	23.98	23.17	22.2396	20.366	24.4599	22.4721	18.35	24.0758	21.9222	23.0852	21.0368	21.4444	22.94	No Cq	31.58	26.1577	25.1779	27.038	24.2506	21.29	20.6604	21.4722	30.686	19.577	21.33	21.9415	26.4095
T3 (29 dpi)	PRA-D	3		8.5	17.6495	22.3777	24.116	25.13	20.03	22.23	22.86	21.9894	19.1335	23.509	22.2751	18.14	24.0758	21.8937	22.5018	20.4709	21.1193	23.06	No Cq	30.9744	24.0735	24.7149	27.038	23.9423	21.09	20.5265	21.5469	30.549	19.353	21.06	21.9606	26.2058
T4 (38 dpi)	PRA-R	1	symptoms	8	15.3809	16.6736	20.9899	25.25	18.37	21.5	21.08	20.4775	15.162	25.8757	19.9742	18.07	21.6219	20.025	23.1685	19.8653	19.9147	21.22	18.5083	20.312	21.2723	19.6219	24.6288	18.0362	22.93	17.8018	18.6621	24.9146	19.2503	20.64	18.9777	22.511
T4 (38 dpi)	PRA-R	2	symptoms	8.5	15.0845	16.5336	21.4073	25.6	19.62	21.19	21.13	20.2064	15.7489	26.2667	19.9742	18.03	21.7796	19.4653	23.187	19.7362	19.886	21.19	19.5489	20.6397	21.081	20.3257	24.8452	18.3638	23.22	17.6966	18.7368	25.4135	18.046	20.94	19.8573	22.437
T4 (38 dpi)	PRA-R	3	symptoms	8.8	15.066	16.5522	19.5918	22.82	19.93	19.96	19.7	20.2064	15.6805	21.4592	18.9625	17.2	20.9813	18.2226	17.0662	20.1234	19.408	20.23	19.3755	20.4113	20.6317	20.1312	23.857	18.4409	23.81	17.9452	18.4847	23.6626	17.3458	18.23	19.6661	22.2703
T4 (38 dpi)	PRA-R	1	no symp.	8.5	15.0382	16.5149	21.5432	26.6	17.9	22.95	21.24	20.0709	15.0446	26.9217	19.9921	17.73	21.6416	19.3325	25.9095	19.4285	19.5992	21.74	17.6123	20.5404	21.9797	19.2237	24.7605	17.2269	23.22	17.5819	19.2689	22.88	17.5698	19.71	17.515	22.3073
T4 (38 dpi)	PRA-R	2	no symp.	8.6	15.5198	16.8977	20.4559	25.32	16.29	21.14	20.74	20.2899	14.1838	26.795	19.9205	18.63	21.6514	19.693	26.391	19.0115	19.6087	21.4	18.2193	20.3915	21.1289	18.2607	23.5747	17.5352	24.19	17.8113	20.7253	22.4496	18.7555	19.31	16.9031	22.3444
T4 (38 dpi)	PRA-R	3	no symp.	8.4	15.066	16.8417	21.3102	27	18.34	22.11	21.27	20.2064	15.4066	26.3618	19.9563	17.78	21.612	19.2187	23.187	19.6767	19.7713	21.54	17.4774	20.6992	21.9606	19.4275	24.6758	17.304	24.53	17.5245	19.1476	23.7702	18.074	20.34	18.9968	22.437
T4 (38 dpi)	PRA-A	1	symptoms	9.2	15.6679	16.7203	20.1064	22.53	16.95	17.83	19.54	19.633	14.8001	22.632	18.8998	16.31	20.7941	17.9191	18.6404	19.6866	17.7827	18.39	No Cq	32.5032	30.7085	23.8537	No Cq	23.2197	21	17.7157	18.5874	22.3713	17.0377	16.83	18.1173	21.5665
T4 (38 dpi)	PRA-A	2	symptoms	8.9	15.5938	17.1311	20.6015	23.66	17.36	18.63	20.01	19.5496	15.4261	22.5792	19.3475	16.78	21.0109	18.2416	19.3534	19.4186	18.471	19.04	No Cq	32.3643	No Cq	23.9834	No Cq	22.3237	20.54	17.7157	18.382	23.0267	17.2244	17.03	18.8439	21.798
T4 (38 dpi)	PRA-A	3	symptoms	8.6	15.7513	17.047	20.8734	24.79	17.42	19.17	20.24	20.0709	16.1402	23.7731	19.6698	16.86	20.7448	18.621	19.6219	18.8328	18.6813	19.71	No Cq	32.3643	31.9227	24.1501	No Cq	21.1964	20.51	17.7062	18.8022	23.8875	17.9526	18.35	19.8573	21.9554
T4 (38 dpi)	PRA-A	1	no symp.	8.3	15.1864	16.879	22.9413	26.07	18.32	20.38	20.86	20.4775	18.0868	26.5836	20.5561	16.89	22.3117	19.2471	25.502	18.6541	19.6852	21.73	No Cq	32.3146	No Cq	24.8168	30.5577	21.5144	19.39	16.9126	20.5759	26.7047	17.2804	20.39	22.2666	21.5758
T4 (38 dpi)	PRA-A	2	no symp.	8.6	14.9271	16.4215	21.7957	25.87	16.39	19.66	20.6	19.779	17.6564	25.7595	19.6698	16.46	22.223	19.1238	22.3907	18.7931	19.2645	21.37	No Cq	32.2749	No Cq	22.974	No Cq	20.6087	19.38	16.9222	19.7171	23.7702	16.2908	17.96	21.5973	21.3628
T4 (38 dpi)	PRA-A	3	no symp.	8.5	15.1123	16.6363	21.5335	25.81	17.54	19.49	20.69	20.0813	17.4412	25.9708	19.7772	16.33	21.4248	18.678	22.1777	18.4953	19.0829	20.64	No Cq	No Cq	No Cq	23.2241	No Cq	21.2061	18.69	17.3524	20.2585	23.6626	17.1031	19.6	22.888	21.5943
T4 (38 dpi)	PRA-B	1	symptoms	8	16.029	18.0926	19.7083	24.92	17.77	20.11	20	20.269	15.9544	21.0577	19.9563	17.07	21.2572	18.8202	17.1588	19.9745	19.255	20.01	No Cq	32.3444	No Cq	23.9278	No Cq	24.1061	20.12	18.4328	19.493	25.2179	17.8966	15.7	18.3754	24.7149
T4 (38 dpi)	PRA-B	2	symptoms	8.6	15.529	17.5978	19.3297	24.57	17.54	19.75	19.42	19.9562	15.9739	21.1845	18.9894	16.4	20.8532	18.2511	17.6495	19.627	18.2511	18.48	No Cq	31.7487	No Cq	23.0111	No Cq	23.8942	19.38	17.7635	17.2338	23.1148	17.8032	16.28	18.6049	23.6408
T4 (38 dpi)	PRA-B	3	symptoms	8.5	15.7698	17.8592	20.2035	25.6	17.98	20.3	20.06	20.3941	16.7174	22.9807	19.7235	16.42	21.7598	18.8487	18.0107	19.9646	18.7961	20.06	No Cq	32.0168	31.5403	23.4556	No Cq	24.2314	18.62	18.0025	18.4847	25.0614	17.6259	17.23	19.8286	24.1315
T4 (38 dpi)	PRA-B	1	no symp.	7.5	15.6587	17.8219	22.2908	27.9	18.1	21.3	21.31	20.3733	19.2411	28.401	20.5293	18.08	23.3071	19.8352	24.0482	18.0287	20.1441	23.45	No Cq	32.7514	No Cq	23.1222	No Cq	23.3739	17.53	17.0465	19.6424	27.4286	18.9795	19.68	23.1366	23.863
T4 (38 dpi)	PRA-B	2	no symp.	7.9	15.7235	17.5698	21.3879	27.63	18.3	21.63	20.82	20.5609	18.1847	24.0267	20.1712	17.33	22.6961	19.0764	20.3349	18.4357	19.7999	22.04	No Cq	No Cq	No Cq	23.0481	No Cq	23.0656	17.82	17.2377	18.9142	26.3624	17.8032	17.82	20.1824	24.113
T4 (38 dpi)	PRA-B	3	no symp.	7.6	15.0753	17.7192	21.8054	27.49	18.23	21	20.93	20.2482	18.5662	28.5066	20.2428	17.5	22.8538	18.8202	23.5296	18.2769	20.1919	23.23	No Cq	31.8282	No Cq	23.0018	No Cq	23.2197	16.98	17.1899	19.7637	27.3993	18.7275	19.53	23.1174	24.4001
T4 (38 dpi)	PRA-D	1	symptoms	9.1	15.6679	20.6226	21.2423	23.8	18.71	20.08	20.05	19.7685	16.8934	20.5717	19.1147	17.22	20.4491	19.6076	19.1126	22.0792	18.5857	19.25	No Cq	No Cq	21.0141	25.0761	25.9463	24.5011	19.59	18.1651	16.5989	25.5211	18.5034	16.62	17.8878	22.2888
T4 (38 dpi)	PRA-D	2	symptoms	9.1	15.9457	20.5013	22.2908	24.06	18.89	20.47	20.61	20.3003	17.3532	21.4169	19.5266	16.72	20.9912	19.4084	20.4461	20.7687	19.2741	20.21	No Cq	No Cq	21.8841	24.5945	26.4074	23.8363	18.34	18.2129	18.8955	25.2179	18.3167	18.01	18.4997	22.7981
T4 (38 dpi)	PRA-D	3	symptoms	9.1	15.8068	20.6226	21.5724	23.8	19.12	20.51	20.12	19.5704	16.9228	20.8781	19.1774	17.06	20.3309	19.1048	18.8719	22.0295	18.5571	19.18	No Cq	No Cq	21.3392	25.5391	25.4099	26.0042	20.31	18.5857	17.4111	24.8755	17.8779	17.01	17.9834	22.6592
T4 (38 dpi)	PRA-D	1	no symp.	7.9	15.5846	20.7533	23.8345	26.1	22.2	23.07	21.66	20.5505	21.0606	25.6538	20.6546	16.23	21.4248	19.636	25.9002	19.7859	20.1919	25.09	No Cq	No Cq	24.9722	24.3167	28.7414	21.6589	16.56	17.6488	20.9307	28.3188	18.3727	21.54	22.4004	22.7518
T4 (38 dpi)	PRA-D	2	no symp.	7.9	15.2883	20.5946	24.116	26.46	23.74	23.3	22.03	21.0614	21.9703	25.9603	20.4577	16.26	21.543	19.7309	25.4835	19.9149	20.211	26.14	No Cq	No Cq	25.7848	24.3816	28.6285	22.3237	17.24	17.7731	21.1548	28.5437	18.5408	20.98	23.2226	22.9277
T4 (38 dpi)	PRA-D	3	no symp.	8.1	15.1864	20.3986	23.1937	25.3	21.29	21.98	21.19	20.6861	19.8182	24.798	20.2786	16.04	20.9616	19.1428	24.5575	18.9917	19.6948	23.41	No Cq	32.0069	23.2131	23.613	27.6121	23.2005	16.71	17.5532	20.3706	27.0275	18.0086	20.11	22.2952	22.9
* 7-29 dpi: RNA integrity number (Agilent 4200 TapeStation) / 38 dpi: RNA integrity number (Agilent Fragment Analyzer)
