# Supplementary material for: Advances in understanding Norway spruce natural resistance to needle bladder rust infection: transcriptional and secondary metabolites profiling
Source: BMC Genomics. 2022 Jun 13;23:435. doi: 10.1186/s12864-022-08661-y (PMC9190139; doi:10.1186/s12864-022-08661-y)
Supplement: Supplementary file 21 — Additional file 21: Table S12. Relative levels of terpenes identified in P. abies needles across time and genotype. [file 12864_2022_8661_MOESM21_ESM.xlsx]

## Sheet: Sheet1
Additional file 21: Table S12. Relative levels of terpenes identified in P. abies needles across time and genotype.
Data are normalized to the mean values in PRA-R at 7 dpi, except for compounds not found in these samples, which are normalized to the first samples where the compounds were found. Three replicates were analysed for each sample. Results are shown as mean ± standard deviation. For Identification tab Unequivocal means confirmed by an authentic standard, NIST is best match comparing to NIST database…
Name	RT	Identification	Rmatch	Family	Chemical structure	7dpi_PRA-R	7dpi_PRA-A	7dpi_PRA-B	7dpi_PRA-D	18dpi_PRA-R	18dpi_PRA-A	18dpi_PRA-B	18dpi_PRA-D	29dpi_PRA-R	29dpi_PRA-A	29dpi_PRA-B	29dpi_PRA-D	38dpiS_PRA-R	38dpiNS_PRA-R	38dpiS_PRA-A	38dpiNS_PRA-A	38dpiS_PRA-B	38dpiNS_PRA-B	38dpiS_PRA-D	38dpiNS_PRA-D
a-thujene	21.1	NIST	912	monoterpene	hydrocarbon	1±0.34	1.36±0.08	1.60±0.25	1.76±0.18	7.30±0.64	7.37±1.79	2.81±0.23	8.53±1.93	10.2±0.69	8.67±1.88	3.94±0.07	18.5±2.02	12.3±1.60	15.9±0.85	11.5±1.29	17.3±1.20	3.18±0.10	5.60±1.03	16.6±4.05	27.4±4.10
Tricyclene	21.22	NIST	935	monoterpene	hydrocarbon	1±0.02	2.73±0.41	1.98±0.17	2.17±0.23	2.76±0.22	4.29±0.45	2.79±0.18	2.18±0.67	3.13±0.54	3.18±0.66	3.68±0.21	2.51±0.42	2.27±0.34	3.05±0.18	2.93±0.18	3.74±0.24	2.26±0.25	3.06±0.30	2.36±0.04	3.27±0.20
a-pinene	21.56	Unequivocal		monoterpene	hydrocarbon	1±0.06	1.56±0.14	1.48±0.05	1.45±0.10	1.62±0.02	2.01±0.21	1.76±0.03	1.35±0.19	1.64±0.14	1.67±0.19	1.95±0.13	1.48±0.07	1.35±0.06	1.60±0.12	1.58±0.08	1.79±0.09	1.54±0.08	1.79±0.08	1.41±0.04	1.65±0.09
Camphene	22.3	Unequivocal		monoterpene	hydrocarbon	1±0.04	1.74±0.11	1.44±0.05	1.50±0.09	1.76±0.03	2.30±0.17	1.80±0.02	1.60±0.04	1.92±0.07	1.97±0.17	2.17±0.10	1.76±0.03	1.69±0.09	1.98±0.16	1.84±0.05	2.17±0.10	1.62±0.06	1.99±0.09	1.62±0.07	1.99±0.11
b-phellandrene	22.94	NIST	898	monoterpene	hydrocarbon	1±0.33	1.29±0.12	1.33±0.25	1.65±0.31	11.5±2.31	12.4±3.73	3.11±0.65	14.4±4.34	15.9±2.22	14.7±3.93	4.20±0.20	28.4±2.93	18.7±0.58	25.8±1.18	18.5±2.58	27.8±2.16	3.47±0.24	6.51±1.24	25.8±3.69	40.0±4.16
a-phellandrene	24.161	Unequivocal		monoterpene	hydrocarbon	1±0.05	3.24±0.22	2.52±0.56	2.21±0.26	3.44±0.12	5.19±0.15	5.22±0.68	3.56±0.19	4.29±0.18	4.22±0.16	7.25±0.28	4.35±0.42	3.23±0.36	4.41±0.14	3.43±0.22	4.38±0.11	4.62±0.15	7.57±0.37	3.15±0.23	4.78±0.18
3-carene	24.3	Unequivocal		monoterpene	hydrocarbon	1±0.15	56.4±29.9	6.33±1.91	34.9±16.7	4.27±0.66	36.4±3.41	11.9±3.37	37.0±20.8	6.10±0.34	30.2±14.8	19.6±5.59	33.1±19.5	8.63±4.39	7.70±0.78	62.5±45.9	52.3±16.9	21.8±6.43	28.3±0.83	19.8±13.4	21.1±15.6
a-terpinene	24.512	Unequivocal		monoterpene	hydrocarbon	1±0.11	2.62±0.02	2.61±0.54	2.36±0.18	5.73±0.22	7.03±0.31	5.94±0.58	9.32±0.95	8.11±0.43	7.53±0.43	9.13±0.02	14.4±1.05	8.12±1.35	10.8±0.79	7.16±0.79	12.1±1.14	4.89±0.44	9.74±0.14	8.67±0.72	16.9±0.56
b-trans-ocimene	24.82	Unequivocal		monoterpene	hydrocarbon	1±0.06	1.87±0.55	1.37±0.30	1.50±0.05	5.77±0.86	7.20±1.04	8.03±1.27	4.70±0.32	6.04±0.86	6.89±1.08	9.08±1.14	6.81±2.51	6.81±0.91	8.66±2.16	7.08±1.17	11.8±1.00	6.47±0.62	11.4±0.98	6.38±2.13	13.2±1.63
b-cis-ocimene	25.15	Unequivocal		monoterpene	hydrocarbon	1±0.23	1.63±0.16	1.36±0.08	2.80±0.72	3.98±0.38	4.19±0.27	5.24±0.64	4.05±0.49	4.35±0.33	3.86±0.27	6.45±0.22	4.87±0.38	4.07±0.27	5.39±0.00	3.80±0.29	5.42±0.22	4.29±0.08	6.56±0.53	4.49±0.66	6.20±0.47
Eucalyptol	25.231	Unequivocal		monoterpene	ether	1±1.29	0.42±0.24	0.10±0.08	1.00±0.33	16.7±1.38	21.4±4.06	4.56±1.29	29.2±5.54	24.7±1.99	28.3±0.88	9.49±0.38	41.0±0.86	29.8±3.20	34.3±2.36	29.1±3.51	41.4±4.05	6.17±1.70	15.0±1.37	30.5±5.07	49.7±4.82
g-terpinene	25.901	Unequivocal		monoterpene	hydrocarbon	1±0.10	2.34±0.17	2.16±0.32	2.20±0.21	5.59±0.62	8.38±0.91	4.13±0.54	9.64±0.13	8.65±0.67	8.72±0.81	5.20±0.47	16.5±2.80	9.07±1.81	12.8±1.54	8.48±1.29	16.4±0.92	3.04±0.24	7.12±0.90	9.59±1.35	21.8±1.38
Terpinolene	26.918	Unequivocal		monoterpene	hydrocarbon	1±0.11	1.84±0.08	1.76±0.21	1.63±0.12	2.29±0.13	2.97±0.15	2.33±0.10	2.14±0.04	2.50±0.14	2.52±0.14	2.95±0.06	2.72±0.53	1.97±0.18	2.65±0.14	1.96±0.10	2.65±0.26	1.85±0.15	2.85±0.14	1.81±0.15	2.53±0.21
Linalool	27.03	Unequivocal		monoterpene	alcohol	1±0.50	1.93±0.45	1.15±0.30	1.14±0.54	4.11±0.28	7.87±1.88	22.8±9.90	9.56±1.95	5.23±0.91	12.9±2.09	18.0±3.54	14.3±1.33	12.0±0.79	14.7±1.95	11.9±1.20	15.1±1.27	19.1±4.16	26.8±1.19	12.0±1.21	18.4±3.16
Fenchone	27.26	Unequivocal		monoterpene	ketone	NA	NA	NA	NA	1±0.13	1.81±0.57	0.33±0.25	0.91±0.21	2.79±0.40	2.65±0.27	1.69±0.16	2.26±0.39	2.84±0.24	4.33±0.17	2.56±0.57	4.75±0.43	0.78±0.04	2.48±0.37	1.34±0.26	3.18±0.56
Citronellal	28.79	Unequivocal		monoterpene	aldehyde	NA	0.41±0.34	0.97±0.56	0.15±0.10	3.49±0.40	1.63±0.72	3.08±0.54	1.43±0.86	5.92±3.45	2.34±0.61	7.18±4.26	2.99±1.39	5.14±1.28	4.96±0.73	1.51±0.10	1.31±0.26	2.68±0.76	4.79±1.60	2.94±0.99	3.64±1.92
Camphor	29.4	NIST	969	monoterpene	ketone	1±1.41	0.09±0.06	0.39±0.12	0.11±0.01	20.7±1.68	24.3±6.58	16.2±3.15	22.0±5.25	46.0±5.67	36.4±3.65	39.6±4.63	40.8±4.31	47.5±4.42	64.7±3.61	39.9±7.09	60.6±5.51	24.2±1.32	55.7±3.78	27.5±4.75	52.3±7.98
Camphene-hydrate	29.7	NIST	856	monoterpene	alcohol	1±0.79	7.21±2.33	5.03±0.79	9.00±0.60	26.1±2.01	33.9±6.50	22.8±2.57	36.1±9.04	41.2±4.20	40.2±2.25	42.4±1.89	40.4±1.44	37.3±2.48	48.9±1.95	34.2±3.47	50.0±1.34	20.4±2.78	43.7±2.78	25.3±3.86	45.4±6.43
Borneol	30.16	NIST	882	monoterpene	alcohol	1±0.49	11.0±3.32	16.3±2.53	14.6±1.53	38.7±3.50	55.8±13.0	54.8±10.4	49.1±4.77	45.1±3.98	55.2±3.73	69.7±6.83	45.4±5.22	34.9±3.65	41.9±1.67	41.2±5.57	55.5±1.12	37.0±4.61	68.5±3.79	24.9±2.02	43.5±5.35
Terpinen-4-ol	30.24	Unequivocal		monoterpene	alcohol	1±0.35	5.25±1.53	4.97±0.67	7.85±2.49	21.5±3.03	37.6±8.08	37.0±10.6	44.1±12.7	36.7±4.06	40.9±1.19	40.2±15.7	53.9±15.5	38.9±2.07	50.8±8.83	37.0±6.04	60.2±8.25	14.2±0.53	45.5±14.2	28.1±11.5	69.2±8.94
Terpineol	30.62	Unequivocal		monoterpene	alcohol	1±0.63	3.12±0.39	2.29±0.04	5.22±0.68	17.7±2.00	27.1±6.52	10.9±2.66	42.7±10.3	30.7±4.83	35.4±0.42	20.5±1.74	55.1±2.97	39.4±5.62	137.±68.2	41.2±4.98	36.8±23.1	9.55±3.58	27.6±6.52	39.9±7.75	63.0±7.55
Verbenone	31.22	NIST	887	monoterpene	ketone	NA	NA	NA	NA	1±0.22	0.67±0.27	0.09±0.13	1.06±0.46	2.23±0.22	1.08±0.08	1.02±0.31	2.90±0.45	3.01±0.43	4.49±0.29	2.10±0.64	3.53±0.39	0.66±0.12	2.71±0.27	1.76±0.46	4.53±1.02
Fenchylacetate	31.28	NIST	917	monoterpene	ester	1±0.07	13.3±2.55	7.28±0.47	12.0±0.13	7.36±2.24	19.3±3.71	9.19±3.07	21.9±1.35	8.54±0.28	15.8±2.82	10.9±0.17	21.5±0.90	5.95±0.22	6.36±0.82	9.86±1.51	11.8±0.31	6.49±0.61	7.13±0.51	16.1±1.69	20.7±2.62
Methylcitronellate	31.89	NIST	891	monoterpene	ester	NA	NA	1±0.35	NA	1.32±0.08	NA	1.74±0.22	0.45±0.04	3.61±0.58	NA	3.57±0.80	0.54±0.05	3.31±0.54	4.67±1.57	NA	NA	1.95±0.51	3.10±0.46	0.45±0.07	0.86±0.20
Piperitone	32.56	NIST	908	monoterpene	ketone	1±1.41	NA	NA	0.46±0.08	48.4±4.18	8.43±1.94	42.8±15.1	58.3±15.3	126.±22.0	10.5±3.26	151.±8.02	137.±5.96	112.±17.5	170.±16.8	11.6±4.20	18.4±5.86	67.6±16.0	229.±1.24	77.7±16.5	189.±32.3
Isobornylacetate	33.4	NIST	969	monoterpene	ester	1±0.17	2.33±0.12	0.77±0.02	1.42±0.14	2.01±0.23	2.86±0.19	0.92±0.16	2.19±0.46	2.16±0.37	2.70±0.36	1.20±0.06	2.30±0.15	1.89±0.24	2.27±0.33	2.25±0.18	2.54±0.14	0.80±0.09	0.96±0.06	1.84±0.11	2.31±0.25
Bornylacetate	33.56	Unequivocal		monoterpene	ester	1±0.25	10.9±3.34	5.11±0.65	17.1±1.00	8.35±2.18	18.1±4.85	7.88±3.24	38.6±3.96	11.1±1.07	15.5±3.30	10.9±0.35	39.3±0.54	6.17±0.61	8.27±0.37	9.13±1.81	12.8±1.70	5.42±0.93	7.05±0.93	27.0±2.75	40.1±7.12
Methylgeranate	33.88	NIST	948	monoterpene	ester	NA	NA	1±0.22	NA	1.08±0.30	NA	2.93±0.31	0.19±0.13	1.83±0.33	NA	4.40±1.70	0.40±0.06	1.76±0.27	2.48±0.88	NA	NA	2.14±0.65	4.04±0.61	0.28±0.20	0.73±0.26
2-bornene	34.44	NIST	839	monoterpene	hydrocarbon	1±0.10	2.11±0.04	1.80±0.08	1.59±0.07	1.66±0.28	2.19±0.38	1.69±0.27	1.98±0.16	2.16±0.16	1.80±0.14	2.13±0.21	2.41±0.10	1.33±0.12	1.93±0.26	1.01±0.15	1.38±0.05	1.09±0.14	1.48±0.11	1.70±0.04	2.57±0.22
Citronellyl acetate	34.55	Unequivocal		monoterpene	ester	1±0.04	3.69±1.15	8.36±0.53	3.73±0.51	5.66±1.27	5.50±1.36	9.63±0.93	8.86±0.95	9.11±1.10	4.60±0.65	9.05±1.44	8.45±0.58	5.83±1.26	8.40±1.02	2.70±0.29	3.42±0.09	5.34±0.39	6.91±0.48	6.89±0.28	9.57±0.62
exo-2-hydroxycineole acetate	34.76	NIST	845	monoterpene	ester	1±1.41	NA	7.06±1.16	NA	14.1±1.37	1.33±1.88	NA	29.7±8.11	34.6±4.37	7.35±3.69	NA	64.7±9.23	44.7±7.52	68.6±6.12	8.89±0.07	21.3±7.39	NA	NA	44.5±16.1	131.±29.2
α-terpineol acetate	34.96	Unequivocal		monoterpene	ester	1±1.05	4.73±0.29	5.77±0.24	22.7±1.79	20.3±2.66	13.6±1.34	9.07±3.10	134.±13.6	48.0±8.30	18.0±4.01	14.0±1.96	181.±4.97	40.3±3.16	63.6±3.93	13.6±1.25	24.4±4.46	7.99±2.50	11.6±1.11	145.±14.0	198.±13.9
a-cubebene	35.28	NIST	872	sesquiterpene	hydrocarbon	1±0.18	2.87±0.94	4.83±0.37	6.82±0.40	2.88±0.48	5.68±1.61	8.07±1.15	11.7±1.07	3.61±0.41	5.38±1.32	13.2±1.45	13.6±1.87	3.07±0.53	4.68±0.70	4.28±0.48	4.59±0.49	8.27±0.58	9.52±1.57	9.33±1.29	13.1±0.72
Geranylacetate	35.36	Unequivocal		monoterpene	ester	1±0.06	0.87±0.15	0.72±0.07	0.50±0.02	0.87±0.07	0.55±0.06	0.45±0.02	0.47±0.02	1.12±0.13	0.50±0.05	0.58±0.05	0.53±0.05	0.66±0.05	0.97±0.05	0.27±0.05	0.46±0.07	0.25±0.02	0.40±0.00	0.26±0.04	0.47±0.04
Longipinene	35.8	NIST	942	sesquiterpene	hydrocarbon	1±0.02	9.49±0.21	0.88±0.12	8.04±1.06	1.85±0.17	12.2±1.69	1.22±0.05	9.41±1.76	1.66±0.35	9.73±0.48	1.45±0.13	6.74±0.49	1.15±0.10	1.39±0.07	7.50±0.99	9.17±1.42	0.97±0.14	1.10±0.08	6.15±0.66	7.67±0.67
Yllangene	36.29	NIST	908	sesquiterpene	hydrocarbon	1±0.10	2.45±0.40	3.24±0.16	5.40±0.70	2.10±0.18	4.06±0.71	4.57±0.36	6.37±0.73	2.35±0.26	3.00±0.24	6.60±0.16	6.65±0.50	1.83±0.14	2.56±0.06	2.28±0.08	2.98±0.39	3.75±0.24	4.87±0.17	3.90±0.89	6.00±1.28
b-elemene	36.47	NIST	921	sesquiterpene	hydrocarbon	1±0.08	3.52±0.80	5.78±0.10	7.85±0.94	4.17±0.05	7.29±1.16	10.1±1.08	12.2±1.08	5.03±0.41	6.61±0.12	13.4±0.25	12.0±0.36	4.07±0.55	5.66±0.47	4.77±0.45	5.87±0.68	9.10±1.12	10.4±0.91	8.66±1.85	11.3±1.63
Longicyclene	36.68	NIST	909	sesquiterpene	hydrocarbon	1±0.11	1.04±0.09	0.99±0.07	2.14±0.29	1.59±0.09	1.33±0.28	1.37±0.22	2.59±0.44	1.58±0.11	1.12±0.08	1.99±0.21	2.30±0.23	1.06±0.15	1.27±0.07	0.92±0.14	1.06±0.17	1.49±0.15	1.42±0.11	1.97±0.19	2.35±0.15
Sativene	36.97	NIST	837	sesquiterpene	hydrocarbon	1±0.00	1.71±0.09	1.01±0.08	3.36±0.59	1.71±0.15	2.45±0.44	1.31±0.08	4.27±1.03	1.74±0.39	1.93±0.08	1.88±0.14	3.10±0.32	1.24±0.11	1.53±0.05	1.55±0.19	1.97±0.30	1.19±0.17	1.58±0.08	2.97±0.49	3.69±0.83
a-ionone	37.2	Unequivocal		carotenoids	ketone	1±0.32	NA	0.17±0.25	NA	1.42±0.10	NA	NA	NA	1.29±0.64	NA	0.32±0.46	NA	1.20±0.40	1.10±0.25	NA	NA	NA	NA	0.45±0.65	0.79±0.66
Geranylacetone	37.46	Unequivocal		carotenoids	ketone	1±0.43	0.89±0.14	0.77±0.17	0.92±0.21	8.36±1.56	2.11±0.48	4.01±0.32	3.27±0.85	10.4±2.24	2.28±0.35	7.30±0.22	4.48±0.92	6.73±1.05	11.9±1.60	1.69±0.14	2.42±0.17	3.50±0.32	5.47±0.41	2.94±0.31	5.11±0.45
b-farnesene	37.59	NIST	897	sesquiterpene	hydrocarbon	1±0.07	3.90±0.57	1.88±0.22	4.41±0.57	1.73±0.15	5.05±1.41	3.17±0.64	5.21±0.87	1.42±0.12	4.15±0.36	3.80±0.61	4.56±0.27	1.70±0.38	1.67±0.13	3.08±0.62	3.62±0.66	3.00±0.21	2.87±0.35	3.46±0.55	4.41±0.53
Longifolene	37.73	NIST	945	sesquiterpene	hydrocarbon	1±0.03	1.19±0.07	0.78±0.13	1.73±0.15	1.47±0.06	1.42±0.10	1.03±0.04	1.87±0.12	1.44±0.14	1.24±0.06	1.32±0.05	1.60±0.08	1.14±0.05	1.39±0.08	1.01±0.11	1.25±0.18	0.92±0.10	1.11±0.06	1.41±0.09	1.76±0.10
Humulene	37.89	NIST	849	sesquiterpene	hydrocarbon	1±0.07	1.43±0.05	2.21±0.08	2.21±0.38	1.31±0.12	1.84±0.42	2.71±0.60	2.51±0.47	1.30±0.12	1.62±0.11	3.57±0.23	2.67±0.29	1.04±0.20	1.35±0.06	1.12±0.07	1.21±0.11	2.50±0.45	2.36±0.12	1.69±0.33	2.26±0.38
Cedreanol	38.21	NIST	819	sesquiterpene	alcohol	1±0.12	3.43±0.99	4.41±0.05	6.14±0.62	2.52±0.27	5.88±2.78	6.60±0.82	8.42±1.44	2.95±0.07	4.35±0.49	10.0±1.05	8.87±0.91	2.35±0.51	3.55±0.34	3.53±1.08	3.79±0.43	6.44±0.88	7.67±0.50	5.83±1.20	8.90±1.82
Sesqui unknown01	38.78			sesquiterpene	hydrocarbon	1±0.07	1.87±0.27	3.28±0.23	4.66±0.61	1.74±0.12	2.77±0.40	4.83±1.13	6.59±1.63	2.09±0.25	2.75±0.17	7.63±1.28	6.62±0.68	1.65±0.26	2.34±0.12	1.90±0.17	2.39±0.34	4.95±0.87	5.27±0.12	4.41±1.28	6.14±1.89
g-muurolene	38.9	NIST	937	sesquiterpene	hydrocarbon	1±0.14	2.38±0.41	3.67±0.23	5.31±0.64	2.08±0.22	3.96±0.79	5.13±0.46	6.96±0.70	2.53±0.15	3.14±0.31	7.26±0.32	7.23±0.54	1.97±0.35	2.96±0.21	2.34±0.05	3.20±0.35	4.37±0.23	5.72±0.44	4.38±1.06	6.82±1.49
b-cubebene	39.27	NIST	901	sesquiterpene	hydrocarbon	1±0.05	1.14±0.14	1.78±0.10	1.69±0.19	1.05±0.07	1.09±0.23	1.87±0.35	1.52±0.20	0.97±0.07	0.98±0.04	2.40±0.10	1.48±0.08	0.71±0.11	0.98±0.01	0.64±0.02	0.78±0.10	1.62±0.24	1.66±0.05	0.96±0.30	1.22±0.32
a-muurolene	39.47	NIST	942	sesquiterpene	hydrocarbon	1±0.15	3.94±0.70	5.51±0.31	9.91±1.24	3.26±0.33	7.18±1.10	8.66±0.18	12.9±1.09	4.47±0.60	5.72±0.60	12.2±0.59	13.8±0.58	3.48±0.56	5.40±0.54	4.17±0.10	6.30±0.65	7.14±0.31	10.4±0.80	7.88±1.67	13.0±2.78
Sesqui unknown02	39.67			sesquiterpene	hydrocarbon	1±0.08	1.95±0.34	3.20±0.12	3.92±0.57	1.64±0.15	2.94±0.73	4.37±0.71	5.46±0.99	2.05±0.06	2.66±0.24	6.71±0.56	5.56±0.31	1.56±0.17	2.20±0.10	1.79±0.09	2.17±0.20	4.09±0.59	4.55±0.07	3.65±0.82	5.28±1.32
b-cadinene	39.92	NIST	888	sesquiterpene	hydrocarbon	1±0.21	3.50±0.44	4.87±0.27	6.67±0.61	3.41±0.36	5.75±0.48	6.47±0.38	7.99±0.93	4.28±0.19	5.19±0.33	7.96±0.22	8.24±0.64	3.47±0.36	5.08±0.62	4.17±0.18	5.24±0.42	6.02±0.14	7.08±0.45	5.94±0.31	7.55±0.33
g-selinene	40.16	NIST	841	sesquiterpene	hydrocarbon	1±0.21	3.48±0.50	3.88±0.52	9.59±2.63	2.22±0.24	6.23±1.51	6.21±0.94	13.0±2.87	3.07±0.60	4.45±0.92	10.3±1.65	14.0±2.46	2.69±0.41	4.21±0.29	2.91±0.07	6.76±1.10	4.24±0.40	9.45±1.59	5.29±1.81	15.3±6.77
Sesqui unknown03	40.41			sesquiterpene	hydrocarbon	1±0.15	2.91±0.77	4.85±0.21	7.82±0.75	2.72±0.22	5.72±1.34	7.97±1.11	12.2±1.92	3.57±0.08	4.88±0.89	12.9±1.35	12.9±1.59	2.77±0.55	4.37±0.40	3.48±0.26	4.53±0.36	7.50±0.21	9.20±0.63	7.76±1.50	12.4±2.65
Sesqui unknown04	40.5			sesquiterpene	hydrocarbon	1±0.18	3.42±0.87	5.38±0.38	9.44±0.92	3.19±0.38	6.66±1.36	8.80±1.02	13.4±1.17	4.30±0.16	5.93±0.70	12.9±0.63	13.6±1.15	3.39±0.74	5.32±0.68	4.24±0.17	5.89±0.46	8.26±0.40	10.5±0.91	8.41±1.45	12.8±2.65
Sesqui-OH unknown01	41.73			sesquiterpene	alcohol	1±0.08	4.10±1.79	12.4±1.77	10.8±5.99	8.69±2.44	13.2±3.52	33.7±20.9	50.8±42.0	13.0±9.30	17.4±1.15	53.1±26.2	32.7±13.8	8.48±3.34	13.1±4.20	10.2±2.28	5.86±2.38	35.1±7.92	20.6±5.95	40.6±14.8	17.5±6.88
Sesqui unknown05	43.16			sesquiterpene	alcohol	1±0.17	7.16±2.38	10.8±0.65	22.0±4.47	6.44±1.05	15.5±3.79	20.4±1.93	38.3±1.90	9.33±1.69	15.4±4.15	34.7±2.22	44.8±4.29	8.65±1.44	14.6±2.36	11.0±0.62	18.1±1.71	18.5±1.20	30.1±4.60	21.8±4.95	41.6±5.29
a-cadinol01	43.24	NIST	923	sesquiterpene	alcohol	1±0.06	9.04±2.88	11.7±1.00	25.4±5.30	8.06±1.55	19.3±4.06	25.8±3.00	49.2±5.58	12.7±3.67	19.3±5.91	42.7±0.99	60.2±3.93	9.81±1.28	17.9±3.31	13.8±1.43	20.6±3.25	20.7±3.09	34.1±6.36	29.0±5.16	54.7±4.98
a-cadinol02	43.54	NIST	914	sesquiterpene	alcohol	1±0.22	8.45±2.96	10.1±1.55	24.7±5.25	6.47±1.34	17.4±2.65	23.1±5.70	44.1±10.4	11.3±3.08	18.2±5.56	32.7±0.48	50.0±2.89	8.49±1.31	16.0±3.53	12.0±1.58	20.6±3.72	15.3±2.64	30.8±5.88	21.4±4.16	42.5±3.50
Epibicyclosesquiphellandrene	43.94	NIST	866	sesquiterpene	hydrocarbon	1±0.31	12.3±2.28	13.2±3.29	39.3±10.4	7.34±1.14	25.3±6.12	26.5±7.54	71.8±20.1	14.1±3.62	21.1±5.45	51.8±10.8	79.0±12.4	10.7±3.96	22.8±2.74	13.1±1.74	34.9±4.34	14.3±3.38	53.7±8.96	23.1±8.11	83.3±29.1
Sesqui unknown06	44.32			sesquiterpene	hydrocarbon	1±0.74	16.2±4.57	16.9±4.90	49.8±12.0	10.6±1.63	36.4±9.76	44.1±16.5	124.±31.3	24.9±7.82	36.3±9.07	77.8±14.3	129.±29.4	14.8±4.49	37.4±7.33	17.4±2.57	47.9±9.41	20.4±6.38	69.7±15.0	34.1±7.93	112.±21.4
