# Supplementary material for: Advances in understanding Norway spruce natural resistance to needle bladder rust infection: transcriptional and secondary metabolites profiling
Source: BMC Genomics. 2022 Jun 13;23:435. doi: 10.1186/s12864-022-08661-y (PMC9190139; doi:10.1186/s12864-022-08661-y)
Supplement: Supplementary file 27 — Additional file 27: Table S14. Proportion of GO-terms associated DEGs. [file 12864_2022_8661_MOESM27_ESM.xlsx]

## Sheet: Overview GO
Additional file 27: Table S14. Proportion of GO-terms associated DEGs
Details of GO term identifiers are listed on each contrast and regulation. Can be also found at https://congenie.org/
Contrast	Regulation	Total DEGs	GO-terms associated DEGs	% GO-terms associated DEGs
As vs An	Over-expressed	1173	487	0.415175
	Under-expressed	796	352	0.442211
Bs vs Bn	Over-expressed	2326	860	0.369733
	Under-expressed	1744	733	0.420298
Ds vs Dn	Over-expressed	2322	883	0.380276
	Under-expressed	1959	859	0.438489
Rs vs Rn	Over-expressed	444	163	0.367117
	Under-expressed	25	11	0.44
Rn vs An	Over-expressed	1177	400	0.339847
	Under-expressed	1137	407	0.35796
Rn vs Bn	Over-expressed	1783	633	0.35502
	Under-expressed	1563	546	0.349328
Rn vs Dn	Over-expressed	1676	554	0.330549
	Under-expressed	1310	500	0.381679
Rn vs ABDn	Over-expressed	371	127	0.342318
	Under-expressed	335	132	0.39403

## Sheet: #PRA-A over
Gene	Description	GO-Description
MA_100087g0010	probable leucine-rich repeat receptor kinase At1g35710	GO:0005618-cell wall;GO:0005829-cytosol;GO:0007165-signal transduction;GO:0009506-plasmodesma
MA_10009233g0010	Inositol-1,4,5-trisphosphate 5-phosphatase 4 isoform 2
MA_10013136g0010	probable metal-nicotianamine transporter YSL7
MA_10027972g0010	MULTISPECIES: family intramembrane metalloprotease
MA_10035305g0010	proteasome subunit alpha type-2-A
MA_100402g0010	polyubiquitin (ubq10)	GO:0005634-nucleus;GO:0005773-vacuole;GO:0006464-cellular protein modification process;GO:0006511-ubiquitin-dependent protein catabolic process;GO:0007568-aging;GO:0009751-response to salicylic acid stimulus
MA_10042254g0010	L-type lectin-domain containing receptor kinase -like	GO:0004674-protein serine/threonine kinase activity;GO:0004715-non-membrane spanning protein tyrosine kinase activity;GO:0005524-ATP binding;GO:0006468-protein phosphorylation;GO:0030246-carbohydrate binding
MA_10055697g0010	cytochrome P450 82C4-like	GO:0004497-monooxygenase activity;GO:0005488-binding;GO:0071281-cellular response to iron ion;GO:0071456-cellular response to hypoxia
MA_10067279g0010	AAA-ATPase At5g57480	GO:0005524-ATP binding;GO:0009407-toxin catabolic process;GO:0010583-response to cyclopentenone;GO:0016887-ATPase activity
MA_10070162g0010	probable receptor kinase At1g49730
MA_10081221g0010	tau class glutathione S-transferase
MA_10096934g0010	cytochrome P450 mono-oxygenase	GO:0016491-oxidoreductase activity;GO:0019825-oxygen binding;GO:0046872-metal ion binding
MA_10103038g0010	anti-microbial
MA_10104334g0010	tau class glutathione S-transferase
MA_101085g0010	ADP-ribosylation factor	GO:0005525-GTP binding;GO:0005773-vacuole;GO:0005794-Golgi apparatus;GO:0005829-cytosol;GO:0006499-N-terminal protein myristoylation;GO:0006886-intracellular protein transport;GO:0007264-small GTPase mediated signal transduction;GO:0009506-plasmodesma;GO:0016004-phospholipase activator activity;GO:0016787-hydrolase activity
MA_101117g0010	probable LRR receptor-like serine threonine- kinase At1g67720	GO:0016772-transferase activity, transferring phosphorus-containing groups
MA_101258g0010	cysteine-rich receptor kinase 2	GO:0004672-protein kinase activity;GO:0006468-protein phosphorylation;GO:0006950-response to stress;GO:0042221-response to chemical stimulus
MA_10138732g0010	ubiquitin-conjugating enzyme E2 36
MA_101402g0010	disulfide isomerase-like 1-4	GO:0003756-protein disulfide isomerase activity;GO:0005739-mitochondrion;GO:0005774-vacuolar membrane;GO:0005783-endoplasmic reticulum;GO:0005794-Golgi apparatus;GO:0006499-N-terminal protein myristoylation;GO:0006979-response to oxidative stress;GO:0009507-chloroplast;GO:0016757-transferase activity, transferring glycosyl groups;GO:0030244-cellulose biosynthetic process;GO:0048193-Golgi vesicle …
MA_10144220g0010	reticuline oxidase-like	GO:0016491-oxidoreductase activity
MA_10144809g0010	glycosyl hydrolase
MA_10147276g0010	GEM 5	GO:0010286-heat acclimation
MA_10150752g0010	hypothetical protein SELMODRAFT_158336
MA_101621g0020	lipase-like PAD4
MA_10163020g0010	6-phosphogluconate dehydrogenase	GO:0004616-phosphogluconate dehydrogenase (decarboxylating) activity;GO:0006098-pentose-phosphate shunt;GO:0050661-NADP binding
MA_101646g0010	phosphoenolpyruvate carboxykinase [ATP]-like
MA_10168324g0010	calcium binding with EF-hand	GO:0005509-calcium ion binding;GO:0005515-protein binding;GO:0010091-trichome branching;GO:0042744-hydrogen peroxide catabolic process
MA_10168585g0010	cell division cycle 48 homolog	GO:0005524-ATP binding;GO:0005886-plasma membrane;GO:0007049-cell cycle;GO:0008568-microtubule-severing ATPase activity
MA_10177171g0010	PREDICTED: uncharacterized protein LOC107861502
MA_10178474g0010	probable leucine-rich repeat receptor kinase At5g49770	GO:0000166-nucleotide binding;GO:0004674-protein serine/threonine kinase activity;GO:0006468-protein phosphorylation;GO:0016020-membrane;GO:0016491-oxidoreductase activity;GO:0050794-regulation of cellular process
MA_10187060g0010	tau class glutathione S-transferase
MA_10189275g0010	unknown
MA_10191747g0010	alanine--glyoxylate aminotransferase 2 homolog mitochondrial
MA_10194g0020	mitogen-activated kinase kinase 9	GO:0004674-protein serine/threonine kinase activity;GO:0004708-MAP kinase kinase activity;GO:0005515-protein binding;GO:0006569-tryptophan catabolic process;GO:0006952-defense response;GO:0009611-response to wounding;GO:0009651-response to salt stress;GO:0009684-indoleacetic acid biosynthetic process;GO:0009693-ethylene biosynthetic process;GO:0009873-ethylene mediated signaling pathway;GO:001012…
MA_102057g0010	probable aminotransferase TAT2	GO:0008152-metabolic process;GO:0008483-transaminase activity
MA_10210517g0010	---NA---
MA_10212234g0010	unknown
MA_10213388g0010	L-type lectin-domain containing receptor kinase -like	GO:0004672-protein kinase activity
MA_10216419g0010	Sporulation-specific 71
MA_102199g0010	late elongated hypocotyl	GO:0003677-DNA binding;GO:0003700-sequence-specific DNA binding transcription factor activity;GO:0006355-regulation of transcription, DNA-dependent;GO:0007623-circadian rhythm;GO:0009651-response to salt stress;GO:0009723-response to ethylene stimulus;GO:0009734-auxin mediated signaling pathway;GO:0009737-response to abscisic acid stimulus;GO:0009739-response to gibberellin stimulus;GO:0009751-re…
MA_102205g0010	GLUTAMINE DUMPER 1-like
MA_102223g0010	RNA-binding 38	GO:0005488-binding
MA_10232436g0010	eukaryotic translation initiation factor 3 subunit A-like
MA_10243509g0010	unknown
MA_10248111g0010	L-type lectin-domain containing receptor kinase -like
MA_102538g0010	class IV chitinase Chia4-
MA_10259759g0010	UDP-glucose:hydroxycinnamate 1-O-glucosyltransferase
MA_10265000g0010	PR10
MA_102653g0020	3-oxo-Delta(4,5)-steroid 5-beta-reductase
MA_10265423g0010	DNA-directed RNA polymerases IV and V subunit 2-like
MA_102655g0010	profilin-1	GO:0003779-actin binding;GO:0005737-cytoplasm;GO:0015629-actin cytoskeleton;GO:0030036-actin cytoskeleton organization
MA_10269244g0010	C75A1_PINTA ame: Full=Cytochrome P450 750A1 ame: Full=Cytochrome P450 CYPC
MA_102736g0010	guanosine nucleotide diphosphate dissociation inhibitor 2	GO:0005093-Rab GDP-dissociation inhibitor activity;GO:0015031-protein transport
MA_10275802g0010	vacuolar-processing enzyme	GO:0016023-cytoplasmic membrane-bounded vesicle;GO:0016787-hydrolase activity
MA_10303844g0010	universal stress PHOS32
MA_10305466g0010	glycosyl hydrolase
MA_10313114g0010	basic endochitinase
MA_103215g0010	dehydroascorbate reductase family
MA_103341g0010	NAC domain-containing 35-like	GO:0000165-MAPK cascade;GO:0005622-intracellular;GO:0009814-defense response, incompatible interaction;GO:0009965-leaf morphogenesis;GO:0010200-response to chitin;GO:0045792-negative regulation of cell size;GO:0048281-inflorescence morphogenesis
MA_10337257g0010	beta 1,3 glucanase
MA_10337581g0010	unknown	GO:0005739-mitochondrion;GO:0006950-response to stress;GO:0009628-response to abiotic stimulus
MA_10342253g0010	actin-depolymerizing factor 2
MA_10343964g0010	---NA---
MA_10345191g0010	exocyst complex component EXO70A1-like
MA_10350490g0010	probable LRR receptor-like serine threonine- kinase At3g47570	GO:0016301-kinase activity
MA_10362365g0010	---NA---
MA_103666g0020	disease resistance TAO1-like isoform X3
MA_103776g0010	probable boron transporter 7	GO:0005452-inorganic anion exchanger activity;GO:0005768-endosome;GO:0005773-vacuole;GO:0006826-iron ion transport;GO:0010036-response to boron-containing substance;GO:0010106-cellular response to iron ion starvation;GO:0010167-response to nitrate;GO:0015706-nitrate transport;GO:0016021-integral to membrane;GO:0016328-lateral plasma membrane;GO:0043674-columella;GO:0046713-borate transport;GO:005…
MA_10383054g0010	oxalate-- ligase-like
MA_10388060g0010	uncharacterized protein LOC105648080	GO:0005622-intracellular;GO:0006944-cellular membrane fusion;GO:0008168-methyltransferase activity;GO:0032259-methylation;GO:0048193-Golgi vesicle transport
MA_10396373g0010	actin depolymerizing
MA_10410805g0010	2-methyl-3-buten-2-ol synthase
MA_104192g0010	receptor kinase At4g00960	GO:0016301-kinase activity
MA_10425791g0020	ATP-binding cassette transporter	GO:0000166-nucleotide binding;GO:0022891-substrate-specific transmembrane transporter activity;GO:0042626-ATPase activity, coupled to transmembrane movement of substances
MA_10425800g0010	histone-fold-containing	GO:0043229-intracellular organelle
MA_10425870g0010	TLC domain-containing At5g14285-like	GO:0016020-membrane
MA_10425915g0010	EXORDIUM-like 2
MA_10425949g0010	unknown
MA_10425962g0010	clavaminate synthase At3g21360
MA_10425962g0020	clavaminate synthase At3g21360	GO:0005634-nucleus
MA_10425971g0010	REF SRPP At3g05500	GO:0005773-vacuole;GO:0006865-amino acid transport;GO:0010200-response to chitin
MA_10426023g0020	Niemann-Pick C1 -like	GO:0005774-vacuolar membrane;GO:0005886-plasma membrane;GO:0008158-hedgehog receptor activity;GO:0009506-plasmodesma;GO:0016021-integral to membrane;GO:0030301-cholesterol transport
MA_10426027g0020	---NA---
MA_10426168g0010	Plant peroxidase	GO:0006826-iron ion transport;GO:0009505-plant-type cell wall;GO:0009506-plasmodesma;GO:0010106-cellular response to iron ion starvation;GO:0010167-response to nitrate;GO:0015706-nitrate transport;GO:0016020-membrane;GO:0016491-oxidoreductase activity;GO:0048767-root hair elongation;GO:0071456-cellular response to hypoxia
MA_10426218g0010	glycerophosphodiester phosphodiesterase chloroplastic-like	GO:0008889-glycerophosphodiester phosphodiesterase activity;GO:0009536-plastid;GO:0030643-cellular phosphate ion homeostasis;GO:0044238-primary metabolic process;GO:0046686-response to cadmium ion
MA_10426240g0010	dehydration-responsive RD22
MA_10426272g0010	molybdate transporter 2
MA_10426407g0030	Phox Bem1p
MA_10426472g0010
MA_10426620g0020	cytochrome P450 CYP76AA22	GO:0016491-oxidoreductase activity
MA_10426719g0010	2-methyl-3-buten-2-ol synthase
MA_10426741g0010	serine threonine phosphatase 2A regulatory subunit B beta-like isoform X1
MA_10426796g0010	unknown
MA_10426826g0010	---NA---
MA_10426833g0010	basic 7S globulin-like	GO:0005618-cell wall;GO:0016020-membrane;GO:0043231-intracellular membrane-bounded organelle;GO:0044444-cytoplasmic part
MA_10426877g0010	Polyketide cyclase -like domain
MA_10426907g0010	aspartic ase nepenthesin-1-like
MA_10426921g0010	E3 ubiquitin- ligase RNF216
MA_10427055g0010	LRAT-like domain	GO:0006635-fatty acid beta-oxidation;GO:0009755-hormone-mediated signaling pathway
MA_10427092g0030	GDSL esterase lipase At4g10955-like
MA_10427109g0010	chitinase 2-like	GO:0004553-hydrolase activity, hydrolyzing O-glycosyl compounds;GO:0008152-metabolic process
MA_10427154g0010	---NA---
MA_10427158g0010	GTP-binding nuclear Ran-3	GO:0003924-GTPase activity;GO:0005525-GTP binding;GO:0005622-intracellular;GO:0006184-GTP catabolic process;GO:0006886-intracellular protein transport;GO:0006913-nucleocytoplasmic transport;GO:0007264-small GTPase mediated signal transduction
MA_10427218g0010	NADP-dependent malic enzyme	GO:0006108-malate metabolic process;GO:0016619-malate dehydrogenase (oxaloacetate-decarboxylating) activity;GO:0046872-metal ion binding;GO:0051287-NAD binding;GO:0055114-oxidation-reduction process
MA_10427269g0010	proline-rich arabinogalactan
MA_10427276g0010	---NA---
MA_10427280g0030	probable polyamine oxidase 2	GO:0005777-peroxisome;GO:0006598-polyamine catabolic process;GO:0008131-primary amine oxidase activity;GO:0009409-response to cold;GO:0009414-response to water deprivation;GO:0009611-response to wounding;GO:0009737-response to abscisic acid stimulus;GO:0009805-coumarin biosynthetic process;GO:0042398-cellular modified amino acid biosynthetic process;GO:0046592-polyamine oxidase activity
MA_10427294g0010	hypothetical protein, partial
MA_10427339g0010	basic endochitinase
MA_10427344g0010	---NA---
MA_10427469g0020	---NA---
MA_10427496g0020
MA_10427514g0010	class IV chitinase
MA_10427528g0010	UDP-glucosyl transferase
MA_10427561g0020	AB31G_ORYSJ ame: Full=ABC transporter G family member 31 Short= 31 ame: Full=Pleiotropic drug resistance 6 Short= 6	GO:0005524-ATP binding;GO:0006200-ATP catabolic process;GO:0015416-organic phosphonate transmembrane-transporting ATPase activity;GO:0015417-polyamine-transporting ATPase activity;GO:0016020-membrane
MA_10427625g0010	inositol-3-phosphate synthase	GO:0000166-nucleotide binding;GO:0004512-inositol-3-phosphate synthase activity;GO:0006021-inositol biosynthetic process;GO:0008654-phospholipid biosynthetic process
MA_10427678g0010	ankyrin repeat-containing ITN1-like	GO:0005515-protein binding;GO:0005886-plasma membrane;GO:0009536-plastid;GO:0009651-response to salt stress;GO:0009827-plant-type cell wall modification;GO:0009860-pollen tube growth;GO:0034613-cellular protein localization
MA_10427709g0010	alpha-aminoadipic semialdehyde synthase-like isoform X1
MA_10427712g0010	short-chain type dehydrogenase reductase-like	GO:0005515-protein binding;GO:0016491-oxidoreductase activity;GO:0046685-response to arsenic-containing substance
MA_10427763g0010	7-deoxyloganetin glucosyltransferase-like	GO:0005622-intracellular;GO:0006612-protein targeting to membrane;GO:0009863-salicylic acid mediated signaling pathway;GO:0009867-jasmonic acid mediated signaling pathway;GO:0010363-regulation of plant-type hypersensitive response;GO:0030968-endoplasmic reticulum unfolded protein response;GO:0050403-trans-zeatin O-beta-D-glucosyltransferase activity;GO:0050502-cis-zeatin O-beta-D-glucosyltransfer…
MA_10427818g0010	ABC transporter A family member 2-like	GO:0000166-nucleotide binding;GO:0005886-plasma membrane;GO:0009407-toxin catabolic process;GO:0009536-plastid;GO:0010583-response to cyclopentenone;GO:0042626-ATPase activity, coupled to transmembrane movement of substances
MA_10427823g0010	unknown
MA_10427828g0010	water-stress inducible
MA_10427891g0010	catalase
MA_10427895g0010	unknown
MA_10427953g0010	IU_nuc_hydro domain-containing	GO:0005618-cell wall;GO:0006148-inosine catabolic process;GO:0006154-adenosine catabolic process;GO:0009611-response to wounding;GO:0009753-response to jasmonic acid stimulus;GO:0047622-adenosine nucleosidase activity;GO:0047724-inosine nucleosidase activity;GO:0048046-apoplast
MA_10428395g0010	bark storage A	GO:0009505-plant-type cell wall;GO:0009611-response to wounding
MA_10428445g0020	SIEVE ELEMENT OCCLUSION B
MA_10428480g0010	pathogenesis-related PRB1-3-like
MA_10428525g0010	cysteine-rich receptor kinase 2
MA_10428528g0010	pathogenesis-related PR-4-like	GO:0008061-chitin binding;GO:0009615-response to virus;GO:0009627-systemic acquired resistance;GO:0009651-response to salt stress;GO:0009723-response to ethylene stimulus;GO:0009817-defense response to fungus, incompatible interaction;GO:0010167-response to nitrate;GO:0015706-nitrate transport;GO:0042742-defense response to bacterium;GO:0080027-response to herbivore
MA_10428549g0010
MA_10428577g0010	water deficit inducible LP3
MA_10428615g0010	hypersensitive-induced response 2	GO:0016020-membrane
MA_10428716g0010	truncated TIR-NBS-LRR
MA_10428780g0010	SIEVE ELEMENT OCCLUSION B
MA_10428902g0010	Indole-3-acetic acid-induced ARG2
MA_10428947g0010	xyloglucan 6-xylosyltransferase 2	GO:0005515-protein binding;GO:0005794-Golgi apparatus;GO:0009825-multidimensional cell growth;GO:0009932-cell tip growth;GO:0009969-xyloglucan biosynthetic process;GO:0010411-xyloglucan metabolic process;GO:0010817-regulation of hormone levels;GO:0016021-integral to membrane;GO:0016758-transferase activity, transferring hexosyl groups;GO:0019761-glucosinolate biosynthetic process;GO:0033843-xylog…
MA_10429029g0010	metal-nicotianamine transporter YSL3-like	GO:0005886-plasma membrane;GO:0006857-oligopeptide transport;GO:0009624-response to nematode;GO:0015198-oligopeptide transporter activity;GO:0046872-metal ion binding;GO:0048316-seed development;GO:0051980-iron-nicotianamine transmembrane transporter activity
MA_10429279g0010	phenylalanine ammonia-lyase	GO:0006725-cellular aromatic compound metabolic process;GO:0016841-ammonia-lyase activity
MA_10429303g0020	F-box PP2-B15-like
MA_10429460g0010	granule-bound starch synthase chloroplastic amyloplastic-like	GO:0009011-starch synthase activity;GO:0009501-amyloplast;GO:0009507-chloroplast;GO:0019252-starch biosynthetic process;GO:0033840-NDP-glucose-starch glucosyltransferase activity
MA_10429476g0010	BTB POZ domain-containing At5g67385
MA_10429522g0010	ferritin- chloroplastic	GO:0000302-response to reactive oxygen species;GO:0004322-ferroxidase activity;GO:0006826-iron ion transport;GO:0006879-cellular iron ion homeostasis;GO:0008199-ferric iron binding;GO:0009507-chloroplast;GO:0009737-response to abscisic acid stimulus;GO:0010039-response to iron ion;GO:0015979-photosynthesis;GO:0055114-oxidation-reduction process
MA_10429543g0010	Plastidic glucose transporter 4	GO:0008643-carbohydrate transport;GO:0016021-integral to membrane;GO:0022891-substrate-specific transmembrane transporter activity;GO:0032440-2-alkenal reductase [NAD(P)] activity;GO:0055085-transmembrane transport;GO:0055114-oxidation-reduction process
MA_10429703g0020	dirigent
MA_10429738g0010	maternal effect embryo arrest 59
MA_10429742g0010	dehydration-responsive RD22
MA_10429784g0010	probable fructokinase- chloroplastic
MA_10429813g0010	phospholipase A1- chloroplastic	GO:0004806-triglyceride lipase activity;GO:0005739-mitochondrion;GO:0006629-lipid metabolic process;GO:0008970-phosphatidylcholine 1-acylhydrolase activity;GO:0009507-chloroplast;GO:0010214-seed coat development;GO:0047714-galactolipase activity
MA_10429831g0010	unknown
MA_10429866g0020	60S ribosomal L23	GO:0003735-structural constituent of ribosome;GO:0005739-mitochondrion;GO:0006412-translation;GO:0009793-embryo development ending in seed dormancy;GO:0022625-cytosolic large ribosomal subunit
MA_10429923g0030	dirigent
MA_10429954g0020	arginine biosynthesis bifunctional chloroplastic isoform X1	GO:0004358-glutamate N-acetyltransferase activity;GO:0006526-arginine biosynthetic process;GO:0009220-pyrimidine ribonucleotide biosynthetic process;GO:0009570-chloroplast stroma
MA_10430014g0010	E3 ubiquitin- ligase RNF185-like
MA_10430052g0010	UDP-rhamnose:rhamnosyltransferase 1	GO:0009536-plastid;GO:0016740-transferase activity
MA_10430127g0010	---NA---
MA_10430133g0020	phospholipase A1- chloroplastic-like
MA_10430147g0010	glutamine--tRNA ligase isoform X1
MA_10430155g0010	SNAP25 homologous SNAP33-like	GO:0000165-MAPK cascade;GO:0000911-cytokinesis by cell plate formation;GO:0002679-respiratory burst involved in defense response;GO:0002831-regulation of response to biotic stimulus;GO:0005484-SNAP receptor activity;GO:0005886-plasma membrane;GO:0006499-N-terminal protein myristoylation;GO:0006612-protein targeting to membrane;GO:0006820-anion transport;GO:0006862-nucleotide transport;GO:0006888-…
MA_10430268g0010	sugar transporter ERD6-like 16	GO:0005351-sugar:hydrogen symporter activity;GO:0006810-transport;GO:0016020-membrane;GO:0016491-oxidoreductase activity
MA_10430272g0020	kinase superfamily	GO:0004713-protein tyrosine kinase activity;GO:0005515-protein binding;GO:0005524-ATP binding;GO:0005634-nucleus;GO:0005829-cytosol;GO:0005985-sucrose metabolic process;GO:0006468-protein phosphorylation;GO:0006636-unsaturated fatty acid biosynthetic process;GO:0009414-response to water deprivation;GO:0009651-response to salt stress;GO:0009738-abscisic acid mediated signaling pathway;GO:0009931-c…
MA_10430292g0010	1,4-dihydroxy-2-naphthoyl- thioesterase 1	GO:0005777-peroxisome;GO:0042372-phylloquinone biosynthetic process
MA_10430409g0020	lipase-like PAD4
MA_10430416g0010	subtilisin-like protease	GO:0004252-serine-type endopeptidase activity;GO:0005618-cell wall;GO:0006508-proteolysis;GO:0009733-response to auxin stimulus;GO:0010102-lateral root morphogenesis;GO:0016023-cytoplasmic membrane-bounded vesicle;GO:0019761-glucosinolate biosynthetic process
MA_10430419g0020	plant basic secretory (BSP) family
MA_10430424g0010	class IV chitinase
MA_10430435g0020	probable tyrosine- phosphatase At1g05000	GO:0004725-protein tyrosine phosphatase activity;GO:0005622-intracellular;GO:0007243-intracellular protein kinase cascade;GO:0035335-peptidyl-tyrosine dephosphorylation;GO:0043407-negative regulation of MAP kinase activity
MA_10430584g0010	Sugar carrier C	GO:0006810-transport;GO:0016020-membrane;GO:0016491-oxidoreductase activity;GO:0022857-transmembrane transporter activity
MA_10430588g0010	alcohol dehydrogenase-like 4
MA_10430674g0010	TIR NBS LRR disease resistance
MA_10430694g0010	glucose-6-phosphate 1-epimerase	GO:0004034-aldose 1-epimerase activity;GO:0005829-cytosol;GO:0006012-galactose metabolic process;GO:0009737-response to abscisic acid stimulus;GO:0019761-glucosinolate biosynthetic process
MA_10430728g0010	lysosomal Pro-X carboxypeptidase-like
MA_10430749g0010	unknown
MA_10430857g0010	CLP protease regulatory subunit mitochondrial	GO:0005488-binding;GO:0016887-ATPase activity
MA_10430878g0010	receptor kinase HSL1
MA_10430929g0010	peroxidase
MA_10430953g0010	cellulose synthase H1
MA_10430963g0010	ascorbate oxidase
MA_10430977g0010	polyubiquitin	GO:0005634-nucleus;GO:0005737-cytoplasm
MA_10430977g0020	polyubiquitin 11	GO:0016567-protein ubiquitination
MA_10431010g0010	F-box kelch-repeat At3g24760
MA_10431043g0010	aldehyde dehydrogenase family 2 member mitochondrial-like	GO:0001758-retinal dehydrogenase activity;GO:0004029-aldehyde dehydrogenase (NAD) activity;GO:0005524-ATP binding;GO:0005739-mitochondrion;GO:0009507-chloroplast;GO:0046686-response to cadmium ion;GO:0055114-oxidation-reduction process
MA_10431054g0010	hypothetical protein VITISV_008808	GO:0004722-protein serine/threonine phosphatase activity;GO:0005783-endoplasmic reticulum
MA_10431151g0010	2-methylene-furan-3-one reductase-like isoform X3
MA_10431184g0010	PREDICTED: uncharacterized protein LOC105049665
MA_10431197g0010	nitronate monooxygenase
MA_10431201g0020	lipase-like PAD4
MA_10431230g0020	probable 2-oxoglutarate-dependent dioxygenase At3g111800
MA_10431297g0020	prolyl endopeptidase-like	GO:0005829-cytosol;GO:0006508-proteolysis;GO:0008236-serine-type peptidase activity;GO:0009507-chloroplast;GO:0030244-cellulose biosynthetic process;GO:0048193-Golgi vesicle transport
MA_10431324g0020	calcium-binding CML42-like	GO:0005488-binding
MA_10431440g0010	COBRA 1	GO:0016023-cytoplasmic membrane-bounded vesicle
MA_10431567g0010	lipid-binding serum glyco family
MA_10431577g0010	NRT1 PTR FAMILY -like	GO:0016020-membrane
MA_10431597g0010	probable polygalacturonase isoform X2
MA_10431609g0010	glucan endo-1,3-beta-glucosidase-like
MA_10431627g0010	aldehyde dehydrogenase family 3 member H1	GO:0004030-aldehyde dehydrogenase [NAD(P)+] activity;GO:0006081-cellular aldehyde metabolic process;GO:0055114-oxidation-reduction process
MA_10431639g0020	---NA---
MA_10431641g0010	unknown
MA_10431838g0020	unknown
MA_10431838g0030	unknown
MA_10431883g0020	UDP-glycosyltransferase 89B2-like	GO:0035251-UDP-glucosyltransferase activity
MA_10431920g0010	Membrane insertase
MA_10431941g0010	DETOXIFICATION 40
MA_10431946g0010	NRT1 PTR FAMILY
MA_10431966g0030	aldehyde dehydrogenase family 2 member mitochondrial-like	GO:0001758-retinal dehydrogenase activity;GO:0004029-aldehyde dehydrogenase (NAD) activity;GO:0005524-ATP binding;GO:0005739-mitochondrion;GO:0009507-chloroplast;GO:0046686-response to cadmium ion;GO:0055114-oxidation-reduction process
MA_10432049g0010	unknown
MA_10432094g0010	sucrose synthase 2
MA_10432110g0010	sinapyl alcohol
MA_10432137g0030	flocculation FLO11 isoform X1
MA_10432283g0010	mRNA maturation factor chloroplastic
MA_10432302g0010	probable aldo-keto reductase 2	GO:0003700-sequence-specific DNA binding transcription factor activity;GO:0005829-cytosol;GO:0006094-gluconeogenesis;GO:0006096-glycolysis;GO:0006355-regulation of transcription, DNA-dependent;GO:0009410-response to xenobiotic stimulus;GO:0009611-response to wounding;GO:0009651-response to salt stress;GO:0009744-response to sucrose stimulus;GO:0009805-coumarin biosynthetic process;GO:0009963-posi…
MA_10432359g0010	receptor kinase THESEUS 1	GO:0004672-protein kinase activity;GO:0005886-plasma membrane;GO:0009506-plasmodesma;GO:0009507-chloroplast;GO:0009742-brassinosteroid mediated signaling pathway;GO:0009791-post-embryonic development;GO:0030048-actin filament-based movement;GO:0046777-protein autophosphorylation;GO:0051510-regulation of unidimensional cell growth
MA_10432360g0010	nitrate reductase [NADH]-like	GO:0009055-electron carrier activity;GO:0020037-heme binding;GO:0030151-molybdenum ion binding;GO:0042128-nitrate assimilation;GO:0043546-molybdopterin cofactor binding;GO:0046857-oxidoreductase activity, acting on other nitrogenous compounds as donors, with NAD or NADP as acceptor;GO:0050660-flavin adenine dinucleotide binding;GO:0055114-oxidation-reduction process
MA_10432360g0020	nitrate reductase [NADH]-like
MA_10432446g0030	cytochrome P450 CYP76AA26	GO:0016491-oxidoreductase activity;GO:0046872-metal ion binding
MA_10432494g0010	alpha,alpha-trehalose-phosphate synthase [UDP-forming] 5-like	GO:0000023-maltose metabolic process;GO:0003825-alpha,alpha-trehalose-phosphate synthase (UDP-forming) activity;GO:0004805-trehalose-phosphatase activity;GO:0005992-trehalose biosynthetic process;GO:0019252-starch biosynthetic process;GO:0043085-positive regulation of catalytic activity
MA_10432502g0010	receptor kinase HSL1
MA_10432644g0010	stem-specific TSJT1
MA_10432681g0010	AT-hook motif nuclear-localized 28-like
MA_10432693g0010	alcohol
MA_10432716g0010	beta 1,3 glucanase
MA_10432716g0020	glycosyl hydrolase
MA_10432716g0030	beta 1,3 glucanase
MA_10432809g0010	peroxidase 21-like	GO:0005829-cytosol;GO:0016491-oxidoreductase activity;GO:0050832-defense response to fungus
MA_10432818g0010	Paired amphipathic helix Sin3-like 4
MA_10432854g0010	LRR receptor-like serine threonine- kinase GSO1
MA_10432880g0010	late blight resistance
MA_10432943g0020	hypothetical protein, partial
MA_10432951g0010	sugar transport 7	GO:0005351-sugar:hydrogen symporter activity;GO:0005886-plasma membrane;GO:0008643-carbohydrate transport;GO:0016021-integral to membrane;GO:0032440-2-alkenal reductase [NAD(P)] activity;GO:0055085-transmembrane transport;GO:0055114-oxidation-reduction process
MA_10432956g0020	rmlC-like cupins superfamily
MA_10432987g0020	(RS)-norcoclaurine 6-O-methyltransferase	GO:0016740-transferase activity
MA_10433103g0010	chloroplastic isoform X2
MA_10433109g0010	unknown
MA_10433156g0010	phosphatidylinositol 4-kinase gamma 5-like
MA_10433267g0010	phosphatidylinositol 3,4,5-trisphosphate 3-phosphatase and -tyrosine-phosphatase PTEN1	GO:0003779-actin binding;GO:0004722-protein serine/threonine phosphatase activity;GO:0004726-non-membrane spanning protein tyrosine phosphatase activity;GO:0006470-protein dephosphorylation;GO:0006914-autophagy;GO:0006915-apoptotic process;GO:0007015-actin filament organization;GO:0007155-cell adhesion;GO:0007425-epithelial cell fate determination, open tracheal system;GO:0007436-larval salivary …
MA_10433408g0010	phosphatase inhibitor 2 isoform X1
MA_10433454g0020	adenosylhomocysteinase	GO:0000166-nucleotide binding;GO:0004013-adenosylhomocysteinase activity;GO:0005507-copper ion binding;GO:0005774-vacuolar membrane;GO:0005794-Golgi apparatus;GO:0005829-cytosol;GO:0005886-plasma membrane;GO:0006094-gluconeogenesis;GO:0006096-glycolysis;GO:0006346-methylation-dependent chromatin silencing;GO:0006511-ubiquitin-dependent protein catabolic process;GO:0006730-one-carbon metabolic pro…
MA_10433458g0020	thaumatin
MA_10433477g0020	UDP-glycosyltransferase 74B1-like	GO:0016758-transferase activity, transferring hexosyl groups
MA_10433486g0010	water-stress inducible
MA_10433492g0010	alanine aminotransferase 2	GO:0001666-response to hypoxia;GO:0004021-L-alanine:2-oxoglutarate aminotransferase activity;GO:0005507-copper ion binding;GO:0005524-ATP binding;GO:0005739-mitochondrion;GO:0005829-cytosol;GO:0009507-chloroplast;GO:0016847-1-aminocyclopropane-1-carboxylate synthase activity;GO:0019481-L-alanine catabolic process, by transamination;GO:0030170-pyridoxal phosphate binding;GO:0042218-1-aminocyclopro…
MA_10433500g0010	serine type endopeptidase inhibitor	GO:0006979-response to oxidative stress
MA_10433513g0010	B-box zinc finger 19-like isoform X1	GO:0006355-regulation of transcription, DNA-dependent;GO:0007623-circadian rhythm;GO:0009411-response to UV;GO:0009813-flavonoid biosynthetic process
MA_10433564g0020	peroxidase 5-like
MA_10433567g0010	chaperone dnaJ 13	GO:0005515-protein binding;GO:0006457-protein folding;GO:0009644-response to high light intensity;GO:0010228-vegetative to reproductive phase transition of meristem;GO:0055122-response to very low light intensity stimulus
MA_10433568g0010	amidase	GO:0016787-hydrolase activity
MA_10433604g0010	cationic amino acid transporter vacuolar-like
MA_10433631g0010	4-alpha-glucanotransferase DPE2
MA_10433869g0010	scopoletin glucosyltransferase-like	GO:0016757-transferase activity, transferring glycosyl groups
MA_10433876g0020	unknown
MA_10433939g0010	zinc finger family
MA_10433982g0010	subtilisin inhibitor 1
MA_10433982g0020	subtilisin inhibitor 1
MA_10433986g0020	unknown
MA_10433998g0010	probable metal-nicotianamine transporter YSL12	GO:0005886-plasma membrane;GO:0055085-transmembrane transport
MA_10434015g0010	CBL-interacting kinase 5	GO:0004683-calmodulin-dependent protein kinase activity;GO:0005524-ATP binding;GO:0006468-protein phosphorylation;GO:0009788-negative regulation of abscisic acid mediated signaling pathway
MA_10434016g0010	probable aquaporin PIP1-2
MA_10434031g0010	probable pectinesterase pectinesterase inhibitor 61	GO:0016787-hydrolase activity
MA_10434033g0010	calcium binding with EF-hand
MA_10434037g0010	tau class glutathione S-transferase
MA_10434037g0020	tau class glutathione S-transferase
MA_10434068g0010	transcription elongation factor B polypeptide 1	GO:0000394-RNA splicing, via endonucleolytic cleavage and ligation;GO:0003746-translation elongation factor activity;GO:0005829-cytosol;GO:0006366-transcription from RNA polymerase II promoter;GO:0006414-translational elongation;GO:0006511-ubiquitin-dependent protein catabolic process;GO:0009062-fatty acid catabolic process
MA_10434174g0010	pathogenesis-related PR-4-like	GO:0006952-defense response;GO:0051707-response to other organism
MA_10434223g0010	thioredoxin H1-like	GO:0005829-cytosol;GO:0008047-enzyme activator activity;GO:0016671-oxidoreductase activity, acting on a sulfur group of donors, disulfide as acceptor;GO:0043085-positive regulation of catalytic activity
MA_10434284g0010	disulfide isomerase like 5-1	GO:0000280-nuclear division;GO:0007000-nucleolus organization;GO:0016023-cytoplasmic membrane-bounded vesicle;GO:0016853-isomerase activity;GO:0030244-cellulose biosynthetic process;GO:0045454-cell redox homeostasis;GO:0048193-Golgi vesicle transport
MA_10434295g0010	unknown	GO:0005515-protein binding
MA_10434336g0020	CBL-interacting kinase 5
MA_10434382g0020	26S proteasome regulatory subunit 4 homolog B
MA_10434576g0010	UDP-glycosyltransferase 86A1-like
MA_10434601g0010	pleiotropic drug resistance 1
MA_10434648g0010	hypothetical protein ACMD2_01700	GO:0005886-plasma membrane;GO:0016023-cytoplasmic membrane-bounded vesicle
MA_10434669g0010	Zinc FYVE-type
MA_10434671g0010	serine threonine- phosphatase 5
MA_10434673g0010	receptor-like kinase
MA_10434729g0020	scopoletin glucosyltransferase
MA_10434750g0010	TIR NBS LRR disease resistance
MA_10434796g0010	TIR NBS LRR disease resistance
MA_10434918g0010	DETOXIFICATION 16-like	GO:0016020-membrane;GO:0022857-transmembrane transporter activity;GO:0055085-transmembrane transport
MA_10435034g0020	zeatin O-glucosyltransferase-like
MA_10435034g0030	zeatin O-glucosyltransferase-like	GO:0016757-transferase activity, transferring glycosyl groups
MA_10435326g0010	class VII chitinase
MA_10435338g0010	probable E3 ubiquitin- ligase BAH1-like	GO:0006817-phosphate ion transport;GO:0009062-fatty acid catabolic process;GO:0016036-cellular response to phosphate starvation
MA_10435373g0010	YTH domain	GO:0009611-response to wounding;GO:0009805-coumarin biosynthetic process;GO:0009963-positive regulation of flavonoid biosynthetic process
MA_10435390g0010	universal stress A
MA_10435420g0040	tryptophan aminotransferase-related 4-like	GO:0016829-lyase activity
MA_10435468g0020	AAA-ATPase mitochondrial-like	GO:0000166-nucleotide binding;GO:0001666-response to hypoxia;GO:0005471-ATP:ADP antiporter activity;GO:0005739-mitochondrion;GO:0009862-systemic acquired resistance, salicylic acid mediated signaling pathway;GO:0009941-chloroplast envelope;GO:0010310-regulation of hydrogen peroxide metabolic process;GO:0010431-seed maturation;GO:0016020-membrane;GO:0016887-ATPase activity
MA_10435507g0010	nicotinate phosphoribosyltransferase 2-like isoform X1	GO:0004514-nicotinate-nucleotide diphosphorylase (carboxylating) activity;GO:0004516-nicotinate phosphoribosyltransferase activity;GO:0005737-cytoplasm;GO:0009435-NAD biosynthetic process;GO:0019358-nicotinate nucleotide salvage
MA_10435512g0010	bifunctional epoxide hydrolase 2
MA_10435536g0010	trans-cinnamate 4-monooxygenase	GO:0004497-monooxygenase activity;GO:0005506-iron ion binding;GO:0016705-oxidoreductase activity, acting on paired donors, with incorporation or reduction of molecular oxygen
MA_10435577g0010	polyadenylate-binding 2-like
MA_10435595g0020	short-chain type dehydrogenase reductase-like	GO:0000166-nucleotide binding;GO:0004316-3-oxoacyl-[acyl-carrier-protein] reductase (NADPH) activity;GO:0055114-oxidation-reduction process
MA_10435613g0010	Chromatin assembly factor 1 subunit	GO:0005634-nucleus;GO:0009755-hormone-mediated signaling pathway
MA_10435627g0010	choline-phosphate cytidylyltransferase 2-like	GO:0009058-biosynthetic process;GO:0016779-nucleotidyltransferase activity
MA_10435654g0010	NAC domain-containing 35-like	GO:0000165-MAPK cascade;GO:0003700-sequence-specific DNA binding transcription factor activity;GO:0005622-intracellular;GO:0009814-defense response, incompatible interaction;GO:0009965-leaf morphogenesis;GO:0010200-response to chitin;GO:0045792-negative regulation of cell size;GO:0048281-inflorescence morphogenesis
MA_10435665g0010	phosphoinositide phosphatase SAC3
MA_10435693g0020	NRT1 PTR FAMILY -like
MA_10435695g0010	glycerol-3-phosphate transporter 1
MA_10435736g0010	pectin acetylesterase 9 isoform X2
MA_10435747g0010	---NA---
MA_10435748g0020	early response to dehydration 15
MA_10435775g0010	S-adenosylmethionine synthase 3	GO:0004478-methionine adenosyltransferase activity;GO:0005507-copper ion binding;GO:0005524-ATP binding;GO:0005737-cytoplasm;GO:0005886-plasma membrane;GO:0006556-S-adenosylmethionine biosynthetic process;GO:0006730-one-carbon metabolic process;GO:0009055-electron carrier activity;GO:0015979-photosynthesis;GO:0020037-heme binding;GO:0031361-integral to thylakoid membrane
MA_10435790g0010	scarecrow 4	GO:0003700-sequence-specific DNA binding transcription factor activity;GO:0006355-regulation of transcription, DNA-dependent
MA_10435797g0010	dirigent pDIR13
MA_10435875g0030	proton-exporting ATPase4
MA_10435887g0040	isocitrate dehydrogenase [NADP]	GO:0000287-magnesium ion binding;GO:0004450-isocitrate dehydrogenase (NADP+) activity;GO:0005737-cytoplasm;GO:0006097-glyoxylate cycle;GO:0006099-tricarboxylic acid cycle;GO:0006102-isocitrate metabolic process;GO:0051287-NAD binding
MA_10436004g0020	tryptophan aminotransferase-related 4-like
MA_10436042g0030	monothiol glutaredoxin-S17	GO:0005829-cytosol;GO:0006996-organelle organization;GO:0009408-response to heat;GO:0009926-auxin polar transport;GO:0051726-regulation of cell cycle;GO:0072593-reactive oxygen species metabolic process
MA_10436076g0010	cysteine-rich receptor kinase 2	GO:0016772-transferase activity, transferring phosphorus-containing groups
MA_10436080g0010	bifunctional 3-dehydroquinate dehydratase shikimate chloroplastic	GO:0000166-nucleotide binding;GO:0003855-3-dehydroquinate dehydratase activity;GO:0004764-shikimate 3-dehydrogenase (NADP+) activity;GO:0005829-cytosol;GO:0006865-amino acid transport;GO:0009570-chloroplast stroma;GO:0009793-embryo development ending in seed dormancy;GO:0019632-shikimate metabolic process
MA_10436108g0010	serine type endopeptidase inhibitor
MA_10436135g0010	unknown
MA_10436196g0010	UDP-glycosyltransferase 86A1	GO:0016757-transferase activity, transferring glycosyl groups
MA_10436214g0010	DUF674 domain-containing
MA_10436231g0020	sinapyl alcohol	GO:0046872-metal ion binding
MA_10436287g0020	proline-rich arabinogalactan 4
MA_10436322g0010	3-ketoacyl- thiolase peroxisomal	GO:0003988-acetyl-CoA C-acyltransferase activity;GO:0005730-nucleolus;GO:0005739-mitochondrion;GO:0005774-vacuolar membrane;GO:0005777-peroxisome;GO:0005829-cytosol;GO:0006635-fatty acid beta-oxidation;GO:0009407-toxin catabolic process;GO:0009507-chloroplast;GO:0009611-response to wounding;GO:0009695-jasmonic acid biosynthetic process;GO:0009789-positive regulation of abscisic acid mediated sign…
MA_10436344g0020	rust resistance kinase Lr10-like	GO:0004672-protein kinase activity;GO:0005488-binding
MA_10436414g0020	probable fructokinase- chloroplastic	GO:0004747-ribokinase activity;GO:0006014-D-ribose metabolic process;GO:0008865-fructokinase activity;GO:0009570-chloroplast stroma;GO:0016310-phosphorylation;GO:0019344-cysteine biosynthetic process
MA_10436437g0020	DUF2236 domain-containing
MA_10436515g0030	beta-glucosidase 22 isoform X3	GO:0016023-cytoplasmic membrane-bounded vesicle
MA_10436516g0030	histone H2B	GO:0005730-nucleolus;GO:0007020-microtubule nucleation;GO:0009506-plasmodesma;GO:0009534-chloroplast thylakoid;GO:0009570-chloroplast stroma
MA_10436609g0010	germin subfamily 2 member 1
MA_10436704g0010	trihelix transcription factor GT-3b-like	GO:0003677-DNA binding
MA_10436725g0010	E3 ubiquitin- ligase MIEL1-like	GO:0008270-zinc ion binding
MA_10436888g0010	probable alkaline neutral invertase B	GO:0004564-beta-fructofuranosidase activity;GO:0005829-cytosol;GO:0008152-metabolic process;GO:0033926-glycopeptide alpha-N-acetylgalactosaminidase activity
MA_10436904g0020	CO(2)-response secreted protease-like	GO:0008152-metabolic process;GO:0008233-peptidase activity;GO:0048046-apoplast
MA_10436986g0020	glycerophosphodiester phosphodiesterase chloroplastic-like
MA_10436994g0040	potassium channel AKT1-like	GO:0005242-inward rectifier potassium channel activity;GO:0005739-mitochondrion;GO:0005886-plasma membrane;GO:0006813-potassium ion transport;GO:0006826-iron ion transport;GO:0007155-cell adhesion;GO:0009414-response to water deprivation;GO:0009651-response to salt stress;GO:0010014-meristem initiation;GO:0010090-trichome morphogenesis;GO:0010106-cellular response to iron ion starvation;GO:001016…
MA_10437040g0010	glycerophosphodiester phosphodiesterase GDPD6	GO:0005773-vacuole;GO:0006071-glycerol metabolic process;GO:0006629-lipid metabolic process;GO:0008889-glycerophosphodiester phosphodiesterase activity;GO:0016023-cytoplasmic membrane-bounded vesicle
MA_10437042g0010	long chain acyl- synthetase peroxisomal	GO:0001676-long-chain fatty acid metabolic process;GO:0002213-defense response to insect;GO:0004467-long-chain fatty acid-CoA ligase activity;GO:0005777-peroxisome;GO:0006633-fatty acid biosynthetic process;GO:0006635-fatty acid beta-oxidation;GO:0010193-response to ozone;GO:0016020-membrane
MA_10437046g0010	Metal transporter Nramp6	GO:0005381-iron ion transmembrane transporter activity;GO:0005384-manganese ion transmembrane transporter activity;GO:0005886-plasma membrane;GO:0006875-cellular metal ion homeostasis;GO:0015086-cadmium ion transmembrane transporter activity;GO:0015103-inorganic anion transmembrane transporter activity;GO:0015692-lead ion transport;GO:0016491-oxidoreductase activity;GO:0034755-iron ion transmembr…
MA_10437064g0010	Purine permease
MA_10437119g0010	bifunctional epoxide hydrolase 2-like	GO:0005777-peroxisome;GO:0005829-cytosol;GO:0016787-hydrolase activity
MA_10437145g0010	CELLULOSE SYNTHASE INTERACTIVE 3
MA_10437163g0010	alanine--glyoxylate aminotransferase 2 homolog mitochondrial
MA_10437187g0010	probable LRR receptor-like serine threonine- kinase At5g10290
MA_10437205g0010	ubiquitin-conjugating enzyme E2-17 kDa	GO:0004842-ubiquitin-protein ligase activity;GO:0005524-ATP binding;GO:0005634-nucleus;GO:0005737-cytoplasm;GO:0016567-protein ubiquitination
MA_10437216g0010	NRT1 PTR FAMILY -like
MA_10437264g0010	dihydrolipoyl dehydrogenase chloroplastic	GO:0004148-dihydrolipoyl dehydrogenase activity;GO:0005829-cytosol;GO:0009055-electron carrier activity;GO:0009570-chloroplast stroma;GO:0009941-chloroplast envelope;GO:0015036-disulfide oxidoreductase activity;GO:0022900-electron transport chain;GO:0042744-hydrogen peroxide catabolic process;GO:0045454-cell redox homeostasis;GO:0050660-flavin adenine dinucleotide binding
MA_10437265g0020	universal stress A
MA_10508g0010	probable galacturonosyltransferase 13 isoform X1	GO:0005794-Golgi apparatus;GO:0007047-cell wall organization;GO:0010417-glucuronoxylan biosynthetic process;GO:0047262-polygalacturonate 4-alpha-galacturonosyltransferase activity
MA_105240g0010	aspartic ase nepenthesin-1	GO:0000041-transition metal ion transport;GO:0010228-vegetative to reproductive phase transition of meristem;GO:0010413-glucuronoxylan metabolic process;GO:0016787-hydrolase activity;GO:0016926-protein desumoylation;GO:0045492-xylan biosynthetic process;GO:0050665-hydrogen peroxide biosynthetic process
MA_105837g0010	unknown	GO:0005739-mitochondrion
MA_106551g0010	DUF2236 domain-containing
MA_10754g0010	polyubiquitin	GO:0005634-nucleus;GO:0005773-vacuole;GO:0006464-cellular protein modification process;GO:0006511-ubiquitin-dependent protein catabolic process;GO:0007568-aging;GO:0009751-response to salicylic acid stimulus
MA_10772g0010	methylesterase 17
MA_10840g0010	probable serine threonine- kinase WNK3	GO:0004674-protein serine/threonine kinase activity;GO:0006468-protein phosphorylation
MA_10844g0010	transcription factor VOZ1	GO:0009610-response to symbiotic fungus;GO:0045893-positive regulation of transcription, DNA-dependent
MA_108928g0010	elicitor-responsive 3
MA_108957g0010	R3H domain-containing 4
MA_109421g0010	zinc finger ZAT5-like
MA_109495g0010	---NA---
MA_109804g0010	auxin down-regulated	GO:0001666-response to hypoxia;GO:0005515-protein binding;GO:0005634-nucleus;GO:0005829-cytosol;GO:0005886-plasma membrane;GO:0009506-plasmodesma;GO:0009862-systemic acquired resistance, salicylic acid mediated signaling pathway;GO:0010310-regulation of hydrogen peroxide metabolic process
MA_111005g0010	UDP-glycosyltransferase 86A1 isoform X2	GO:0016740-transferase activity
MA_111188g0010	BEL1-like homeodomain 1
MA_111590g0010	---NA---
MA_11175g0010	AUGMIN subunit 8
MA_11187g0010	---NA---
MA_11225g0010	zinc finger
MA_113542g0010	cysteine-rich repeat secretory 55
MA_113573g0010	probable receptor-like serine threonine- kinase At5g57670	GO:0004674-protein serine/threonine kinase activity;GO:0004872-receptor activity;GO:0005524-ATP binding;GO:0006468-protein phosphorylation;GO:0006950-response to stress
MA_11486g0010	septum-promoting GTP-binding 1	GO:0005525-GTP binding;GO:0015824-proline transport;GO:0016192-vesicle-mediated transport;GO:0090404-pollen tube tip
MA_115374g0010	ALUMINUM SENSITIVE 3
MA_115530g0010	developmentally-regulated G- 3	GO:0003924-GTPase activity;GO:0005525-GTP binding;GO:0005829-cytosol;GO:0006184-GTP catabolic process;GO:0019003-GDP binding
MA_115550g0010	calcium-dependent kinase 1-like	GO:0004683-calmodulin-dependent protein kinase activity;GO:0005509-calcium ion binding;GO:0005515-protein binding;GO:0005524-ATP binding;GO:0005777-peroxisome;GO:0005789-endoplasmic reticulum membrane;GO:0046777-protein autophosphorylation
MA_116185g0010	ERF2 transcription factor
MA_116478g0010	O-glucosyltransferase rumi homolog
MA_116716g0010	WUSCHEL-related homeobox 13-like
MA_117029g0010	class IV chitinase
MA_117432g0010	probable aminotransferase TAT2	GO:0008483-transaminase activity
MA_117567g0010	glutathione S-transferase	GO:0004364-glutathione transferase activity;GO:0005737-cytoplasm
MA_11783g0010	glycine cleavage system H mitochondrial
MA_118671g0010	transcription factor	GO:0005488-binding;GO:0005622-intracellular;GO:0009987-cellular process
MA_11956g0010	unknown
MA_11973g0010	ubiquitin-conjugating enzyme E2
MA_119918g0010	calcium binding with EF-hand
MA_120020g0010	Homeodomain-like superfamily	GO:0000394-RNA splicing, via endonucleolytic cleavage and ligation;GO:0005739-mitochondrion;GO:0006355-regulation of transcription, DNA-dependent;GO:0009086-methionine biosynthetic process;GO:0009567-double fertilization forming a zygote and endosperm;GO:0010048-vernalization response;GO:0048573-photoperiodism, flowering
MA_12044g0010	---NA---
MA_120902g0010	malate glyoxysomal	GO:0004474-malate synthase activity;GO:0006097-glyoxylate cycle;GO:0006099-tricarboxylic acid cycle
MA_1209g0010	bifunctional epoxide hydrolase 2-like	GO:0003824-catalytic activity
MA_121031g0010	unknown
MA_12108g0010	2-methylene-furan-3-one reductase-like
MA_12125g0010	---NA---
MA_121326g0010	---NA---
MA_1213520g0010	BnaAnng33460D, partial
MA_121533g0010	transcription factor RAX3-like	GO:0003677-DNA binding
MA_12190g0010	ATP ADP
MA_122094g0010	annexin	GO:0006950-response to stress;GO:0009628-response to abiotic stimulus;GO:0046872-metal ion binding
MA_122499g0010	clathrin assembly At4g40080
MA_123133g0010	subtilisin-like protease	GO:0004252-serine-type endopeptidase activity;GO:0009505-plant-type cell wall;GO:0048046-apoplast;GO:0048359-mucilage metabolic process involved in seed coat development;GO:0080001-mucilage extrusion from seed coat
MA_123993g0020	amino acid permease 4-like	GO:0005622-intracellular;GO:0006612-protein targeting to membrane;GO:0006820-anion transport;GO:0006862-nucleotide transport;GO:0006888-ER to Golgi vesicle-mediated transport;GO:0006944-cellular membrane fusion;GO:0010363-regulation of plant-type hypersensitive response;GO:0015172-acidic amino acid transmembrane transporter activity;GO:0015175-neutral amino acid transmembrane transporter activity…
MA_124460g0010	cellulose synthase H1	GO:0016020-membrane
MA_125120g0010	zeatin O-glucosyltransferase-like
MA_125308g0010	GDSL esterase lipase At4g10955-like
MA_125599g0010	uncharacterized acetyltransferase At3g50280-like
MA_126021g0010	homeobox-leucine zipper HOX11	GO:0003677-DNA binding
MA_126270g0010	plant intracellular Ras-group-related LRR 9-like	GO:0016132-brassinosteroid biosynthetic process;GO:0055046-microgametogenesis
MA_126273g0010	probable WRKY transcription factor 57
MA_126371g0010	lysine histidine transporter 1-like	GO:0016020-membrane
MA_126568g0010	beta-ureidopropionase	GO:0003837-beta-ureidopropionase activity;GO:0005829-cytosol;GO:0006212-uracil catabolic process;GO:0043562-cellular response to nitrogen levels
MA_12670g0020	14-3-3 GF14 iota	GO:0005509-calcium ion binding;GO:0005524-ATP binding;GO:0005634-nucleus;GO:0005739-mitochondrion;GO:0005886-plasma membrane;GO:0009570-chloroplast stroma;GO:0009737-response to abscisic acid stimulus;GO:0009742-brassinosteroid mediated signaling pathway;GO:0019904-protein domain specific binding;GO:0051117-ATPase binding
MA_126866g0010	E3 ubiquitin- ligase MIEL1	GO:0008270-zinc ion binding
MA_126887g0010	zinc finger
MA_127220g0010	mitochondrial amidoxime reducing component 2-like
MA_127386g0010	probable 2-oxoglutarate-dependent dioxygenase AOP1
MA_127632g0010	prolyl 4-hydroxylase 1
MA_127753g0010	GDSL esterase lipase At2g42990-like
MA_128387g0010	receptor 12
MA_12847g0010	EF-hand domain	GO:0005829-cytosol
MA_128791g0010	probable choline kinase 2	GO:0004103-choline kinase activity;GO:0004305-ethanolamine kinase activity;GO:0016310-phosphorylation
MA_128961g0020	Receptor kinase 2
MA_12995g0010	histone
MA_13020g0010	ubiquitin-conjugating enzyme E2 28	GO:0004842-ubiquitin-protein ligase activity;GO:0005524-ATP binding;GO:0005622-intracellular;GO:0005886-plasma membrane;GO:0006301-postreplication repair;GO:0006635-fatty acid beta-oxidation;GO:0006944-cellular membrane fusion;GO:0016558-protein import into peroxisome matrix;GO:0016567-protein ubiquitination;GO:0031625-ubiquitin protein ligase binding;GO:0042023-DNA endoreduplication;GO:0043161-p…
MA_130557g0010	allantoate deiminase	GO:0005783-endoplasmic reticulum;GO:0006508-proteolysis;GO:0008237-metallopeptidase activity;GO:0010136-ureide catabolic process;GO:0015996-chlorophyll catabolic process;GO:0047652-allantoate deiminase activity
MA_130810g0010	sugar transport 13	GO:0005358-high-affinity hydrogen:glucose symporter activity;GO:0005886-plasma membrane;GO:0008643-carbohydrate transport;GO:0009506-plasmodesma;GO:0016021-integral to membrane;GO:0032440-2-alkenal reductase [NAD(P)] activity;GO:0043090-amino acid import;GO:0055085-transmembrane transport;GO:0055114-oxidation-reduction process
MA_131224g0010	patatin 2
MA_13142g0010	transcription factor E2FB-like	GO:0003677-DNA binding;GO:0003700-sequence-specific DNA binding transcription factor activity;GO:0005667-transcription factor complex;GO:0006355-regulation of transcription, DNA-dependent
MA_132265g0020	heavy metal-associated isoprenylated plant 3-like
MA_133096g0010	kinase chloroplastic	GO:0002213-defense response to insect;GO:0004674-protein serine/threonine kinase activity;GO:0004715-non-membrane spanning protein tyrosine kinase activity;GO:0005524-ATP binding;GO:0005886-plasma membrane;GO:0006468-protein phosphorylation;GO:0009536-plastid;GO:0050832-defense response to fungus
MA_133206g0010	SGT1 homolog	GO:0000165-MAPK cascade;GO:0005515-protein binding;GO:0005634-nucleus;GO:0005829-cytosol;GO:0006511-ubiquitin-dependent protein catabolic process;GO:0006612-protein targeting to membrane;GO:0009408-response to heat;GO:0009595-detection of biotic stimulus;GO:0009697-salicylic acid biosynthetic process;GO:0009734-auxin mediated signaling pathway;GO:0009853-photorespiration;GO:0009862-systemic acqui…
MA_13350g0010	26S protease regulatory subunit 6B homolog	GO:0000271-polysaccharide biosynthetic process;GO:0004871-signal transducer activity;GO:0005515-protein binding;GO:0005524-ATP binding;GO:0005618-cell wall;GO:0005634-nucleus;GO:0005829-cytosol;GO:0005886-plasma membrane;GO:0006094-gluconeogenesis;GO:0006635-fatty acid beta-oxidation;GO:0006888-ER to Golgi vesicle-mediated transport;GO:0007010-cytoskeleton organization;GO:0008233-peptidase activi…
MA_133864g0010	thaumatin 1b
MA_133g0010	---NA---
MA_134293g0010	unknown
MA_134669g0010	salicylate carboxymethyltransferase-like	GO:0008757-S-adenosylmethionine-dependent methyltransferase activity
MA_13536g0010	ras-related RABA5c	GO:0003924-GTPase activity;GO:0005525-GTP binding;GO:0005795-Golgi stack;GO:0005798-Golgi-associated vesicle;GO:0005802-trans-Golgi network;GO:0005829-cytosol;GO:0005886-plasma membrane;GO:0006184-GTP catabolic process;GO:0006886-intracellular protein transport;GO:0006913-nucleocytoplasmic transport;GO:0007264-small GTPase mediated signal transduction;GO:0009408-response to heat;GO:0048219-inter-…
MA_13545g0010	PIN-LIKES 2-like
MA_135835g0010	sodium calcium exchanger family
MA_136021g0010	lysine histidine transporter-like 8	GO:0005886-plasma membrane;GO:0006865-amino acid transport;GO:0010075-regulation of meristem growth;GO:0015171-amino acid transmembrane transporter activity;GO:0015837-amine transport
MA_136075g0010	P-loop containing nucleoside triphosphate hydrolase superfamily
MA_136233g0010	hydroxyethylthiazole kinase	GO:0016301-kinase activity;GO:0044237-cellular metabolic process
MA_136308g0010	methionine-S-oxide reductase	GO:0005886-plasma membrane;GO:0008113-peptide-methionine (S)-S-oxide reductase activity;GO:0055114-oxidation-reduction process
MA_136601g0010	aspartic ase nepenthesin-1	GO:0019538-protein metabolic process;GO:0044249-cellular biosynthetic process;GO:0044260-cellular macromolecule metabolic process;GO:0045491-xylan metabolic process
MA_136705g0010	---NA---
MA_137604g0010	Allene oxide cyclase chloroplastic	GO:0009507-chloroplast;GO:0046423-allene-oxide cyclase activity
MA_137874g0010	probable inactive receptor kinase At5g58300	GO:0004672-protein kinase activity;GO:0005886-plasma membrane;GO:0006084-acetyl-CoA metabolic process;GO:0007020-microtubule nucleation;GO:0007389-pattern specification process;GO:0008361-regulation of cell size;GO:0009505-plant-type cell wall;GO:0009506-plasmodesma;GO:0009664-plant-type cell wall organization;GO:0009926-auxin polar transport;GO:0010015-root morphogenesis;GO:0010075-regulation of…
MA_137887g0010	serine threonine- kinase D6PKL2	GO:0000226-microtubule cytoskeleton organization;GO:0000911-cytokinesis by cell plate formation;GO:0004674-protein serine/threonine kinase activity;GO:0005515-protein binding;GO:0005524-ATP binding;GO:0005730-nucleolus;GO:0005737-cytoplasm;GO:0006468-protein phosphorylation;GO:0009055-electron carrier activity;GO:0016705-oxidoreductase activity, acting on paired donors, with incorporation or redu…
MA_138049g0020	cytidine deaminase 1-like	GO:0004126-cytidine deaminase activity;GO:0005829-cytosol;GO:0009972-cytidine deamination
MA_138441g0010	triacylglycerol lipase 1	GO:0000096-sulfur amino acid metabolic process;GO:0003924-GTPase activity;GO:0004620-phospholipase activity;GO:0004806-triglyceride lipase activity;GO:0005488-binding;GO:0005634-nucleus;GO:0005759-mitochondrial matrix;GO:0006355-regulation of transcription, DNA-dependent;GO:0006633-fatty acid biosynthetic process;GO:0008652-cellular amino acid biosynthetic process;GO:0009056-catabolic process;GO:…
MA_138523g0010	molecular chaperone	GO:0005524-ATP binding;GO:0006260-DNA replication;GO:0006457-protein folding;GO:0009408-response to heat;GO:0009535-chloroplast thylakoid membrane;GO:0009941-chloroplast envelope;GO:0031072-heat shock protein binding;GO:0046872-metal ion binding;GO:0051082-unfolded protein binding
MA_138932g0010	cytochrome b561 domain-containing At2g30890-like	GO:0005739-mitochondrion;GO:0016020-membrane
MA_13901g0010	diphosphomevalonate decarboxylase MVD2	GO:0004163-diphosphomevalonate decarboxylase activity;GO:0005524-ATP binding;GO:0016126-sterol biosynthetic process;GO:0019745-pentacyclic triterpenoid biosynthetic process
MA_139148g0010	3-methyl-2-oxobutanoate hydroxymethyltransferase mitochondrial	GO:0003864-3-methyl-2-oxobutanoate hydroxymethyltransferase activity;GO:0005739-mitochondrion;GO:0008168-methyltransferase activity;GO:0008270-zinc ion binding;GO:0015940-pantothenate biosynthetic process;GO:0032259-methylation;GO:0050897-cobalt ion binding
MA_139193g0010	beta-glucosidase 11-like	GO:0016023-cytoplasmic membrane-bounded vesicle;GO:0016798-hydrolase activity, acting on glycosyl bonds
MA_139640g0010	CRAL-TRIO domain
MA_139873g0010	---NA---
MA_140297g0010	SUPPRESSOR OF K(+) TRANSPORT GROWTH DEFECT 1	GO:0005524-ATP binding;GO:0005739-mitochondrion;GO:0008568-microtubule-severing ATPase activity
MA_14051g0010	probable galactinol--sucrose galactosyltransferase 2	GO:0006979-response to oxidative stress;GO:0009506-plasmodesma;GO:0034484-raffinose catabolic process;GO:0047268-galactinol-raffinose galactosyltransferase activity;GO:0047274-galactinol-sucrose galactosyltransferase activity;GO:0052692-raffinose alpha-galactosidase activity;GO:0080167-response to karrikin
MA_140616g0010	glucosidase 2 subunit beta isoform X1
MA_140715g0010	zinc transporter chloroplastic isoform X1	GO:0000041-transition metal ion transport;GO:0016020-membrane;GO:0022890-inorganic cation transmembrane transporter activity;GO:0034220-ion transmembrane transport;GO:0046915-transition metal ion transmembrane transporter activity
MA_140980g0010	hypothetical protein 0_11217_01, partial
MA_140995g0010	unknown
MA_141445g0010	GDP-mannose 3,5-epimerase 1	GO:0000166-nucleotide binding;GO:0044237-cellular metabolic process;GO:0047918-GDP-mannose 3,5-epimerase activity;GO:0050662-coenzyme binding
MA_14148g0010	14-3-3 A
MA_141669g0010	cytochrome P450 734A1-like	GO:0008395-steroid hydroxylase activity;GO:0009416-response to light stimulus;GO:0009733-response to auxin stimulus;GO:0009741-response to brassinosteroid stimulus;GO:0010268-brassinosteroid homeostasis;GO:0016131-brassinosteroid metabolic process;GO:0046872-metal ion binding
MA_14317g0010	60S ribosomal	GO:0003735-structural constituent of ribosome;GO:0005840-ribosome;GO:0006412-translation
MA_1431939g0010	Arogenate dehydratase
MA_14333g0020	NRT1 PTR FAMILY -like
MA_14611g0020	heavy metal-associated isoprenylated plant 39-like
MA_1461g0010	Cadmium zinc-transporting ATPase HMA2	GO:0005385-zinc ion transmembrane transporter activity;GO:0005515-protein binding;GO:0005886-plasma membrane;GO:0006829-zinc ion transport;GO:0008152-metabolic process;GO:0009506-plasmodesma;GO:0009987-cellular process;GO:0010043-response to zinc ion;GO:0015086-cadmium ion transmembrane transporter activity;GO:0015662-ATPase activity, coupled to transmembrane movement of ions, phosphorylative mec…
MA_14786g0010	auxin induced	GO:0005622-intracellular;GO:0005886-plasma membrane;GO:0006612-protein targeting to membrane;GO:0009625-response to insect;GO:0009862-systemic acquired resistance, salicylic acid mediated signaling pathway;GO:0009963-positive regulation of flavonoid biosynthetic process;GO:0010363-regulation of plant-type hypersensitive response;GO:0031348-negative regulation of defense response
MA_1481g0010	CTP synthase-like isoform X1	GO:0000478-endonucleolytic cleavage involved in rRNA processing;GO:0003883-CTP synthase activity;GO:0005829-cytosol;GO:0009793-embryo development ending in seed dormancy;GO:0046686-response to cadmium ion
MA_14836g0010	TRANSPORT INHIBITOR RESPONSE 1-like	GO:0000822-inositol hexakisphosphate binding;GO:0002237-response to molecule of bacterial origin;GO:0004842-ubiquitin-protein ligase activity;GO:0005515-protein binding;GO:0006511-ubiquitin-dependent protein catabolic process;GO:0009734-auxin mediated signaling pathway;GO:0010011-auxin binding;GO:0010103-stomatal complex morphogenesis;GO:0010152-pollen maturation;GO:0010311-lateral root formation…
MA_148921g0010	probable LRR receptor-like serine threonine- kinase At5g48740	GO:0004674-protein serine/threonine kinase activity;GO:0006468-protein phosphorylation;GO:0045491-xylan metabolic process;GO:0050794-regulation of cellular process
MA_1489g0010	defensin 4	GO:0005576-extracellular region;GO:0016023-cytoplasmic membrane-bounded vesicle;GO:0031640-killing of cells of other organism;GO:0050829-defense response to Gram-negative bacterium;GO:0050832-defense response to fungus
MA_14971g0010	zinc-binding family
MA_150049g0010	pathogenesis-related PRB1-3-like
MA_15149g0010	F-box At2g27310-like
MA_15278g0010	---NA---
MA_152803g0010	thaumatin
MA_153080g0010	unknown
MA_1531973g0010	glycoside hydrolase family 71
MA_15438g0010	Polyadenylate-binding 1-B-binding	GO:0005794-Golgi apparatus;GO:0009987-cellular process;GO:0050896-response to stimulus
MA_154457g0010	unknown
MA_15502g0010	R2R3-MYB transcription factor MYB12
MA_15508g0010	glutamine synthetase	GO:0004356-glutamate-ammonia ligase activity;GO:0005524-ATP binding;GO:0005737-cytoplasm;GO:0006542-glutamine biosynthetic process;GO:0006807-nitrogen compound metabolic process
MA_1552801g0010	calcium binding with EF-hand
MA_15546g0010	probable leucine-rich repeat receptor kinase At5g49770	GO:0000166-nucleotide binding;GO:0004674-protein serine/threonine kinase activity;GO:0005739-mitochondrion;GO:0006468-protein phosphorylation;GO:0007165-signal transduction;GO:0010413-glucuronoxylan metabolic process;GO:0016023-cytoplasmic membrane-bounded vesicle;GO:0045492-xylan biosynthetic process
MA_1558069g0010	cytochrome P450 CYP76AA26
MA_1558499g0010	3-hydroxy-3-methylglutaryl reductase	GO:0004420-hydroxymethylglutaryl-CoA reductase (NADPH) activity;GO:0005515-protein binding;GO:0005777-peroxisome;GO:0005789-endoplasmic reticulum membrane;GO:0006816-calcium ion transport;GO:0007030-Golgi organization;GO:0007033-vacuole organization;GO:0009536-plastid;GO:0009611-response to wounding;GO:0009651-response to salt stress;GO:0009805-coumarin biosynthetic process;GO:0015936-coenzyme A …
MA_15683g0010	unknown
MA_158072g0010	cytochrome P450 71A1-like	GO:0004497-monooxygenase activity;GO:0005506-iron ion binding;GO:0016705-oxidoreductase activity, acting on paired donors, with incorporation or reduction of molecular oxygen
MA_158372g0010	unknown
MA_158424g0020	PREDICTED: uncharacterized protein At3g27210-like
MA_158635g0010	PR10
MA_158988g0010	endonuclease 4-like	GO:0000014-single-stranded DNA specific endodeoxyribonuclease activity;GO:0003676-nucleic acid binding;GO:0006308-DNA catabolic process;GO:0043765-T/G mismatch-specific endonuclease activity
MA_159244g0020	class IV chitinase
MA_159389g0020	---NA---
MA_161458g0010	glyceraldehyde-3-phosphate dehydrogenase chloroplastic	GO:0000166-nucleotide binding;GO:0004365-glyceraldehyde-3-phosphate dehydrogenase (NAD+) (phosphorylating) activity;GO:0005829-cytosol;GO:0006096-glycolysis;GO:0006098-pentose-phosphate shunt;GO:0006364-rRNA processing;GO:0006636-unsaturated fatty acid biosynthetic process;GO:0009409-response to cold;GO:0009535-chloroplast thylakoid membrane;GO:0009570-chloroplast stroma;GO:0009637-response to bl…
MA_161971g0010	CO(2)-response secreted protease-like	GO:0008152-metabolic process;GO:0008236-serine-type peptidase activity;GO:0048046-apoplast
MA_1627931g0010	---NA---
MA_162930g0010	cysteine-rich receptor kinase 2 isoform X1	GO:0004672-protein kinase activity;GO:0016310-phosphorylation
MA_164016g0010	F-box GID2	GO:0005515-protein binding;GO:0005634-nucleus;GO:0009845-seed germination;GO:0009939-positive regulation of gibberellic acid mediated signaling pathway;GO:0010162-seed dormancy process;GO:0019005-SCF ubiquitin ligase complex
MA_16474g0010	probable phosphatase 2C 40	GO:0003824-catalytic activity
MA_16483g0010	probable phosphatase 2C 27	GO:0004722-protein serine/threonine phosphatase activity;GO:0005634-nucleus;GO:0005737-cytoplasm;GO:0009409-response to cold;GO:0009414-response to water deprivation;GO:0009737-response to abscisic acid stimulus;GO:0010200-response to chitin;GO:0016311-dephosphorylation;GO:0061416-regulation of transcription from RNA polymerase II promoter in response to salt stress
MA_164923g0010	---NA---
MA_16525g0010	probable carboxylesterase 15
MA_165604g0010	spermine	GO:0004766-spermidine synthase activity;GO:0008152-metabolic process;GO:0016021-integral to membrane
MA_167343g0020	MLO 6
MA_168219g0010	---NA---
MA_168804g0010	REVERSION-TO-ETHYLENE SENSITIVITY1	GO:0005783-endoplasmic reticulum;GO:0005794-Golgi apparatus;GO:0010105-negative regulation of ethylene mediated signaling pathway
MA_169305g0010	homeobox-leucine zipper HAT5	GO:0000976-transcription regulatory region sequence-specific DNA binding;GO:0003700-sequence-specific DNA binding transcription factor activity;GO:0005634-nucleus;GO:0006355-regulation of transcription, DNA-dependent
MA_169317g0010	cysteine-rich receptor kinase 10	GO:0016772-transferase activity, transferring phosphorus-containing groups;GO:0044464-cell part
MA_169758g0010	serine threonine- kinase EDR1-like	GO:0004674-protein serine/threonine kinase activity;GO:0004712-protein serine/threonine/tyrosine kinase activity;GO:0004715-non-membrane spanning protein tyrosine kinase activity;GO:0005524-ATP binding;GO:0005829-cytosol;GO:0006468-protein phosphorylation
MA_16979g0020	TOPLESS-related 1 isoform 1	GO:0005634-nucleus;GO:0005829-cytosol;GO:0009733-response to auxin stimulus;GO:0009867-jasmonic acid mediated signaling pathway;GO:0010051-xylem and phloem pattern formation;GO:0010072-primary shoot apical meristem specification;GO:0042803-protein homodimerization activity;GO:0045892-negative regulation of transcription, DNA-dependent
MA_17135g0010	STICHEL-like 3
MA_172193g0010	methyltransferase DDB_G0268948	GO:0005739-mitochondrion;GO:0008152-metabolic process;GO:0046686-response to cadmium ion
MA_172276g0010	DMR6-LIKE OXYGENASE 2-like
MA_17334g0010	cathepsin B-like	GO:0016787-hydrolase activity
MA_17339g0040	glucan endo-1,3-beta-glucosidase 8-like	GO:0016798-hydrolase activity, acting on glycosyl bonds
MA_17373g0010	early nodulin 3
MA_17430g0010	PRLI-interacting factor
MA_174731g0010	unknown
MA_17523g0010	unknown
MA_17536g0010	sphinganine C4-monooxygenase 1-like	GO:0000170-sphingosine hydroxylase activity;GO:0000254-C-4 methylsterol oxidase activity;GO:0005506-iron ion binding;GO:0005783-endoplasmic reticulum;GO:0005794-Golgi apparatus;GO:0006633-fatty acid biosynthetic process;GO:0009640-photomorphogenesis;GO:0016021-integral to membrane;GO:0016126-sterol biosynthetic process;GO:0016787-hydrolase activity;GO:0046520-sphingoid biosynthetic process;GO:005…
MA_175750g0010	probable WRKY transcription factor 31
MA_175873g0010	cyclic nucleotide-gated ion channel 4	GO:0005261-cation channel activity;GO:0005516-calmodulin binding;GO:0009626-plant-type hypersensitive response;GO:0016020-membrane;GO:0030003-cellular cation homeostasis;GO:0030551-cyclic nucleotide binding;GO:0070838-divalent metal ion transport
MA_175884g0010	farnesyl pyrophosphate synthase 1-like
MA_17708g0010	probable serine threonine- kinase WNK9	GO:0004674-protein serine/threonine kinase activity;GO:0005506-iron ion binding;GO:0006468-protein phosphorylation
MA_177562g0020	unknown
MA_1780171g0010	hypothetical protein, partial
MA_178902g0010	unknown
MA_179641g0010	probable WRKY transcription factor 51
MA_180174g0010	unknown
MA_18042g0010	transcription factor bHLH66	GO:0003676-nucleic acid binding;GO:0006355-regulation of transcription, DNA-dependent;GO:0080147-root hair cell development
MA_18054g0010	probable calcium-binding CML43	GO:0005509-calcium ion binding;GO:0005515-protein binding;GO:0010091-trichome branching;GO:0046686-response to cadmium ion
MA_180744g0010	heavy metal-associated isoprenylated plant 41-like
MA_180857g0010	AFG1-like ATPase	GO:0005516-calmodulin binding;GO:0005524-ATP binding;GO:0005739-mitochondrion;GO:0009507-chloroplast;GO:0016036-cellular response to phosphate starvation;GO:0016887-ATPase activity;GO:0019243-methylglyoxal catabolic process to D-lactate;GO:0019375-galactolipid biosynthetic process;GO:0042631-cellular response to water deprivation
MA_18153g0010	NAC transcription factor 56
MA_181915g0010	unknown	GO:0005794-Golgi apparatus;GO:0009987-cellular process;GO:0050896-response to stimulus
MA_18237g0010	wall-associated	GO:0009987-cellular process;GO:0050896-response to stimulus
MA_183768g0010	F-box LRR-repeat 2
MA_18396g0010	NADPH:quinone oxidoreductase-like
MA_18417g0010	unknown
MA_18470g0010	basic endochitinase
MA_185360g0010	cationic peroxidase 1	GO:0016491-oxidoreductase activity;GO:0046872-metal ion binding
MA_18674g0010	respiratory burst oxidase homolog A	GO:0000165-MAPK cascade;GO:0002679-respiratory burst involved in defense response;GO:0005622-intracellular;GO:0005887-integral to plasma membrane;GO:0006612-protein targeting to membrane;GO:0007231-osmosensory signaling pathway;GO:0009409-response to cold;GO:0009414-response to water deprivation;GO:0009605-response to external stimulus;GO:0009611-response to wounding;GO:0009697-salicylic acid bio…
MA_18770g0010	pleiotropic drug resistance 1-like	GO:0000166-nucleotide binding;GO:0016887-ATPase activity
MA_18818g0010	unknown
MA_18870g0010	MACPF domain-containing At4g24290-like
MA_188810g0010	tau class glutathione S-transferase	GO:0004364-glutathione transferase activity;GO:0005737-cytoplasm
MA_188833g0010	peroxisomal acyl-coenzyme A oxidase 1
MA_18942g0010	MADS-box transcription factor 23-like
MA_18947g0010	DEP domain	GO:0016853-isomerase activity;GO:0042592-homeostatic process;GO:0044267-cellular protein metabolic process;GO:0044424-intracellular part
MA_189802g0010	Thaumatin
MA_19090g0010	tetraspanin-3-like	GO:0005886-plasma membrane;GO:0009506-plasmodesma
MA_19101g0010	MT3_PICGL ame: Full=Metallothionein EMB30
MA_191989g0010	probable transmembrane ascorbate ferrireductase 2	GO:0005794-Golgi apparatus;GO:0008805-carbon-monoxide oxygenase activity;GO:0009744-response to sucrose stimulus;GO:0009749-response to glucose stimulus;GO:0009750-response to fructose stimulus;GO:0016021-integral to membrane
MA_1920179g0010	3-oxo-Delta(4,5)-steroid 5-beta-reductase-like
MA_192059g0010	dormancy auxin associated
MA_1922g0010	intracellular pathogenesis-related
MA_193904g0010	lactoylglutathione lyase glyoxalase I family	GO:0016829-lyase activity
MA_19453g0040	homeobox-leucine zipper HAT5-like	GO:0003677-DNA binding
MA_1948g0010	NAC domain-containing 82	GO:0000303-response to superoxide;GO:0003677-DNA binding;GO:0003700-sequence-specific DNA binding transcription factor activity;GO:0005634-nucleus;GO:0005737-cytoplasm;GO:0009414-response to water deprivation;GO:0009644-response to high light intensity;GO:0009733-response to auxin stimulus;GO:0009738-abscisic acid mediated signaling pathway;GO:0009743-response to carbohydrate stimulus;GO:0009753-…
MA_194g0030	ubiquitin-conjugating enzyme E2 5A-like	GO:0004842-ubiquitin-protein ligase activity;GO:0005524-ATP binding;GO:0006301-postreplication repair;GO:0006635-fatty acid beta-oxidation;GO:0009407-toxin catabolic process;GO:0010286-heat acclimation;GO:0016567-protein ubiquitination;GO:0042023-DNA endoreduplication;GO:0043161-proteasomal ubiquitin-dependent protein catabolic process;GO:0051510-regulation of unidimensional cell growth;GO:005178…
MA_19604g0010	---NA---
MA_19604g0020	---NA---
MA_19658g0010	chaperone dnaJ chloroplastic-like	GO:0005515-protein binding;GO:0006950-response to stress;GO:0044238-primary metabolic process;GO:0044260-cellular macromolecule metabolic process;GO:0046872-metal ion binding
MA_197097g0010	EXORDIUM-like 2
MA_19732g0010	class VII chitinase
MA_197343g0010	---NA---
MA_1985g0010	two-on-two hemoglobin-3	GO:0001666-response to hypoxia;GO:0005344-oxygen transporter activity;GO:0009733-response to auxin stimulus;GO:0015671-oxygen transport;GO:0019825-oxygen binding;GO:0020037-heme binding
MA_19927g0010	PREDICTED: uncharacterized protein LOC103935145
MA_19942g0010	kinase TMKL1	GO:0004672-protein kinase activity;GO:0005886-plasma membrane;GO:0007389-pattern specification process;GO:0008152-metabolic process;GO:0009506-plasmodesma;GO:0009987-cellular process;GO:0010073-meristem maintenance;GO:0050789-regulation of biological process
MA_19953g0020	pathogenesis-related 5-like	GO:0000165-MAPK cascade;GO:0002679-respiratory burst involved in defense response;GO:0002831-regulation of response to biotic stimulus;GO:0005618-cell wall;GO:0005773-vacuole;GO:0006612-protein targeting to membrane;GO:0006944-cellular membrane fusion;GO:0009595-detection of biotic stimulus;GO:0009615-response to virus;GO:0009697-salicylic acid biosynthetic process;GO:0009862-systemic acquired re…
MA_19954g0010	small multi-drug export	GO:0009507-chloroplast;GO:0016020-membrane
MA_199561g0010	---NA---
MA_20010g0010	UDP-galactose UDP-glucose transporter 3	GO:0005459-UDP-galactose transmembrane transporter activity;GO:0005460-UDP-glucose transmembrane transporter activity;GO:0006457-protein folding;GO:0009408-response to heat;GO:0009553-embryo sac development;GO:0009555-pollen development;GO:0009627-systemic acquired resistance;GO:0009644-response to high light intensity;GO:0015780-nucleotide-sugar transport;GO:0030173-integral to Golgi membrane;GO…
MA_200725g0010	catalase-1 2
MA_20117g0010	CO(2)-response secreted protease-like	GO:0008152-metabolic process;GO:0008233-peptidase activity;GO:0044464-cell part;GO:0048046-apoplast
MA_201277g0010	BTB POZ domain-containing At3g09030
MA_20197g0010	probable BOI-related E3 ubiquitin- ligase 3 isoform X2
MA_20205g0020	probable serine threonine- kinase At4g35230	GO:0004650-polygalacturonase activity;GO:0004674-protein serine/threonine kinase activity;GO:0004713-protein tyrosine kinase activity;GO:0004872-receptor activity;GO:0005524-ATP binding;GO:0005576-extracellular region;GO:0005886-plasma membrane;GO:0005975-carbohydrate metabolic process;GO:0006468-protein phosphorylation;GO:0007047-cell wall organization;GO:0009742-brassinosteroid mediated signali…
MA_202096g0010	glucan endo-1,3-beta-glucosidase-like	GO:0004553-hydrolase activity, hydrolyzing O-glycosyl compounds;GO:0005618-cell wall;GO:0005774-vacuolar membrane;GO:0009651-response to salt stress;GO:0009817-defense response to fungus, incompatible interaction
MA_20230g0010	1-phosphatidylinositol-3-phosphate 5-kinase FAB1B	GO:0000285-1-phosphatidylinositol-3-phosphate 5-kinase activity;GO:0005488-binding;GO:0005739-mitochondrion;GO:0005768-endosome;GO:0007033-vacuole organization;GO:0009555-pollen development;GO:0010256-endomembrane system organization;GO:0044237-cellular metabolic process
MA_202591g0010	unknown
MA_2027g0010	unknown
MA_202816g0010	phosphoenolpyruvate carboxylase kinase 1-like
MA_203191g0010	ethylene-responsive element binding factor
MA_20384g0010	methyltransferase DDB_G0268948
MA_20406g0010	auxin down-regulated
MA_20437g0010	NAC domain
MA_204527g0010	dnaJ homolog subfamily B member 6 isoform X3	GO:0006457-protein folding;GO:0031072-heat shock protein binding;GO:0051082-unfolded protein binding
MA_20506g0010	amino acid permease	GO:0005622-intracellular;GO:0006612-protein targeting to membrane;GO:0006820-anion transport;GO:0006862-nucleotide transport;GO:0006888-ER to Golgi vesicle-mediated transport;GO:0006944-cellular membrane fusion;GO:0010363-regulation of plant-type hypersensitive response;GO:0015696-ammonium transport;GO:0015802-basic amino acid transport;GO:0016020-membrane;GO:0043069-negative regulation of progra…
MA_20561g0020	probable sarcosine oxidase	GO:0008115-sarcosine oxidase activity
MA_205823g0010	MDIS1-interacting receptor like kinase 2-like	GO:0008152-metabolic process;GO:0009987-cellular process;GO:0016301-kinase activity
MA_207601g0010	cyclin-dependent kinase inhibitor SMR4	GO:0005515-protein binding
MA_2093826g0010	glycosyl hydrolase
MA_214498g0010	low temprature induced	GO:0016021-integral to membrane
MA_214829g0010	BSP domain-containing protien precursor
MA_215266g0020	probable leucine-rich repeat receptor kinase At1g35710
MA_216440g0010	---NA---
MA_21662g0010	uncharacterized transporter	GO:0006810-transport;GO:0016020-membrane;GO:0016023-cytoplasmic membrane-bounded vesicle
MA_216772g0010	G-type lectin S-receptor-like serine threonine- kinase SD2-5
MA_21726g0010	ubiquitin 5
MA_217446g0010	non-specific phospholipase C2	GO:0016757-transferase activity, transferring glycosyl groups;GO:0016788-hydrolase activity, acting on ester bonds
MA_217755g0010	glycoside hydrolase family 71
MA_217935g0010	alpha-amylase-like
MA_218345g0010	RING finger	GO:0008270-zinc ion binding
MA_2185811g0010	mitogen-activated kinase kinase 9-like
MA_219456g0010	glucan endo-1,3-beta-glucosidase 11-like isoform X2	GO:0016787-hydrolase activity
MA_220041g0010	SIEVE ELEMENT OCCLUSION C
MA_22012g0010	heavy metal-associated isoprenylated plant 39-like	GO:0030001-metal ion transport;GO:0046872-metal ion binding
MA_220550g0010	clavaminate synthase At3g21360	GO:0005634-nucleus
MA_22140g0010	transcription repressor MYB4-like	GO:0003677-DNA binding;GO:0003700-sequence-specific DNA binding transcription factor activity;GO:0006598-polyamine catabolic process;GO:0006857-oligopeptide transport;GO:0009611-response to wounding;GO:0009751-response to salicylic acid stimulus;GO:0009753-response to jasmonic acid stimulus;GO:0009805-coumarin biosynthetic process;GO:0010224-response to UV-B;GO:0042398-cellular modified amino aci…
MA_22384g0010	---NA---
MA_2255g0010	unknown
MA_226001g0010	ammonium transporter AMT2	GO:0008519-ammonium transmembrane transporter activity;GO:0016021-integral to membrane;GO:0072488-ammonium transmembrane transport
MA_226275g0010	probable alpha-mannosidase At5g13980
MA_22632g0010	NADP-dependent malic enzyme	GO:0006108-malate metabolic process;GO:0016619-malate dehydrogenase (oxaloacetate-decarboxylating) activity;GO:0046872-metal ion binding;GO:0051287-NAD binding;GO:0055114-oxidation-reduction process
MA_230170g0010	AAA-ATPase mitochondrial-like
MA_230904g0010	cinnamoyl-
MA_230960g0010	non-specific lipid-transfer 4-like
MA_233121g0010	probable sulfate transporter	GO:0016020-membrane
MA_233898g0010	MT3_PICGL ame: Full=Metallothionein EMB30
MA_234311g0010	lipase-like PAD4
MA_2351567g0010	nuclear transcription factor Y subunit B-3
MA_23656g0010
MA_237144g0010	---NA---
MA_237434g0010	serine threonine- kinase
MA_239561g0010	unknown
MA_241806g0010	diphthamide biosynthesis 3-like
MA_24219g0010	RPM1-interacting 4-like
MA_24539g0010	cytochrome P450 monooxygenase CYP736B
MA_24574g0010	LURP-one-related 15-like
MA_24872g0010	MT3_PICGL ame: Full=Metallothionein EMB30
MA_248791g0010	plastid movement impaired	GO:0005886-plasma membrane;GO:0009624-response to nematode
MA_2487g0010	PREDICTED: uncharacterized protein LOC109479534
MA_251404g0010	tubulin beta chain	GO:0003924-GTPase activity;GO:0005198-structural molecule activity;GO:0005525-GTP binding;GO:0005618-cell wall;GO:0005874-microtubule;GO:0005886-plasma membrane;GO:0006184-GTP catabolic process;GO:0007018-microtubule-based movement;GO:0009507-chloroplast;GO:0046686-response to cadmium ion;GO:0051258-protein polymerization
MA_2519783g0010	unknown
MA_25308g0010	---NA---
MA_253867g0010	unknown
MA_25710g0010	---NA---
MA_25862g0010	unknown	GO:0005886-plasma membrane
MA_25900g0010	calcium binding with EF-hand
MA_25927g0010	DUF1677 family
MA_264971g0010	NAC domain-containing 68-like
MA_26738g0010	gibberellin 2-beta-dioxygenase 1-like	GO:0008152-metabolic process;GO:0009987-cellular process;GO:0016491-oxidoreductase activity
MA_267888g0010	probable disease resistance At4g33300	GO:0031347-regulation of defense response;GO:0042742-defense response to bacterium;GO:0048046-apoplast;GO:0050794-regulation of cellular process
MA_26842g0010	dormancy auxin associated
MA_26896g0010	nodulin homeobox
MA_27253g0010	sucrose synthase 2
MA_27352g0010	dihydropyrimidine dehydrogenase (NADP(+)) chloroplastic	GO:0004158-dihydroorotate oxidase activity;GO:0006207-'de novo' pyrimidine nucleobase biosynthetic process;GO:0006212-uracil catabolic process;GO:0006222-UMP biosynthetic process;GO:0009570-chloroplast stroma;GO:0017113-dihydropyrimidine dehydrogenase (NADP+) activity;GO:0043562-cellular response to nitrogen levels;GO:0055114-oxidation-reduction process
MA_27463g0010	receptor 12
MA_27541g0010	sinapyl alcohol	GO:0046872-metal ion binding
MA_276143g0010	mitogen-activated kinase kinase kinase NPK1-like	GO:0000166-nucleotide binding;GO:0004674-protein serine/threonine kinase activity;GO:0006468-protein phosphorylation
MA_27638g0010	serine threonine receptor-like kinase NFP
MA_277805g0010	unknown
MA_27987g0010	abscisic acid receptor PYL2-like	GO:0004872-receptor activity;GO:0009738-abscisic acid mediated signaling pathway;GO:0010029-regulation of seed germination;GO:0010427-abscisic acid binding;GO:0042803-protein homodimerization activity;GO:0080163-regulation of protein serine/threonine phosphatase activity
MA_28035g0010	high-affinity nitrate transporter	GO:0006810-transport
MA_28098g0010	glucan endo-1,3-beta-glucosidase-like	GO:0016798-hydrolase activity, acting on glycosyl bonds
MA_281368g0010	water deficit inducible LP3	GO:0006950-response to stress
MA_282139g0010	hypothetical protein MTR_5g020090
MA_28222g0010	flavonoid 3 -hydroxylase	GO:0005506-iron ion binding;GO:0016491-oxidoreductase activity
MA_28638g0010	transcription factor bHLH35-like	GO:0008152-metabolic process
MA_28841g0010	probable NAD(P)H dehydrogenase (quinone) FQR1-like 2
MA_29029g0010	Maternal effect embryo arrest isoform 1
MA_291382g0010	AAA-ATPase mitochondrial-like
MA_293357g0010	unknown
MA_295001g0010	abscisic acid 8 -hydroxylase 1-like	GO:0009055-electron carrier activity;GO:0009414-response to water deprivation;GO:0009639-response to red or far red light;GO:0010200-response to chitin;GO:0010295-(+)-abscisic acid 8'-hydroxylase activity;GO:0019825-oxygen binding;GO:0020037-heme binding;GO:0046345-abscisic acid catabolic process;GO:0048838-release of seed from dormancy;GO:0050832-defense response to fungus;GO:0055114-oxidation-r…
MA_295712g0010	class VII chitinase
MA_2974g0010	NEDD8-conjugating enzyme Ubc12	GO:0004842-ubiquitin-protein ligase activity;GO:0005524-ATP binding;GO:0016567-protein ubiquitination
MA_3016g0010	pyruvate dehydrogenase E1 component subunit mitochondrial-like
MA_304461g0010	probable carboxylesterase 15
MA_306494g0010	unknown
MA_30723g0010	alpha,alpha-trehalose-phosphate synthase [UDP-forming] 5-like	GO:0003825-alpha,alpha-trehalose-phosphate synthase (UDP-forming) activity;GO:0004805-trehalose-phosphatase activity;GO:0005992-trehalose biosynthetic process
MA_30833g0010	alpha-amylase isozyme 3D-like	GO:0004556-alpha-amylase activity;GO:0005509-calcium ion binding;GO:0005983-starch catabolic process;GO:0005987-sucrose catabolic process;GO:0009737-response to abscisic acid stimulus;GO:0009739-response to gibberellin stimulus;GO:0016023-cytoplasmic membrane-bounded vesicle;GO:0016779-nucleotidyltransferase activity;GO:0032940-secretion by cell;GO:0048046-apoplast
MA_30833g0020	alpha-amylase isozyme 3D-like	GO:0004556-alpha-amylase activity;GO:0005983-starch catabolic process;GO:0005987-sucrose catabolic process;GO:0009725-response to hormone stimulus;GO:0016023-cytoplasmic membrane-bounded vesicle;GO:0043169-cation binding
MA_30848g0010	myb-related 305-like	GO:0003677-DNA binding;GO:0003700-sequence-specific DNA binding transcription factor activity;GO:0006355-regulation of transcription, DNA-dependent
MA_3099234g0010	thaumatin
MA_315574g0010	LRR receptor-like serine threonine- kinase FLS2
MA_320571g0010	cytochrome P450 709B2-like	GO:0016491-oxidoreductase activity
MA_321571g0010	probable glucan 1,3-beta-glucosidase A
MA_32466g0010	non-symbiotic hemoglobin 1-like	GO:0015671-oxygen transport;GO:0019825-oxygen binding;GO:0020037-heme binding
MA_325926g0010	unknown
MA_3262g0010	SNF1-related kinase regulatory subunit beta-2	GO:0016740-transferase activity
MA_32640g0010	universal stress
MA_327445g0010	inactive leucine-rich repeat receptor kinase CORYNE	GO:0004674-protein serine/threonine kinase activity;GO:0004713-protein tyrosine kinase activity;GO:0005488-binding;GO:0005886-plasma membrane;GO:0010942-positive regulation of cell death;GO:0031349-positive regulation of defense response;GO:0044237-cellular metabolic process;GO:0060862-negative regulation of floral organ abscission
MA_32823g0010	MLO 10
MA_328353g0010	oxalate-- ligase-like	GO:0005829-cytosol;GO:0008756-o-succinylbenzoate-CoA ligase activity;GO:0009506-plasmodesma;GO:0009570-chloroplast stroma;GO:0010030-positive regulation of seed germination;GO:0010167-response to nitrate;GO:0010214-seed coat development;GO:0015706-nitrate transport;GO:0016208-AMP binding;GO:0033611-oxalate catabolic process;GO:0046482-para-aminobenzoic acid metabolic process;GO:0046686-response t…
MA_3294g0010	inactive LRR receptor-like serine threonine- kinase BIR2	GO:0004672-protein kinase activity;GO:0005886-plasma membrane;GO:0009507-chloroplast;GO:0016023-cytoplasmic membrane-bounded vesicle;GO:0016310-phosphorylation;GO:0030968-endoplasmic reticulum unfolded protein response
MA_331330g0010	unknown	GO:0005622-intracellular;GO:0009611-response to wounding;GO:0009620-response to fungus;GO:0009695-jasmonic acid biosynthetic process;GO:0009738-abscisic acid mediated signaling pathway;GO:0009753-response to jasmonic acid stimulus;GO:0010200-response to chitin;GO:0030968-endoplasmic reticulum unfolded protein response;GO:0035556-intracellular signal transduction
MA_33140g0010	heavy metal-associated isoprenylated plant 39-like
MA_334306g0010	RHS repeat-associated core domain-containing
MA_33479g0010	NYN domain
MA_3370g0010	unknown
MA_337982g0010	phospholipase D zeta 1-like	GO:0000165-MAPK cascade;GO:0004630-phospholipase D activity;GO:0005543-phospholipid binding;GO:0005622-intracellular;GO:0006612-protein targeting to membrane;GO:0009409-response to cold;GO:0009738-abscisic acid mediated signaling pathway;GO:0009862-systemic acquired resistance, salicylic acid mediated signaling pathway;GO:0009867-jasmonic acid mediated signaling pathway;GO:0010363-regulation of p…
MA_3380g0010	RING-H2 finger ATL74-like
MA_338551g0010	---NA---
MA_34216g0010	glycerophosphodiester phosphodiesterase GDPDL3-like
MA_343701g0010	UDP-glycosyltransferase 86A2	GO:0016740-transferase activity
MA_3443g0010	auxin aluminum responsive
MA_344969g0010	AAA-ATPase At4g30250-like	GO:0009407-toxin catabolic process;GO:0010583-response to cyclopentenone;GO:0017111-nucleoside-triphosphatase activity
MA_3450116g0010	glucan endo-1,3-beta-glucosidase 12-like
MA_345915g0010	---NA---
MA_3460g0010	Nuclear transport factor 2	GO:0005635-nuclear envelope;GO:0005829-cytosol;GO:0005886-plasma membrane;GO:0006606-protein import into nucleus;GO:0006612-protein targeting to membrane;GO:0006820-anion transport;GO:0006862-nucleotide transport;GO:0006869-lipid transport;GO:0006888-ER to Golgi vesicle-mediated transport;GO:0006891-intra-Golgi vesicle-mediated transport;GO:0006944-cellular membrane fusion;GO:0008536-Ran GTPase b…
MA_346810g0010	---NA---
MA_34981g0010	universal stress PHOS34
MA_35014g0010	bZIP transcription factor 11-like
MA_3507354g0010	beta-hexosaminidase 1	GO:0004563-beta-N-acetylhexosaminidase activity;GO:0005773-vacuole;GO:0005829-cytosol;GO:0009505-plant-type cell wall
MA_35169g0010	probable proline transporter 2 isoform X1	GO:0005886-plasma membrane;GO:0015193-L-proline transmembrane transporter activity;GO:0015824-proline transport;GO:0015837-amine transport;GO:0043090-amino acid import
MA_35233g0010	cysteine-rich repeat secretory 55
MA_35352g0010	SENESCENCE-ASSOCIATED GENE mitochondrial-like
MA_3550g0020	CO(2)-response secreted protease
MA_356418g0010	---NA---
MA_357183g0010	SRG1	GO:0008152-metabolic process;GO:0016491-oxidoreductase activity
MA_35894g0010	Seven transmembrane 1
MA_3688g0010	homeobox-leucine zipper ATHB-13-like	GO:0000976-transcription regulatory region sequence-specific DNA binding;GO:0003700-sequence-specific DNA binding transcription factor activity;GO:0005634-nucleus;GO:0006355-regulation of transcription, DNA-dependent
MA_37077g0020	lachrymatory-factor synthase-like
MA_372199g0010	coronatine-insensitive 1
MA_37221g0020	WD repeat-containing 62
MA_3745g0010	ALA-interacting subunit 3	GO:0005515-protein binding;GO:0005794-Golgi apparatus;GO:0005886-plasma membrane;GO:0006865-amino acid transport;GO:0006944-cellular membrane fusion;GO:0009543-chloroplast thylakoid lumen;GO:0009627-systemic acquired resistance;GO:0009697-salicylic acid biosynthetic process;GO:0009723-response to ethylene stimulus;GO:0009738-abscisic acid mediated signaling pathway;GO:0009827-plant-type cell wall…
MA_375520g0010	Src homology-3 domain	GO:0005634-nucleus;GO:0005829-cytosol;GO:0005886-plasma membrane
MA_3796100g0010	subtilisin-like protease
MA_381265g0010	DUF1677 domain-containing
MA_3821g0010	Glutelin type-A 1	GO:0005507-copper ion binding;GO:0005794-Golgi apparatus;GO:0005829-cytosol;GO:0008270-zinc ion binding;GO:0009506-plasmodesma;GO:0045735-nutrient reservoir activity
MA_38463g0010	heavy metal-associated domain	GO:0030001-metal ion transport;GO:0046872-metal ion binding
MA_387320g0010	NUCLEAR FUSION DEFECTIVE 4-like
MA_38801g0010	CO(2)-response secreted protease-like	GO:0008152-metabolic process;GO:0008233-peptidase activity;GO:0048046-apoplast
MA_3882590g0010	SDD1
MA_389505g0010	hypothetical protein 0_12663_02, partial
MA_3901g0010	SUMO-conjugating enzyme SCE1
MA_390667g0010	NBS-LRR
MA_39107g0020	predicted protein
MA_3920672g0010	---NA---
MA_394353g0010	Lysine-ketoglutarate reductase saccharopine dehydrogenase1	GO:0005829-cytosol;GO:0009744-response to sucrose stimulus;GO:0009750-response to fructose stimulus;GO:0010228-vegetative to reproductive phase transition of meristem;GO:0016491-oxidoreductase activity;GO:0016926-protein desumoylation;GO:0050665-hydrogen peroxide biosynthetic process;GO:0080167-response to karrikin
MA_39840g0010	cinnamoyl- reductase 2-like
MA_40048g0010	unknown
MA_40151g0020	lipase-like PAD4
MA_4030165g0010	LRR receptor-like serine threonine- kinase GSO1
MA_403263g0010	ABA-responsive LEA
MA_40406g0010	auxin-responsive SAUR71-like	GO:0009733-response to auxin stimulus
MA_40653g0010	Glycosyl family 14
MA_40797g0010	hypothetical protein AXG93_4773s1440
MA_408078g0010	FAD-dependent urate hydroxylase-like	GO:0008152-metabolic process;GO:0050832-defense response to fungus
MA_408628g0010	---NA---
MA_40909g0010	F-box only 13
MA_41021g0010	unknown
MA_4125493g0010	universal stress PHOS34-like	GO:0002238-response to molecule of fungal origin;GO:0005773-vacuole;GO:0005794-Golgi apparatus;GO:0006950-response to stress
MA_41289g0010	AT-hook motif nuclear-localized 28-like
MA_41988g0010	P-loop containing nucleoside triphosphate hydrolase superfamily
MA_427242g0010	TIR P-loop LRR
MA_4284024g0010	---NA---
MA_4284756g0010	---NA---
MA_432009g0010	unknown
MA_4324817g0010	CBL-interacting serine threonine- kinase 6-like
MA_4334g0010	catechol O-methyltransferase	GO:0006575-cellular modified amino acid metabolic process;GO:0007565-female pregnancy;GO:0007612-learning;GO:0008210-estrogen metabolic process;GO:0014070-response to organic cyclic compound;GO:0016206-catechol O-methyltransferase activity;GO:0032496-response to lipopolysaccharide;GO:0042493-response to drug;GO:0044464-cell part;GO:0045963-negative regulation of dopamine metabolic process;GO:0048…
MA_43488g0010	unknown
MA_43896g0010	heat stress transcription factor A-4b-like
MA_439703g0010	beta-carotene hydroxylase
MA_44078g0010	probable E3 ubiquitin- ligase RNF217
MA_44287g0010	unknown
MA_44394g0020	NDR1 HIN1 13
MA_445017g0010	isoflavone reductase homolog	GO:0000166-nucleotide binding;GO:0009807-lignan biosynthetic process;GO:0047526-2'-hydroxyisoflavone reductase activity;GO:0055114-oxidation-reduction process
MA_4460g0020	phospholipid-transporting ATPase 1	GO:0000166-nucleotide binding;GO:0005515-protein binding;GO:0005622-intracellular;GO:0005886-plasma membrane;GO:0006612-protein targeting to membrane;GO:0009963-positive regulation of flavonoid biosynthetic process;GO:0010363-regulation of plant-type hypersensitive response;GO:0015662-ATPase activity, coupled to transmembrane movement of ions, phosphorylative mechanism;GO:0046872-metal ion binding
MA_4477g0010	cysteine ase inhibitor 12
MA_4501g0010	leucine-rich repeat domain-containing
MA_4505582g0010	dehydrin
MA_453630g0010	cationic amino acid transporter 1-like	GO:0005313-L-glutamate transmembrane transporter activity;GO:0005622-intracellular;GO:0005886-plasma membrane;GO:0006612-protein targeting to membrane;GO:0006862-nucleotide transport;GO:0006888-ER to Golgi vesicle-mediated transport;GO:0006944-cellular membrane fusion;GO:0009407-toxin catabolic process;GO:0010363-regulation of plant-type hypersensitive response;GO:0010583-response to cyclopenteno…
MA_454112g0010	3-hydroxy-3-methylglutaryl-coenzyme A reductase 1	GO:0004420-hydroxymethylglutaryl-CoA reductase (NADPH) activity;GO:0008299-isoprenoid biosynthetic process;GO:0015936-coenzyme A metabolic process;GO:0016021-integral to membrane;GO:0050661-NADP binding;GO:0055114-oxidation-reduction process
MA_45528g0010	probable calcium-binding CML49	GO:0005509-calcium ion binding;GO:0010286-heat acclimation;GO:0030048-actin filament-based movement;GO:0051645-Golgi localization;GO:0051646-mitochondrion localization;GO:0060151-peroxisome localization
MA_458638g0010	calmodulin 3	GO:0005777-peroxisome
MA_45897g0010	Eukaryotic translation initiation factor 1A	GO:0003743-translation initiation factor activity;GO:0005829-cytosol;GO:0006413-translational initiation
MA_4602g0020	DUF1338 domain-containing
MA_460877g0010	TMV resistance N-like
MA_46113g0010	3-ketoacyl- synthase 11	GO:0006084-acetyl-CoA metabolic process;GO:0006633-fatty acid biosynthetic process;GO:0006816-calcium ion transport;GO:0007030-Golgi organization;GO:0009409-response to cold;GO:0009416-response to light stimulus;GO:0009651-response to salt stress;GO:0009832-plant-type cell wall biogenesis;GO:0016020-membrane;GO:0016049-cell growth;GO:0016126-sterol biosynthetic process;GO:0016132-brassinosteroid …
MA_46121g0010	uncharacterized protein LOC109816402
MA_461761g0010	zinc-finger homeodomain 4-like	GO:0003677-DNA binding;GO:0045893-positive regulation of transcription, DNA-dependent
MA_467252g0010	NRT1 PTR FAMILY -like	GO:0005886-plasma membrane
MA_46902g0010	glutamate receptor -like	GO:0004888-transmembrane signaling receptor activity;GO:0005216-ion channel activity
MA_469246g0010	peamaclein-like
MA_46972g0010	copper transport CCH
MA_47071g0010	---NA---
MA_474922g0010	unknown
MA_475809g0010	glucan endo-1,3-beta-glucosidase-like	GO:0016787-hydrolase activity
MA_477384g0010	UDP-rhamnose:rhamnosyltransferase 1	GO:0016740-transferase activity
MA_479818g0010	probable glucan 1,3-beta-glucosidase A	GO:0005488-binding
MA_48038g0010	jasmonate O-methyltransferase	GO:0008757-S-adenosylmethionine-dependent methyltransferase activity
MA_4803g0010	D -box ATP-dependent RNA helicase chloroplastic isoform X3
MA_48114g0010	alpha,alpha-trehalose-phosphate synthase [UDP-forming] 5-like	GO:0000023-maltose metabolic process;GO:0003825-alpha,alpha-trehalose-phosphate synthase (UDP-forming) activity;GO:0004805-trehalose-phosphatase activity;GO:0005992-trehalose biosynthetic process;GO:0019252-starch biosynthetic process;GO:0043085-positive regulation of catalytic activity
MA_4815g0010	mitochondrial phosphate carrier mitochondrial-like	GO:0005618-cell wall;GO:0005743-mitochondrial inner membrane;GO:0005774-vacuolar membrane;GO:0005794-Golgi apparatus;GO:0006098-pentose-phosphate shunt;GO:0006810-transport;GO:0009507-chloroplast;GO:0009651-response to salt stress;GO:0009723-response to ethylene stimulus;GO:0016021-integral to membrane
MA_48202g0010	probable disease resistance At4g27220
MA_482647g0010	SDD1	GO:0005794-Golgi apparatus;GO:0008233-peptidase activity;GO:0009505-plant-type cell wall;GO:0009506-plasmodesma;GO:0043170-macromolecule metabolic process;GO:0044237-cellular metabolic process;GO:0044238-primary metabolic process;GO:0048513-organ development;GO:0050789-regulation of biological process;GO:0071669-plant-type cell wall organization or biogenesis
MA_48747g0010	calcium binding with EF-hand
MA_4894535g0010	probable strigolactone esterase DAD2
MA_489467g0010	glycoside hydrolase family 71
MA_491606g0010	glucosidase 2 subunit beta-like isoform X1
MA_49332g0010	UDP-glycosyltransferase 74E2-like	GO:0016758-transferase activity, transferring hexosyl groups
MA_493782g0010	dual specificity kinase shkC-like isoform X1
MA_49382g0010	serine carboxypeptidase-like 27	GO:0004185-serine-type carboxypeptidase activity;GO:0005773-vacuole;GO:0006508-proteolysis;GO:0007020-microtubule nucleation;GO:0016023-cytoplasmic membrane-bounded vesicle
MA_49467g0010	disease resistance gene
MA_495777g0010	unknown
MA_49677g0010	unknown
MA_498632g0010	clavaminate synthase At3g21360	GO:0005634-nucleus
MA_498957g0010	basic 7S globulin-like	GO:0005794-Golgi apparatus;GO:0005886-plasma membrane;GO:0009505-plant-type cell wall;GO:0009506-plasmodesma;GO:0009651-response to salt stress
MA_4992g0010	serine carboxypeptidase-like 45	GO:0004185-serine-type carboxypeptidase activity;GO:0006508-proteolysis;GO:0009505-plant-type cell wall;GO:0009506-plasmodesma;GO:0016023-cytoplasmic membrane-bounded vesicle
MA_500227g0010	alcohol
MA_5011649g0010	universal stress A
MA_502530g0010	cationic peroxidase 1-like	GO:0016023-cytoplasmic membrane-bounded vesicle
MA_502836g0010	unknown
MA_5029466g0010	class IV chitinase
MA_50378g0010	eukaryotic initiation factor 4A-11	GO:0003676-nucleic acid binding;GO:0005524-ATP binding;GO:0008026-ATP-dependent helicase activity
MA_50550g0010	auxin efflux carrier	GO:0006810-transport;GO:0016020-membrane
MA_50g0010
MA_5112g0010	NRT1 PTR FAMILY -like
MA_5115g0010	NAC domain-containing 68-like	GO:0003677-DNA binding;GO:0006355-regulation of transcription, DNA-dependent;GO:0009611-response to wounding;GO:0009788-negative regulation of abscisic acid mediated signaling pathway
MA_5118g0020	U-box domain-containing 7-like
MA_5131941g0010	unknown
MA_51451g0010	unknown
MA_5170784g0010	glutathione S-transferase
MA_51733g0010	macrophage erythroblast attacher
MA_5177503g0010	phospholipase A1- chloroplastic
MA_51890g0010	C75A1_PINTA ame: Full=Cytochrome P450 750A1 ame: Full=Cytochrome P450 CYPC
MA_522972g0010	dihydroflavonol 4-reductase
MA_52440g0010	transcription factor TCP4	GO:0000165-MAPK cascade;GO:0003677-DNA binding;GO:0003700-sequence-specific DNA binding transcription factor activity;GO:0005622-intracellular;GO:0006417-regulation of translation;GO:0006612-protein targeting to membrane;GO:0009617-response to bacterium;GO:0009733-response to auxin stimulus;GO:0009793-embryo development ending in seed dormancy;GO:0009862-systemic acquired resistance, salicylic ac…
MA_52661g0010	U-box domain-containing 21-like
MA_52889g0010	calmodulin
MA_53043g0010	ubiquitin-NEDD8 RUB2	GO:0005829-cytosol;GO:0005886-plasma membrane;GO:0009693-ethylene biosynthetic process;GO:0009733-response to auxin stimulus;GO:0009790-embryo development;GO:0045116-protein neddylation
MA_531422g0010	unknown
MA_53252g0020	transcription factor LHW-like isoform X3
MA_5342438g0010	---NA---
MA_53496g0010	cysteine-rich receptor kinase 2
MA_53673g0010	pathogenesis-related PRB1-3-like
MA_536922g0010	methyltransferase DDB_G0268948	GO:0005634-nucleus;GO:0005829-cytosol;GO:0007165-signal transduction;GO:0008152-metabolic process;GO:0009651-response to salt stress;GO:0071310-cellular response to organic substance
MA_5374g0010	heat stress transcription factor B-2b-like
MA_538167g0010	phosphate metabolism 8-like
MA_5395g0030	calcium-transporting ATPase plasma membrane-type
MA_53961g0010	probable inositol transporter 2	GO:0005351-sugar:hydrogen symporter activity;GO:0005366-myo-inositol:hydrogen symporter activity;GO:0005886-plasma membrane;GO:0006863-purine nucleobase transport;GO:0015798-myo-inositol transport;GO:0023052-signaling;GO:0090406-pollen tube
MA_53991g0010	nudix hydrolase 25-like	GO:0004081-bis(5'-nucleosyl)-tetraphosphatase (asymmetrical) activity;GO:0006857-oligopeptide transport;GO:0009507-chloroplast;GO:0015967-diadenosine tetraphosphate catabolic process;GO:0019243-methylglyoxal catabolic process to D-lactate;GO:0034432-bis(5'-adenosyl)-pentaphosphatase activity
MA_54204g0010	MT3_PICGL ame: Full=Metallothionein EMB30
MA_54783g0010	heavy metal-associated isoprenylated plant 39-like
MA_54954g0010	probable WRKY transcription factor 51
MA_55097g0010	binding partner of ACD11 1 isoform X1
MA_5513g0010	---NA---
MA_55307g0010	photoassimilate-responsive PAR
MA_55379g0010	ammonium transporter AMT2	GO:0008519-ammonium transmembrane transporter activity;GO:0016021-integral to membrane;GO:0072488-ammonium transmembrane transport
MA_55514g0010	---NA---
MA_556757g0010	glycosyl hydrolase
MA_56018g0010	U-box domain-containing 6-like	GO:0004842-ubiquitin-protein ligase activity;GO:0016567-protein ubiquitination;GO:0070696-transmembrane receptor protein serine/threonine kinase binding
MA_5603g0010	glucan endo-1,3-beta-glucosidase 14	GO:0004553-hydrolase activity, hydrolyzing O-glycosyl compounds;GO:0008152-metabolic process;GO:0016023-cytoplasmic membrane-bounded vesicle
MA_5611g0010	ras-related RABB1c	GO:0000902-cell morphogenesis;GO:0003924-GTPase activity;GO:0005525-GTP binding;GO:0005773-vacuole;GO:0005886-plasma membrane;GO:0006623-protein targeting to vacuole;GO:0006888-ER to Golgi vesicle-mediated transport;GO:0006944-cellular membrane fusion;GO:0007264-small GTPase mediated signal transduction;GO:0009507-chloroplast;GO:0016049-cell growth
MA_56255g0010	probable ubiquitin-conjugating enzyme E2 18
MA_56308g0010	chaperone dnaJ chloroplastic-like
MA_56416g0010	probable steroid-binding 3	GO:0005829-cytosol;GO:0020037-heme binding;GO:0032440-2-alkenal reductase [NAD(P)] activity;GO:0055114-oxidation-reduction process
MA_5645970g0010	ACC synthase
MA_56566g0010	unknown
MA_57399g0020	secoisolariciresinol dehydrogenase-like
MA_5748192g0010	B3 domain-containing transcription factor NGA1-like	GO:0003677-DNA binding;GO:0005634-nucleus;GO:0006355-regulation of transcription, DNA-dependent;GO:0009791-post-embryonic development;GO:0048731-system development
MA_57732g0010	E3 ubiquitin- ligase Praja-2	GO:0046872-metal ion binding
MA_579296g0010	probable phosphatase 2C 27
MA_579484g0010	probable disease resistance At4g33300
MA_57988g0010	polyubiquitin	GO:0005634-nucleus;GO:0005737-cytoplasm;GO:0042787-protein ubiquitination involved in ubiquitin-dependent protein catabolic process
MA_580238g0010	probable purine permease 11	GO:0016020-membrane
MA_5803g0010	purine permease 1-like isoform X2	GO:0016020-membrane
MA_58143g0010	CO(2)-response secreted protease-like	GO:0008152-metabolic process;GO:0008233-peptidase activity;GO:0048046-apoplast
MA_5816145g0010	thaumatin
MA_58275g0010	yippee-like isoform X2
MA_5838759g0010	histone acetyltransferase MCC1
MA_58851g0010	reticulon B8	GO:0005739-mitochondrion;GO:0005783-endoplasmic reticulum;GO:0006612-protein targeting to membrane;GO:0009963-positive regulation of flavonoid biosynthetic process;GO:0010363-regulation of plant-type hypersensitive response
MA_5885250g0010	Cysteine-rich receptor kinase 25
MA_5887889g0010	plant basic secretory (BSP) family
MA_588952g0010	---NA---
MA_5897519g0010	hexose carrier HEX6-like	GO:0008643-carbohydrate transport;GO:0015144-carbohydrate transmembrane transporter activity;GO:0016021-integral to membrane;GO:0055085-transmembrane transport
MA_59283g0010	unknown
MA_59638g0010	cytochrome P450 82C4-like
MA_5963g0010	tubulin alpha-3 chain	GO:0003924-GTPase activity;GO:0005198-structural molecule activity;GO:0005525-GTP binding;GO:0005737-cytoplasm;GO:0005874-microtubule;GO:0006184-GTP catabolic process;GO:0007018-microtubule-based movement;GO:0051258-protein polymerization
MA_5987685g0010	aspartic ase nepenthesin-1-like
MA_601610g0010	UPF0481 At3g02645
MA_604159g0010	inorganic phosphate transporter 1-4-like
MA_60543g0010	homeobox-leucine zipper ATHB-13-like	GO:0000976-transcription regulatory region sequence-specific DNA binding;GO:0003700-sequence-specific DNA binding transcription factor activity;GO:0005634-nucleus;GO:0006355-regulation of transcription, DNA-dependent
MA_60892g0010	non-lysosomal glucosylceramidase
MA_6148761g0010	caffeoylshikimate esterase isoform X2
MA_61492g0010	---NA---
MA_6174661g0010	unknown
MA_6177568g0010	glycosyltransferase family 92 Os08g0121900-like	GO:0005739-mitochondrion
MA_6198g0010	glucose-1-phosphate adenylyltransferase large subunit 1	GO:0005618-cell wall;GO:0005978-glycogen biosynthetic process;GO:0008878-glucose-1-phosphate adenylyltransferase activity;GO:0009507-chloroplast;GO:0030599-pectinesterase activity;GO:0042545-cell wall modification;GO:0045330-aspartyl esterase activity
MA_6207088g0010	unknown
MA_62264g0010	probable nucleoredoxin 1
MA_625682g0010	UDP-glycosyltransferase 74E2-like	GO:0016757-transferase activity, transferring glycosyl groups
MA_629244g0010	ABC transporter C family member 14-like	GO:0000325-plant-type vacuole;GO:0005524-ATP binding;GO:0005774-vacuolar membrane;GO:0005794-Golgi apparatus;GO:0006200-ATP catabolic process;GO:0016021-integral to membrane;GO:0032440-2-alkenal reductase [NAD(P)] activity;GO:0042626-ATPase activity, coupled to transmembrane movement of substances;GO:0055085-transmembrane transport;GO:0055114-oxidation-reduction process
MA_63468g0010	IQ domain-containing IQM2
MA_63516g0020	unknown
MA_637854g0010	solute carrier family 35 member F1-like
MA_63850g0010	nucleosome-remodeling factor subunit BPTF
MA_64059g0010	stamina pistilloidia
MA_6407574g0010	TIR P-loop LRR
MA_6409g0010	histone H1
MA_648065g0010	multicopper oxidase LPR1-like	GO:0005507-copper ion binding;GO:0005618-cell wall;GO:0005783-endoplasmic reticulum;GO:0005794-Golgi apparatus;GO:0005829-cytosol;GO:0009506-plasmodesma;GO:0009620-response to fungus;GO:0009640-photomorphogenesis;GO:0009733-response to auxin stimulus;GO:0009826-unidimensional cell growth;GO:0009926-auxin polar transport;GO:0010073-meristem maintenance;GO:0010311-lateral root formation;GO:0016020-…
MA_65035g0010	UPF0496 At4g34320-like	GO:0009536-plastid
MA_6505g0010	thaumatin
MA_6556803g0010	3-hydroxy-3-methylglutaryl-coenzyme A reductase 2	GO:0004420-hydroxymethylglutaryl-CoA reductase (NADPH) activity;GO:0008299-isoprenoid biosynthetic process;GO:0015936-coenzyme A metabolic process;GO:0016021-integral to membrane;GO:0050661-NADP binding;GO:0055114-oxidation-reduction process
MA_65570g0010	UDP-glucose 6-dehydrogenase 4	GO:0003700-sequence-specific DNA binding transcription factor activity;GO:0006355-regulation of transcription, DNA-dependent;GO:0016023-cytoplasmic membrane-bounded vesicle;GO:0043565-sequence-specific DNA binding;GO:0046983-protein dimerization activity
MA_6570186g0010	Epimerase domain-containing
MA_6585286g0010	unknown
MA_6588g0010	pumilio homolog 3-like
MA_66201g0010	peroxidase 12
MA_6626016g0010	S-adenosylmethionine-dependent
MA_663295g0010	inositol-1,4,5-trisphosphate 5-phosphatase
MA_66524g0010	phospholipid-transporting ATPase 9	GO:0000287-magnesium ion binding;GO:0004012-phospholipid-translocating ATPase activity;GO:0005524-ATP binding;GO:0006812-cation transport;GO:0015662-ATPase activity, coupled to transmembrane movement of ions, phosphorylative mechanism;GO:0015914-phospholipid transport;GO:0016021-integral to membrane
MA_67006g0010	glucan endo-1,3-beta-glucosidase 7	GO:0016798-hydrolase activity, acting on glycosyl bonds
MA_6713093g0010	ubiquitin C	GO:0005634-nucleus;GO:0005773-vacuole;GO:0006623-protein targeting to vacuole;GO:0010224-response to UV-B;GO:0016192-vesicle-mediated transport;GO:0042787-protein ubiquitination involved in ubiquitin-dependent protein catabolic process
MA_6751g0010	4-hydroxy-4-methyl-2-oxoglutarate aldolase 2	GO:0008428-ribonuclease inhibitor activity;GO:0051252-regulation of RNA metabolic process
MA_6787326g0010	dynamin-related 4C-like
MA_68152g0010	elicitor-responsive 3
MA_68171g0010	MT3_PICGL ame: Full=Metallothionein EMB30
MA_6824769g0010	G-type lectin S-receptor-like serine threonine- kinase At2g19130
MA_68567g0010	probable stress-associated endoplasmic reticulum
MA_6857105g0010	NBS-LRR
MA_6870g0010	ABC transporter B family member 15-like	GO:0005886-plasma membrane;GO:0006200-ATP catabolic process;GO:0009506-plasmodesma;GO:0010048-vernalization response;GO:0010315-auxin efflux;GO:0010329-auxin efflux transmembrane transporter activity;GO:0010540-basipetal auxin transport;GO:0010541-acropetal auxin transport;GO:0016021-integral to membrane;GO:0042626-ATPase activity, coupled to transmembrane movement of substances;GO:0043481-anthoc…
MA_6875874g0010	serine acetyltransferase chloroplastic-like	GO:0003924-GTPase activity;GO:0005198-structural molecule activity;GO:0005525-GTP binding;GO:0005737-cytoplasm;GO:0005874-microtubule;GO:0006184-GTP catabolic process;GO:0006535-cysteine biosynthetic process from serine;GO:0007018-microtubule-based movement;GO:0009001-serine O-acetyltransferase activity;GO:0051258-protein polymerization
MA_690718g0010	hypothetical protein CL1752Contig1_03, partial
MA_69304g0010	zinc-finger homeodomain 1-like
MA_69378g0010	auxin-responsive SAUR72-like
MA_69407g0010	tannin-related R2R3 MYB transcription
MA_6955816g0010	G-type lectin S-receptor-like serine threonine- kinase SD2-5
MA_69583g0010	histidine kinase 5
MA_69602g0010	chloroplastic-like	GO:0005515-protein binding;GO:0009507-chloroplast;GO:0015996-chlorophyll catabolic process;GO:0080124-pheophytinase activity
MA_6960g0020	RALF-like 19	GO:0009987-cellular process
MA_696786g0010	chaperone dnaJ chloroplastic-like
MA_69695g0010	unknown
MA_697231g0010	---NA---
MA_69872g0010	transcription factor VOZ1	GO:0009610-response to symbiotic fungus;GO:0045893-positive regulation of transcription, DNA-dependent
MA_6997643g0010	cytochrome P450 CYP736A12-like
MA_7024577g0010	diacylglycerol kinase theta-like
MA_704702g0010	---NA---
MA_7072965g0010	---NA---
MA_70859g0010	MT3_PICGL ame: Full=Metallothionein EMB30
MA_71275g0010	unknown	GO:0005777-peroxisome;GO:0010150-leaf senescence
MA_716242g0010	AAA-ATPase At3g50940-like	GO:0005524-ATP binding
MA_7170570g0010	---NA---
MA_717g0010	ubiquitin carboxyl-terminal hydrolase 17
MA_71850g0010	transcription factor bHLH143-like isoform X2
MA_72094g0010	STAY- chloroplastic-like	GO:0009536-plastid;GO:0010304-PSII associated light-harvesting complex II catabolic process;GO:0015996-chlorophyll catabolic process
MA_722404g0010	NDR1 HIN1-Like 3-like	GO:0009814-defense response, incompatible interaction;GO:0051716-cellular response to stimulus
MA_72395g0010	aquaporin PIP2 2	GO:0005215-transporter activity;GO:0006833-water transport;GO:0016021-integral to membrane;GO:0055085-transmembrane transport
MA_7263500g0010	polyubiquitin (ubq10)	GO:0005634-nucleus;GO:0005773-vacuole;GO:0006464-cellular protein modification process;GO:0006511-ubiquitin-dependent protein catabolic process;GO:0007568-aging;GO:0009751-response to salicylic acid stimulus
MA_7283265g0010	kiwellin
MA_7299373g0010	flavonol synthase	GO:0009628-response to abiotic stimulus;GO:0009813-flavonoid biosynthetic process;GO:0016706-oxidoreductase activity, acting on paired donors, with incorporation or reduction of molecular oxygen, 2-oxoglutarate as one donor, and incorporation of one atom each of oxygen into both donors
MA_7302483g0010	glycosyl hydrolase
MA_73034g0010	peroxidase
MA_730356g0010	unknown
MA_73179g0010	bifunctional pinoresinol-lariciresinol reductase 2-like	GO:0008152-metabolic process;GO:0016491-oxidoreductase activity
MA_7394g0010	probable alkaline neutral invertase B	GO:0004564-beta-fructofuranosidase activity;GO:0005829-cytosol;GO:0008152-metabolic process;GO:0033926-glycopeptide alpha-N-acetylgalactosaminidase activity
MA_74014g0010	dof zinc finger	GO:0003677-DNA binding
MA_7419640g0010	chaperone dnaJ chloroplastic-like	GO:0005634-nucleus;GO:0006950-response to stress;GO:0009536-plastid
MA_742213g0010	unknown
MA_7451479g0010	AAA-ATPase mitochondrial-like
MA_74545g0010	alpha carbonic anhydrase 7-like	GO:0004089-carbonate dehydratase activity;GO:0005388-calcium-transporting ATPase activity;GO:0005516-calmodulin binding;GO:0005886-plasma membrane;GO:0006730-one-carbon metabolic process;GO:0006816-calcium ion transport;GO:0006882-cellular zinc ion homeostasis;GO:0008270-zinc ion binding;GO:0009555-pollen development;GO:0009624-response to nematode
MA_745622g0010	phosphoglycerate kinase	GO:0005789-endoplasmic reticulum membrane;GO:0005886-plasma membrane;GO:0006506-GPI anchor biosynthetic process;GO:0016021-integral to membrane;GO:0016301-kinase activity
MA_74605g0010	ribonuclease TUDOR 1-like
MA_74873g0010	TMV resistance N-like
MA_751511g0010	citrate glyoxysomal	GO:0004108-citrate (Si)-synthase activity;GO:0005777-peroxisome;GO:0005829-cytosol;GO:0006099-tricarboxylic acid cycle;GO:0006635-fatty acid beta-oxidation;GO:0007031-peroxisome organization;GO:0009407-toxin catabolic process;GO:0009536-plastid;GO:0019243-methylglyoxal catabolic process to D-lactate;GO:0043161-proteasomal ubiquitin-dependent protein catabolic process;GO:0044262-cellular carbohydr…
MA_7544918g0010	class IV chitinase
MA_7548333g0010	unknown
MA_75520g0010	ADP,ATP carrier mitochondrial	GO:0005471-ATP:ADP antiporter activity;GO:0005743-mitochondrial inner membrane;GO:0006839-mitochondrial transport;GO:0009627-systemic acquired resistance;GO:0009941-chloroplast envelope;GO:0015865-purine nucleotide transport;GO:0034976-response to endoplasmic reticulum stress
MA_75635g0010	lipase-like PAD4
MA_758022g0010	---NA---
MA_7584530g0010	disease resistance TAO1-like
MA_763646g0010	aconitate
MA_7644g0010	cysteine-rich receptor kinase 2
MA_765915g0010	disease resistance At5g47280	GO:0031347-regulation of defense response;GO:0042742-defense response to bacterium;GO:0048046-apoplast;GO:0050794-regulation of cellular process
MA_76641g0010	actin-depolymerizing factor 5	GO:0003779-actin binding;GO:0005622-intracellular
MA_766954g0010	unknown
MA_76780g0010	flavonoid 3 -hydroxylase
MA_771156g0010	alcohol dehydrogenase class-3	GO:0005777-peroxisome;GO:0005829-cytosol;GO:0006569-tryptophan catabolic process;GO:0008219-cell death;GO:0009684-indoleacetic acid biosynthetic process;GO:0010286-heat acclimation;GO:0019288-isopentenyl diphosphate biosynthetic process, mevalonate-independent pathway;GO:0046292-formaldehyde metabolic process;GO:0046872-metal ion binding;GO:0048316-seed development;GO:0051049-regulation of transp…
MA_771456g0010	---NA---
MA_7721101g0010	unknown
MA_775305g0010	hypothetical protein B456_002G136200
MA_7761819g0010	unknown
MA_77628g0010	RING-H2 finger ATL3	GO:0002376-immune system process;GO:0006952-defense response;GO:0007165-signal transduction;GO:0010033-response to organic substance;GO:0051707-response to other organism
MA_7766880g0010	galactinol synthase 1	GO:0016757-transferase activity, transferring glycosyl groups
MA_77852g0010	MLO 6
MA_7785813g0010	lysM domain receptor-like kinase 3	GO:0006944-cellular membrane fusion;GO:0016301-kinase activity
MA_78410g0010	dihydroflavonol 4-reductase
MA_786911g0010	RING-H2 finger ATL3-like
MA_7906475g0010	ase inhibitor PSI- isoform X1
MA_7929538g0010	unknown
MA_796003g0010	glucosyltransferase family	GO:0016740-transferase activity
MA_796543g0010	SUPPRESSOR OF GENE SILENCING 3 homolog
MA_7991915g0010	probable cysteine protease RD19B
MA_7993g0010	ornithine mitochondrial	GO:0005739-mitochondrion;GO:0008483-transaminase activity
MA_80035g0010	hydroquinone glucosyltransferase-like	GO:0009636-response to toxic substance;GO:0009651-response to salt stress;GO:0009699-phenylpropanoid biosynthetic process;GO:0035251-UDP-glucosyltransferase activity;GO:0042178-xenobiotic catabolic process;GO:0050794-regulation of cellular process
MA_801328g0010	cytochrome P450 CYP76AA23	GO:0005506-iron ion binding;GO:0016036-cellular response to phosphate starvation;GO:0019375-galactolipid biosynthetic process;GO:0019825-oxygen binding;GO:0042631-cellular response to water deprivation
MA_8027600g0010	probable aspartyl protease At4g16563	GO:0000271-polysaccharide biosynthetic process;GO:0005829-cytosol;GO:0006546-glycine catabolic process;GO:0009505-plant-type cell wall;GO:0016020-membrane
MA_8044933g0010	---NA---
MA_8054208g0010	gamma-glutamyl hydrolase 2-like
MA_8061716g0010	(+)-3-carene synthase
MA_8063418g0010	---NA---
MA_80729g0030	RING-H2 finger ATL2	GO:0002376-immune system process;GO:0006952-defense response;GO:0007165-signal transduction;GO:0010033-response to organic substance;GO:0051707-response to other organism
MA_808469g0010	probable nucleoredoxin 1
MA_808776g0010	asparagine synthetase	GO:0004066-asparagine synthase (glutamine-hydrolyzing) activity;GO:0006529-asparagine biosynthetic process;GO:0006541-glutamine metabolic process
MA_80935g0010	mitochondrial phosphate carrier mitochondrial-like	GO:0005618-cell wall;GO:0005743-mitochondrial inner membrane;GO:0005774-vacuolar membrane;GO:0005794-Golgi apparatus;GO:0005886-plasma membrane;GO:0006098-pentose-phosphate shunt;GO:0006810-transport;GO:0009507-chloroplast;GO:0009651-response to salt stress;GO:0016021-integral to membrane
MA_810002g0010	hypothetical protein
MA_81001g0010	12-oxophytodienoate reductase 11	GO:0009611-response to wounding;GO:0009695-jasmonic acid biosynthetic process;GO:0016629-12-oxophytodienoate reductase activity
MA_815561g0010	leucine rich repeat
MA_8156728g0010	probable strigolactone esterase DAD2	GO:0004091-carboxylesterase activity;GO:0009536-plastid;GO:0009611-response to wounding;GO:0009805-coumarin biosynthetic process;GO:0015824-proline transport;GO:0050253-retinyl-palmitate esterase activity;GO:0080030-methyl indole-3-acetate esterase activity;GO:0080031-methyl salicylate esterase activity;GO:0080032-methyl jasmonate esterase activity
MA_8160264g0010	ribonuclease Y-like
MA_81771g0010	leucine-rich repeat-containing DDB_G0290503 isoform X2
MA_8180539g0010	probable carboxylesterase 15
MA_8195264g0010	ACC synthase
MA_81952g0010	LRR receptor-like serine threonine- kinase FLS2
MA_82295g0010	OBERON 4
MA_82407g0020	Cysteine-rich receptor kinase 25
MA_8256450g0010	unknown
MA_82585g0010	TIFY 8 isoform X2
MA_82642g0010	glucan endo-1,3-beta-glucosidase 14	GO:0016798-hydrolase activity, acting on glycosyl bonds
MA_82669g0010	quinolinate chloroplastic	GO:0008047-enzyme activator activity;GO:0008987-quinolinate synthetase A activity;GO:0009060-aerobic respiration;GO:0009435-NAD biosynthetic process;GO:0009507-chloroplast;GO:0016226-iron-sulfur cluster assembly;GO:0042803-protein homodimerization activity;GO:0051176-positive regulation of sulfur metabolic process;GO:0051347-positive regulation of transferase activity;GO:0051539-4 iron, 4 sulfur …
MA_8274615g0010	ROOT HAIR DEFECTIVE 3
MA_828166g0010	NPF family transporter
MA_83109g0010	cullin-1-like	GO:0000794-condensed nuclear chromosome;GO:0005819-spindle;GO:0005829-cytosol;GO:0006396-RNA processing;GO:0006486-protein glycosylation;GO:0006499-N-terminal protein myristoylation;GO:0006511-ubiquitin-dependent protein catabolic process;GO:0006888-ER to Golgi vesicle-mediated transport;GO:0007062-sister chromatid cohesion;GO:0009524-phragmoplast;GO:0009733-response to auxin stimulus;GO:0009867-…
MA_8353g0010	receptor kinase HAIKU2
MA_8368223g0010	late blight resistance homolog R1B-19
MA_837745g0010	cytochrome P450 82C4	GO:0004497-monooxygenase activity;GO:0005488-binding;GO:0071281-cellular response to iron ion
MA_83793g0010	digalactosyldiacylglycerol synthase chloroplastic
MA_8380g0010	---NA---
MA_8396203g0010	Lipase 1
MA_83g0010	probable disease resistance At4g33300
MA_841019g0010	cytochrome P450 CYP76AA26
MA_84154g0010	U-box domain-containing 21-like
MA_84310g0010	serine threonine- kinase 2 19-like	GO:0003677-DNA binding;GO:0003700-sequence-specific DNA binding transcription factor activity;GO:0004697-protein kinase C activity;GO:0005524-ATP binding;GO:0005634-nucleus;GO:0005840-ribosome;GO:0006355-regulation of transcription, DNA-dependent;GO:0006468-protein phosphorylation
MA_8443026g0010	tau class glutathione S-transferase
MA_84563g0010	adenine guanine permease AZG1-like	GO:0005345-purine nucleobase transmembrane transporter activity;GO:0015853-adenine transport;GO:0015854-guanine transport;GO:0016020-membrane
MA_8460112g0010	unknown
MA_84660g0010	heptahelical transmembrane 4-like	GO:0004872-receptor activity;GO:0009725-response to hormone stimulus;GO:0009744-response to sucrose stimulus;GO:0016021-integral to membrane
MA_84713g0010	dirigent pDIR5
MA_84846g0010	5 -methylthioadenosine S-adenosylhomocysteine nucleosidase 2-like isoform X1	GO:0001944-vasculature development;GO:0005829-cytosol;GO:0005886-plasma membrane;GO:0008930-methylthioadenosine nucleosidase activity;GO:0009693-ethylene biosynthetic process;GO:0019284-L-methionine biosynthetic process from S-adenosylmethionine;GO:0019509-L-methionine salvage from methylthioadenosine;GO:0030912-response to deep water;GO:0048573-photoperiodism, flowering
MA_8498773g0010	receptor kinase At4g00960	GO:0004672-protein kinase activity;GO:0016310-phosphorylation
MA_8516716g0010	reticuline oxidase	GO:0016491-oxidoreductase activity
MA_8519251g0010	uncharacterized protein LOC107470875	GO:0000041-transition metal ion transport;GO:0050896-response to stimulus
MA_851934g0010	unknown
MA_8532701g0010	tau class glutathione S-transferase
MA_8554g0010	Proline transporter 2	GO:0005886-plasma membrane;GO:0015193-L-proline transmembrane transporter activity;GO:0015824-proline transport;GO:0015837-amine transport;GO:0016021-integral to membrane;GO:0043090-amino acid import
MA_855574g0010	gibberellin receptor GID1C	GO:0004872-receptor activity;GO:0005515-protein binding;GO:0009723-response to ethylene stimulus;GO:0009737-response to abscisic acid stimulus;GO:0009845-seed germination;GO:0009863-salicylic acid mediated signaling pathway;GO:0009867-jasmonic acid mediated signaling pathway;GO:0009939-positive regulation of gibberellic acid mediated signaling pathway;GO:0010162-seed dormancy process;GO:0010325-r…
MA_8560890g0010	subtilisin-like protease
MA_8606g0010	purple acid phosphatase 2-like
MA_86162g0020	---NA---
MA_86205g0010	vacuolar-processing enzyme-like	GO:0016023-cytoplasmic membrane-bounded vesicle;GO:0016787-hydrolase activity
MA_86256g0010	NAC domain-containing 68-like	GO:0050794-regulation of cellular process;GO:0050896-response to stimulus
MA_862767g0010	PREDICTED: uncharacterized protein LOC104418692
MA_8640242g0010	vestitone reductase-like
MA_86598g0010	chloroplastic	GO:0009507-chloroplast;GO:0009657-plastid organization;GO:0010467-gene expression;GO:0016070-RNA metabolic process
MA_86965g0010	unknown
MA_87184g0030	receptor 12
MA_872728g0010	staphylococcal-like nuclease CAN2	GO:0000166-nucleotide binding;GO:0003824-catalytic activity
MA_87590g0010	ricin B-like lectin R40G2
MA_876100g0010	---NA---
MA_8763526g0010	unknown
MA_8772866g0010	thaumatin
MA_8787g0010	serine carboxypeptidase-like 20	GO:0004185-serine-type carboxypeptidase activity;GO:0006508-proteolysis
MA_87899g0010	RALF-like 34	GO:0004871-signal transducer activity;GO:0006949-syncytium formation
MA_8791031g0010	DJ-1 homolog B-like	GO:0005739-mitochondrion
MA_881825g0010	AChain Crystal Structures Of Pinoresinol-Lariciresinol And Phenylcoumaran Benzylic Ether And Their Relationship To Isoflavone Reductases
MA_8845025g0010	cellulose synthase H1	GO:0016020-membrane
MA_8851002g0010	unknown
MA_88519g0010	probable polygalacturonase	GO:0004650-polygalacturonase activity;GO:0005576-extracellular region;GO:0005975-carbohydrate metabolic process;GO:0007047-cell wall organization;GO:0047911-galacturan 1,4-alpha-galacturonidase activity
MA_8861640g0010	Glutaredoxin
MA_886307g0010	unknown
MA_8872g0010	kDa proline-rich -like	GO:0006869-lipid transport;GO:0008289-lipid binding;GO:0016023-cytoplasmic membrane-bounded vesicle
MA_8877544g0010	phosphomevalonate kinase
MA_8879638g0010	subtilisin-like protease
MA_88963g0010	metal transporter Nramp3-like
MA_8902024g0010	UDP-glycosyltransferase 74E1	GO:0016758-transferase activity, transferring hexosyl groups
MA_8921185g0010	basic endochitinase
MA_892977g0010	caffeic acid-O-
MA_892990g0010	serine threonine receptor-like kinase NFP	GO:0004672-protein kinase activity;GO:0005622-intracellular;GO:0043170-macromolecule metabolic process;GO:0044237-cellular metabolic process
MA_894367g0010	unknown
MA_8948319g0010	60S ribosomal L10	GO:0003735-structural constituent of ribosome;GO:0005840-ribosome;GO:0006412-translation
MA_8950g0010	WD repeat-containing RUP2	GO:0009639-response to red or far red light
MA_8964512g0010	unknown
MA_89683g0010	R2R3-MYB transcription factor	GO:0003677-DNA binding
MA_897311g0010	gamma-glutamyltranspeptidase 1-like	GO:0001666-response to hypoxia;GO:0004021-L-alanine:2-oxoglutarate aminotransferase activity;GO:0005773-vacuole;GO:0005777-peroxisome;GO:0005829-cytosol;GO:0006751-glutathione catabolic process;GO:0006833-water transport;GO:0008453-alanine-glyoxylate transaminase activity;GO:0009505-plant-type cell wall;GO:0009506-plasmodesma;GO:0009507-chloroplast;GO:0009611-response to wounding;GO:0009625-respo…
MA_8980g0010	NAC domain-containing 68-like	GO:0003677-DNA binding;GO:0006355-regulation of transcription, DNA-dependent;GO:0009611-response to wounding;GO:0009788-negative regulation of abscisic acid mediated signaling pathway
MA_898626g0010	---NA---
MA_902407g0010	Zinc RING-type	GO:0009536-plastid
MA_90245g0010	potassium transporter 5-like
MA_90285g0010	uncharacterized protein LOC105421642
MA_9032753g0010	probable leucine-rich repeat receptor kinase At1g35710
MA_903825g0010	zeatin O-glucosyltransferase-like	GO:0008152-metabolic process;GO:0016758-transferase activity, transferring hexosyl groups
MA_9049098g0010	water deficit inducible LP3
MA_9055473g0010	probable trehalose-phosphate phosphatase J	GO:0004805-trehalose-phosphatase activity;GO:0005992-trehalose biosynthetic process
MA_906240g0010	heavy metal-associated isoprenylated plant 39 isoform X1
MA_906393g0010	cinnamoyl- reductase 1-like isoform X2
MA_91155g0010	F-box LRR-repeat MAX2 homolog A-like	GO:0000151-ubiquitin ligase complex;GO:0005634-nucleus;GO:0006511-ubiquitin-dependent protein catabolic process;GO:0007568-aging;GO:0009414-response to water deprivation;GO:0009416-response to light stimulus;GO:0009616-virus induced gene silencing;GO:0009926-auxin polar transport;GO:0009934-regulation of meristem structural organization;GO:0010016-shoot system morphogenesis;GO:0010050-vegetative …
MA_9119408g0010	---NA---
MA_912717g0010	O-glucosyltransferase rumi homolog
MA_913862g0010	unknown
MA_91617g0010	luminal-binding 5-like
MA_91749g0010
MA_9182156g0010	metal transporter Nramp3-like	GO:0006828-manganese ion transport;GO:0006875-cellular metal ion homeostasis;GO:0015103-inorganic anion transmembrane transporter activity;GO:0016020-membrane;GO:0046873-metal ion transmembrane transporter activity
MA_921344g0010	elongator complex 4	GO:0005515-protein binding;GO:0006357-regulation of transcription from RNA polymerase II promoter;GO:0006979-response to oxidative stress;GO:0008284-positive regulation of cell proliferation;GO:0009737-response to abscisic acid stimulus;GO:0010928-regulation of auxin mediated signaling pathway;GO:0031538-negative regulation of anthocyanin metabolic process;GO:0033588-Elongator holoenzyme complex;…
MA_922379g0010	leucine rich repeat
MA_922597g0010	probable non-specific lipid-transfer AKCS9
MA_9243887g0010	unknown
MA_9263807g0010	CO(2)-response secreted protease	GO:0008152-metabolic process;GO:0008236-serine-type peptidase activity
MA_92651g0010	auxin response factor 2A-like	GO:0005515-protein binding;GO:0008285-negative regulation of cell proliferation;GO:0009737-response to abscisic acid stimulus;GO:0009911-positive regulation of flower development;GO:0010047-fruit dehiscence;GO:0010150-leaf senescence;GO:0010227-floral organ abscission;GO:0043565-sequence-specific DNA binding;GO:0045892-negative regulation of transcription, DNA-dependent;GO:0048481-ovule developme…
MA_9266178g0010	histone H4-like	GO:0000786-nucleosome;GO:0003677-DNA binding;GO:0005634-nucleus;GO:0006334-nucleosome assembly
MA_9278227g0010	UDP-glycosyltransferase UGT1
MA_9278416g0010	aspartic ase 1
MA_92836g0010	F-box GID2	GO:0005515-protein binding;GO:0005634-nucleus;GO:0009845-seed germination;GO:0009939-positive regulation of gibberellic acid mediated signaling pathway;GO:0010162-seed dormancy process;GO:0019005-SCF ubiquitin ligase complex
MA_928517g0010	transcription factor
MA_92878g0010	---NA---
MA_9293g0010	unknown
MA_929480g0010	unknown
MA_92989g0010	SHOOT GRAVITROPISM 5-like	GO:0005488-binding;GO:0005634-nucleus;GO:0006355-regulation of transcription, DNA-dependent;GO:0009590-detection of gravity;GO:0009958-positive gravitropism;GO:0009959-negative gravitropism;GO:0010031-circumnutation;GO:2000904-regulation of starch metabolic process
MA_9304g0020	ethylene-responsive element binding factor
MA_9308767g0010	Ubiquitin-associated domain translation elongation factor EF-Ts
MA_9333705g0010	BSP domain-containing
MA_93445g0010	proline transporter 2-like
MA_9347801g0010	metal tolerance 11 isoform X2	GO:0005770-late endosome;GO:0005794-Golgi apparatus;GO:0010042-response to manganese ion;GO:0010264-myo-inositol hexakisphosphate biosynthetic process;GO:0010486-manganese:hydrogen antiporter activity;GO:0016021-integral to membrane;GO:0030026-cellular manganese ion homeostasis;GO:0046688-response to copper ion;GO:0071421-manganese ion transmembrane transport
MA_935655g0010	---NA---
MA_93670g0010	peroxisomal nicotinamide adenine dinucleotide carrier-like	GO:0009536-plastid;GO:0016020-membrane
MA_9370809g0010	monoglyceride lipase-like	GO:0009409-response to cold;GO:0009414-response to water deprivation;GO:0009737-response to abscisic acid stimulus;GO:0010200-response to chitin;GO:0042538-hyperosmotic salinity response;GO:0047372-acylglycerol lipase activity
MA_93825g0010	aquaporin NIP1-1	GO:0005215-transporter activity;GO:0006810-transport;GO:0016020-membrane
MA_9401507g0010	ubiquitin
MA_9401581g0010	(-)-linalool synthase
MA_94070g0010	EXORDIUM-like 2
MA_94077g0010	polyubiquitin (ubq10)	GO:0042787-protein ubiquitination involved in ubiquitin-dependent protein catabolic process
MA_94092g0010	probable disease resistance At4g33300
MA_94144g0010	C-type lectin domain family 4 member K-like
MA_941729g0010	basic endochitinase
MA_9421410g0010	TIR P-loop LRR
MA_94328g0020	histone H2AX	GO:0000786-nucleosome;GO:0001510-RNA methylation;GO:0003677-DNA binding;GO:0005730-nucleolus;GO:0006334-nucleosome assembly;GO:0008283-cell proliferation
MA_944861g0010	heavy metal-associated isoprenylated plant 39 isoform X1
MA_9476g0020	lysM domain receptor-like kinase 4	GO:0008152-metabolic process;GO:0016301-kinase activity
MA_9477177g0010	heavy metal transport detoxification superfamily
MA_94870g0010	transcription factor bHLH113
MA_9494855g0010	U-box domain-containing 26-like
MA_9506636g0010	inorganic pyrophosphatase 1-like	GO:0008152-metabolic process;GO:0016791-phosphatase activity
MA_951514g0010	2-alkenal reductase (NADP(+)-dependent)-like	GO:0042214-terpene metabolic process;GO:0052579-(+)-pulegone reductase, (+)-isomenthone as substrate, activity;GO:0052580-(+)-pulegone reductase, (-)-menthone as substrate, activity;GO:0070402-NADPH binding
MA_952271g0010	receptor kinase At3g47110
MA_9531039g0010	enoyl- delta isomerase peroxisomal-like
MA_9531215g0010	LRK1
MA_954240g0010	zerumbone synthase	GO:0005739-mitochondrion
MA_9544752g0010	sugar carrier C-like
MA_955078g0010	mannan endo-1,4-beta-mannosidase 7	GO:0016787-hydrolase activity
MA_95638g0020	unknown
MA_95662g0010	U-box domain-containing 21-like
MA_958274g0010	probable phosphatase 2C 33	GO:0003824-catalytic activity
MA_9594015g0010	probable aspartyl protease At4g16563
MA_959414g0010	Scarecrow 3	GO:0003700-sequence-specific DNA binding transcription factor activity;GO:0005634-nucleus;GO:0006355-regulation of transcription, DNA-dependent;GO:0009739-response to gibberellin stimulus
MA_96029g0010	scarecrow 6
MA_9603551g0010	cysteine-rich repeat secretory 38
MA_9607306g0010	Cysteine-rich receptor kinase 10
MA_96077g0020	mRNA maturation factor chloroplastic
MA_96110g0010	vacuolar sorting-associated 2 homolog 1	GO:0000815-ESCRT III complex;GO:0005515-protein binding;GO:0005771-multivesicular body;GO:0006944-cellular membrane fusion;GO:0009644-response to high light intensity;GO:0010200-response to chitin;GO:0015031-protein transport;GO:0042542-response to hydrogen peroxide;GO:0048193-Golgi vesicle transport
MA_961150g0010	quinone oxidoreductase PIG3	GO:0000166-nucleotide binding;GO:0004024-alcohol dehydrogenase activity, zinc-dependent;GO:0005829-cytosol;GO:0008270-zinc ion binding;GO:0009610-response to symbiotic fungus;GO:0055114-oxidation-reduction process
MA_96120g0010	serine carboxypeptidase-like 35	GO:0004180-carboxypeptidase activity;GO:0016023-cytoplasmic membrane-bounded vesicle
MA_96367g0010	Linoleate 9S-lipoxygenase chloroplastic	GO:0009507-chloroplast;GO:0009611-response to wounding;GO:0009695-jasmonic acid biosynthetic process;GO:0010386-lateral root formation;GO:0016165-linoleate 13S-lipoxygenase activity;GO:0046872-metal ion binding;GO:1900366-negative regulation of defense response to insect
MA_96441g0010	DUF724 domain-containing 3-like
MA_96717g0010	unknown
MA_96757g0010	cationic peroxidase 1-like
MA_9711944g0010	cysteine ase RD21A-like	GO:0005515-protein binding;GO:0005773-vacuole;GO:0005829-cytosol;GO:0006096-glycolysis;GO:0006508-proteolysis;GO:0006833-water transport;GO:0006972-hyperosmotic response;GO:0007030-Golgi organization;GO:0008234-cysteine-type peptidase activity;GO:0009266-response to temperature stimulus;GO:0009414-response to water deprivation;GO:0009506-plasmodesma;GO:0009507-chloroplast;GO:0009651-response to s…
MA_9734g0010	ubiquitin fusion degradation 1 homolog	GO:0005829-cytosol;GO:0006511-ubiquitin-dependent protein catabolic process
MA_9739622g0010	cytochrome P450 CYP736A12-like
MA_9762311g0010	unknown
MA_9762678g0010	aspartic ase nepenthesin-1-like
MA_9777560g0010	probable CCR4-associated factor 1 homolog 7	GO:0003676-nucleic acid binding;GO:0004535-poly(A)-specific ribonuclease activity;GO:0005634-nucleus;GO:0006499-N-terminal protein myristoylation;GO:0009451-RNA modification
MA_9790207g0010	UDP-glycosyltransferase 89B2	GO:0035251-UDP-glucosyltransferase activity
MA_98236g0010	nematode resistance -like HSPRO2
MA_98378g0010	EXORDIUM-like 2
MA_98483g0010	NAC transcription factor 56	GO:0003677-DNA binding;GO:0003700-sequence-specific DNA binding transcription factor activity;GO:0006355-regulation of transcription, DNA-dependent;GO:0006865-amino acid transport;GO:0010260-organ senescence
MA_98760g0010	IQ-DOMAIN 14
MA_98858g0010	unknown	GO:0000394-RNA splicing, via endonucleolytic cleavage and ligation;GO:0009086-methionine biosynthetic process
MA_9892336g0010	hydroquinone glucosyltransferase-like	GO:0016740-transferase activity
MA_9895888g0010	unknown
MA_99015g0010	CAP-Gly domain-containing linker 1-like
MA_99024g0010	dCTP pyrophosphatase 1-like
MA_99177g0010	probable polyamine transporter At3g19553	GO:0003333-amino acid transmembrane transport;GO:0015203-polyamine transmembrane transporter activity;GO:0015326-cationic amino acid transmembrane transporter activity;GO:0015846-polyamine transport;GO:0015996-chlorophyll catabolic process;GO:0016021-integral to membrane;GO:0016126-sterol biosynthetic process;GO:0046520-sphingoid biosynthetic process
MA_99538g0010	probable alpha-galactosidase B	GO:0004553-hydrolase activity, hydrolyzing O-glycosyl compounds;GO:0005618-cell wall;GO:0044238-primary metabolic process;GO:0044444-cytoplasmic part
MA_9989648g0010	unknown
MA_99935g0010	probable disease resistance At4g33300	GO:0006952-defense response;GO:0009987-cellular process;GO:0050789-regulation of biological process
MA_9997092g0010	lipid transfer VAS

## Sheet: #PRA-A under
Gene	Description	GO
MA_10002614g0010	50S ribosomal chloroplastic
MA_10006977g0010	unknown
MA_10045883g0010	diacylglycerol kinase theta
MA_10048594g0010	probable methyltransferase PMT19
MA_100606g0010	Pentatricopeptide repeat
MA_10064935g0010	ribosomal RNA large subunit methyltransferase
MA_10074020g0010	BTB POZ domain-containing At5g67385	GO:0009987;GO:0050896
MA_10076142g0010	C2 calcium-dependent membrane targeting	GO:0000326;GO:0005515;GO:0005783;GO:0006605;GO:0006811;GO:0006865;GO:0006950;GO:0009628;GO:0043067
MA_10085364g0010	glutamate-1-semialdehyde 2,1-aminomutase chloroplastic	GO:0006098;GO:0006364;GO:0006782;GO:0008483;GO:0009073;GO:0009416;GO:0009570;GO:0009941;GO:0009965;GO:0012511;GO:0015995;GO:0016021;GO:0019344;GO:0030154;GO:0030170;GO:0042286;GO:0045036;GO:0045893;GO:0048046
MA_10090427g0010	photosystem I reaction center subunit chloroplastic	GO:0009535;GO:0009538;GO:0009941;GO:0010287;GO:0015979
MA_100910g0020	photosystem I reaction center subunit chloroplastic	GO:0009773;GO:0009780;GO:0009941;GO:0019344;GO:0030003;GO:0030093;GO:0042550;GO:0050821;GO:0070838
MA_10144850g0010	leucoanthocyanidin reductase 3
MA_10154577g0010	UPF0481 At3g47200-like
MA_10164206g0010	pentatricopeptide repeat-containing chloroplastic	GO:0004519;GO:0009507;GO:0016556
MA_10172523g0010	UDP-glucosyltransferase family
MA_10197498g0010	peroxiredoxin chloroplastic-like	GO:0004601;GO:0009533;GO:0009535;GO:0009941;GO:0010287;GO:0051920;GO:0055114
MA_10204459g0010	calmodulin-A-like isoform X1
MA_10208403g0010	cytochrome P450 704C1-like isoform X1	GO:0004497;GO:0005506;GO:0005783;GO:0008152;GO:0016023;GO:0016705;GO:0019825
MA_10231644g0010	N-acetyltransferase CML3	GO:0008080;GO:0008152;GO:0009536
MA_10232475g0010	FHA domain-containing FHA2-like
MA_102427g0010	thioredoxin-like 3- chloroplastic	GO:0006662;GO:0009055;GO:0009534;GO:0009570;GO:0015035;GO:0045454
MA_10245991g0010	unknown
MA_10267514g0010	glucose-6-phosphate 1-dehydrogenase chloroplastic isoform X2	GO:0004345;GO:0006006;GO:0009507;GO:0050661;GO:0055114
MA_10268152g0010	50S ribosomal chloroplastic
MA_10274735g0010	disease resistance TAO1-like
MA_102783g0010	probable beta-D-xylosidase 6	GO:0005774;GO:0009044
MA_10280536g0010	tRNA rRNA methyltransferase
MA_10287740g0010	---NA---
MA_102913g0010	molybdopterin cofactor	GO:0003824;GO:0005488;GO:0006952;GO:0006970;GO:0009755;GO:0044237;GO:0044238;GO:0051707
MA_10293493g0010	hypothetical protein AXG93_2035s1710
MA_10294942g0010	Cytochrome b6-f complex subunit 7
MA_10307382g0050
MA_10307420g0020	---NA---
MA_10321955g0010
MA_10326890g0020	alcohol dehydrogenase
MA_10342g0010	water chloroplastic	GO:0000272;GO:0005982;GO:0009570;GO:0019200;GO:0046777;GO:0051752
MA_10344118g0010	beta-glucosidase 12-like	GO:0003824
MA_10352133g0010	dynamin-2A-like
MA_103523g0020	NETWORKED 4A	GO:0005622;GO:0005886;GO:0006612;GO:0009963;GO:0010363;GO:0016740
MA_10356500g0030
MA_10358510g0020	2-methyl-3-buten-2-ol synthase
MA_10372207g0010	pectinesterase-like	GO:0016787
MA_10380541g0010
MA_10385015g0010	---NA---
MA_10385375g0010	(-)-beta-phellandrene synthase
MA_10388485g0010	probable LRR receptor-like serine threonine- kinase At1g67720	GO:0016301
MA_10389009g0010
MA_10395034g0010	pectinesterase 2	GO:0004857;GO:0005618;GO:0030599;GO:0042545;GO:0043086;GO:0045330
MA_10425833g0010	BAG family molecular chaperone regulator 1	GO:0051087
MA_10425844g0010	DEAD-box ATP-dependent RNA helicase chloroplastic
MA_10425950g0010	probable carotenoid cleavage dioxygenase chloroplastic	GO:0005515;GO:0009718;GO:0010287
MA_10426065g0010	cytochrome P450 716B1	GO:0016491;GO:0046872
MA_10426120g0010	diacylglycerol kinase theta
MA_10426156g0010	double-stranded RNA-binding 5
MA_10426263g0010	Cyclopropane-fatty-acyl-phospholipid synthase
MA_10426290g0020	unknown
MA_10426337g0010	glutamate receptor -like	GO:0004888;GO:0005216
MA_10426373g0010	cytochrome P450 704C1-like	GO:0016023;GO:0016491;GO:0046872
MA_10426384g0010	UPF0481 At3g47200-like
MA_10426390g0020	Oxoglutarate iron-dependent dioxygenase
MA_10426418g0010	S1 RNA-binding domain-containing family
MA_10426435g0010	TMV resistance N-like
MA_10426553g0010	purine permease 3-like
MA_10426652g0010	lipoxygenase 2
MA_10426673g0010	unknown
MA_10426721g0010	PREDICTED: uncharacterized protein LOC105057565 isoform X2
MA_10426766g0010	THYLAKOID chloroplastic
MA_10426781g0010	pleiotropic drug resistance 1-like	GO:0000165;GO:0000166;GO:0002831;GO:0005622;GO:0005886;GO:0006612;GO:0009414;GO:0009595;GO:0009697;GO:0009723;GO:0009733;GO:0009738;GO:0009862;GO:0009867;GO:0010193;GO:0010200;GO:0010310;GO:0010363;GO:0015692;GO:0016887;GO:0031348;GO:0042538;GO:0042742;GO
MA_10426913g0010	chloroplastic isoform X1	GO:0000023;GO:0009507;GO:0016020;GO:0019252;GO:0043085
MA_10426914g0010	scopoletin glucosyltransferase
MA_10426940g0010
MA_10426985g0010	LEAF RUST 10 DISEASE-RESISTANCE LOCUS RECEPTOR-LIKE PROTEIN KINASE-like	GO:0000023;GO:0004672;GO:0006071;GO:0006952;GO:0008889;GO:0016310;GO:0016556;GO:0019252
MA_10427026g0010	lipid A disaccharide synthetase related enzyme
MA_10427047g0010	DEAD-box ATP-dependent RNA helicase 39	GO:0004386;GO:0005739;GO:0006399;GO:0008270;GO:0009507;GO:0009658;GO:0016887;GO:0070180;GO:0080158;GO:1901259
MA_10427079g0030	NRT1 PTR FAMILY -like	GO:0005215;GO:0006857;GO:0016021
MA_10427118g0010	long-chain-alcohol oxidase FAO4A	GO:0006066;GO:0009409;GO:0046577;GO:0055114
MA_10427210g0020	---NA---
MA_10427227g0050	mediator of DNA damage checkpoint 1 isoform X1
MA_10427257g0010	probable LRR receptor-like serine threonine- kinase At1g56130 isoform X2
MA_10427281g0010	sedoheptulose-1,7- chloroplastic	GO:0000023;GO:0000165;GO:0002831;GO:0005986;GO:0006098;GO:0006364;GO:0006612;GO:0009409;GO:0009570;GO:0009579;GO:0009595;GO:0009657;GO:0009697;GO:0009773;GO:0009862;GO:0009867;GO:0009941;GO:0010103;GO:0010200;GO:0010207;GO:0010310;GO:0010363;GO:0019252;GO
MA_10427295g0010	TIC 100	GO:0008356;GO:0009535;GO:0009658;GO:0009793;GO:0009941;GO:0010027;GO:0010228;GO:0016226;GO:0048481
MA_10427335g0010	CHROMOSOME TRANSMISSION FIDELITY 7
MA_10427346g0010	light-harvesting complex 3 isotype chloroplastic	GO:0009535
MA_10427444g0010	kinesin KCA2
MA_10427517g0010	phenylcoumaran benzylic ether reductase
MA_10427522g0010	ankyrin repeat domain-containing 2A
MA_10427607g0010	zeaxanthin chloroplastic-like
MA_10427662g0010	DUF4228 domain-containing	GO:0007165;GO:0010033
MA_10427730g0010	PLASTID MOVEMENT IMPAIRED 1
MA_10427759g0010	trichome birefringence-like 25
MA_10427827g0020	RNA recognition motif domain
MA_10427889g0020	plastocyanin	GO:0000271;GO:0006098;GO:0009543;GO:0009570;GO:0009637;GO:0009644;GO:0009657;GO:0009744;GO:0009825;GO:0009932;GO:0009965;GO:0010114;GO:0010155;GO:0010218;GO:0010817;GO:0017148;GO:0019344;GO:0042744;GO:0043481;GO:0045893;GO:0046686;GO:0046688;GO:0048767;GO
MA_10427903g0010	phosphatase 2C 57
MA_10428021g0010	dicarboxylate transporter chloroplastic	GO:0005739;GO:0006814;GO:0006833;GO:0009534;GO:0009624;GO:0009651;GO:0009750;GO:0009832;GO:0009941;GO:0015131;GO:0015139;GO:0015367;GO:0015743;GO:0016020;GO:0016049;GO:0016126;GO:0030243;GO:0055085
MA_10428090g0010	cytochrome P450 704C1
MA_10428243g0010	ADP,ATP carrier chloroplastic	GO:0005471;GO:0005524;GO:0006810;GO:0009941;GO:0016021
MA_10428343g0010	myosin-2 heavy chain-like isoform X2
MA_10428348g0010	pentatricopeptide repeat-containing At1g62350-like	GO:0008270;GO:0009507
MA_10428363g0020	S-adenosyl-L-methionine-dependent methyltransferase
MA_10428386g0020	zinc finger CONSTANS-LIKE 16-like
MA_10428389g0010	serine threonine- kinase chloroplastic	GO:0000166;GO:0004672;GO:0009507;GO:0009579;GO:0016310;GO:0042549
MA_10428427g0010	filament-like plant 7
MA_10428517g0020	RALF-like 34	GO:0004871;GO:0006949;GO:0007267;GO:0048046
MA_10428524g0010	magnesium-chelatase subunit chloroplastic
MA_10428545g0010	TMV resistance N-like
MA_10428566g0010	anthocyanidin reductase
MA_10428574g0010	probable fructokinase-7
MA_10428619g0010	unknown
MA_10428645g0010	probable inactive shikimate kinase like chloroplastic
MA_10428735g0010	DCD (Development and Cell Death) domain
MA_10428838g0010	LNK1-like isoform X1
MA_10428839g0010	3-oxoacyl-[acyl-carrier- ] synthase chloroplastic	GO:0000038;GO:0000096;GO:0004315;GO:0006546;GO:0006636;GO:0006733;GO:0006766;GO:0008652;GO:0009072;GO:0009106;GO:0009108;GO:0009117;GO:0009416;GO:0009570;GO:0009631;GO:0009695;GO:0009793;GO:0009832;GO:0015995;GO:0016049;GO:0016117;GO:0019216;GO:0019288;GO
MA_10428860g0010	LOW PSII ACCUMULATION chloroplastic	GO:0009507;GO:0009579;GO:0009657;GO:0010467;GO:0016070;GO:0019684;GO:0044085
MA_10428945g0010	psbP domain-containing chloroplastic	GO:0000023;GO:0005509;GO:0006098;GO:0009543;GO:0009570;GO:0009654;GO:0015979;GO:0019252;GO:0019288;GO:0019760;GO:0019898;GO:0043085
MA_10428991g0010	RETICULATA-RELATED chloroplastic-like	GO:0005739;GO:0009706
MA_10429170g0010	ACT domain-containing ACR11
MA_10429177g0010	cellulose synthase A catalytic subunit 4 [UDP-forming]	GO:0007047;GO:0016021;GO:0016760;GO:0030244
MA_10429284g0010	mitochondrial
MA_10429332g0010	filament-like plant 4
MA_10429356g0010	uncharacterized protein LOC18428760
MA_10429360g0010	unknown
MA_10429390g0010	FAD-binding monooxygenase
MA_10429557g0010	rRNA methyltransferase
MA_10429585g0010	RNA polymerase sigma factor sigB isoform X2	GO:0001053;GO:0003677;GO:0003700;GO:0003899;GO:0005515;GO:0006098;GO:0006352;GO:0006355;GO:0006364;GO:0006399;GO:0006833;GO:0009507;GO:0009637;GO:0009651;GO:0009750;GO:0009902;GO:0010027;GO:0010114;GO:0010218;GO:0016117;GO:0019288;GO:0071461;GO:0071482;GO
MA_10429664g0020	2-alkenal reductase (NADP(+)-dependent)-like
MA_10429697g0010	thylakoid lumenal chloroplastic
MA_10429734g0010	pre translocase subunit chloroplastic
MA_10429736g0010	LEAF RUST 10 DISEASE-RESISTANCE LOCUS RECEPTOR-LIKE PROTEIN KINASE-like	GO:0000166;GO:0004672;GO:0016310
MA_10429786g0010	50S ribosomal chloroplastic-like
MA_10429833g0010	COFACTOR ASSEMBLY OF COMPLEX C SUBUNIT B chloroplastic	GO:0006364;GO:0009507;GO:0010027;GO:0010190;GO:0010207;GO:0019288
MA_10429894g0010	Fiber Fb34	GO:0005886;GO:0009506
MA_10429914g0010
MA_10430027g0010	glutathione peroxidase
MA_10430129g0010	TPD1 homolog 1-like
MA_10430129g0020	aspartic ase nepenthesin-1	GO:0000041;GO:0010228;GO:0010413;GO:0016926;GO:0045492;GO:0050665
MA_10430149g0020	probable carboxylesterase 15
MA_10430161g0010	20 kDa chloroplastic-like	GO:0005507;GO:0005516;GO:0005524;GO:0005739;GO:0005829;GO:0006094;GO:0006096;GO:0006457;GO:0009409;GO:0009535;GO:0009570;GO:0009651;GO:0009658;GO:0009941;GO:0019288;GO:0019344;GO:0046686;GO:0048046;GO:0048481
MA_10430254g0010	flavonoid 3 -hydroxylase	GO:0005506;GO:0016491
MA_10430462g0010	linoleate 9S-lipoxygenase chloroplastic-like	GO:0009507;GO:0009611;GO:0009695;GO:0010386;GO:0016165;GO:1900366
MA_10430480g0010	probable pectinesterase pectinesterase inhibitor 61
MA_10430496g0010	transporter arsB	GO:0016020;GO:0016023
MA_10430504g0030	kinesin NACK1	GO:0000166;GO:0000910;GO:0006996;GO:0007017;GO:0009555;GO:0009558;GO:0015630;GO:0022402;GO:0043234;GO:0044430
MA_10430507g0020	hypothetical protein, partial
MA_10430589g0010	unknown
MA_10430693g0010	unknown
MA_10430893g0010	NAD(P)H-quinone oxidoreductase subunit chloroplastic	GO:0009507
MA_10431002g0010	serine carboxypeptidase-like 20	GO:0004180;GO:0005773
MA_10431130g0010	SRG1	GO:0009686;GO:0009737;GO:0009740;GO:0009793;GO:0009813;GO:0009830;GO:0009845;GO:0010162;GO:0010260;GO:0016682;GO:0016706
MA_10431216g0010	2-oxoglutarate-iron(II)-dependent oxygenase
MA_10431239g0010	unknown	GO:0006661
MA_10431241g0010	30S ribosomal chloroplastic	GO:0003723;GO:0003735;GO:0006354;GO:0006412;GO:0009570;GO:0009773;GO:0009941;GO:0015935;GO:0019288;GO:0035304;GO:0042254
MA_10431300g0020	chlorophyll a-b binding chloroplastic	GO:0005886;GO:0009535;GO:0009637;GO:0009765;GO:0009941;GO:0010114;GO:0010218;GO:0010287
MA_10431360g0010	polygalacturonate 4-alpha-galacturonosyltransferase-like	GO:0005794;GO:0005886;GO:0010075;GO:0010289;GO:0047262
MA_10431532g0010	photosystem II reaction center W chloroplastic-like
MA_10431533g0010	peptidyl-prolyl cis-trans isomerase chloroplastic
MA_10431597g0020	epoxide hydrolase 4 isoform X2
MA_10431705g0020	glutamate decarboxylase
MA_10432069g0020	4-coumarate-- ligase-like 5	GO:0004321;GO:0005777;GO:0009611;GO:0009695;GO:0009851;GO:0010033
MA_10432085g0010	uncharacterized aarF domain-containing kinase chloroplastic	GO:0000023;GO:0010287;GO:0015996;GO:0016301;GO:0016310;GO:0019252;GO:0043085
MA_10432159g0020	pentatricopeptide repeat-containing At2g27610
MA_10432174g0010	translocase of chloroplast chloroplastic-like	GO:0004888;GO:0006606;GO:0009707;GO:0009855;GO:0009887;GO:0010051;GO:0045036;GO:0048439;GO:0048519
MA_10432310g0020	---NA---
MA_10432313g0010	AAA+-type ATPase (ISS)
MA_10432496g0010	NDR1 HIN1 12	GO:0051607
MA_10432531g0020	homeobox-DDT domain RLT2-like isoform X1
MA_10432583g0010	Glyoxalase-like domain	GO:0008152;GO:0009507;GO:0016702
MA_10432627g0010	GNAT domain	GO:0016740
MA_10432633g0010	RAP domain-containing chloroplastic
MA_10432722g0010	GDSL esterase lipase At4g16230
MA_10432735g0010	ultraviolet-B receptor UVR8	GO:0000785;GO:0003682;GO:0005085;GO:0005634;GO:0005829;GO:0006007;GO:0009649;GO:0010224
MA_10432791g0010	flagellar radial spoke 5 isoform X1	GO:0000096;GO:0004033;GO:0006098;GO:0006546;GO:0006636;GO:0006766;GO:0008652;GO:0009072;GO:0009106;GO:0009108;GO:0009505;GO:0009570;GO:0009695;GO:0009902;GO:0009941;GO:0010027;GO:0015995;GO:0016117;GO:0019288;GO:0019761;GO:0034660;GO:0042793
MA_10432831g0010	50S ribosomal chloroplastic	GO:0003735;GO:0005840;GO:0006364;GO:0006412;GO:0009570;GO:0009941;GO:0010207;GO:0015995;GO:0016020;GO:0019288;GO:0045036
MA_10432870g0020	cytochrome P450 monooxygenase CYP736B
MA_10432896g0010	SLOW GREEN chloroplastic	GO:0009536
MA_10432955g0010	30S ribosomal 3- chloroplastic-like	GO:0003735;GO:0005840;GO:0009535;GO:0009570;GO:0010103;GO:0019288;GO:0032544
MA_10433005g0010	ferredoxin-dependent glutamate chloroplastic
MA_10433010g0010	UPF0603 chloroplastic	GO:0003993;GO:0006364;GO:0006636;GO:0009535;GO:0009543;GO:0009637;GO:0009657;GO:0009773;GO:0010114;GO:0010206;GO:0010207;GO:0010218;GO:0015995;GO:0016117;GO:0019288;GO:0019344;GO:0019761;GO:0035304
MA_10433113g0010	carbohydrate binding domain-containing precursor
MA_10433134g0010	MAR-binding filament 1-1 isoform X1	GO:0005488
MA_10433171g0010	TSS isoform X1
MA_10433318g0010	60S ribosomal L29-1	GO:0009987;GO:0022625
MA_10433350g0010	galactan beta-1,4-galactosyltransferase GALS1-like
MA_10433400g0010	50S ribosomal chloroplastic	GO:0003735;GO:0005840;GO:0006412;GO:0009570;GO:0009579;GO:0009793;GO:0009941;GO:0045036
MA_10433456g0010	7-deoxyloganetin glucosyltransferase-like
MA_10433499g0020	trihelix transcription factor GT-2-like
MA_10433575g0010	unknown
MA_10433619g0010	Rubredoxin 1
MA_10433659g0010	ATP synthase gamma chloroplastic
MA_10433687g0040	cytochrome P450 89A2-like	GO:0005506;GO:0005739;GO:0005783;GO:0016023;GO:0019825
MA_10433694g0010	2-methylene-furan-3-one reductase	GO:0000096;GO:0000166;GO:0003960;GO:0006546;GO:0006636;GO:0006733;GO:0006766;GO:0008270;GO:0008652;GO:0009072;GO:0009106;GO:0009108;GO:0009117;GO:0009409;GO:0009416;GO:0009570;GO:0009579;GO:0009695;GO:0009941;GO:0010264;GO:0010319;GO:0015995;GO:0016117;GO
MA_10433730g0010	chloroplastic	GO:0006364;GO:0009534;GO:0009657;GO:0009941;GO:0010207;GO:0010264;GO:0016787;GO:0019761;GO:0043085
MA_10433782g0010	cytochrome P450 CYP76AA26
MA_10433934g0010	NRT1 PTR FAMILY -like
MA_10433955g0020	magnesium-protoporphyrin IX monomethyl ester [oxidative] chloroplastic
MA_10434075g0010	33 kDa chloroplastic	GO:0009536
MA_10434167g0010	Glycosyl hydrolase family 10
MA_10434239g0010	scopoletin glucosyltransferase-like
MA_10434257g0010	3-oxoacyl-[acyl-carrier- ] synthase chloroplastic-like	GO:0008152;GO:0016747
MA_10434291g0010	NAD(P)-binding Rossmann-fold superfamily isoform 3	GO:0000166;GO:0006979;GO:0009579;GO:0010287
MA_10434301g0010	purple acid phosphatase 22-like	GO:0003993;GO:0004722;GO:0016036;GO:0019375;GO:0045892;GO:0046872
MA_10434413g0010	unknown
MA_10434457g0010	A Chain Structure Of A Three-Domain Sesquiterpene Synthase: A Prospective Target For Advanced Biofuels Production
MA_10434464g0010	probable mitochondrial adenine nucleotide transporter BTL3	GO:0005215;GO:0005743;GO:0006839;GO:0009536
MA_10434495g0020	HOTHEAD-like isoform X1
MA_10434823g0010	3-hexulose-6-phosphate isomerase
MA_10434837g0010	OVEREXPRESSOR OF CATIONIC PEROXIDASE 3	GO:0005739;GO:0009536
MA_10434946g0010	unknown
MA_10434962g0020	LEAF RUST 10 DISEASE-RESISTANCE LOCUS RECEPTOR-LIKE PROTEIN KINASE-like	GO:0000166;GO:0004672;GO:0016310
MA_10434973g0010	zinc finger chloroplastic	GO:0005488;GO:0005634;GO:0016740
MA_10435042g0010	maternal effect embryoarrest 60	GO:0016020
MA_10435053g0010	lecithin-cholesterol acyltransferase-like 1	GO:0016023;GO:0016746
MA_10435074g0010	Peptidyl-prolyl cis-trans isomerase CYP20-3
MA_10435174g0010	heterogeneous nuclear ribonucleo Q-like isoform X1	GO:0003676;GO:0005829;GO:0006635;GO:0010048;GO:0016558;GO:0048573
MA_10435315g0010	unknown
MA_10435334g0020	A Chain Structure Of A Three-Domain Sesquiterpene Synthase: A Prospective Target For Advanced Biofuels Production
MA_10435451g0020	histone-lysine n-methyltransferase atx1
MA_10435476g0020
MA_10435476g0040
MA_10435490g0010	threonine--tRNA chloroplastic mitochondrial 2
MA_10435550g0020	cytochrome c oxidase subunit 2 (mitochondrion)
MA_10435618g0010	zeaxanthin epoxidase	GO:0006725;GO:0009507;GO:0009540;GO:0009688;GO:0009737;GO:0016020;GO:0016123;GO:0022900;GO:0052662;GO:0052663
MA_10435639g0010	probable cellulose synthase A catalytic subunit 5 [UDP-forming]	GO:0016020;GO:0016740;GO:0046872;GO:0071841
MA_10435644g0010	unknown
MA_10435706g0010	A Chain Structure Of A Three-Domain Sesquiterpene Synthase: A Prospective Target For Advanced Biofuels Production
MA_10435761g0010	cytochrome P450 86A22
MA_10435817g0010	Late embryogenesis abundant LEA-14	GO:0009506;GO:0046658
MA_10435831g0010	isoflavone reductase homolog
MA_10435850g0010	cytochrome P450 monooxygenase CYP736B
MA_10435864g0010	probable ribosome-binding factor chloroplastic	GO:0003723;GO:0006364;GO:0009507;GO:0009793;GO:0010027;GO:0010228;GO:0016226;GO:0045893;GO:0048481
MA_10435876g0010	probable leucine-rich repeat receptor kinase At5g49770	GO:0000166;GO:0004674;GO:0005739;GO:0006468;GO:0007165;GO:0010413;GO:0016023;GO:0045492
MA_10435955g0040	2-methyl-3-buten-2-ol synthase
MA_10435985g0010	cytochrome P450 704B1
MA_10436012g0010	ubiquitin carboxyl-terminal hydrolase 5	GO:0000956;GO:0004843;GO:0006511
MA_10436073g0010	biotin synthase
MA_10436165g0010	Elongation factor Ts	GO:0000166;GO:0003746;GO:0006414;GO:0009570;GO:0009793;GO:0009902;GO:0009941;GO:0010027;GO:0016117;GO:0019288;GO:0034660;GO:0042744;GO:0046686
MA_10436191g0020	unknown
MA_10436193g0010	nifU chloroplastic
MA_10436240g0010	PREDICTED: uncharacterized protein LOC104598037
MA_10436249g0010	probable 2-carboxy-D-arabinitol-1-phosphatase	GO:0016853
MA_10436257g0010	TIC chloroplastic	GO:0000272;GO:0005982;GO:0009664;GO:0009941;GO:0010075
MA_10436268g0010	peptidyl-prolyl cis-trans isomerase FKBP17- chloroplastic
MA_10436280g0010	haloacid dehalogenase-like hydrolase domain-containing 3	GO:0008152;GO:0008967
MA_10436330g0010	unknown	GO:0007165;GO:0071310
MA_10436377g0010	---NA---
MA_10436440g0030	high mobility group B 1	GO:0005488;GO:0043229
MA_10436441g0020	LRR receptor
MA_10436457g0010	DNA polymerase I chloroplastic mitochondrial	GO:0003676;GO:0003887;GO:0005739;GO:0006264;GO:0006302;GO:0009295;GO:0009507;GO:0033259
MA_10436487g0010	Sucrose-phosphatase 1	GO:0005774;GO:0005789;GO:0006665;GO:0009737;GO:0010228;GO:0016791;GO:0016926;GO:0050665;GO:0090332
MA_10436505g0020	probable inactive purple acid phosphatase 2	GO:0003993;GO:0005739;GO:0006109;GO:0009507;GO:0016023;GO:0016311
MA_10436507g0010	transmembrane 136
MA_10436520g0010	hypothetical protein 0_1679_01, partial
MA_10436520g0020	uncharacterized protein LOC18426596 isoform X1
MA_10436546g0010	Ankyrin repeat domain-containing 2
MA_10436581g0010	lipid transfer VAS
MA_10436651g0010	unknown
MA_10436708g0010	trichome birefringence-like 6	GO:0007127;GO:0030244
MA_10436739g0010	nephrocystin-3 isoform X2
MA_10436831g0010	chloroplastic	GO:0006364;GO:0009707;GO:0009902;GO:0010027;GO:0010207;GO:0035304;GO:0042793;GO:0045893
MA_10436966g0010	TSS isoform X1
MA_10436979g0010	UPF0481 At3g02645
MA_10437027g0010	ABC transporter F family member 5	GO:0000085;GO:0000123;GO:0003677;GO:0005215;GO:0005515;GO:0005524;GO:0006200;GO:0009410;GO:0009624;GO:0009640;GO:0009908;GO:0010015;GO:0010388;GO:0010484;GO:0016567;GO:0016571;GO:0016573;GO:0016579;GO:0016887;GO:0043687;GO:0045893
MA_10437095g0010	CHAPERONE-LIKE PROTEIN OF chloroplastic
MA_10437147g0010	kinesin KIN-5D
MA_10437157g0020	transcription termination antitermination
MA_10437176g0030	cytochrome P450 86B1-like	GO:0005488;GO:0006631;GO:0044249
MA_10437197g0020	ATP-binding cassette transporter
MA_10437203g0020	cysteine-rich receptor kinase 42	GO:0005488;GO:0016301
MA_10437218g0020	DEAD-box ATP-dependent RNA helicase 22	GO:0003676;GO:0005524;GO:0008026;GO:0009220;GO:0009507
MA_10437242g0030	porphobilinogen chloroplastic	GO:0004418;GO:0006098;GO:0006364;GO:0006744;GO:0009073;GO:0009409;GO:0009570;GO:0009697;GO:0009814;GO:0009941;GO:0009965;GO:0015995;GO:0018160;GO:0019288;GO:0019344;GO:0019684;GO:0030154;GO:0042742;GO:0045893;GO:0048046
MA_10437248g0010	GTPase -like
MA_10437269g0010	lycopene epsilon chloroplastic
MA_104409g0010	fructose-1,6- cytosolic	GO:0005634;GO:0005829;GO:0005983;GO:0005986;GO:0006000;GO:0009737;GO:0009750;GO:0015979;GO:0030388;GO:0032440;GO:0042132;GO:0055114
MA_10447g0010	---NA---
MA_105092g0010	4-hydroxy-3-methylbut-2-enyl diphosphate chloroplastic-like	GO:0009536;GO:0016114;GO:0019288;GO:0051745;GO:0055114
MA_105179g0010	pentatricopeptide repeat-containing mitochondrial
MA_10520g0010	heterogeneous nuclear ribonucleo H3 isoform X2	GO:0005488
MA_107182g0010	ATPase plasma membrane-type-like	GO:0005524;GO:0006200;GO:0006754;GO:0006812;GO:0008553;GO:0016021;GO:0046872
MA_10744g0010	ATP synthase delta chloroplastic	GO:0000165;GO:0002831;GO:0006098;GO:0006364;GO:0006612;GO:0009409;GO:0009535;GO:0009595;GO:0009697;GO:0009772;GO:0009773;GO:0009862;GO:0009867;GO:0009941;GO:0010027;GO:0010200;GO:0010207;GO:0010287;GO:0010310;GO:0010319;GO:0010363;GO:0015995;GO:0019252;GO
MA_108278g0010	magnesium-chelatase subunit chloroplastic	GO:0000166;GO:0005739;GO:0009507;GO:0015995;GO:0016851
MA_1083g0010	bidirectional sugar transporter SWEET16-like	GO:0016020
MA_108590g0010	probable arabinosyltransferase ARAD1
MA_108616g0010	phosphoglycerate kinase	GO:0005789;GO:0005886;GO:0006506;GO:0016021;GO:0016301
MA_10869g0010	crocetin chloroplastic-like	GO:0008152;GO:0047215
MA_109238g0010	peptidoglycan-binding domain-containing family	GO:0016998
MA_109435g0010	D -box ATP-dependent RNA helicase D 3 isoform X2
MA_11005g0010	kinase superfamily	GO:0000166;GO:0004672;GO:0005886;GO:0006468
MA_110317g0010	dirigent
MA_110653g0010	polynucleotide adenylyltransferase family
MA_112757g0010	acetate butyrate-- ligase peroxisomal	GO:0003987;GO:0005777;GO:0006083;GO:0006097;GO:0008756;GO:0016208;GO:0019605;GO:0047760
MA_114783g0010	L-type lectin-domain containing receptor kinase -like	GO:0000165;GO:0000166;GO:0004672;GO:0005622;GO:0005886;GO:0006355;GO:0006612;GO:0006944;GO:0006995;GO:0009555;GO:0009697;GO:0009862;GO:0009867;GO:0010310;GO:0010363;GO:0016310;GO:0031348;GO:0035304;GO:0042742;GO:0043069;GO:0050832
MA_114887g0010	bromodomain-containing DDB_G0278469-like	GO:0009737
MA_115261g0010	unknown	GO:0002679;GO:0005622;GO:0009611;GO:0009612;GO:0009693;GO:0010200;GO:0030968;GO:0035556;GO:0052542
MA_118719g0010	stress enhanced chloroplastic
MA_118728g0010	IRK-interacting -like	GO:0005774
MA_118743g0010	beta-1,3-galactosyltransferase pvg3-like	GO:0016020;GO:0016023;GO:0016757
MA_118751g0010	D -box ATP-dependent RNA helicase D 6 isoform X1
MA_118833g0010	laccase family	GO:0005507;GO:0008447;GO:0046274;GO:0048046;GO:0052716;GO:0055114
MA_118876g0010	riboflavin biosynthesis chloroplastic isoform X3
MA_119766g0010
MA_119926g0020	ATP synthase gamma chloroplastic
MA_120662g0010	COP1-interacting - isoform 3	GO:0016020;GO:0044464
MA_120841g0010	---NA---
MA_121263g0010	heavy metal-associated isoprenylated plant 7
MA_12201g0010	photosystem II core complex s chloroplastic-like	GO:0009536;GO:0016020
MA_122077g0010	chloroplastic	GO:0003756;GO:0006098;GO:0006364;GO:0009535;GO:0009570;GO:0009657;GO:0010206;GO:0010207;GO:0031072;GO:0035304;GO:0051082
MA_122229g0010	4-hydroxy-tetrahydrodipicolinate reductase chloroplastic-like	GO:0008839;GO:0009089;GO:0009570;GO:0055114;GO:0070402
MA_122722g0010	NRT1 PTR FAMILY
MA_122899g0010	pentatricopeptide repeat-containing chloroplastic	GO:0009507;GO:0031425
MA_122962g0010	auxin transporter 2	GO:0009653;GO:0016020;GO:0044464;GO:0048364;GO:0050896
MA_123211g0010	probable xyloglucan 6-xylosyltransferase 5	GO:0000139;GO:0005515;GO:0010411;GO:0033843;GO:0048767
MA_123309g0010	CCG-binding 1
MA_123466g0010	pentatricopeptide repeat-containing chloroplastic
MA_123833g0010	multiple organellar RNA editing factor mitochondrial
MA_124140g0010	stromal 70 kDa heat shock-related chloroplastic	GO:0005524;GO:0005634;GO:0005739;GO:0006457;GO:0009408;GO:0009409;GO:0009570;GO:0009579;GO:0009658;GO:0009941;GO:0032440;GO:0045036;GO:0046686;GO:0048481;GO:0051082;GO:0055114
MA_124714g0010	uncharacterized oxidoreductase At4g09670	GO:0000166;GO:0005829;GO:0016491;GO:0055114
MA_125465g0010	Pyridine nucleotide-disulfide oxidoreductase
MA_125473g0010	fatty acyl- reductase 2
MA_126854g0010	C75A1_PINTA ame: Full=Cytochrome P450 750A1 ame: Full=Cytochrome P450 CYPC
MA_126936g0010	mitogen-activated kinase 15 isoform X1	GO:0004672;GO:0005773;GO:0005886;GO:0007165
MA_127500g0010	3-oxoacyl-[acyl-carrier- ] synthase chloroplastic-like	GO:0008152;GO:0016747
MA_129206g0010	chlorophyll a-b binding chloroplastic-like	GO:0009507;GO:0009765;GO:0016020
MA_129331g0010	zinc C3HC4 type (RING finger)
MA_129653g0010	probable beta-D-xylosidase 2	GO:0005975;GO:0009505;GO:0010214;GO:0046556;GO:0048046
MA_129930g0010	Fructose-bisphosphate aldolase	GO:0004332;GO:0006096
MA_130339g0010	pentatricopeptide repeat superfamily-3
MA_130348g0010	probable phosphatase 2C 55 isoform X1
MA_130902g0010	CRM-domain containing factor chloroplastic-like
MA_130918g0010	myb-related 308-like	GO:0003677
MA_131587g0010	chlorophyll a b-binding
MA_132558g0010	thylakoid lumenal 19 kDa chloroplastic	GO:0009523;GO:0009536
MA_133071g0010	E3 ubiquitin- ligase RNF185 isoform X1
MA_13356g0010	Glyoxalase_2 domain-containing
MA_133842g0010
MA_135075g0020	pentatricopeptide repeat-containing At4g13650
MA_135152g0010	ABC transporter G family member 29	GO:0005524;GO:0005739;GO:0005886;GO:0006200;GO:0009627;GO:0009737;GO:0009817;GO:0009941;GO:0015086;GO:0015416;GO:0031348;GO:0042344;GO:0042742;GO:0052544;GO:0070574;GO:0071366
MA_136390g0010	NSP-INTERACTING KINASE 2-like	GO:0004672;GO:0010075;GO:0016310
MA_136668g0010	PREDICTED: uncharacterized protein LOC108206804
MA_137202g0010	haloacid dehalogenase-like hydrolase domain-containing At4g39970	GO:0009570;GO:0009941;GO:0016787;GO:0019761
MA_137324g0010	DEAD-box ATP-dependent RNA helicase 37-like	GO:0003676;GO:0005524;GO:0005777;GO:0008026;GO:0009536
MA_137828g0010	glutathione S-transferase-like	GO:0016740
MA_13851g0010	L-ascorbate peroxidase 6
MA_138556g0010	auxin-responsive family	GO:0006816;GO:0009733
MA_139797g0010	CBL-interacting kinase 5	GO:0004674;GO:0005524;GO:0006468;GO:0007165;GO:0009737
MA_1400915g0010	---NA---
MA_140292g0010	omega-3 fatty acid chloroplastic	GO:0006633;GO:0009409;GO:0009941;GO:0016717;GO:0016720;GO:0042170;GO:0042389;GO:0055114
MA_140591g0010	pentatricopeptide repeat-containing chloroplastic	GO:0004519;GO:0009507;GO:0016556
MA_140838g0010	PREDICTED: uncharacterized protein LOC104115351
MA_1411253g0010	---NA---
MA_142317g0010	UDP-glycosyltransferase 86A1-like	GO:0016757
MA_14663g0020	cytochrome P450 CYP736A12-like
MA_147706g0010	pinene synthase
MA_148g0020	probable xyloglucan endotransglucosylase hydrolase 23
MA_15064g0010	interactor of constitutive active ROPs chloroplastic-like
MA_15548g0010	unknown
MA_155591g0010	ribosomal S2 (chloroplast)
MA_158042g0010	scopoletin glucosyltransferase-like
MA_1581613g0010	photosystem II V (chloroplast)	GO:0009055;GO:0009535;GO:0009539;GO:0009767;GO:0016021;GO:0020037;GO:0030096
MA_15820g0010	peroxisomal (S)-2-hydroxy-acid oxidase	GO:0005634;GO:0005777;GO:0008891;GO:0009506;GO:0009570;GO:0010181;GO:0016020;GO:0022626;GO:0048046;GO:0052852;GO:0052853;GO:0052854;GO:0055114
MA_15876g0010	transcription termination factor chloroplastic	GO:0008380;GO:0009536;GO:0009790;GO:0042794
MA_159611g0010	unknown
MA_16054g0010	photosystem I reaction center subunit chloroplastic	GO:0009536;GO:0016020
MA_16172g0010	AT1G17665	GO:0007623
MA_163154g0020	unknown	GO:0009535
MA_1640g0010	unknown	GO:0009535;GO:0009965;GO:0030003;GO:0030154;GO:0043085;GO:0045893;GO:0070838
MA_165005g0010	cysteine synthase
MA_1663g0010	probable UDP-N-acetylglucosamine--peptide N-acetylglucosaminyltransferase SPINDLY	GO:0000956
MA_167185g0010	2-methyl-3-buten-2-ol synthase
MA_16736g0010	alpha-L-fucosidase 1-like	GO:0016023;GO:0016787
MA_167620g0010	cyclic nucleotide-gated ion channel 2	GO:0005222;GO:0005242;GO:0005262;GO:0005516;GO:0005739;GO:0006810;GO:0007263;GO:0009626;GO:0016020;GO:0030551
MA_167711g0010	beta-carotene isomerase chloroplastic
MA_169329g0010	TSS isoform X1	GO:0008654;GO:0009737;GO:0044260
MA_16939g0010	acetyltransferase NSI	GO:0005634;GO:0006098;GO:0008080;GO:0009507
MA_170713g0010	two-pore potassium channel 1
MA_171750g0010	unknown
MA_172106g0010	3-dehydrosphinganine reductase TSC10A-like	GO:0008152
MA_17217g0020	photosystem II 5 kDa chloroplastic-like
MA_172388g0010	condensin complex subunit 1	GO:0000796;GO:0000910;GO:0007017;GO:0009957;GO:0030261
MA_17408g0010	probable CCR4-associated factor 1 homolog 7	GO:0003676;GO:0004535;GO:0005634;GO:0006499;GO:0009451;GO:0009607;GO:0009611;GO:0048573
MA_1750g0010	NAD-dependent epimerase dehydratase	GO:0000166;GO:0000272;GO:0003854;GO:0005507;GO:0005982;GO:0006364;GO:0006694;GO:0009409;GO:0009570;GO:0009579;GO:0009664;GO:0009697;GO:0009814;GO:0015995;GO:0019288;GO:0019684;GO:0042742;GO:0048046;GO:0055114
MA_175330g0010	nucleotide-diphospho-sugar transferase family
MA_176279g0010	chlorophyll a-b binding chloroplastic	GO:0006364;GO:0009517;GO:0009533;GO:0009637;GO:0009644;GO:0009744;GO:0009765;GO:0009783;GO:0010114;GO:0010155;GO:0010196;GO:0010218;GO:0010287;GO:0016168;GO:0019344
MA_176956g0010	probable aspartyl protease At4g16563	GO:0005618;GO:0044238
MA_178744g0010	---NA---
MA_178953g0010	LOV domain-containing	GO:0000160;GO:0004674;GO:0005773;GO:0006355;GO:0009638;GO:0009644;GO:0009744;GO:0009882;GO:0009898;GO:0009903;GO:0009904;GO:0009986;GO:0010114;GO:0010119;GO:0010155;GO:0010181;GO:0010218;GO:0010362;GO:0042802;GO:0046777
MA_17919g0010	MADS-box transcription factor	GO:0003677;GO:0003700;GO:0005634;GO:0006355;GO:0046983
MA_181156g0010
MA_181338g0010	50S ribosomal chloroplastic	GO:0003735;GO:0005840;GO:0006098;GO:0006412;GO:0009507
MA_18142g0010	serine--glyoxylate aminotransferase	GO:0004760;GO:0005777;GO:0005886;GO:0006833;GO:0008453;GO:0009570;GO:0009651;GO:0009750;GO:0009853;GO:0030003;GO:0030170;GO:0048046;GO:0050281;GO:0070838
MA_181810g0010	short-chain dehydrogenase reductase 2a-like
MA_181g0010	uncharacterized hydrolase -like	GO:0016787
MA_182125g0010	myosin-9-like isoform X2	GO:0006499;GO:0006914
MA_18234g0010	SCARECROW	GO:0003700;GO:0005634;GO:0006355;GO:0008356;GO:0009536;GO:0009630;GO:0009956;GO:0010103;GO:0019861;GO:0042803;GO:0043565;GO:0051457
MA_182501g0010	Transferrin family	GO:0006811;GO:0009987;GO:0044464;GO:0046872;GO:0050896;GO:0055072
MA_18349g0010	photosystem II reaction center PSB28 chloroplastic	GO:0000038;GO:0006655;GO:0009535;GO:0009539;GO:0009570;GO:0009654;GO:0010207;GO:0019288;GO:0042335
MA_18401g0010	3-hydroxyisobutyryl- hydrolase 5	GO:0003860;GO:0006635;GO:0016829;GO:0080167
MA_18402g0010	translation initiation factor IF-3
MA_18411g0010	reticulon B21	GO:0031345;GO:0043231;GO:0045596;GO:0050770;GO:0050896;GO:0051179
MA_184421g0010	root R-B2	GO:0006098;GO:0006364;GO:0009055;GO:0009507;GO:0015995;GO:0019288;GO:0022900;GO:0045893;GO:0046872;GO:0051537
MA_184421g0020	rubisco accumulation factor chloroplastic	GO:0009570;GO:0044260;GO:0044262
MA_185098g0010	pentatricopeptide repeat-containing mitochondrial-like
MA_185611g0010	ferredoxin-dependent glutamate chloroplastic	GO:0005515;GO:0005739;GO:0006541;GO:0006807;GO:0006833;GO:0009409;GO:0009570;GO:0009637;GO:0009644;GO:0009651;GO:0009697;GO:0009744;GO:0009750;GO:0009814;GO:0009853;GO:0009902;GO:0009941;GO:0010103;GO:0010114;GO:0010155;GO:0010218;GO:0016020;GO:0016041;GO
MA_186385g0020	leucine-rich repeat receptor kinase EMS1-like
MA_18706g0020	---NA---
MA_187850g0010	pentatricopeptide repeat-containing chloroplastic	GO:0009987
MA_187g0010	PREDICTED: uncharacterized protein LOC108198556
MA_188257g0010	ATP-dependent zinc metalloprotease FTSH chloroplastic	GO:0004176;GO:0004222;GO:0005524;GO:0006098;GO:0006364;GO:0006508;GO:0008270;GO:0008568;GO:0009535;GO:0009902;GO:0009941;GO:0010027;GO:0010205;GO:0010206;GO:0010207;GO:0010304;GO:0016021;GO:0031977;GO:0035304;GO:0042744;GO:0042793;GO:0045893;GO:0051301
MA_189742g0010	geranylgeranyl diphosphate chloroplastic	GO:0000166;GO:0015979;GO:0015995;GO:0016628;GO:0045550;GO:0055114
MA_189814g0010	---NA---
MA_190519g0010	rust resistance kinase Lr10-like
MA_190532g0010	unknown
MA_190693g0010	ATP-dependent DNA helicase chloroplastic	GO:0004386;GO:0005488;GO:0006783
MA_193431g0010	ferredoxin--NADP leaf chloroplastic	GO:0000165;GO:0002831;GO:0003959;GO:0004324;GO:0006098;GO:0006364;GO:0006612;GO:0008266;GO:0009409;GO:0009535;GO:0009570;GO:0009595;GO:0009657;GO:0009697;GO:0009773;GO:0009862;GO:0009867;GO:0009941;GO:0010200;GO:0010207;GO:0010310;GO:0010363;GO:0019761;GO
MA_193829g0010	unknown
MA_19490g0010	50S ribosomal chloroplastic
MA_194998g0010	geranylgeranyl pyrophosphate chloroplastic-like	GO:0008299;GO:0016740
MA_195595g0010	BES1 BZR1 homolog 4-like
MA_195659g0010	10 kDa chaperonin
MA_196108g0010	chloroplast stem-loop binding of 41 kDa chloroplastic	GO:0000165;GO:0000166;GO:0002831;GO:0003723;GO:0005515;GO:0005773;GO:0005777;GO:0005840;GO:0006098;GO:0006364;GO:0006612;GO:0006636;GO:0007623;GO:0009506;GO:0009595;GO:0009611;GO:0009637;GO:0009640;GO:0009686;GO:0009697;GO:0009793;GO:0009845;GO:0009853;GO
MA_196602g0010	metallophosphoesterase 1-like isoform X2
MA_197119g0010	cell division homolog 2- chloroplastic-like
MA_201112g0010	unknown
MA_203441g0010	anthocyanidin reductase
MA_20495g0020	MLO 6
MA_205286g0010	beta-hexosaminidase 3	GO:0005618;GO:0015929
MA_205329g0010	RALF-like 33	GO:0019722
MA_20641g0020	peroxisomal membrane 11A	GO:0005779;GO:0016559;GO:0042802
MA_207439g0010	probable carboxylesterase 15
MA_2086189g0010	50S ribosomal chloroplastic-like
MA_21478g0010	RNA RNP complex-1-interacting	GO:0006661;GO:0009536
MA_21574g0010	PREDICTED: uncharacterized protein LOC105124274 isoform X1
MA_21580g0010	pentatricopeptide repeat-containing At5g65820	GO:0007131;GO:0009560;GO:0009691
MA_218328g0010	ABC transporter G family member 35-like
MA_218996g0010	oxygen-evolving enhancer chloroplastic-like	GO:0006364;GO:0009543;GO:0009570;GO:0009637;GO:0009644;GO:0009654;GO:0009657;GO:0009744;GO:0010114;GO:0010155;GO:0010207;GO:0010218;GO:0030095;GO:0035304
MA_219331g0010	ACTIVITY OF BC1 COMPLEX KINASE chloroplastic	GO:0005215;GO:0006810;GO:0009941;GO:0016772
MA_224992g0010	chitinase 1	GO:0008152;GO:0016023;GO:0016787
MA_22939g0010	sanguinarine reductase	GO:0000166;GO:0008152;GO:0009570;GO:0009941;GO:0016616
MA_23242g0010	tannin-related R2R3 MYB transcription
MA_232471g0010	50S ribosomal chloroplastic	GO:0009507
MA_234750g0010	U5 small nuclear ribonucleo 40 kDa isoform X1
MA_23554g0010	O-glucosyltransferase rumi homolog
MA_238418g0010	zeaxanthin epoxidase
MA_238844g0010	TPR repeat
MA_2420g0020	scopoletin glucosyltransferase-like
MA_24252g0010	unknown
MA_246142g0010	myb
MA_248471g0010	probable aspartyl protease At4g16563	GO:0044464
MA_24916g0010	U-box domain-containing 35-like isoform X1	GO:0004672
MA_249305g0010	ribosomal S21	GO:0003735;GO:0005840;GO:0006412;GO:0009534;GO:0009570;GO:0042254
MA_251870g0010	serine--tRNA chloroplastic mitochondrial isoform X2	GO:0000096;GO:0000166;GO:0004828;GO:0005739;GO:0006364;GO:0006434;GO:0007005;GO:0008652;GO:0009069;GO:0009507;GO:0009793;GO:0009902;GO:0009965;GO:0010027;GO:0010207;GO:0010228;GO:0016226;GO:0030154;GO:0035304;GO:0042545;GO:0042793;GO:0045893;GO:0048481
MA_251894g0010	RRP12 isoform X1
MA_25325g0010	carbonic anhydrase 2-like isoform X2	GO:0016829
MA_254868g0010	pre-mRNA-processing-splicing factor 8A
MA_255406g0010	iron-sulfur cluster biosynthesis family	GO:0009941
MA_258624g0010	carbonic anhydrase 2-like isoform X1
MA_26087g0010	50S ribosomal chloroplastic
MA_26159g0010	cytochrome P450 CYP76AA26
MA_26630g0010	binding partner of ACD11 1 isoform X1
MA_26783g0010	trihelix transcription factor GT-1
MA_268175g0010	chloroplastic	GO:0009507;GO:0010207;GO:0016020;GO:0016556
MA_2734383g0010	ribosomal S2 (chloroplast)
MA_27706g0010	UPF0061 azo1574-like
MA_282g0010	photosystem II 10 kDa chloroplastic	GO:0009535;GO:0009654;GO:0015979
MA_283144g0010	pentatricopeptide repeat-containing chloroplastic	GO:0009073;GO:0009507;GO:0009793;GO:0010103;GO:0016226;GO:0045036
MA_28447g0010	BEL1-like homeodomain 4	GO:0003677;GO:0009965
MA_28601g0010	Fasciclin-like arabinogalactan 16	GO:0005773;GO:0007155
MA_287168g0010	ribosomal S21
MA_290469g0010	unknown
MA_2908g0010	cellulose synthase H1
MA_291756g0010	---NA---
MA_292200g0010	LOB domain-containing 1-like	GO:0005739
MA_29361g0010	thioredoxin F- chloroplastic-like	GO:0000023;GO:0004857;GO:0005829;GO:0006098;GO:0006109;GO:0006662;GO:0008047;GO:0009055;GO:0009534;GO:0009570;GO:0015035;GO:0019252;GO:0019288;GO:0019760;GO:0022900;GO:0043085;GO:0043086;GO:0045454
MA_297200g0010	Cysteine-rich receptor kinase 2
MA_3000363g0010	probable ribose-5-phosphate isomerase chloroplastic
MA_3005g0010	oxygen-evolving enhancer chloroplastic	GO:0009579;GO:0016020
MA_30073g0010	formyltetrahydrofolate deformylase mitochondrial isoform X1	GO:0000023;GO:0005739;GO:0006189;GO:0008168;GO:0008864;GO:0009853;GO:0016742;GO:0019252;GO:0043085;GO:0046653
MA_301927g0010	---NA---
MA_30312g0010	short-chain dehydrogenase reductase 2a
MA_30352g0010	UDP-rhamnose:rhamnosyltransferase 1
MA_30402g0010	thiazole biosynthetic enzyme	GO:0005739;GO:0006974;GO:0008270;GO:0009228;GO:0009409;GO:0009570;GO:0009579;GO:0009941;GO:0010319;GO:0018131;GO:0042803
MA_30565g0010	salicylic acid-binding 2-like
MA_30632g0020	pentatricopeptide repeat-containing At3g16610
MA_307070g0010	chloroplast stem-loop binding of 41 kDa chloroplastic	GO:0000166;GO:0003729;GO:0003824;GO:0005515;GO:0006098;GO:0006364;GO:0008266;GO:0009534;GO:0009637;GO:0009941;GO:0009965;GO:0010114;GO:0010207;GO:0010218;GO:0010287;GO:0015995;GO:0030154;GO:0032544;GO:0045727;GO:0045893;GO:0048046;GO:0050662
MA_307938g0010	unknown
MA_309699g0010	cbl-interacting kinase 18	GO:0004674;GO:0005524;GO:0006468;GO:0009788
MA_3098799g0010	---NA---
MA_310797g0010	50S ribosomal chloroplastic-like	GO:0003723;GO:0003735;GO:0005634;GO:0006098;GO:0006354;GO:0006412;GO:0009073;GO:0009535;GO:0009570;GO:0009902;GO:0009941;GO:0010027;GO:0015934;GO:0015979;GO:0016226;GO:0019288;GO:0034660;GO:0042793;GO:0045036
MA_31136g0010	unknown
MA_31151g0010	trichome birefringence-like
MA_313496g0010	unknown
MA_317435g0010	unknown
MA_3198310g0010	ribosomal L2 (chloroplast)
MA_320479g0010	29 kDa ribonucleo chloroplastic	GO:0009536
MA_328340g0010	xyloglucan endotransglucosylase hydrolase 9	GO:0010075;GO:0016757;GO:0016798
MA_33034g0010	C2H2-like zinc finger isoform 2	GO:0003676;GO:0003700;GO:0005739;GO:0006355;GO:0008270;GO:0009536
MA_33040g0010	taxadienol acetyl
MA_33567g0010	3-oxoacyl-[acyl-carrier- ] synthase chloroplastic-like	GO:0004315;GO:0006633
MA_33603g0010	cytochrome P450 chloroplastic isoform X2
MA_337980g0010	malate dehydrogenase [NADP] chloroplastic
MA_33855g0010	predicted protein
MA_340194g0010	truncated TIR-NBS-LRR
MA_3403026g0010	photosystem I reaction center subunit chloroplastic
MA_34035g0010	methyltransferase DDB_G0268948	GO:0005634;GO:0005829;GO:0006950;GO:0008152;GO:0009987;GO:0010033
MA_34359g0010	metallothiol transferase -like	GO:0016740;GO:0016829
MA_347045g0010	---NA---
MA_34807g0010	MLP 423
MA_348255g0010	photosystem I reaction center subunit chloroplastic	GO:0005516;GO:0009543;GO:0019684;GO:0030093;GO:0044238;GO:0044281;GO:0055114
MA_34924g0010	probable tyrosine- phosphatase At1g05000	GO:0004725;GO:0005622;GO:0007243;GO:0035335;GO:0043407
MA_353910g0010	TIFY 6B-like isoform X1	GO:0050896
MA_36244g0010	SNF2 domain-containing CLASSY 2-like	GO:0005488;GO:0005730;GO:0007059;GO:0007127;GO:0031047;GO:0043687;GO:0045893;GO:0051276
MA_36305g0010	glycerate dehydrogenase	GO:0005777;GO:0006364;GO:0008266;GO:0008465;GO:0009507;GO:0009637;GO:0009657;GO:0009773;GO:0009854;GO:0010114;GO:0010207;GO:0010218;GO:0010304;GO:0019344;GO:0035304;GO:0048046;GO:0051287
MA_36686g0010	unknown
MA_37355g0010	Voltage-gated hydrogen channel 1	GO:0071554
MA_375561g0020	TPR repeat
MA_3766934g0010	---NA---
MA_3767g0010	cytochrome P450 704C1-like	GO:0005783;GO:0016023;GO:0016491;GO:0046872
MA_381538g0010	---NA---
MA_3845g0010	Purple acid phosphatase 3	GO:0003677;GO:0003700;GO:0003993;GO:0004722;GO:0005615;GO:0005634;GO:0005773;GO:0006355;GO:0007623;GO:0009630;GO:0009704;GO:0009740;GO:0010017;GO:0030145;GO:0031539;GO:0042802
MA_388691g0010	photosystem II repair PSB27- chloroplastic	GO:0006364;GO:0009535;GO:0009543;GO:0009657;GO:0010206;GO:0010207;GO:0035304
MA_38949g0020	transcription factor DPB isoform X1
MA_39164g0010	potassium-transporting ATPase subunit B
MA_3928409g0010	TSS isoform X2	GO:0044238;GO:0044249
MA_4039058g0010	kinase domain
MA_405871g0010	hypothetical protein, partial
MA_405932g0010	glucose-6-phosphate 1-epimerase
MA_406529g0010	probable LRR receptor-like serine threonine- kinase At1g56130 isoform X1
MA_4075787g0010	---NA---
MA_41114g0010	fructose-1,6- chloroplastic-like	GO:0005975;GO:0032440;GO:0042578;GO:0055114
MA_413355g0010	NRT1 PTR FAMILY -like
MA_4154579g0010	abscisic acid water deficit stress and ripening inducible
MA_416833g0010	5 -nucleotidase domain-containing 4 isoform X4
MA_417207g0010	purple acid phosphatase 3	GO:0003677;GO:0003700;GO:0003993;GO:0004722;GO:0005615;GO:0005634;GO:0005773;GO:0006355;GO:0007623;GO:0009630;GO:0009704;GO:0009740;GO:0010017;GO:0016023;GO:0030145;GO:0031539;GO:0042802
MA_42151g0010	50S ribosomal chloroplastic
MA_422522g0010	unknown
MA_42427g0020	unknown
MA_4340g0010	translation initiation factor IF- chloroplastic-like	GO:0003743;GO:0006413;GO:0009570;GO:0009902;GO:0009941;GO:0010027;GO:0010155;GO:0019288;GO:0034660;GO:0042793;GO:0046777
MA_4370g0010	unknown	GO:0044238;GO:0044249
MA_441100g0010	PMR5 isoform X5	GO:0006333;GO:0009620
MA_45157g0010	3-ketoacyl- synthase 1	GO:0000038;GO:0005783;GO:0009409;GO:0009416;GO:0009611;GO:0009805;GO:0009922;GO:0010025;GO:0022626;GO:0030497;GO:0042335
MA_451633g0010	peptidoglycan-binding domain-containing
MA_45377g0010	DETOXIFICATION 41-like	GO:0006863;GO:0009705;GO:0010023;GO:0010231;GO:0015299
MA_453913g0010	transcription termination factor chloroplastic mitochondrial	GO:0009793;GO:0010027;GO:0010103;GO:0010228;GO:0016226;GO:0045893;GO:0048481
MA_456304g0010	unknown	GO:0016023
MA_456359g0010	tyrosine-specific transport 2-like isoform X2	GO:0005275;GO:0006863;GO:0006865;GO:0009706;GO:0015837
MA_45658g0010	probable LRR receptor-like serine threonine- kinase At3g47570	GO:0016772
MA_456907g0010	lipid phosphate phosphatase delta	GO:0005789;GO:0006665;GO:0009737;GO:0042578;GO:0090332
MA_4586g0010	uncharacterized protein LOC109835708 isoform X2
MA_45931g0010	---NA---
MA_460253g0010	serotonin N-acetyltransferase chloroplastic
MA_461627g0010	uncharacterized J domain-containing -like isoform X2
MA_46269g0010	tetraketide alpha-pyrone reductase 2	GO:0000166;GO:0005829;GO:0045552;GO:0050662;GO:0055114;GO:0080110
MA_464043g0010	unknown
MA_4652333g0010	---NA---
MA_470032g0010	SIEVE ELEMENT OCCLUSION B
MA_4705687g0010	flavonoid 3 ,5 -hydroxylase
MA_4711g0010	flavonol synthase	GO:0008152;GO:0016491
MA_473578g0010	sialyltransferase 1	GO:0016757
MA_474293g0010	unknown
MA_474330g0010	alpha-taxilin isoform X1
MA_47626g0010	RBS_LARLA ame: Full=Ribulose bisphosphate carboxylase small chloroplastic Short= isCO small subunit Flags: Precursor	GO:0016491;GO:0016829;GO:0044237
MA_478140g0010	beta-amyrin 28-oxidase
MA_478623g0010	psbP domain-containing chloroplastic
MA_479907g0010	root phototropism 3	GO:0000271;GO:0005515;GO:0005886;GO:0009638;GO:0009664;GO:0009785;GO:0009825;GO:0009832;GO:0009932;GO:0010155;GO:0010817;GO:0043481;GO:0046777;GO:0048767
MA_480797g0010	peroxidase 17	GO:0004601;GO:0005829;GO:0006979;GO:0009855;GO:0009944;GO:0010014;GO:0010075;GO:0016023;GO:0020037;GO:0055114
MA_48250g0010	magnesium-chelatase subunit chloroplastic	GO:0005524;GO:0005618;GO:0006364;GO:0006636;GO:0006655;GO:0009570;GO:0010007;GO:0010103;GO:0015995;GO:0016117;GO:0016851;GO:0016887;GO:0019288;GO:0019684;GO:0019761
MA_483364g0010	50S ribosomal chloroplastic	GO:0003735;GO:0006354;GO:0006364;GO:0006412;GO:0009570;GO:0009902;GO:0009941;GO:0009965;GO:0010027;GO:0010103;GO:0010207;GO:0016556;GO:0022626;GO:0030154;GO:0035304;GO:0042793;GO:0045893
MA_487837g0010	DNA-directed RNA polymerase chloroplastic mitochondrial
MA_4893566g0010	DUF1230 family
MA_491379g0010	oxygen-evolving enhancer chloroplastic	GO:0009536
MA_492206g0010	beta-glucosidase 15-like isoform X1	GO:0005773;GO:0005794;GO:0008422;GO:0009505;GO:0009610;GO:0009860;GO:0030245;GO:0043169
MA_4943g0010	cellulose synthase A catalytic subunit 3 [UDP-forming]	GO:0007047;GO:0008270;GO:0016021;GO:0016760;GO:0030244
MA_495935g0010	DEAD-box ATP-dependent RNA helicase 47A	GO:0000166;GO:0003676;GO:0003724;GO:0005739;GO:0008026;GO:0009663;GO:0009793;GO:0010497
MA_495939g0010	unknown
MA_500401g0010	unknown	GO:0019288
MA_500887g0010	unknown
MA_502125g0010	presequence protease chloroplastic mitochondrial
MA_503287g0010	thylakoid lumenal 15 kDa chloroplastic
MA_50379g0010	beta-glucosidase-like chloroplastic	GO:0009707;GO:0044249;GO:0044262;GO:0050826;GO:0080079
MA_504598g0010	21 kDa -like
MA_509140g0010	leucine--tRNA chloroplastic mitochondrial
MA_509g0010	cytochrome P450 704C1-like	GO:0003824;GO:0005488
MA_51088g0010	probable methyltransferase PMT19	GO:0008168;GO:0032259
MA_5176g0010	inositol-3-phosphate synthase	GO:0000166;GO:0004512;GO:0005737;GO:0006021;GO:0008654
MA_51782g0010	arginine decarboxylase-like isoform X2	GO:0016829
MA_52449g0010	calmodulin	GO:0005509;GO:0005774;GO:0005829;GO:0005886
MA_524595g0010	calvin cycle CP12- chloroplastic	GO:0005515;GO:0009570;GO:0009637;GO:0009644;GO:0009744;GO:0010114;GO:0010155;GO:0010218;GO:0018316;GO:0034605;GO:0043234;GO:0070417;GO:0071454;GO:0080153
MA_52620g0020	anthocyanidin reductase	GO:0003824;GO:0005488;GO:0044237
MA_526829g0010	proline transporter 1-like	GO:0005886;GO:0015193;GO:0015824;GO:0015837;GO:0043090
MA_52853g0020	unknown
MA_5296g0010	hypothetical protein AXG93_2284s1020
MA_5323630g0010	ATP-dependent zinc metalloprotease FTSH chloroplastic
MA_5327146g0010	unknown
MA_53795g0010	Alpha beta hydrolase fold-1
MA_5428g0020	probable galactinol--sucrose galactosyltransferase 6 isoform X2	GO:0006979;GO:0009409;GO:0009506;GO:0009507;GO:0009744;GO:0009750;GO:0034484;GO:0047274;GO:0052692;GO:0080167
MA_54628g0010	50S ribosomal chloroplastic
MA_54864g0010	phospho-2-dehydro-3-deoxyheptonate aldolase chloroplastic-like	GO:0003849;GO:0009073;GO:0009423;GO:0009507;GO:0016020;GO:0033587
MA_5506097g0010	TIR NBS LRR disease resistance
MA_55344g0010	7-deoxyloganetin glucosyltransferase-like
MA_555205g0010	laccase	GO:0008152;GO:0016491
MA_560534g0010	ABC transporter B family member 4-like	GO:0005524;GO:0006200;GO:0008559;GO:0015411;GO:0015415;GO:0016021;GO:0055085
MA_56269g0010	omega-hydroxypalmitate O-feruloyl transferase	GO:0016740
MA_571554g0010	photosystem II 22 kDa chloroplastic	GO:0000023;GO:0006364;GO:0009517;GO:0010027;GO:0010103;GO:0010196;GO:0010207;GO:0016168;GO:0019252;GO:0019344;GO:0043085;GO:0051738;GO:0080167
MA_575444g0010	photosystem II 22 kDa chloroplastic	GO:0000023;GO:0006364;GO:0009517;GO:0010027;GO:0010103;GO:0010196;GO:0010207;GO:0016168;GO:0019252;GO:0019344;GO:0043085;GO:0051738;GO:0080167
MA_58118g0010	FRIGIDA 3
MA_58127g0010	21 kDa -like
MA_58442g0010	probable anion transporter chloroplastic
MA_58652g0010	GDSL esterase lipase 5-like
MA_58704g0010	---NA---
MA_5874804g0010	2-methyl-3-buten-2-ol synthase	GO:0000287;GO:0010333;GO:0043693;GO:0071395
MA_588610g0010	omega-hydroxypalmitate O-feruloyl transferase-like
MA_5932g0010	ALUMINUM SENSITIVE 3
MA_593g0010	unknown
MA_59693g0010	unknown
MA_59950g0010	arabinogalactan
MA_60075g0010	CURVATURE THYLAKOID chloroplastic-like
MA_6076895g0010	kinesin-related 8 isoform X1
MA_6089g0010	uncharacterized transporter	GO:0006810;GO:0016020;GO:0016023;GO:0046482
MA_61158g0010	peroxiredoxin-2E- chloroplastic	GO:0004601;GO:0009505;GO:0009570;GO:0009579;GO:0042742;GO:0051920;GO:0055114
MA_62006g0010	beta-glucosidase 17-like isoform X1
MA_625323g0010	Allene oxide synthase	GO:0016836;GO:0044434;GO:0046872;GO:0050896
MA_625571g0010	allene oxide synthase	GO:0016836;GO:0044434;GO:0046872;GO:0050896
MA_62671g0010	unknown	GO:0009536
MA_6306g0010	phytolongin -like
MA_63231g0010	glyceraldehyde-3-phosphate dehydrogenase chloroplastic	GO:0006006;GO:0016620;GO:0050661;GO:0051287;GO:0055114
MA_633198g0010	flavonoid 3 -monooxygenase
MA_64641g0010	UPF0481 At3g02645
MA_649817g0010	GATA zinc finger domain-containing 14-like	GO:0005794
MA_6518436g0010	disease resistance RPS2
MA_6521g0010	cytokinin hydroxylase-like	GO:0005488
MA_65259g0010	photosystem I reaction center subunit chloroplastic-like	GO:0006364;GO:0009522;GO:0009535;GO:0009657;GO:0009773;GO:0010207;GO:0010287;GO:0019344;GO:0035304
MA_65346g0010	chlorophyll a-b binding chloroplastic	GO:0009507;GO:0015979;GO:0016020
MA_6550228g0010	trafficking particle complex subunit 8 isoform X2
MA_657833g0010	unknown
MA_657g0010	ATP synthase delta chloroplastic-like	GO:0000165;GO:0002831;GO:0006098;GO:0006364;GO:0006612;GO:0009409;GO:0009535;GO:0009595;GO:0009697;GO:0009772;GO:0009773;GO:0009862;GO:0009867;GO:0009941;GO:0010027;GO:0010200;GO:0010207;GO:0010287;GO:0010310;GO:0010319;GO:0010363;GO:0015995;GO:0019252;GO
MA_65800g0010	dual-specificity RNA methyltransferase
MA_66902g0010	unknown	GO:0005739
MA_66942g0010	Hpc2-related domain
MA_672797g0010	fatty acyl- reductase 2-like	GO:0003871;GO:0005488;GO:0005829;GO:0005886;GO:0008705;GO:0009086;GO:0009506;GO:0009651;GO:0009941;GO:0010584;GO:0016628;GO:0046686;GO:0048046;GO:0055114;GO:0080019
MA_67505g0010	---NA---
MA_6771199g0010	violaxanthin de- chloroplastic	GO:0000096;GO:0005515;GO:0006098;GO:0006364;GO:0006546;GO:0006636;GO:0006655;GO:0006766;GO:0008652;GO:0009072;GO:0009106;GO:0009108;GO:0009408;GO:0009416;GO:0009543;GO:0009695;GO:0009965;GO:0010028;GO:0015995;GO:0016117;GO:0019216;GO:0019288;GO:0019748;GO
MA_681896g0010	caffeoyl- O-methyltransferase	GO:0008171
MA_68257g0010	chitinase domain-containing 1
MA_683665g0010	pentatricopeptide repeat-containing mitochondrial-like
MA_68372g0010	heavy metal-associated isoprenylated plant 7-like
MA_6911g0010	probable phosphoribosylformylglycinamidine chloroplastic mitochondrial
MA_69335g0010	unknown
MA_6934973g0010	RING-H2 finger ATL74
MA_69627g0010	NAC domain-containing 35-like
MA_696298g0010	transcription termination factor chloroplastic
MA_69698g0010	unknown
MA_69727g0010	glyceraldehyde-3-phosphate dehydrogenase chloroplastic	GO:0006006;GO:0009522;GO:0015979;GO:0016021;GO:0047100;GO:0050661;GO:0051287;GO:0055114
MA_69922g0010	uncharacterized protein LOC110665737
MA_70100g0010	CBL-interacting serine threonine- kinase 21	GO:0004674;GO:0005524;GO:0005739;GO:0006468;GO:0006813;GO:0006950;GO:0007165;GO:0009628;GO:0009725;GO:0031667
MA_71034g0010	GPR107	GO:0005794;GO:0016020;GO:0016023
MA_711045g0010	HAD-like domain
MA_711712g0010	linoleate 9S-lipoxygenase chloroplastic-like	GO:0009507;GO:0009611;GO:0009695;GO:0010386;GO:0016165;GO:0046872;GO:1900366
MA_717929g0010	unknown	GO:0005622;GO:0009611;GO:0009620;GO:0009695;GO:0009738;GO:0009753;GO:0010200;GO:0030968;GO:0035556
MA_71816g0010	ammonium transporter 1 member 1	GO:0005886;GO:0008519;GO:0009624;GO:0010264;GO:0015843;GO:0016021;GO:0072488
MA_71865g0010	pentatricopeptide repeat-containing At5g02860
MA_7294007g0010	UDP-glucosyltransferase family
MA_7310191g0010	glutamate receptor
MA_7404664g0010	cytochrome P450 mono-oxygenase
MA_741159g0010	hypothetical protein AXG93_2997s1040
MA_74188g0010	ATP binding
MA_754361g0010	ZINC INDUCED FACILITATOR-LIKE 1-like
MA_7545917g0010	RNA- CRM domain-containing
MA_757065g0010	CRS2-associated factor chloroplastic	GO:0000373;GO:0003723;GO:0006364;GO:0006397;GO:0006399;GO:0009570;GO:0009658;GO:0030529
MA_7611249g0010	thioredoxin-like fold domain-containing chloroplastic
MA_76209g0010	mitochondrial	GO:0004047;GO:0005739;GO:0006546;GO:0007389;GO:0008361;GO:0008483;GO:0009534;GO:0009570;GO:0009658;GO:0009926;GO:0009941;GO:0010015;GO:0010075;GO:0016020;GO:0016117;GO:0019344;GO:0022626;GO:0032259;GO:0042744;GO:0046686;GO:0048046;GO:0048481
MA_764368g0010	ammonium transporter 1 member 2
MA_7652300g0010	TMV resistance N-like
MA_770476g0010	unknown
MA_7732g0010	peptidyl-prolyl cis-trans isomerase chloroplastic	GO:0000165;GO:0000413;GO:0002831;GO:0003755;GO:0006098;GO:0006364;GO:0006457;GO:0006612;GO:0006636;GO:0009409;GO:0009535;GO:0009543;GO:0009570;GO:0009595;GO:0009697;GO:0009773;GO:0009862;GO:0009867;GO:0009902;GO:0010027;GO:0010103;GO:0010200;GO:0010207;GO
MA_77698g0010	heparanase 3	GO:0016023
MA_779516g0010	asparagine--tRNA chloroplastic mitochondrial
MA_7797822g0010	PX domain-containing EREL1 isoform X2
MA_780013g0010	very-long-chain enoyl- reductase-like	GO:0009941
MA_7833066g0010	UPF0426 chloroplastic
MA_785227g0010	water-stress inducible
MA_7875831g0010	unknown
MA_7888090g0010	agmatine coumaroyltransferase-2-like
MA_7892135g0010	LOW PSII ACCUMULATION chloroplastic	GO:0009507;GO:0019684;GO:0035304
MA_79075g0010	UDP-glycosyltransferase 88A1-like
MA_791871g0010	Heavy metal transport detoxification superfamily	GO:0009407;GO:0010583;GO:0046872
MA_79203g0010	---NA---
MA_795128g0010	zinc finger WIP2-like	GO:0003676;GO:0003700;GO:0005634;GO:0006355;GO:0008270;GO:0009827;GO:0009860;GO:0010500
MA_7978614g0010	hypothetical protein
MA_7980641g0010	flavonoid 3 ,5 -hydroxylase
MA_799401g0010	flavonoid 3 ,5 -hydroxylase 1-like
MA_8052136g0010	unknown
MA_805240g0010	transcription termination factor chloroplastic
MA_806g0010	ATP-dependent Clp protease proteolytic subunit chloroplastic
MA_807821g0010	vignain precursor
MA_81330g0010	nitric oxide synthase
MA_81514g0010	pentatricopeptide repeat-containing chloroplastic	GO:0004519;GO:0009507;GO:0016556
MA_815900g0010	chlorophyll a-b binding chloroplastic	GO:0009535;GO:0009765;GO:0010287
MA_8177242g0010	UDP-rhamnose:rhamnosyltransferase 1
MA_827389g0010	ethylene-forming enzyme	GO:0009737;GO:0009793;GO:0009813;GO:0009830;GO:0009845;GO:0010162;GO:0010260;GO:0016682;GO:0016706
MA_8286794g0010	30S ribosomal S6	GO:0000398;GO:0003677;GO:0003735;GO:0005524;GO:0005663;GO:0005739;GO:0005840;GO:0006261;GO:0006312;GO:0006346;GO:0006412;GO:0009560;GO:0009793;GO:0009909;GO:0016246;GO:0016887;GO:0019243;GO:0019843;GO:0031048;GO:0031348;GO:0042254;GO:0048449;GO:0051567
MA_8292491g0010	ABC transporter B family member 28
MA_831591g0010	probable ascorbate-specific transmembrane electron transporter 1	GO:0016020;GO:0016023
MA_8350g0010	nifU chloroplastic	GO:0006098;GO:0009073;GO:0009570;GO:0016226;GO:0045893
MA_8371325g0010	unknown
MA_8404570g0010	auxin-binding ABP19a	GO:0005634;GO:0009409;GO:0009505;GO:0010103;GO:0016023;GO:0019684;GO:0030003;GO:0031012;GO:0042742;GO:0046872;GO:0048046;GO:0050162;GO:0070838
MA_84103g0010	UDP-glucuronate:xylan alpha-glucuronosyltransferase 3	GO:0016740
MA_845170g0010	signal recognition particle 43 kDa chloroplastic
MA_846168g0010	50S ribosomal chloroplastic-like
MA_84624g0010	ABC transporter G family member 29-like
MA_8498125g0010	heterodimeric geranylgeranyl pyrophosphate synthase small chloroplastic
MA_8561048g0010	short-chain dehydrogenase TIC chloroplastic
MA_8567504g0010	D-amino-acid chloroplastic
MA_8619937g0010	unknown
MA_8629045g0010	unknown
MA_86404g0010	50S ribosomal chloroplastic	GO:0003735;GO:0006412;GO:0009570;GO:0009941;GO:0016020;GO:0019288;GO:0019344;GO:0022625
MA_86584g0010	unknown
MA_87134g0010	50S ribosomal chloroplastic
MA_8727806g0010	lysosomal Pro-X carboxypeptidase-like	GO:0004185;GO:0005764;GO:0019761
MA_873302g0010	haloalkane dehalogenase
MA_87409g0010	---NA---
MA_87479g0010	calcium sensing chloroplastic
MA_8765665g0010	unknown
MA_8779645g0010	UDP-glycosyltransferase 92A1-like
MA_87937g0010	malate glyoxysomal	GO:0000166;GO:0005773;GO:0006099;GO:0006108;GO:0009941;GO:0030060;GO:0044262;GO:0048046
MA_8815984g0010	PLASTID TRANSCRIPTIONALLY ACTIVE 12
MA_882647g0010	receptor kinase	GO:0005488;GO:0006952;GO:0006955;GO:0007165;GO:0009617;GO:0009725;GO:0016772;GO:0044464
MA_88307g0010	unknown
MA_88334g0020	GDP-fucose O-fucosyltransferase
MA_8858201g0010	unknown
MA_886549g0010	cysteine-rich receptor kinase 42	GO:0004672;GO:0016310
MA_8876374g0010	probable beta-D-xylosidase 2	GO:0004553;GO:0008152
MA_890502g0010	chloroplastic-like
MA_89511g0010	probable linoleate 9S-lipoxygenase 5
MA_895977g0010	G-type lectin S-receptor-like serine threonine- kinase At1g34300	GO:0004672;GO:0005488;GO:0005886;GO:0006487
MA_8981804g0010	UDP-glycosyltransferase 89B2-like
MA_901134g0010	RNA pseudouridine synthase chloroplastic	GO:0009536;GO:0009982
MA_9033878g0010	LOB domain-containing 1-like
MA_9056193g0010	pre-mRNA-processing 40A isoform X2
MA_907189g0010	UDP-rhamnose:rhamnosyltransferase 1
MA_9084923g0010	phenylcoumaran benzylic ether reductase
MA_9085257g0010	---NA---
MA_910281g0010	cysteine-rich receptor kinase 42
MA_9145140g0010	subtilisin-like protease
MA_9153293g0010	alcohol dehydrogenase-like 4	GO:0005777;GO:0005829;GO:0006569;GO:0008219;GO:0009684;GO:0010286;GO:0019288;GO:0046292;GO:0046872;GO:0048316;GO:0051049;GO:0051903;GO:0055114;GO:0080007
MA_9159528g0010	CHAPERONE-LIKE PROTEIN OF chloroplastic
MA_9168g0010	uncharacterized membrane At1g16860-like
MA_91691g0010	IQ-DOMAIN 1
MA_91782g0010	protochlorophyllide chloroplastic	GO:0000166;GO:0016630;GO:0055114
MA_9199701g0010	glutamine synthetase	GO:0004356;GO:0005524;GO:0005737;GO:0006542;GO:0006807
MA_9212404g0010	FAD NAD(P)-binding oxidoreductase
MA_92274g0010	pentatricopeptide repeat-containing mitochondrial-like
MA_92393g0010	universal stress A
MA_92421g0010	phosphoglycerate chloroplastic	GO:0000023;GO:0004618;GO:0005618;GO:0005634;GO:0005739;GO:0005829;GO:0006096;GO:0006098;GO:0009409;GO:0009570;GO:0009579;GO:0009658;GO:0009697;GO:0009744;GO:0009749;GO:0009814;GO:0009941;GO:0010027;GO:0010319;GO:0016020;GO:0016310;GO:0019252;GO:0019288;GO
MA_92473g0020	probable 3-hydroxyisobutyrate dehydrogenase-like mitochondrial	GO:0005488;GO:0005829;GO:0016616;GO:0055114
MA_926365g0010	transcription termination factor chloroplastic isoform X1	GO:0009507;GO:0009508
MA_9267g0020	DETOXIFICATION 27-like	GO:0009835;GO:0015297;GO:0016020;GO:0055085
MA_9287008g0010	Rieske [2Fe-2S]	GO:0009535;GO:0009941;GO:0016491;GO:0051537;GO:0055114
MA_929727g0010	probable zinc metalloprotease chloroplastic isoform X1
MA_9307243g0010	omega-hydroxypalmitate O-feruloyl transferase-like	GO:0016747
MA_931212g0010	unknown
MA_93555g0010	unknown	GO:0009507
MA_93816g0010	tetrapyrrole-binding chloroplastic	GO:0006098;GO:0006364;GO:0009073;GO:0009507;GO:0009965;GO:0010019;GO:0010207;GO:0015995;GO:0016117;GO:0019344;GO:0019899;GO:0030154;GO:0043085;GO:0045893;GO:0046906
MA_940685g0010	beta-glucosidase 12-like
MA_940843g0010	UDP-rhamnose:rhamnosyltransferase 1
MA_9428230g0010	pentatricopeptide repeat-containing chloroplastic
MA_94496g0010	blue copper -like	GO:0005507;GO:0009055;GO:0022900;GO:0031225
MA_94546g0010	thioredoxin
MA_9456315g0010	hypothetical protein 2_1074_01, partial
MA_9458287g0010	ylmG homolog chloroplastic	GO:0016020
MA_9472752g0010	rare cold inducible	GO:0006096;GO:0006833;GO:0007030;GO:0009409;GO:0009737;GO:0016021;GO:0042538;GO:0046686
MA_9473697g0010	lysine histidine transporter-like 8
MA_94821g0010	Structural constituent of	GO:0005622;GO:0009827;GO:0009860
MA_948289g0010	glycosyltransferase family 64 C4-like
MA_95003g0010	hypothetical protein CISIN_1g001135mg
MA_9512902g0010	PLASTID MOVEMENT IMPAIRED 1-RELATED 1
MA_9529545g0010	unknown
MA_955366g0010	---NA---
MA_9567992g0010	EXECUTER chloroplastic-like	GO:0009536
MA_9568697g0010	protease Do-like chloroplastic	GO:0004252;GO:0009533;GO:0009535;GO:0009658;GO:0009941;GO:0010075;GO:0010206;GO:0019288;GO:0030163
MA_9576050g0010	probable linoleate 9S-lipoxygenase 5 isoform X1
MA_958339g0010	unknown
MA_9608589g0010	2-alkenal reductase (NADP(+)-dependent)-like
MA_961115g0010	DJ-1 homolog A-like
MA_96369g0010	probable endopeptidase p60
MA_9641858g0010	pentatricopeptide repeat-containing At4g02750
MA_96498g0010	unknown
MA_9657514g0010	---NA---
MA_97011g0010	short-chain dehydrogenase reductase 2a	GO:0008152;GO:0016491
MA_9736731g0010	CBL-interacting kinase 5-like	GO:0004674;GO:0005524;GO:0006468;GO:0007165;GO:0009737
MA_9751563g0010	beta-D-glucosyl crocetin beta-1,6-glucosyltransferase-like
MA_9833971g0010	C72B1_PINTA ame: Full=Abietadienol abietadienal oxidase Short= ame: Full=Cytochrome P450 720B1 ame: Full=Cytochrome P450 CYPA
MA_98654g0010	fructose-bisphosphate aldolase chloroplastic	GO:0004332;GO:0006096
MA_98656g0010	zinc finger CCCH domain-containing 20	GO:0005618;GO:0030599;GO:0042545;GO:0045330
MA_99276g0010	serine mitochondrial
MA_9959852g0010	shikimate O-hydroxycinnamoyltransferase-like	GO:0016740
MA_9973625g0010	ASPARTIC PROTEASE IN GUARD CELL 1	GO:0004190;GO:0006508
MA_99789g0010	chloroplastic isoform X2	GO:0006364;GO:0009534;GO:0009902;GO:0009941;GO:0010027;GO:0010207;GO:0015995;GO:0016117;GO:0019288;GO:0042793
MA_9982g0010	unknown

## Sheet: #PRA-B over
Gene	Description	GO
MA_10019515g0010	unknown
MA_10020141g0010	---NA---
MA_10025130g0010	DMR6-LIKE OXYGENASE 2-like
MA_100286g0010	F-box kelch-repeat At5g26960
MA_10038097g0010	beta- insoluble isoenzyme CWINV1 isoform X1
MA_100396g0010	---NA---
MA_100402g0010	polyubiquitin (ubq10)	GO:0005634;GO:0005773;GO:0006464;GO:0006511;GO:0007568;GO:0009751
MA_10055697g0010	cytochrome P450 82C4-like	GO:0004497;GO:0005488;GO:0071281;GO:0071456
MA_10067279g0010	AAA-ATPase At5g57480	GO:0005524;GO:0009407;GO:0010583;GO:0016887
MA_10067743g0010	---NA---
MA_10069323g0010	transcription factor MYB29
MA_10070162g0010	probable receptor kinase At1g49730
MA_100749g0010	---NA---
MA_10074g0010	unknown
MA_100760g0010	agamous-like MADS-box AGL8 homolog
MA_10083496g0010	probable xyloglucan endotransglucosylase hydrolase 7	GO:0016798
MA_10096934g0010	cytochrome P450 mono-oxygenase	GO:0016491;GO:0019825;GO:0046872
MA_10099693g0010	class VII chitinase
MA_10104334g0010	tau class glutathione S-transferase
MA_10106734g0010	AUGMIN subunit 1	GO:0005819
MA_10110465g0010	splicing factor U2af large subunit A isoform X1
MA_101107g0010	probable L-gulonolactone oxidase 6	GO:0003824
MA_101113g0020	hydroxymethylglutaryl- synthase-like	GO:0004421;GO:0008299
MA_10111432g0010	caffeoyl- O-methyltransferase	GO:0008171;GO:0032259
MA_10115902g0010	---NA---
MA_10120560g0010	alcohol dehydrogenase
MA_10124175g0010	12-oxophytodienoate reductase 11
MA_10127209g0010	serine threonine- kinase 38-like
MA_10136758g0010	---NA---
MA_10137700g0010	A Chain Structure Of A Three-Domain Sesquiterpene Synthase: A Prospective Target For Advanced Biofuels Production
MA_101402g0010	disulfide isomerase-like 1-4	GO:0003756;GO:0005739;GO:0005774;GO:0005783;GO:0005794;GO:0006499;GO:0006979;GO:0009507;GO:0016757;GO:0030244;GO:0048193
MA_10144220g0010	reticuline oxidase-like	GO:0016491
MA_10144809g0010	glycosyl hydrolase
MA_10147276g0010	GEM 5	GO:0010286
MA_10150752g0010	hypothetical protein SELMODRAFT_158336
MA_10151561g0010	TIR P-loop LRR
MA_101601g0010	centromere F isoform X2	GO:0009987
MA_101621g0020	lipase-like PAD4
MA_10163020g0010	6-phosphogluconate dehydrogenase	GO:0004616;GO:0006098;GO:0050661
MA_10163543g0010	unknown
MA_101646g0010	phosphoenolpyruvate carboxykinase [ATP]-like
MA_101657g0010	probable choline kinase 2	GO:0004103;GO:0004672;GO:0009506;GO:0009611;GO:0009620;GO:0009695;GO:0009753;GO:0010200;GO:0016310
MA_10168324g0010	calcium binding with EF-hand	GO:0005509;GO:0005515;GO:0010091;GO:0042744
MA_10168585g0010	cell division cycle 48 homolog	GO:0005524;GO:0005886;GO:0007049;GO:0008568
MA_10182116g0010	unknown	GO:0006805;GO:0006950;GO:0008194;GO:0016758
MA_10182631g0010	pathogen-related -like
MA_10185829g0010	germin subfamily 1 member 1	GO:0016023
MA_10189275g0010	unknown
MA_10189662g0010	Transport inhibitor response 1	GO:0000151;GO:0000822;GO:0009734;GO:0009791;GO:0048364;GO:0048569
MA_10193025g0010	troponin skeletal muscle
MA_10194928g0010	NB-ARC domain-containing disease resistance
MA_10194g0020	mitogen-activated kinase kinase 9	GO:0004674;GO:0004708;GO:0005515;GO:0006569;GO:0006952;GO:0009611;GO:0009651;GO:0009684;GO:0009693;GO:0009873;GO:0010120;GO:0010200;GO:0019344;GO:0030295;GO:0045860;GO:0045893;GO:0046777;GO:0051707
MA_10195746g0010	unknown
MA_101987g0010	transcription factor AS1-like	GO:0003677;GO:0006952;GO:0007275;GO:0009725;GO:0045892;GO:0051707
MA_101990g0010	eukaryotic translation initiation factor 5-like
MA_102054g0010	NETWORKED 1D isoform X1
MA_102057g0010	probable aminotransferase TAT2	GO:0008152;GO:0008483
MA_10207028g0010	TMV resistance N-like
MA_10208579g0010	RING-H2 finger ATL74-like
MA_10210259g0010	L-type lectin-domain containing receptor kinase -like
MA_10210517g0010	---NA---
MA_10212234g0010	unknown
MA_10212526g0010	calcium binding with EF-hand
MA_10218065g0010	probable strigolactone esterase DAD2
MA_102199g0010	late elongated hypocotyl	GO:0003677;GO:0003700;GO:0006355;GO:0007623;GO:0009651;GO:0009723;GO:0009734;GO:0009737;GO:0009739;GO:0009751;GO:0009753;GO:0010600;GO:0048574
MA_10221168g0010	unknown
MA_102223g0010	RNA-binding 38	GO:0005488
MA_10232436g0010	eukaryotic translation initiation factor 3 subunit A-like
MA_102329g0010	ATP-dependent 6-phosphofructokinase chloroplastic-like
MA_10243509g0010	unknown
MA_10248111g0010	L-type lectin-domain containing receptor kinase -like
MA_10251013g0010	probable xyloglucan endotransglucosylase hydrolase B	GO:0004553;GO:0005618;GO:0006073;GO:0016762;GO:0048046
MA_10253298g0010	cysteine-rich receptor kinase 10 isoform X1
MA_102534g0030	---NA---
MA_102538g0010	class IV chitinase Chia4-
MA_102552g0010	unknown
MA_10257270g0010	shaggy-related kinase epsilon isoform X1	GO:0004674;GO:0004842;GO:0005515;GO:0005524;GO:0005634;GO:0005829;GO:0005886;GO:0009729;GO:0009733;GO:0009742;GO:0009825;GO:0009933;GO:0009965;GO:0042023;GO:0042538;GO:0043161;GO:0043248;GO:0046777;GO:0046827;GO:0051510;GO:0051788
MA_10259759g0010	UDP-glucose:hydroxycinnamate 1-O-glucosyltransferase
MA_10261412g0010	---NA---
MA_10262473g0010	class VII chitinase	GO:0008152
MA_10264676g0010	---NA---
MA_10265000g0010	PR10
MA_102653g0020	3-oxo-Delta(4,5)-steroid 5-beta-reductase
MA_10265423g0010	DNA-directed RNA polymerases IV and V subunit 2-like
MA_10265740g0010	G-type lectin S-receptor-like serine threonine- kinase At1g34300	GO:0016772
MA_10267018g0010	methyltransferase 23
MA_102682g0010	LEAF RUST 10 DISEASE-RESISTANCE LOCUS RECEPTOR-LIKE PROTEIN KINASE-like isoform X1	GO:0016301;GO:0044237;GO:0044464;GO:0051716
MA_10269244g0010	C75A1_PINTA ame: Full=Cytochrome P450 750A1 ame: Full=Cytochrome P450 CYPC
MA_102736g0010	guanosine nucleotide diphosphate dissociation inhibitor 2	GO:0005093;GO:0015031
MA_10274735g0010	disease resistance TAO1-like
MA_10274g0010	ethylene-responsive transcription factor ERF114-like	GO:0003677;GO:0003700;GO:0005634;GO:0009407;GO:0009414;GO:0009651;GO:0009723;GO:0009737;GO:0009751;GO:0009753;GO:0010260;GO:0010583;GO:0045893;GO:0046482;GO:0071497
MA_10280179g0010	synaptotagmin-2	GO:0006950;GO:0009987;GO:0016020;GO:0016023;GO:0016192;GO:0051704
MA_10281032g0010	UDP-glycosyltransferase 86A1	GO:0016740
MA_10289712g0010	probable aquaporin
MA_10290828g0010	---NA---
MA_10292022g0010	glutamate receptor -like
MA_10294773g0010	disease resistance At4g27190 isoform X1
MA_10305466g0010	glycosyl hydrolase
MA_10307468g0010	HOTHEAD-like isoform X1
MA_1031168g0010	receptor 12
MA_10312981g0010	shikimate O-hydroxycinnamoyltransferase-like
MA_10313114g0010	basic endochitinase
MA_10315607g0010	---NA---
MA_103178g0020	---NA---
MA_103240g0010	copper transporter 5	GO:0005770;GO:0005774;GO:0005794;GO:0009506;GO:0009737;GO:0015089;GO:0015680
MA_10326002g0010	polyubiquitin	GO:0005634;GO:0005737;GO:0007568;GO:0009751;GO:0016567
MA_10326890g0010	alcohol dehydrogenase
MA_103285g0010	probable phosphatase 2C 9 isoform X1	GO:0004721;GO:0008152
MA_10330649g0010	beta-glucosidase 12-like
MA_10332659g0010	---NA---
MA_10333127g0010	glutathione S-transferase
MA_103341g0010	NAC domain-containing 35-like	GO:0000165;GO:0005622;GO:0009814;GO:0009965;GO:0010200;GO:0045792;GO:0048281
MA_10336813g0010	SUPPRESSOR OF GENE SILENCING 3 homolog
MA_10337257g0010	beta 1,3 glucanase
MA_10338686g0010	caffeic acid O-
MA_103421g0030	GATA transcription factor 5-like
MA_10343964g0010	---NA---
MA_103475g0010	light-inducible CPRF2
MA_103500g0020	unknown
MA_103548g0010	BUD31 homolog 1	GO:0005634;GO:0005829
MA_103581g0010	potassium transporter 6-like	GO:0005886;GO:0015079;GO:0071805
MA_10360046g0010	---NA---
MA_10360085g0010	phospholipase A I isoform X1
MA_10362365g0010	---NA---
MA_103636g0020	scopoletin glucosyltransferase-like
MA_103649g0010	receptor kinase HSL1	GO:0004672;GO:0005488;GO:0006468;GO:0007165
MA_10366436g0030
MA_103666g0020	disease resistance TAO1-like isoform X3
MA_103718g0010	unknown
MA_10383054g0010	oxalate-- ligase-like
MA_103850g0010	armadillo repeat-containing 4	GO:0006464;GO:0044424
MA_10385961g0010	unknown
MA_103867g0010	B-cell receptor-associated 31-like
MA_10386g0020	auxin-responsive family	GO:0006816;GO:0009733
MA_10388060g0010	uncharacterized protein LOC105648080	GO:0005622;GO:0006944;GO:0008168;GO:0032259;GO:0048193
MA_10393694g0010	NADH dehydrogenase [ubiquinone] 1 beta subcomplex subunit 10-B
MA_103946g0010	two-component response regulator ORR21-like isoform X1	GO:0000156;GO:0000160;GO:0003677;GO:0005622;GO:0006355;GO:0016301;GO:0016310;GO:0035556
MA_10410805g0010	2-methyl-3-buten-2-ol synthase
MA_10412955g0010	ERAD-associated E3 ubiquitin- ligase component HRD3A
MA_104187g0010	alpha,alpha-trehalose-phosphate synthase [UDP-forming] 5-like	GO:0003825;GO:0004805;GO:0005992
MA_104192g0010	receptor kinase At4g00960	GO:0016301
MA_104214g0010	dehydrin
MA_10425791g0020	ATP-binding cassette transporter	GO:0000166;GO:0022891;GO:0042626
MA_10425793g0020	probable carboxylesterase 15
MA_10425865g0010	U-box domain-containing 26-like	GO:0010200
MA_10425896g0020	ACC synthase
MA_10425932g0020	probable WRKY transcription factor 75	GO:0009536
MA_10425962g0010	clavaminate synthase At3g21360
MA_10425962g0020	clavaminate synthase At3g21360	GO:0005634
MA_10425986g0020	polygalacturonase QRT3	GO:0004650;GO:0005739;GO:0009556;GO:0009827;GO:0009860;GO:0010584
MA_10426023g0010	Niemann-Pick C1
MA_10426033g0010	lipase-like PAD4
MA_10426036g0010	hypothetical protein AXG93_3457s1180
MA_10426098g0020	plant F18B3-190
MA_10426119g0010	ABC transporter C family member 2-like
MA_10426218g0010	glycerophosphodiester phosphodiesterase chloroplastic-like	GO:0008889;GO:0009536;GO:0030643;GO:0044238;GO:0046686
MA_10426240g0010	dehydration-responsive RD22
MA_10426249g0010	glutathione S-transferase
MA_10426261g0030	Na+ H+
MA_10426264g0020	chalcone synthase
MA_10426304g0010	receptor 12
MA_10426350g0010	proton pump-interactor 1
MA_10426407g0030	Phox Bem1p
MA_10426472g0010
MA_10426491g0010	UDP-glycosyltransferase 86A1-like	GO:0016740
MA_10426545g0010	unknown
MA_10426545g0020	TIFY 10A
MA_10426549g0010	TIR NBS LRR disease resistance
MA_10426586g0010	ethylene-responsive element binding factor	GO:0006351
MA_10426600g0010	E3 ubiquitin- ligase XBAT31	GO:0051049
MA_10426620g0020	cytochrome P450 CYP76AA22	GO:0016491
MA_10426701g0010	unknown
MA_10426748g0010	ATP-dependent 6-phosphofructokinase 3	GO:0003872;GO:0005524;GO:0005945;GO:0006096;GO:0016310;GO:0047334
MA_10426753g0020	aldose 1-epimerase
MA_10426783g0010	SDD1	GO:0005576;GO:0005618;GO:0008152;GO:0008236;GO:0010214;GO:0016020
MA_10426786g0010	probable NAD(P)H dehydrogenase (quinone) FQR1-like 1	GO:0005774;GO:0005829;GO:0005886;GO:0006970;GO:0009506;GO:0009733;GO:0010181;GO:0016655;GO:0045892;GO:0046686;GO:0055114
MA_10426796g0010	unknown
MA_10426807g0010	polyubiquitin 11	GO:0016023
MA_10426811g0010	glutamate receptor	GO:0006811;GO:0006950;GO:0007165;GO:0008066;GO:0009536;GO:0009628;GO:0015276;GO:0016020;GO:0071310;GO:0071495;GO:0071944
MA_10426826g0010	---NA---
MA_10426833g0010	basic 7S globulin-like	GO:0005618;GO:0016020;GO:0043231;GO:0044444
MA_10426894g0020	unknown
MA_10426905g0010	blue copper -like	GO:0016023;GO:0031225;GO:0048767
MA_10426907g0010	aspartic ase nepenthesin-1-like
MA_10426953g0010	methionine gamma-lyase-like	GO:0003962;GO:0005829;GO:0006730;GO:0018826;GO:0019458;GO:0030170
MA_10426967g0010	cytochrome P450 monooxygenase CYP736B
MA_10427039g0010	chaperone chloroplastic	GO:0003677;GO:0004176;GO:0004518;GO:0005524;GO:0005618;GO:0005739;GO:0005829;GO:0006289;GO:0006508;GO:0009535;GO:0009570;GO:0009902;GO:0010027;GO:0010304;GO:0010380;GO:0031897;GO:0034660;GO:0042744;GO:0042793;GO:0045037
MA_10427055g0010	LRAT-like domain	GO:0006635;GO:0009755
MA_10427092g0030	GDSL esterase lipase At4g10955-like
MA_10427109g0010	chitinase 2-like	GO:0004553;GO:0008152
MA_10427177g0010	alcohol dehydrogenase class-3	GO:0005488;GO:0005777;GO:0005829;GO:0006569;GO:0008219;GO:0009684;GO:0010286;GO:0019288;GO:0046292;GO:0048316;GO:0051049;GO:0051903;GO:0080007
MA_10427187g0010	glucose-1-phosphate adenylyltransferase large subunit 1
MA_10427212g0010	probable inactive receptor kinase At1g48480	GO:0016772
MA_10427213g0010	glutathione S-transferase TCHQD	GO:0005886
MA_10427218g0010	NADP-dependent malic enzyme	GO:0006108;GO:0016619;GO:0046872;GO:0051287;GO:0055114
MA_10427229g0010	TIR NBS LRR disease resistance
MA_10427246g0010	GDSL esterase lipase EXL3-like
MA_10427269g0010	proline-rich arabinogalactan
MA_10427275g0010	N-acetyl-D-glucosamine kinase
MA_10427276g0010	---NA---
MA_10427280g0030	probable polyamine oxidase 2	GO:0005777;GO:0006598;GO:0008131;GO:0009409;GO:0009414;GO:0009611;GO:0009737;GO:0009805;GO:0042398;GO:0046592
MA_10427294g0010	hypothetical protein, partial
MA_10427319g0010	heterogeneous nuclear ribonucleo Q-like
MA_10427338g0020	receptor 12
MA_10427362g0010	shikimate kinase chloroplastic	GO:0004765;GO:0009073;GO:0009536;GO:0016023
MA_10427393g0010	L-ascorbate oxidase homolog	GO:0005618;GO:0016491
MA_10427398g0010	long-chain-alcohol oxidase FAO4A
MA_10427399g0010	dnaJ homolog 2-like isoform X1	GO:0003676;GO:0006479;GO:0008276
MA_10427411g0010	TMV resistance N-like
MA_10427429g0010	Heat shock 70 kDa	GO:0005524;GO:0006950
MA_10427437g0010	coiled-coil domain-containing 86
MA_10427483g0010	ubiquitin carboxyl-terminal hydrolase 12 isoform X2
MA_10427496g0020
MA_10427500g0020	trihelix transcription factor GTL1-like isoform X2
MA_10427506g0020	probable linoleate 9S-lipoxygenase 5	GO:0006633;GO:0016702;GO:0046872
MA_10427514g0010	class IV chitinase
MA_10427540g0030	SUPPRESSOR OF npr1- CONSTITUTIVE 1-like
MA_10427553g0010	phenylcoumaran benzylic ether reductase
MA_10427561g0020	AB31G_ORYSJ ame: Full=ABC transporter G family member 31 Short= 31 ame: Full=Pleiotropic drug resistance 6 Short= 6	GO:0005524;GO:0006200;GO:0015416;GO:0015417;GO:0016020
MA_10427602g0010	sugar transport 14-like	GO:0005886;GO:0016021;GO:0016023;GO:0016491;GO:0022891;GO:0055085
MA_10427624g0010	NF-kappa-B-activating -like	GO:0006950
MA_10427625g0010	inositol-3-phosphate synthase	GO:0000166;GO:0004512;GO:0006021;GO:0008654
MA_10427636g0010	nuclear mitotic apparatus 1 isoform X1	GO:0044237
MA_10427678g0010	ankyrin repeat-containing ITN1-like	GO:0005515;GO:0005886;GO:0009536;GO:0009651;GO:0009827;GO:0009860;GO:0034613
MA_10427709g0010	alpha-aminoadipic semialdehyde synthase-like isoform X1
MA_10427743g0020	ethylene-responsive transcription factor CRF4
MA_10427773g0010	3-ketoacyl- thiolase peroxisomal	GO:0003988;GO:0005730;GO:0005739;GO:0005774;GO:0005777;GO:0005829;GO:0006635;GO:0009407;GO:0009507;GO:0009611;GO:0009695;GO:0009789;GO:0010111;GO:0043161;GO:0051788;GO:0080129
MA_10427774g0010	chaperone dnaJ chloroplastic-like	GO:0005634;GO:0006950;GO:0009536
MA_10427797g0020	probable LRR receptor-like serine threonine- kinase At3g47570
MA_10427810g0040	UDP-glycosyltransferase 73C1-like
MA_10427823g0010	unknown
MA_10427828g0010	water-stress inducible
MA_10427844g0010	aspartic ase PCS1-like	GO:0000165;GO:0002831;GO:0005507;GO:0005783;GO:0005829;GO:0006612;GO:0008233;GO:0009409;GO:0009595;GO:0009697;GO:0009793;GO:0009862;GO:0009867;GO:0010200;GO:0010310;GO:0010363;GO:0015446;GO:0015700;GO:0016756;GO:0019684;GO:0031348;GO:0042344;GO:0042742;GO
MA_10427865g0010	C2 calcium-dependent membrane targeting
MA_10427872g0010	---NA---
MA_10427886g0010	unknown
MA_10427891g0010	catalase
MA_10427895g0010	unknown
MA_10427953g0010	IU_nuc_hydro domain-containing	GO:0005618;GO:0006148;GO:0006154;GO:0009611;GO:0009753;GO:0047622;GO:0047724;GO:0048046
MA_10427968g0010	calnexin homolog	GO:0000165;GO:0005739;GO:0005774;GO:0005783;GO:0005794;GO:0005829;GO:0005886;GO:0006457;GO:0006612;GO:0006777;GO:0009408;GO:0009409;GO:0009505;GO:0009506;GO:0009507;GO:0009605;GO:0009644;GO:0009734;GO:0009738;GO:0009862;GO:0009867;GO:0010363;GO:0030151;GO
MA_10427982g0010	FRIGIDA 3
MA_10427985g0010	sinapyl alcohol	GO:0046872
MA_10427985g0020	sinapyl alcohol
MA_10428025g0010	---NA---
MA_10428113g0010	cysteine synthase-like	GO:0004124;GO:0006520
MA_10428224g0010	unknown
MA_10428225g0010	chalcone synthase
MA_10428266g0010	phospholipase D2	GO:0004620;GO:0008081;GO:0043231;GO:0044255;GO:0044444
MA_10428281g0010	erlin-2-B isoform X2	GO:0005730;GO:0005774;GO:0005783;GO:0005794;GO:0005886;GO:0006888;GO:0009506
MA_10428312g0010	probable methyltransferase PMT9	GO:0005634;GO:0005774;GO:0005794;GO:0008168;GO:0008270;GO:0032259
MA_10428360g0010	Plant calmodulin-binding - isoform 1
MA_10428385g0010	1,4-dihydroxy-2-naphthoyl- thioesterase 1	GO:0005777;GO:0016788;GO:0042372
MA_10428386g0010	ABC transporter I family member 17	GO:0000166;GO:0005774;GO:0005886;GO:0009987;GO:0015114;GO:0016887;GO:0022804
MA_10428395g0010	bark storage A	GO:0009505;GO:0009611
MA_10428460g0010	coenzyme Q-binding COQ10 mitochondrial
MA_10428480g0010	pathogenesis-related PRB1-3-like
MA_10428525g0010	cysteine-rich receptor kinase 2
MA_10428528g0010	pathogenesis-related PR-4-like	GO:0008061;GO:0009615;GO:0009627;GO:0009651;GO:0009723;GO:0009817;GO:0010167;GO:0015706;GO:0042742;GO:0080027
MA_10428541g0010	---NA---
MA_10428542g0010	---NA---
MA_10428549g0010
MA_10428567g0010	DUF679 domain-containing	GO:0009705
MA_10428569g0010	TMV resistance N
MA_10428594g0010	glutathione peroxidase
MA_10428616g0010	probable disease resistance At4g33300
MA_10428721g0020	COP1-interacting - isoform 3
MA_10428737g0010	reticuline oxidase
MA_10428769g0010	ubiquitin carboxyl-terminal hydrolase 12 isoform X3	GO:0004221;GO:0006511
MA_10428780g0010	SIEVE ELEMENT OCCLUSION B
MA_10428792g0010	probable carboxylesterase 15
MA_10428805g0010	3-hydroxy-3-methylglutaryl coenzyme A
MA_10428842g0010	transmembrane 45B
MA_10428883g0010	TIR NBS LRR disease resistance
MA_10428883g0020	TMV resistance N-like
MA_10428887g0010	LIM domain-containing WLIM2b	GO:0005622;GO:0006623;GO:0006944;GO:0008270;GO:0048573;GO:0051015;GO:0051017;GO:0051049
MA_10428902g0010	Indole-3-acetic acid-induced ARG2
MA_10428951g0010	cytochrome DM13 and DOMON domain-containing At5g54830	GO:0004497;GO:0008152;GO:0008535;GO:0016021
MA_10428955g0020	chorismate synthase
MA_10428957g0010	asparagine synthetase [glutamine-hydrolyzing]	GO:0004066;GO:0004071;GO:0005524;GO:0005829;GO:0006529
MA_10428969g0010	agamous-like MADS-box AGL65 isoform X2
MA_10429029g0010	metal-nicotianamine transporter YSL3-like	GO:0005886;GO:0006857;GO:0009624;GO:0015198;GO:0046872;GO:0048316;GO:0051980
MA_10429050g0010	SULFUR DEFICIENCY-INDUCED 1
MA_10429053g0010	---NA---
MA_10429140g0010	LIM domain-containing isoform 1
MA_10429144g0020	---NA---
MA_10429279g0010	phenylalanine ammonia-lyase	GO:0006725;GO:0016841
MA_10429303g0020	F-box PP2-B15-like
MA_10429341g0010	4-alpha- chloroplastic amyloplastic
MA_10429345g0010	uncharacterized protein LOC109825025	GO:0009536
MA_10429354g0010	phosphoglycerate kinase	GO:0005789;GO:0005886;GO:0006506;GO:0016021;GO:0016301
MA_10429431g0020	26S proteasome non-ATPase regulatory subunit 14 homolog	GO:0000085;GO:0005634;GO:0005829;GO:0006096;GO:0006499;GO:0006623;GO:0006635;GO:0006833;GO:0006972;GO:0007030;GO:0008541;GO:0009266;GO:0009407;GO:0009640;GO:0009651;GO:0009853;GO:0010388;GO:0043161;GO:0046686;GO:0051788;GO:0080129
MA_10429454g0010	nematode resistance -like HSPRO2
MA_10429460g0010	granule-bound starch synthase chloroplastic amyloplastic-like	GO:0009011;GO:0009501;GO:0009507;GO:0019252;GO:0033840
MA_10429476g0010	BTB POZ domain-containing At5g67385
MA_10429489g0010	extra-large guanine nucleotide-binding 3-like	GO:0000166;GO:0001664;GO:0003924;GO:0004871;GO:0005634;GO:0005834;GO:0006184;GO:0007188;GO:0009630;GO:0009652;GO:0009723;GO:0009737;GO:0009744;GO:0009749;GO:0009750;GO:0010555;GO:0031683;GO:2000067
MA_10429511g0010	thaumatin
MA_10429522g0010	ferritin- chloroplastic	GO:0000302;GO:0004322;GO:0006826;GO:0006879;GO:0008199;GO:0009507;GO:0009737;GO:0010039;GO:0015979;GO:0055114
MA_10429598g0010	26S proteasome non-ATPase regulatory subunit 4 homolog
MA_10429703g0020	dirigent
MA_10429727g0010	probable LRR receptor-like serine threonine- kinase At5g48740	GO:0004672;GO:0010413;GO:0016310;GO:0045492
MA_10429738g0010	maternal effect embryo arrest 59
MA_10429742g0010	dehydration-responsive RD22
MA_10429744g0010	nucleotide-diphospho-sugar nucleotide-diphospho-sugar transferase	GO:0009543
MA_10429784g0010	probable fructokinase- chloroplastic
MA_10429831g0010	unknown
MA_10429843g0020	aminodeoxychorismate chloroplastic
MA_10429870g0020	extradiol ring-cleavage dioxygenase
MA_10429923g0030	dirigent
MA_10429934g0010	unknown
MA_10429951g0010	glutamate--tRNA cytoplasmic	GO:0004818;GO:0004819;GO:0005524;GO:0006424;GO:0009536
MA_10429986g0010	E3 ubiquitin- ligase SPL2
MA_10429999g0020	PREDICTED: uncharacterized protein LOC103719104	GO:0009653;GO:0009913;GO:0016043;GO:0048468
MA_10430035g0010	expansin
MA_10430052g0010	UDP-rhamnose:rhamnosyltransferase 1	GO:0009536;GO:0016740
MA_10430110g0020	thioredoxin reductase 2-like
MA_10430127g0010	---NA---
MA_10430133g0010	phospholipase A1- chloroplastic-like	GO:0004806;GO:0006612;GO:0008970;GO:0009507;GO:0009697;GO:0009863;GO:0009867;GO:0010363;GO:0016036;GO:0019375;GO:0031348;GO:0042631;GO:0047714
MA_10430133g0020	phospholipase A1- chloroplastic-like
MA_10430149g0010	probable carboxylesterase 15
MA_10430149g0020	probable carboxylesterase 15
MA_10430155g0010	SNAP25 homologous SNAP33-like	GO:0000165;GO:0000911;GO:0002679;GO:0002831;GO:0005484;GO:0005886;GO:0006499;GO:0006612;GO:0006820;GO:0006862;GO:0006888;GO:0006944;GO:0009504;GO:0009507;GO:0009595;GO:0009611;GO:0009612;GO:0009625;GO:0009695;GO:0009697;GO:0009737;GO:0009862;GO:0009867;GO
MA_10430192g0020	translocation SEC62
MA_10430200g0010	60S acidic ribosomal P1-like	GO:0003735;GO:0005840;GO:0006414
MA_10430220g0010	myb-related Myb4-like	GO:0002679;GO:0003677;GO:0005622;GO:0009414;GO:0009611;GO:0009695;GO:0009733;GO:0009738;GO:0009739;GO:0009751;GO:0009867;GO:0009873;GO:0010200;GO:0010224;GO:0035556;GO:0042538;GO:0046686;GO:0052542
MA_10430268g0010	sugar transporter ERD6-like 16	GO:0005351;GO:0006810;GO:0016020;GO:0016491
MA_10430272g0020	kinase superfamily	GO:0004713;GO:0005515;GO:0005524;GO:0005634;GO:0005829;GO:0005985;GO:0006468;GO:0006636;GO:0009414;GO:0009651;GO:0009738;GO:0009931;GO:0010119;GO:0019432;GO:0040007;GO:0042742;GO:0042744;GO:0048366;GO:2000377
MA_10430280g0010	filament-like plant 3
MA_10430285g0010	LRK1
MA_10430372g0010	isoeugenol synthase 1-like	GO:0016491
MA_10430409g0020	lipase-like PAD4
MA_10430416g0010	subtilisin-like protease	GO:0004252;GO:0005618;GO:0006508;GO:0009733;GO:0010102;GO:0016023;GO:0019761
MA_10430419g0020	plant basic secretory (BSP) family
MA_10430424g0010	class IV chitinase
MA_10430428g0010	Calcium-binding EF-hand family
MA_10430451g0010	alcohol dehydrogenase zinc-binding domain
MA_10430458g0010	cysteine-rich receptor kinase 2	GO:0016772
MA_10430492g0030	GRIP and coiled-coil domain-containing 2 isoform X1
MA_10430494g0010	rho GDP-dissociation inhibitor 1-like	GO:0005094;GO:0005515;GO:0007015;GO:0009536;GO:0009932;GO:0010053
MA_10430553g0010	probable methyltransferase PMT21	GO:0005794;GO:0008168;GO:0009269;GO:0009409;GO:0009651;GO:0009737;GO:0032259
MA_10430555g0010	golgin candidate 5-like isoform X1	GO:0000911;GO:0005515;GO:0005634;GO:0005794;GO:0006944;GO:0048193
MA_10430584g0010	Sugar carrier C	GO:0006810;GO:0016020;GO:0016491;GO:0022857
MA_10430592g0010	programmed cell death 2-like
MA_10430603g0010	resistance family	GO:0016740
MA_10430611g0010	1,4-alpha-glucan-branching chloroplastic amyloplastic-like	GO:0003844;GO:0004553;GO:0005975;GO:0043169
MA_10430613g0010	Plant peroxidase
MA_10430628g0010	purple acid phosphatase
MA_10430649g0010	trafficking particle complex subunit 11 isoform X1	GO:0005975;GO:0034645
MA_10430683g0010	peroxisomal adenine nucleotide carrier 1-like	GO:0005347;GO:0005777;GO:0006612;GO:0006635;GO:0009414;GO:0009611;GO:0009620;GO:0009695;GO:0009723;GO:0009738;GO:0009863;GO:0009867;GO:0010200;GO:0010286;GO:0010363;GO:0015217;GO:0015866;GO:0015867;GO:0016020;GO:0035556;GO:0042538;GO:0043069;GO:0080024;GO
MA_10430689g0020	RNA-binding 39	GO:0000398;GO:0003676;GO:0005829
MA_10430703g0010	probable xyloglucan endotransglucosylase hydrolase 23	GO:0016740
MA_10430728g0010	lysosomal Pro-X carboxypeptidase-like
MA_10430749g0010	unknown
MA_10430754g0010	(R,S)-reticuline 7-O-methyltransferase-like	GO:0016740
MA_10430755g0010	SNARE-interacting KEULE
MA_10430771g0010	eukaryotic peptide chain release factor GTP-binding subunit ERF3A-like	GO:0003924;GO:0005525;GO:0006184;GO:0016779
MA_10430775g0010	peroxidase 40	GO:0004601;GO:0006979;GO:0016023;GO:0020037;GO:0055114
MA_10430793g0020	peptidyl-prolyl cis-trans isomerase FKBP20-1	GO:0000413;GO:0003755;GO:0005528;GO:0006457;GO:0009543;GO:0016020
MA_10430833g0010	serine threonine- kinase CDL1	GO:0004674;GO:0005524;GO:0005886;GO:0009816;GO:0046777
MA_10430839g0010	BTB POZ domain-containing At3g56230	GO:0010413;GO:0045492
MA_10430851g0020	L-ascorbate oxidase homolog
MA_10430857g0010	CLP protease regulatory subunit mitochondrial	GO:0005488;GO:0016887
MA_10430876g0010	Cu-oxidase domain-containing Cu-oxidase_2 domain-containing Cu-oxidase_3 domain-containing
MA_10430878g0010	receptor kinase HSL1
MA_10430892g0010	glycerol kinase	GO:0002237;GO:0004370;GO:0005829;GO:0006072;GO:0006635;GO:0010188;GO:0016310;GO:0019200;GO:0019563;GO:0080167
MA_10430929g0010	peroxidase
MA_10430953g0010	cellulose synthase H1
MA_10430963g0010	ascorbate oxidase
MA_10430977g0010	polyubiquitin	GO:0005634;GO:0005737
MA_10430977g0020	polyubiquitin 11	GO:0016567
MA_10430978g0010	unknown
MA_10431031g0010	endoplasmin homolog	GO:0005524;GO:0005783;GO:0006457;GO:0006950;GO:0016023;GO:0051082
MA_10431043g0010	aldehyde dehydrogenase family 2 member mitochondrial-like	GO:0001758;GO:0004029;GO:0005524;GO:0005739;GO:0009507;GO:0046686;GO:0055114
MA_10431045g0010	---NA---
MA_10431045g0030	clavaminate synthase At3g21360	GO:0005634
MA_10431137g0010	uncharacterized protein LOC18424287	GO:0004029;GO:0004030;GO:0005774;GO:0005794;GO:0006081;GO:0006486;GO:0007160;GO:0008305;GO:0016023;GO:0055114
MA_10431146g0010	60S acidic ribosomal P2A-like	GO:0003735;GO:0005840;GO:0006414
MA_10431151g0010	2-methylene-furan-3-one reductase-like isoform X3
MA_10431184g0010	PREDICTED: uncharacterized protein LOC105049665
MA_10431197g0010	nitronate monooxygenase
MA_10431201g0020	lipase-like PAD4
MA_10431224g0010	rRNA-processing UTP23 homolog isoform X1
MA_10431230g0010	gibberellin 3-beta-dioxygenase 4	GO:0016491
MA_10431230g0020	probable 2-oxoglutarate-dependent dioxygenase At3g111800
MA_10431297g0020	prolyl endopeptidase-like	GO:0005829;GO:0006508;GO:0008236;GO:0009507;GO:0030244;GO:0048193
MA_10431324g0020	calcium-binding CML42-like	GO:0005488
MA_10431336g0010	probable receptor kinase At5g20050	GO:0004672;GO:0005886;GO:0031625;GO:0046777
MA_10431346g0010	GDP-fucose O-fucosyltransferase
MA_10431349g0010	calcium-dependent kinase 28-like isoform X1	GO:0004683;GO:0005509;GO:0005524;GO:0005886;GO:0006468
MA_10431378g0010	class VII chitinase	GO:0008152
MA_10431378g0020	class VII chitinase
MA_10431388g0030	unknown
MA_10431397g0020	unknown
MA_10431414g0010	pentatricopeptide repeat-containing At5g65820
MA_10431427g0010	receptor kinase At3g47110 isoform X2
MA_10431440g0010	COBRA 1	GO:0016023
MA_10431530g0010	caffeic acid 3-O-methyltransferase-like
MA_10431543g0010	probable phosphatase 2C 8	GO:0016787
MA_10431606g0010	---NA---
MA_10431609g0010	glucan endo-1,3-beta-glucosidase-like
MA_10431629g0010	ubiquinol oxidase mitochondrial-like
MA_10431638g0010	E4 SUMO- ligase PIAL1-like isoform X2	GO:0008270
MA_10431639g0010	---NA---
MA_10431639g0020	---NA---
MA_10431641g0010	unknown
MA_10431703g0020	DNA replication licensing factor MCM2
MA_10431706g0010	ethylene-responsive element binding factor
MA_10431712g0010	---NA---
MA_10431762g0010	transcription factor TGA2-like isoform X1	GO:0003700;GO:0006355;GO:0043565;GO:0046983
MA_10431833g0010	long chain acyl- synthetase chloroplastic	GO:0004467;GO:0005783;GO:0005794;GO:0006633;GO:0009941
MA_10431834g0010	eukaryotic translation initiation factor 5	GO:0003743;GO:0005525;GO:0005634;GO:0005737;GO:0006413;GO:0016070
MA_10431838g0030	unknown
MA_10431881g0010	cyclin-D-binding Myb-like transcription factor 1
MA_10431917g0020	formate mitochondrial
MA_10431920g0010	Membrane insertase
MA_10431921g0010	cytochrome P450 12
MA_10431941g0010	DETOXIFICATION 40
MA_10431966g0030	aldehyde dehydrogenase family 2 member mitochondrial-like	GO:0001758;GO:0004029;GO:0005524;GO:0005739;GO:0009507;GO:0046686;GO:0055114
MA_10432016g0010	uncharacterized membrane At1g16860-like	GO:0005886
MA_10432037g0010	disease resistance RGA3
MA_10432043g0010	flavanone 3-hydroxylase	GO:0016491
MA_10432046g0010	uncharacterized WD repeat-containing alr3466-like isoform X2
MA_10432082g0010	GTPase-activating GYP7	GO:0005739;GO:0032313
MA_10432086g0010	xyloglucan endotransglycosylase hydrolase	GO:0003824;GO:0005975
MA_10432094g0010	sucrose synthase 2
MA_10432097g0010	coatomer subunit beta-1	GO:0005198;GO:0006886;GO:0016192;GO:0030126
MA_10432103g0010	vacuolar sorting-associated 36
MA_10432106g0010	copper methylamine oxidase isoform X1
MA_10432110g0010	sinapyl alcohol
MA_10432137g0030	flocculation FLO11 isoform X1
MA_10432202g0010	TIR NBS LRR disease resistance
MA_10432210g0010	inactive LRR receptor-like serine threonine- kinase BIR2	GO:0005886;GO:0007165;GO:0009536
MA_10432213g0010	21 kDa -like
MA_10432230g0010	alpha-1,6-mannosyl-glyco 2-beta-N-acetylglucosaminyltransferase-like
MA_10432276g0010	unknown
MA_10432283g0020	mRNA maturation factor chloroplastic
MA_10432285g0010	TMV resistance N-like
MA_10432285g0020	NBS-LRR
MA_10432299g0010	(R,S)-reticuline 7-O-methyltransferase	GO:0008168
MA_10432310g0020	---NA---
MA_10432342g0010	NDR1 HIN1-Like 3-like	GO:0006952;GO:0009617;GO:0016020;GO:0043231;GO:0044444
MA_10432342g0020	NDR1 HIN1-Like 3-like	GO:0007165;GO:0009507;GO:0009617;GO:0010033;GO:0010150;GO:0016020;GO:0051607
MA_10432359g0010	receptor kinase THESEUS 1	GO:0004672;GO:0005886;GO:0009506;GO:0009507;GO:0009742;GO:0009791;GO:0030048;GO:0046777;GO:0051510
MA_10432360g0010	nitrate reductase [NADH]-like	GO:0009055;GO:0020037;GO:0030151;GO:0042128;GO:0043546;GO:0046857;GO:0050660;GO:0055114
MA_10432379g0020	peroxidase 4-like	GO:0006979;GO:0008152;GO:0016491;GO:0046872
MA_10432394g0010	unknown
MA_10432413g0020	indole-3-acetic acid-amido synthetase	GO:0009416;GO:0009507;GO:0009734;GO:0009826;GO:0010252;GO:0010279;GO:0010583;GO:0016023;GO:0032940;GO:1901183
MA_10432435g0010	probable glycosyltransferase At5g03795 isoform X1	GO:0016020
MA_10432446g0030	cytochrome P450 CYP76AA26	GO:0016491;GO:0046872
MA_10432494g0010	alpha,alpha-trehalose-phosphate synthase [UDP-forming] 5-like	GO:0000023;GO:0003825;GO:0004805;GO:0005992;GO:0019252;GO:0043085
MA_10432502g0010	receptor kinase HSL1
MA_10432594g0010	alpha carbonic anhydrase 7-like	GO:0004089;GO:0005388;GO:0005516;GO:0005886;GO:0006730;GO:0006816;GO:0006882;GO:0008270;GO:0009555;GO:0009624
MA_10432594g0020	alpha carbonic anhydrase 7-like	GO:0004089;GO:0005388;GO:0005516;GO:0005886;GO:0006730;GO:0006816;GO:0006882;GO:0008270;GO:0009555;GO:0009624
MA_10432631g0010	---NA---
MA_10432644g0010	stem-specific TSJT1
MA_10432657g0010	Nuclear pore complex GP210
MA_10432681g0010	AT-hook motif nuclear-localized 28-like
MA_10432693g0010	alcohol
MA_10432716g0010	beta 1,3 glucanase
MA_10432716g0020	glycosyl hydrolase
MA_10432716g0030	beta 1,3 glucanase
MA_10432784g0010	dihydroflavonol 4-reductase
MA_10432787g0010	lipase-like PAD4
MA_10432809g0010	peroxidase 21-like	GO:0005829;GO:0016491;GO:0050832
MA_10432854g0010	LRR receptor-like serine threonine- kinase GSO1
MA_10432856g0030	Bromo adjacent homology (BAH) domain
MA_10432880g0010	late blight resistance
MA_10432943g0020	hypothetical protein, partial
MA_10432951g0010	sugar transport 7	GO:0005351;GO:0005886;GO:0008643;GO:0016021;GO:0032440;GO:0055085;GO:0055114
MA_10432956g0010	#NAME?
MA_10432956g0020	rmlC-like cupins superfamily
MA_10432987g0020	(RS)-norcoclaurine 6-O-methyltransferase	GO:0016740
MA_10432989g0030	potassium transporter 11
MA_10433003g0020	TIR NBS LRR disease resistance
MA_10433057g0010	---NA---
MA_10433109g0010	unknown
MA_10433156g0010	phosphatidylinositol 4-kinase gamma 5-like
MA_10433267g0010	phosphatidylinositol 3,4,5-trisphosphate 3-phosphatase and -tyrosine-phosphatase PTEN1	GO:0003779;GO:0004722;GO:0004726;GO:0006470;GO:0006914;GO:0006915;GO:0007015;GO:0007155;GO:0007425;GO:0007436;GO:0007552;GO:0008138;GO:0008283;GO:0008360;GO:0009555;GO:0009860;GO:0009888;GO:0016314;GO:0019915;GO:0030048;GO:0030308;GO:0035011;GO:0040015;GO
MA_10433282g0010	---NA---
MA_10433305g0010	graves disease carrier -like	GO:0016020
MA_10433333g0010	probable leucine-rich repeat receptor kinase At1g35710
MA_10433352g0010	NADPH--cytochrome P450 reductase	GO:0003958;GO:0005506;GO:0005789;GO:0010181;GO:0055114
MA_10433367g0010	cingulin 1 isoform X1
MA_10433384g0010	---NA---
MA_10433398g0020	probable LRR receptor-like serine threonine- kinase RKF3
MA_10433408g0010	phosphatase inhibitor 2 isoform X1
MA_10433417g0010	NETWORKED 1D-like	GO:0009987
MA_10433454g0020	adenosylhomocysteinase	GO:0000166;GO:0004013;GO:0005507;GO:0005774;GO:0005794;GO:0005829;GO:0005886;GO:0006094;GO:0006096;GO:0006346;GO:0006511;GO:0006730;GO:0006833;GO:0006972;GO:0007030;GO:0009266;GO:0009506;GO:0009651;GO:0009793;GO:0009853;GO:0016441;GO:0046686;GO:0048767;GO
MA_10433458g0010	thaumatin
MA_10433458g0020	thaumatin
MA_10433477g0020	UDP-glycosyltransferase 74B1-like	GO:0016758
MA_10433486g0010	water-stress inducible
MA_10433494g0010	cyclin-L1-1	GO:0000166;GO:0005886;GO:0009506;GO:0009626;GO:0009651;GO:0010440;GO:0043687;GO:0045859;GO:0045893;GO:0048573;GO:0051607;GO:0051726
MA_10433497g0010	TIFY 10b
MA_10433500g0010	serine type endopeptidase inhibitor	GO:0006979
MA_10433514g0010	epsin-3
MA_10433564g0020	peroxidase 5-like
MA_10433569g0010	anthocyanidin reductase
MA_10433592g0010	arogenate dehydratase
MA_10433621g0020	probable receptor kinase At1g11050	GO:0009987;GO:0016301;GO:0044464
MA_10433631g0010	4-alpha-glucanotransferase DPE2
MA_10433687g0010	cytochrome P450 mono-oxygenase
MA_10433700g0010	plant UBX domain-containing 7-like
MA_10433717g0010	SIEVE ELEMENT OCCLUSION B-like
MA_10433735g0010	signal recognition particle receptor subunit alpha-like	GO:0005488;GO:0005783;GO:0006605;GO:0016192;GO:0072594
MA_10433746g0010	DNA (cytosine-5)-methyltransferase 1B-like	GO:0006261;GO:0006333;GO:0006342;GO:0006349;GO:0008168;GO:0008283;GO:0009294;GO:0009910;GO:0010069;GO:0010216;GO:0010424;GO:0051567
MA_10433767g0010	RING FYVE PHD zinc finger superfamily isoform
MA_10433779g0010	#NAME?
MA_10433799g0010	ATP-dependent zinc metalloprotease FTSH mitochondrial-like
MA_10433802g0010	vacuolar sorting-associated 20 homolog 2
MA_10433815g0020	probable nucleoredoxin 1	GO:0005829;GO:0010183;GO:0046686;GO:0080092
MA_10433815g0030	probable nucleoredoxin 1	GO:0005829;GO:0010183;GO:0046686;GO:0080092
MA_10433868g0010	F-box kelch-repeat At5g15710-like
MA_10433869g0010	scopoletin glucosyltransferase-like	GO:0016757
MA_10433876g0020	unknown
MA_10433939g0010	zinc finger family
MA_10433982g0010	subtilisin inhibitor 1
MA_10433982g0020	subtilisin inhibitor 1
MA_10433986g0020	unknown
MA_10433992g0010	tail fiber
MA_10433998g0010	probable metal-nicotianamine transporter YSL12	GO:0005886;GO:0055085
MA_10433999g0010	leucine-rich repeat receptor-like serine threonine- kinase At2g24130
MA_10434015g0010	CBL-interacting kinase 5	GO:0004683;GO:0005524;GO:0006468;GO:0009788
MA_10434031g0010	probable pectinesterase pectinesterase inhibitor 61	GO:0016787
MA_10434037g0010	tau class glutathione S-transferase
MA_10434037g0020	tau class glutathione S-transferase
MA_10434042g0010	zinc transporter 11	GO:0006810;GO:0016491
MA_10434077g0010	nucleolar 56	GO:0005622;GO:0009560;GO:0042991
MA_10434132g0010	---NA---
MA_10434163g0030	unknown
MA_10434174g0010	pathogenesis-related PR-4-like	GO:0006952;GO:0051707
MA_10434184g0010	regulator of nonsense transcripts UPF2-like isoform X1
MA_10434201g0010	thaumatin
MA_10434210g0010	TMV resistance N-like isoform X1
MA_10434284g0010	disulfide isomerase like 5-1	GO:0000280;GO:0007000;GO:0016023;GO:0016853;GO:0030244;GO:0045454;GO:0048193
MA_10434295g0010	unknown	GO:0005515
MA_10434335g0010	---NA---
MA_10434351g0010	indole-3-acetate O-methyltransferase 1
MA_10434357g0020	F-box PP2-B15-like
MA_10434361g0010	signal recognition particle subunit SRP72	GO:0005829;GO:0009506
MA_10434414g0010	ABC transporter C family member 2-like isoform X1
MA_10434420g0010	truncated TIR-NBS-LRR
MA_10434421g0010	CCT domain
MA_10434469g0010	aminodeoxychorismate chloroplastic isoform X1
MA_10434476g0010	---NA---
MA_10434478g0010	receptor kinase At4g00960	GO:0002679;GO:0004672;GO:0005488;GO:0005622;GO:0005886;GO:0006612;GO:0006944;GO:0006979;GO:0009611;GO:0009863;GO:0010200;GO:0010363;GO:0016310;GO:0043069;GO:0050832
MA_10434521g0010	glutamate receptor -like
MA_10434527g0010	IAA-amino acid hydrolase ILR1-like 6	GO:0006950;GO:0008152;GO:0044464;GO:0047980
MA_10434542g0010	longifolene synthase
MA_10434576g0010	UDP-glycosyltransferase 86A1-like
MA_10434613g0010	DUF3444 domain-containing
MA_10434613g0020	subfamily B member 12
MA_10434624g0020	pectinesterase-like	GO:0005576;GO:0009505;GO:0030599
MA_10434649g0010	glutamic acid-rich	GO:0010467;GO:0016070;GO:0044249;GO:0065007
MA_10434651g0010	probable WRKY transcription factor 4
MA_10434677g0010	probable LRR receptor-like serine threonine- kinase At5g48740
MA_10434681g0010	serine threonine- kinase endoribonuclease IRE1b isoform X2
MA_10434709g0010	cytochrome P450 71A1-like	GO:0004497;GO:0005506;GO:0016705
MA_10434729g0020	scopoletin glucosyltransferase
MA_10434735g0010	F-box At4g00755
MA_10434784g0020	LRR receptor-like serine threonine- kinase FLS2
MA_10434904g0010	UDP-glycosyltransferase 86A1
MA_10434918g0010	DETOXIFICATION 16-like	GO:0016020;GO:0022857;GO:0055085
MA_10434951g0010	myb X isoform X1
MA_10434953g0010	NRT1 PTR FAMILY -like
MA_10434959g0010	T-complex 1 subunit beta	GO:0004674;GO:0005524;GO:0005618;GO:0005829;GO:0006094;GO:0006364;GO:0006457;GO:0006468;GO:0007010;GO:0009664;GO:0010498;GO:0042545;GO:0046658;GO:0051082
MA_10434976g0010	probable WRKY transcription factor 71
MA_10434988g0010	nucleoside diphosphate kinase 1
MA_10435015g0010	probable cysteine protease RD19B
MA_10435024g0010	potassium transporter 1
MA_10435025g0010	uncharacterized protein LOC18427550
MA_10435098g0010	probable serine threonine- kinase At1g54610	GO:0005524;GO:0006468;GO:0008353
MA_10435115g0010	increased DNA methylation 2
MA_10435118g0010	PREDICTED: uncharacterized protein At2g33490-like isoform X2
MA_10435137g0010	clathrin light chain 2-like
MA_10435152g0010	Golgin subfamily A member 4	GO:0005886;GO:0010467;GO:0034645;GO:0070646
MA_10435155g0010	ABI3-interacting
MA_10435204g0010	Peptidoglycan-binding domain-containing isoform 1
MA_10435256g0010	probable isoaspartyl peptidase L-asparaginase 2
MA_10435293g0010	pollen-specific leucine-rich repeat extensin 2	GO:0005516;GO:0005774
MA_10435326g0010	class VII chitinase
MA_10435333g0010	acyl-coenzyme A thioesterase mitochondrial	GO:0005739;GO:0009536
MA_10435338g0010	probable E3 ubiquitin- ligase BAH1-like	GO:0006817;GO:0009062;GO:0016036
MA_10435420g0040	tryptophan aminotransferase-related 4-like	GO:0016829
MA_10435428g0020	UDP-rhamnose:rhamnosyltransferase 1	GO:0016740
MA_10435432g0010	S-acyltransferase 11 isoform X1
MA_10435450g0010	F-box PP2-B15-like
MA_10435468g0020	AAA-ATPase mitochondrial-like	GO:0000166;GO:0001666;GO:0005471;GO:0005739;GO:0009862;GO:0009941;GO:0010310;GO:0010431;GO:0016020;GO:0016887
MA_10435482g0010	2-nitropropane dioxygenase	GO:0003938;GO:0005829;GO:0009610;GO:0016702;GO:0018580;GO:0046482;GO:0046686;GO:0055114
MA_10435485g0010	calmodulin-binding transcription activator 3-like isoform X1
MA_10435520g0010	serine threonine- kinase BLUS1 isoform X1	GO:0004672;GO:0005886;GO:0016310
MA_10435536g0010	trans-cinnamate 4-monooxygenase	GO:0004497;GO:0005506;GO:0016705
MA_10435552g0010	---NA---
MA_10435565g0010	EXORDIUM-like 2
MA_10435595g0020	short-chain type dehydrogenase reductase-like	GO:0000166;GO:0004316;GO:0055114
MA_10435598g0010	26S proteasome non-ATPase regulatory subunit 12 homolog A-like
MA_10435613g0010	Chromatin assembly factor 1 subunit	GO:0005634;GO:0009755
MA_10435654g0010	NAC domain-containing 35-like	GO:0000165;GO:0003700;GO:0005622;GO:0009814;GO:0009965;GO:0010200;GO:0045792;GO:0048281
MA_10435691g0010	---NA---
MA_10435693g0020	NRT1 PTR FAMILY -like
MA_10435707g0040	Lipase 1
MA_10435722g0010	arginase mitochondrial
MA_10435736g0010	pectin acetylesterase 9 isoform X2
MA_10435742g0010	alpha-aminoadipic semialdehyde synthase	GO:0004753;GO:0005829;GO:0009744;GO:0009750;GO:0010228;GO:0016926;GO:0050665;GO:0080167
MA_10435748g0020	early response to dehydration 15
MA_10435757g0010	serine carboxypeptidase-like enzyme	GO:0004180;GO:0005773;GO:0016023
MA_10435774g0010	truncated TIR-NBS-LRR
MA_10435784g0010	phospholipase A-2-activating
MA_10435788g0010	uncharacterized protein LOC18441524
MA_10435790g0010	scarecrow 4	GO:0003700;GO:0006355
MA_10435797g0010	dirigent pDIR13
MA_10435800g0010	disease resistance TAO1-like isoform X1
MA_10435809g0020	FRIGIDA 3 isoform X2
MA_10435813g0010	sodium transporter hkt1
MA_10435875g0010	plasma membrane ATPase 4	GO:0000166;GO:0006812;GO:0015662;GO:0016020;GO:0019637;GO:0046034
MA_10435875g0030	proton-exporting ATPase4
MA_10435878g0010	ACC	GO:0008152;GO:0016706
MA_10435882g0010	serine threonine- kinase	GO:0002237;GO:0004674;GO:0005524;GO:0006468;GO:0009581;GO:0009595;GO:0010200
MA_10435887g0040	isocitrate dehydrogenase [NADP]	GO:0000287;GO:0004450;GO:0005737;GO:0006097;GO:0006099;GO:0006102;GO:0051287
MA_10435889g0020	wall-associated receptor kinase-like 14	GO:0016301
MA_10435905g0020	transcription factor MYC2-like	GO:0003677;GO:0005634;GO:0009269;GO:0009611;GO:0009694;GO:0009718;GO:0009737;GO:0009867;GO:0009963;GO:0010200;GO:0043067;GO:0043425;GO:0043619;GO:0045893;GO:0051090;GO:2000068
MA_10435905g0030	D-3-phosphoglycerate dehydrogenase chloroplastic-like	GO:0004617;GO:0005524;GO:0005739;GO:0005829;GO:0006564;GO:0009561;GO:0009570;GO:0016020;GO:0016597;GO:0051287;GO:0055114
MA_10435939g0010	bromodomain testis-specific
MA_10436004g0020	tryptophan aminotransferase-related 4-like
MA_10436004g0030	nucleoside diphosphate kinase 1	GO:0004550;GO:0005524;GO:0005774;GO:0005777;GO:0005794;GO:0005829;GO:0005886;GO:0006165;GO:0006183;GO:0006228;GO:0006241;GO:0009506;GO:0009507;GO:0009651;GO:0046686;GO:0048046
MA_10436037g0010	---NA---
MA_10436072g0030	probable acyl-activating enzyme peroxisomal	GO:0005777;GO:0008152;GO:0016405;GO:0016878
MA_10436076g0010	cysteine-rich receptor kinase 2	GO:0016772
MA_10436080g0010	bifunctional 3-dehydroquinate dehydratase shikimate chloroplastic	GO:0000166;GO:0003855;GO:0004764;GO:0005829;GO:0006865;GO:0009570;GO:0009793;GO:0019632
MA_10436085g0010	thiamine-repressible mitochondrial transport THI74	GO:0006007;GO:0016020
MA_10436108g0010	serine type endopeptidase inhibitor
MA_10436134g0010	dolichyl-diphosphooligosaccharide-- glycosyltransferase subunit STT3A
MA_10436135g0010	unknown
MA_10436152g0020	MODIFIER OF SNC1 1
MA_10436199g0010	probable methionine--tRNA ligase	GO:0000049;GO:0004825;GO:0005524;GO:0005829;GO:0006431;GO:0046686
MA_10436205g0010	Condensation domain
MA_10436206g0020	Purple acid phosphatase 15
MA_10436214g0010	DUF674 domain-containing
MA_10436215g0020	UDP-glycosyltransferase 74G1-like	GO:0016740
MA_10436227g0010	Prolyl oligopeptidase family	GO:0005829;GO:0006508;GO:0008236;GO:0010048
MA_10436242g0020	SNF2 family DNA-dependent ATPase
MA_10436254g0020	kinesin KIN12B	GO:0000279;GO:0000914;GO:0006260;GO:0007017;GO:0008574;GO:0019219;GO:0040029;GO:0044424;GO:0055046;GO:2000112
MA_10436259g0020	60S ribosomal L27a-3	GO:0003735;GO:0005730;GO:0006412;GO:0009506;GO:0009908;GO:0010229;GO:0016020;GO:0022625
MA_10436269g0010	---NA---
MA_10436305g0010	transcriptional adapter ADA2 isoform X1
MA_10436311g0010	WD and tetratricopeptide repeats 1 isoform X2
MA_10436313g0010	O-methyltransferase OMT2	GO:0008171
MA_10436322g0010	3-ketoacyl- thiolase peroxisomal	GO:0003988;GO:0005730;GO:0005739;GO:0005774;GO:0005777;GO:0005829;GO:0006635;GO:0009407;GO:0009507;GO:0009611;GO:0009695;GO:0009789;GO:0010111;GO:0043161;GO:0051788;GO:0080129
MA_10436398g0010	mediator of RNA polymerase II transcription subunit 15a isoform X2
MA_10436406g0010	pyruvate dehydrogenase E1 component subunit alpha- mitochondrial-like
MA_10436414g0020	probable fructokinase- chloroplastic	GO:0004747;GO:0006014;GO:0008865;GO:0009570;GO:0016310;GO:0019344
MA_10436426g0010	unknown
MA_10436434g0010	TMV resistance N
MA_10436447g0020	ATP-dependent helicase BRM-like isoform X1
MA_10436458g0010	Major facilitator superfamily isoform 1	GO:0005351;GO:0006952;GO:0009987;GO:0015706;GO:0016020;GO:0051707
MA_10436482g0010	dirigent 17-like
MA_10436515g0030	beta-glucosidase 22 isoform X3	GO:0016023
MA_10436555g0010	serine carboxypeptidase-like 51	GO:0004185;GO:0006508;GO:0009627;GO:0034976
MA_10436565g0010	polyadenylate-binding 3	GO:0003676
MA_10436571g0010	Endoplasmic plasma EF-Hand calcium-binding Nicastrin isoform 2
MA_10436572g0010	ATP-dependent RNA helicase chloroplastic-like	GO:0000166;GO:0003676;GO:0004386;GO:0009987;GO:0043231;GO:0044444
MA_10436594g0010	EXORDIUM-like 2
MA_10436601g0010	iron-sulfur assembly -like mitochondrial	GO:0005198;GO:0005739;GO:0006944;GO:0016226;GO:0019243;GO:0048193;GO:0051536
MA_10436609g0010	germin subfamily 2 member 1
MA_10436615g0010	transcriptional elongation regulator MINIYO
MA_10436626g0020	MACPF domain-containing At4g24290
MA_10436646g0010	ferrochelatase- chloroplastic-like	GO:0004325;GO:0004674;GO:0004713;GO:0005515;GO:0005524;GO:0005739;GO:0006355;GO:0006468;GO:0006612;GO:0006783;GO:0006944;GO:0006979;GO:0009507;GO:0009611;GO:0010363;GO:0019243;GO:0030968;GO:0043069;GO:0045727;GO:0052542
MA_10436701g0010	Short-chain dehydrogenase reductase 2a
MA_10436704g0010	trihelix transcription factor GT-3b-like	GO:0003677
MA_10436753g0030	---NA---
MA_10436795g0010	DEAD-box ATP-dependent RNA helicase 13
MA_10436843g0020	DUF4228 domain-containing
MA_10436860g0030	---NA---
MA_10436877g0010	kinesin-like calmodulin-binding isoform X1	GO:0000166;GO:0003824;GO:0009987;GO:0032501;GO:0044464
MA_10436888g0010	probable alkaline neutral invertase B	GO:0004564;GO:0005829;GO:0008152;GO:0033926
MA_10436896g0010	receptor kinase Xa21	GO:0016023;GO:0016740
MA_10436904g0020	CO(2)-response secreted protease-like	GO:0008152;GO:0008233;GO:0048046
MA_10436930g0020	BTB POZ domain and ankyrin repeat-containing NPR1-like
MA_10436984g0050	dirigent pDIR6
MA_10436986g0020	glycerophosphodiester phosphodiesterase chloroplastic-like
MA_10436994g0030	potassium channel AKT1-like	GO:0005242;GO:0005886;GO:0006813;GO:0006826;GO:0007155;GO:0009414;GO:0009651;GO:0010014;GO:0010090;GO:0010106;GO:0010167;GO:0015706;GO:0042802;GO:0045010;GO:0045595;GO:0048767;GO:0071555;GO:0090333
MA_10436994g0040	potassium channel AKT1-like	GO:0005242;GO:0005739;GO:0005886;GO:0006813;GO:0006826;GO:0007155;GO:0009414;GO:0009651;GO:0010014;GO:0010090;GO:0010106;GO:0010167;GO:0015706;GO:0030551;GO:0042802;GO:0045010;GO:0045595;GO:0048767;GO:0071555;GO:0090333
MA_10437020g0010	mitogen-activated kinase homolog MMK1	GO:0000165;GO:0004707;GO:0005524;GO:0006468
MA_10437031g0010	NBS-LRR disease resistance homologue
MA_10437035g0050	---NA---
MA_10437038g0010	beta-D-glucan exohydrolase family	GO:0004553;GO:0005975
MA_10437046g0010	Metal transporter Nramp6	GO:0005381;GO:0005384;GO:0005886;GO:0006875;GO:0015086;GO:0015103;GO:0015692;GO:0016491;GO:0034755;GO:0046872;GO:0055071;GO:0070574;GO:0071421
MA_10437049g0010	phospholipase D gamma 1
MA_10437064g0010	Purine permease
MA_10437066g0010	NAD(H) kinase 1
MA_10437133g0010	hypothetical protein AXG93_3986s1230
MA_10437145g0010	CELLULOSE SYNTHASE INTERACTIVE 3
MA_10437146g0020	unknown
MA_10437164g0020	receptor kinase HSL1	GO:0004672;GO:0005622;GO:0005886;GO:0006979;GO:0007165;GO:0009845;GO:0010051;GO:0031325;GO:0031347;GO:0043067;GO:0044249;GO:0045087;GO:0046777;GO:0048513;GO:0051707;GO:0070825;GO:0080090
MA_10437183g0010	Williams-Beuren syndrome chromosomal region 16
MA_10437186g0010	receptor kinase HAIKU2	GO:0004672;GO:0005886;GO:0006979;GO:0007165;GO:0009845;GO:0010051;GO:0031325;GO:0031347;GO:0043067;GO:0044249;GO:0045087;GO:0046777;GO:0048513;GO:0051707;GO:0070825;GO:0080090
MA_10437187g0010	probable LRR receptor-like serine threonine- kinase At5g10290
MA_10437188g0010	phospholipid-transporting ATPase 3	GO:0000287;GO:0004012;GO:0005524;GO:0005794;GO:0005886;GO:0006612;GO:0006820;GO:0006862;GO:0006888;GO:0006944;GO:0010363;GO:0015662;GO:0015696;GO:0015802;GO:0015914;GO:0016021;GO:0043069;GO:0043090;GO:0043269;GO:0048194;GO:0048367;GO:0048527
MA_10437194g0020	patatin 2
MA_10437216g0010	NRT1 PTR FAMILY -like
MA_10437217g0010	hypothetical protein AXG93_412s1100
MA_10437233g0020	aldehyde oxidase GLOX	GO:0016023
MA_10437256g0010	peroxisomal acyl-coenzyme A oxidase 1
MA_10437268g0010	unknown
MA_104449g0010	---NA---
MA_104694g0010	Soluble secretory phospholipase A2 receptor	GO:0005886
MA_10489g0010	WD40 repeat
MA_105017g0010	mediator of RNA polymerase II transcription subunit 19a isoform X1
MA_10508g0010	probable galacturonosyltransferase 13 isoform X1	GO:0005794;GO:0007047;GO:0010417;GO:0047262
MA_105093g0010	FT-interacting 1	GO:0005618;GO:0005783;GO:0009506;GO:0016757
MA_105216g0010	OBERON 3
MA_105216g0020	OBERON 3
MA_105240g0010	aspartic ase nepenthesin-1	GO:0000041;GO:0010228;GO:0010413;GO:0016787;GO:0016926;GO:0045492;GO:0050665
MA_105802g0010	2-methylene-furan-3-one reductase isoform X2
MA_106167g0010	uncharacterized protein LOC110024878 isoform X2
MA_1063600g0010	probable leucine-rich repeat receptor kinase At5g63930	GO:0004672;GO:0007165;GO:0008152;GO:0016020
MA_106428g0010	probable leucine-rich repeat receptor kinase At1g35710
MA_106551g0010	DUF2236 domain-containing
MA_106573g0010	hydroxycinnamoyl- shikimate quinate hydroxycinnamoyltransferase
MA_10677g0020	EMBRYONIC FLOWER 1-like
MA_10693g0010	programmed cell death 4
MA_10702g0010	chitinase 2-like	GO:0016787
MA_107468g0010	Tetratricopeptide-like helical	GO:0005829;GO:0009570
MA_10754g0010	polyubiquitin	GO:0005634;GO:0005773;GO:0006464;GO:0006511;GO:0007568;GO:0009751
MA_107594g0010	CAX-interacting 4	GO:0005634;GO:0005737;GO:0006869;GO:0006891;GO:0010351;GO:0016558;GO:0048573;GO:0051928
MA_1076042g0020	---NA---
MA_107643g0010	respiratory burst oxidase homolog C	GO:0016020;GO:0050664
MA_10772g0010	methylesterase 17
MA_107838g0010	50S ribosomal L9-like
MA_10844g0010	transcription factor VOZ1	GO:0009610;GO:0045893
MA_10845g0010	Ubiquitin-associated domain translation elongation factor EF-Ts
MA_108672g0020	unknown
MA_108727g0010	single bromodomain-containing
MA_108928g0010	elicitor-responsive 3
MA_109402g0010	elicitor-responsive 3
MA_109421g0010	zinc finger ZAT5-like
MA_109428g0010	translocon-associated subunit alpha	GO:0016023
MA_10945g0010	2-methylene-furan-3-one reductase-like
MA_109495g0010	---NA---
MA_109548g0010	cytochrome P450 98A2	GO:0009055;GO:0016021;GO:0016711;GO:0020037;GO:0055114
MA_109804g0010	auxin down-regulated	GO:0001666;GO:0005515;GO:0005634;GO:0005829;GO:0005886;GO:0009506;GO:0009862;GO:0010310
MA_10990g0010	aquaporin NIP1-1	GO:0005215;GO:0006810;GO:0016020
MA_11019g0010	CC-NBS-LRR
MA_11043g0030	probable linoleate 9S-lipoxygenase 5	GO:0005506;GO:0005737;GO:0016165;GO:0031408;GO:0055114
MA_11057g0010	receptor 12
MA_110587g0010	heat stress transcription factor B-4-like
MA_110864g0010	Embryo sac development arrest 6
MA_111005g0010	UDP-glycosyltransferase 86A1 isoform X2	GO:0016740
MA_111039g0020	receptor like 30-like
MA_111103g0010	beta- insoluble isoenzyme CWINV1	GO:0004564;GO:0005618;GO:0006810;GO:0008152;GO:0009611;GO:0042221;GO:0080167
MA_111188g0010	BEL1-like homeodomain 1
MA_111590g0010	---NA---
MA_111840g0010	---NA---
MA_11187g0010	---NA---
MA_11214g0010	granule-bound starch synthase chloroplastic amyloplastic-like
MA_11225g0010	zinc finger
MA_11258g0010	Mitochondrial RNA-splicing MRS3	GO:0006810;GO:0009987;GO:0016020
MA_112760g0010	UDP-rhamnose:rhamnosyltransferase 1	GO:0016740
MA_113413g0010	calmodulin-binding heat-shock
MA_113417g0010	predicted protein
MA_113484g0010	bark storage A	GO:0003824;GO:0009116;GO:0016023
MA_113542g0010	cysteine-rich repeat secretory 55
MA_11372g0010	peptide-N4-(N-acetyl-beta-glucosaminyl)asparagine amidase A-like	GO:0005739;GO:0005774;GO:0009505
MA_114301g0010	DETOXIFICATION 41-like	GO:0006863;GO:0009705;GO:0010023;GO:0010231;GO:0015299
MA_114320g0010	structural maintenance of chromosomes 5
MA_114475g0010	probable BOI-related E3 ubiquitin- ligase 2
MA_115015g0010	rust resistance kinase Lr10-like	GO:0004672;GO:0005488
MA_115855g0010	unknown
MA_11600g0010	DETOXIFICATION 16-like	GO:0005774;GO:0006855;GO:0009624;GO:0015238;GO:0015297
MA_116011g0010	Calreticulin calnexin	GO:0005509;GO:0005739;GO:0005773;GO:0005788;GO:0005794;GO:0006457;GO:0009408;GO:0009627;GO:0009644;GO:0009651;GO:0030246;GO:0034976;GO:0042542;GO:0051082
MA_116185g0010	ERF2 transcription factor
MA_116478g0010	O-glucosyltransferase rumi homolog
MA_116719g0010	L-type lectin-domain containing receptor kinase -like	GO:0016301
MA_116760g0010	Bile acid:sodium symporter
MA_117029g0010	class IV chitinase
MA_117108g0020	unknown
MA_11721g0010	cell wall integrity and stress response component 1
MA_117432g0010	probable aminotransferase TAT2	GO:0008483
MA_117567g0010	glutathione S-transferase	GO:0004364;GO:0005737
MA_117698g0010	RNA cytidine acetyltransferase 1
MA_117863g0010	PX domain-containing EREL1 isoform X2
MA_11792g0010	(R)-mandelonitrile lyase-like
MA_11862g0010	beta-1,6-galactosyltransferase GALT31A	GO:0005794;GO:0006346;GO:0006486;GO:0016021;GO:0031048;GO:0047220;GO:0051567
MA_118671g0010	transcription factor	GO:0005488;GO:0005622;GO:0009987
MA_118970g0010	unknown	GO:0031225
MA_119175g0010	unknown
MA_11935g0010	---NA---
MA_119405g0010	NRT1 PTR FAMILY -like	GO:0000325;GO:0005774;GO:0005794;GO:0006869;GO:0006891;GO:0010351;GO:0015112;GO:0015334;GO:0016558;GO:0042936;GO:0042937;GO:0042938;GO:0042939
MA_11956g0010	unknown
MA_119720g0010	Pollen Ole e 1 allergen extensin
MA_119918g0010	calcium binding with EF-hand
MA_120020g0010	Homeodomain-like superfamily	GO:0000394;GO:0005739;GO:0006355;GO:0009086;GO:0009567;GO:0010048;GO:0048573
MA_120222g0010	WEB family At5g55860
MA_120403g0010	ripening-related -like
MA_120434g0010	DNA topoisomerase 1 alpha-like isoform X1	GO:0003917;GO:0003918;GO:0005694;GO:0006265;GO:0006338;GO:0009793;GO:0009933;GO:0009965;GO:0010075;GO:0016020;GO:0019827;GO:0032440;GO:0048439;GO:0048645;GO:0055114
MA_120471g0010	---NA---
MA_120684g0010	WEAK CHLOROPLAST MOVEMENT UNDER BLUE LIGHT 1 isoform X2
MA_1209g0010	bifunctional epoxide hydrolase 2-like	GO:0003824
MA_121001g0010	slit homolog 1 isoform X2
MA_121031g0010	unknown
MA_12108g0010	2-methylene-furan-3-one reductase-like
MA_12125g0010	---NA---
MA_121326g0010	---NA---
MA_121428g0010	UDP-glycosyltransferase 86A1-like
MA_12144g0010	C2 domain-containing At1g53590-like isoform X1
MA_121466g0010	mRNA maturation factor chloroplastic
MA_121533g0010	transcription factor RAX3-like	GO:0003677
MA_121534g0010	NAC domain-containing 86-like
MA_12191g0010	heat shock cognate 80	GO:0005524;GO:0005618;GO:0005730;GO:0005739;GO:0005829;GO:0005886;GO:0006457;GO:0009414;GO:0009651;GO:0009870;GO:0009908;GO:0010286;GO:0048046;GO:0048366;GO:0050821;GO:0051082;GO:0071277
MA_122233g0010	transcription initiation factor TFIID subunit 3-like isoform X1
MA_122499g0010	clathrin assembly At4g40080
MA_12301g0010	serrate RNA effector molecule homolog	GO:0005507;GO:0005829
MA_123133g0010	subtilisin-like protease	GO:0004252;GO:0009505;GO:0048046;GO:0048359;GO:0080001
MA_123298g0010	unknown
MA_123631g0010	SUPPRESSOR OF GENE SILENCING 3 homolog	GO:0005829;GO:0009616;GO:0010050;GO:0010267;GO:0035196
MA_123993g0020	amino acid permease 4-like	GO:0005622;GO:0006612;GO:0006820;GO:0006862;GO:0006888;GO:0006944;GO:0010363;GO:0015172;GO:0015175;GO:0015399;GO:0015696;GO:0015800;GO:0015802;GO:0015804;GO:0015837;GO:0016021;GO:0043069;GO:0043090;GO:0043269
MA_1249g0010	dnaJ ERDJ2A-like	GO:0005739;GO:0005794;GO:0005829;GO:0005886;GO:0006457;GO:0030176;GO:0030968;GO:0031072;GO:0051082
MA_125308g0010	GDSL esterase lipase At4g10955-like
MA_125599g0010	uncharacterized acetyltransferase At3g50280-like
MA_126229g0020	L-ascorbate oxidase-like
MA_126270g0010	plant intracellular Ras-group-related LRR 9-like	GO:0016132;GO:0055046
MA_126273g0010	probable WRKY transcription factor 57
MA_126300g0010	probable UDP-N-acetylglucosamine--peptide N-acetylglucosaminyltransferase SPINDLY isoform X4
MA_126371g0010	lysine histidine transporter 1-like	GO:0016020
MA_12637g0010	ADP-ribosylation factor 1	GO:0003924;GO:0005525;GO:0005794;GO:0006184;GO:0015031
MA_126399g0010	U-box domain-containing family
MA_12670g0020	14-3-3 GF14 iota	GO:0005509;GO:0005524;GO:0005634;GO:0005739;GO:0005886;GO:0009570;GO:0009737;GO:0009742;GO:0019904;GO:0051117
MA_126866g0010	E3 ubiquitin- ligase MIEL1	GO:0008270
MA_126887g0010	zinc finger
MA_127355g0010	ATP-dependent 6-phosphofructokinase 2	GO:0003872;GO:0005524;GO:0005945;GO:0006096;GO:0009536;GO:0016310
MA_127644g0010	galactan beta-1,4-galactosyltransferase GALS1-like	GO:0042546
MA_127753g0010	GDSL esterase lipase At2g42990-like
MA_12782g0010	Leucine-rich repeat kinase family	GO:0016301;GO:0043170;GO:0044237;GO:0044238
MA_12782g0020	probable LRR receptor-like serine threonine- kinase At1g67720	GO:0016301
MA_128084g0010	TMV resistance N-like isoform X1
MA_128387g0010	receptor 12
MA_12853g0010	V-type proton ATPase subunit E-like
MA_128791g0010	probable choline kinase 2	GO:0004103;GO:0004305;GO:0016310
MA_128961g0020	Receptor kinase 2
MA_12917g0010	P-loop containing nucleoside triphosphate hydrolase superfamily
MA_129330g0010	PXR1 isoform X3
MA_129465g0010	probable aldo-keto reductase 2	GO:0003700;GO:0005829;GO:0006094;GO:0006096;GO:0006355;GO:0009410;GO:0009611;GO:0009651;GO:0009744;GO:0009805;GO:0009963;GO:0016491;GO:0030968;GO:0043565;GO:0046686;GO:0046982;GO:0055114;GO:0080149
MA_129755g0010	secretory carrier-associated membrane 3-like
MA_12984g0010	ATP-dependent 6-phosphofructokinase chloroplastic
MA_130180g0010	decapping 5-like	GO:0000932;GO:0005829;GO:0006487;GO:0010606;GO:0017148;GO:0031087;GO:0042803
MA_13020g0010	ubiquitin-conjugating enzyme E2 28	GO:0004842;GO:0005524;GO:0005622;GO:0005886;GO:0006301;GO:0006635;GO:0006944;GO:0016558;GO:0016567;GO:0031625;GO:0042023;GO:0043161;GO:0043248;GO:0048193;GO:0051510;GO:0051788
MA_130300g0010	unknown
MA_13044g0010	B-cell receptor-associated 31
MA_130557g0010	allantoate deiminase	GO:0005783;GO:0006508;GO:0008237;GO:0010136;GO:0015996;GO:0047652
MA_130810g0010	sugar transport 13	GO:0005358;GO:0005886;GO:0008643;GO:0009506;GO:0016021;GO:0032440;GO:0043090;GO:0055085;GO:0055114
MA_130835g0010	glyceraldehyde-3-phosphate dehydrogenase chloroplastic	GO:0004365;GO:0006006;GO:0009536;GO:0050661;GO:0051287;GO:0055114
MA_130855g0010	dehydrin
MA_131343g0010	serine threonine- kinase HT1-like	GO:0004674;GO:0004715;GO:0005524;GO:0006468
MA_13141g0010	60S ribosomal L26-1-like	GO:0003735;GO:0005739;GO:0006412;GO:0015934
MA_131574g0010	auxin transporter 2	GO:0006810;GO:0009653;GO:0016020;GO:0044464;GO:0048364;GO:0050896;GO:0065007
MA_132265g0020	heavy metal-associated isoprenylated plant 3-like
MA_132354g0010	HR-like lesion-inducer	GO:0016023
MA_132750g0010	unknown
MA_133206g0010	SGT1 homolog	GO:0000165;GO:0005515;GO:0005634;GO:0005829;GO:0006511;GO:0006612;GO:0009408;GO:0009595;GO:0009697;GO:0009734;GO:0009853;GO:0009862;GO:0009867;GO:0010187;GO:0010200;GO:0010310;GO:0010363;GO:0019005;GO:0031348;GO:0042742;GO:0043069;GO:0051788;GO:0080129;GO
MA_133240g0010	unknown
MA_133421g0010	reticulon B16
MA_133537g0010	receptor 12
MA_13360g0010	AT3g22430 MCB17_17
MA_133864g0010	thaumatin 1b
MA_133g0010	---NA---
MA_134293g0010	unknown
MA_134411g0010	CBL-interacting serine threonine- kinase 21	GO:0004672;GO:0005739;GO:0009409;GO:0009611;GO:0009651;GO:0010555;GO:0043266;GO:0051365
MA_134635g0010	GATA transcription factor 24
MA_134669g0010	salicylate carboxymethyltransferase-like	GO:0008757
MA_134886g0010	MACPF domain-containing At1g14780
MA_134919g0010	cell division cycle ATPase	GO:0005524;GO:0008568
MA_135183g0010	TIR NBS LRR disease resistance
MA_135240g0010	zinc ion-binding
MA_135328g0010	PR10
MA_13573g0010	SODIUM POTASSIUM ROOT DEFECTIVE 3-like	GO:0030001;GO:0046872
MA_136021g0010	lysine histidine transporter-like 8	GO:0005886;GO:0006865;GO:0010075;GO:0015171;GO:0015837
MA_136075g0010	P-loop containing nucleoside triphosphate hydrolase superfamily
MA_13618g0010	glycine-rich domain-containing 2
MA_136308g0010	methionine-S-oxide reductase	GO:0005886;GO:0008113;GO:0055114
MA_13647g0010	unknown
MA_13648g0020	transcription elongation factor SPT6 homolog	GO:0003676;GO:0005829;GO:0006333;GO:0006352;GO:0009506;GO:0009630
MA_136601g0010	aspartic ase nepenthesin-1	GO:0019538;GO:0044249;GO:0044260;GO:0045491
MA_13697g0010	translation initiation factor eIF-2B subunit delta isoform X1	GO:0003743;GO:0005085;GO:0005525;GO:0005851;GO:0045947;GO:0050790
MA_137109g0010	cinnamoyl- reductase 1-like	GO:0005488;GO:0008152;GO:0016491
MA_137415g0010	NAC transcription factor 56-like	GO:0003677;GO:0006355;GO:0048731;GO:0050896
MA_137887g0010	serine threonine- kinase D6PKL2	GO:0000226;GO:0000911;GO:0004674;GO:0005515;GO:0005524;GO:0005730;GO:0005737;GO:0006468;GO:0009055;GO:0016705;GO:0020037;GO:0055114
MA_138360g0010	hexokinase-1-like isoform X1	GO:0000166;GO:0005975;GO:0006796;GO:0016301;GO:0016773
MA_138441g0010	triacylglycerol lipase 1	GO:0000096;GO:0003924;GO:0004620;GO:0004806;GO:0005488;GO:0005634;GO:0005759;GO:0006355;GO:0006633;GO:0008652;GO:0009056;GO:0009069;GO:0009072;GO:0009106;GO:0009108;GO:0009640;GO:0016992;GO:0018130;GO:0032922;GO:0044272;GO:0047714
MA_13849g0010	FAD-dependent urate hydroxylase-like	GO:0009407;GO:0010583;GO:0050832
MA_138523g0010	molecular chaperone	GO:0005524;GO:0006260;GO:0006457;GO:0009408;GO:0009535;GO:0009941;GO:0031072;GO:0046872;GO:0051082
MA_138679g0010	probable prolyl 4-hydroxylase 7	GO:0004656;GO:0005506;GO:0031418;GO:0055114
MA_13901g0010	diphosphomevalonate decarboxylase MVD2	GO:0004163;GO:0005524;GO:0016126;GO:0019745
MA_139086g0010	calreticulin-3-like	GO:0005509;GO:0005783;GO:0006457;GO:0051082
MA_139193g0010	beta-glucosidase 11-like	GO:0016023;GO:0016798
MA_139470g0010	non-specific lipid-transfer At2g13820
MA_139640g0010	CRAL-TRIO domain
MA_139801g0010	hypothetical protein AXG93_3986s1230
MA_139873g0010	---NA---
MA_139896g0010	NAC transcription factor 25
MA_140297g0010	SUPPRESSOR OF K(+) TRANSPORT GROWTH DEFECT 1	GO:0005524;GO:0005739;GO:0008568
MA_140616g0010	glucosidase 2 subunit beta isoform X1
MA_14068g0010	glutamate synthase 1 [NADH] chloroplastic isoform X1	GO:0005351;GO:0005506;GO:0005829;GO:0006094;GO:0006096;GO:0006537;GO:0009570;GO:0009651;GO:0009941;GO:0010181;GO:0015036;GO:0016021;GO:0016040;GO:0019676;GO:0022900;GO:0042128;GO:0046686;GO:0048589;GO:0050660;GO:0051536;GO:0055085
MA_140700g0010	zinc finger family	GO:0046872
MA_14076g0010	T-complex 11
MA_14085g0010	G-type lectin S-receptor-like serine threonine- kinase SD2-5
MA_140980g0010	hypothetical protein 0_11217_01, partial
MA_140984g0010	unknown
MA_140995g0010	unknown
MA_141029g0010	uncharacterized GPI-anchored At4g28100	GO:0046658
MA_141486g0010	unknown
MA_14174g0010	hypothetical protein CICLE_v10029652mg
MA_14214g0010	probable serine threonine- kinase WNK11	GO:0000165;GO:0000186;GO:0004709;GO:0005524;GO:0010260
MA_1431939g0010	Arogenate dehydratase
MA_14333g0020	NRT1 PTR FAMILY -like
MA_14420g0010	trypsin inhibitor 3
MA_14427g0010	polyubiquitin	GO:0005634;GO:0005773;GO:0006464;GO:0006511;GO:0007568;GO:0009751
MA_14480g0020	probable WRKY transcription factor 31	GO:0003677;GO:0006950;GO:0007154;GO:0042221;GO:0044237;GO:0050794;GO:0051716
MA_14534g0010	vesicle-associated 4-2-like
MA_1461g0010	Cadmium zinc-transporting ATPase HMA2	GO:0005385;GO:0005515;GO:0005886;GO:0006829;GO:0008152;GO:0009506;GO:0009987;GO:0010043;GO:0015086;GO:0015662;GO:0015691;GO:0032025;GO:0046686;GO:0055069
MA_14639g0010	60S ribosomal L24
MA_14667g0010	---NA---
MA_14711g0020	DETOXIFICATION 16-like	GO:0005774;GO:0006855;GO:0009624;GO:0015238;GO:0015297
MA_14774g0010	beta-galactosidase 8	GO:0016798
MA_1481g0010	CTP synthase-like isoform X1	GO:0000478;GO:0003883;GO:0005829;GO:0009793;GO:0046686
MA_14836g0010	TRANSPORT INHIBITOR RESPONSE 1-like	GO:0000822;GO:0002237;GO:0004842;GO:0005515;GO:0006511;GO:0009734;GO:0010011;GO:0010103;GO:0010152;GO:0010311;GO:0016036;GO:0019005;GO:0042752;GO:0048443
MA_148447g0010	receptor kinase ZAR1
MA_14851g0010	F-box At5g39450
MA_14876g0010	glycine-rich domain-containing 1	GO:0005886
MA_1489g0010	defensin 4	GO:0005576;GO:0016023;GO:0031640;GO:0050829;GO:0050832
MA_14925g0010	glutathione S-transferase
MA_14935g0010	LYR motif-containing 4	GO:0005739
MA_149595g0010	LEAF RUST 10 DISEASE-RESISTANCE LOCUS RECEPTOR-LIKE PROTEIN KINASE-like	GO:0000023;GO:0000166;GO:0004672;GO:0006071;GO:0006952;GO:0008889;GO:0016310;GO:0016556;GO:0019252
MA_14986g0010	uncharacterized protein LOC18438225
MA_150049g0010	pathogenesis-related PRB1-3-like
MA_1500g0010	---NA---
MA_15132g0010	unknown
MA_151992g0010	probable LRR receptor-like serine threonine- kinase At1g67720	GO:0004672;GO:0007267;GO:0009616;GO:0010267;GO:0010413;GO:0016310;GO:0035196;GO:0045492
MA_15203g0010	U-box domain-containing 52-like	GO:0004672
MA_15224g0010	eukaryotic translation initiation factor 4G	GO:0009615;GO:0009737;GO:0009987
MA_152803g0010	thaumatin
MA_15308g0010	unknown
MA_15311g0010	RING-H2 finger ATL8-like	GO:0008270;GO:0009536
MA_1531973g0010	glycoside hydrolase family 71
MA_15398g0010	glutathionyl-hydroquinone reductase -like isoform X2	GO:0005829;GO:0016740;GO:0046686
MA_153g0020	linoleate 13S-lipoxygenase 3- chloroplastic-like	GO:0005506;GO:0016165;GO:0031408;GO:0055114
MA_1541g0010	---NA---
MA_15445g0010	zinc finger
MA_15462g0010	unknown	GO:0016023
MA_15472g0010	Sulfate thiosulfate import ATP-binding
MA_15502g0010	R2R3-MYB transcription factor MYB12
MA_155034g0010	cysteine-rich receptor kinase 2	GO:0016023
MA_15508g0010	glutamine synthetase	GO:0004356;GO:0005524;GO:0005737;GO:0006542;GO:0006807
MA_15543g0010	mucin-19-like isoform X2
MA_15546g0010	probable leucine-rich repeat receptor kinase At5g49770	GO:0000166;GO:0004674;GO:0005739;GO:0006468;GO:0007165;GO:0010413;GO:0016023;GO:0045492
MA_15548g0010	unknown
MA_15650g0010	CSC1 ERD4	GO:0005774;GO:0005886;GO:0009506;GO:0009941;GO:0016023
MA_15683g0010	unknown
MA_15689g0010	GTPase activating 1-like
MA_158072g0010	cytochrome P450 71A1-like	GO:0004497;GO:0005506;GO:0016705
MA_158424g0020	PREDICTED: uncharacterized protein At3g27210-like
MA_158445g0010	Senescence regulator S40
MA_15852g0010	phenylalanine ammonia-lyase-like	GO:0005737;GO:0006559;GO:0009058;GO:0045548
MA_158635g0010	PR10
MA_15884g0010	white-brown complex homolog 30
MA_159389g0020	---NA---
MA_15943g0010	aldose 1-epimerase	GO:0005975;GO:0016853
MA_15991g0010	beta-glucuronosyltransferase 14B-like	GO:0005794;GO:0006857;GO:0007020;GO:0008375;GO:0016020;GO:0016051;GO:0030158
MA_160159g0010	disease resistance TAO1-like
MA_16066g0010	hypothetical protein AMTR_s00022p00077030
MA_160810g0010	ATP-citrate synthase beta chain 2	GO:0000166;GO:0003878;GO:0004775;GO:0005829;GO:0005886;GO:0006085;GO:0009346;GO:0010228;GO:0016126;GO:0016132;GO:0016829;GO:0016926;GO:0044262;GO:0048037;GO:0050665
MA_161552g0010	dehydration-responsive RD22
MA_162298g0020	short-chain type dehydrogenase reductase-like
MA_16234g0010	3-hydroxy-3-methylglutaryl-coenzyme A reductase 1-like	GO:0008152;GO:0016491
MA_1627931g0010	---NA---
MA_162930g0010	cysteine-rich receptor kinase 2 isoform X1	GO:0004672;GO:0016310
MA_163198g0010	extensin
MA_163387g0010	methyltransferase DDB_G0268948	GO:0002679;GO:0005634;GO:0005829;GO:0009651;GO:0010200;GO:0030968;GO:0046482
MA_164016g0010	F-box GID2	GO:0005515;GO:0005634;GO:0009845;GO:0009939;GO:0010162;GO:0019005
MA_1641g0010	unknown
MA_16444g0010	U-box domain-containing 35-like isoform X1	GO:0002238;GO:0004672;GO:0005515;GO:0044237
MA_164598g0010	cytochrome P450 12	GO:0009987
MA_16483g0010	probable phosphatase 2C 27	GO:0004722;GO:0005634;GO:0005737;GO:0009409;GO:0009414;GO:0009737;GO:0010200;GO:0016311;GO:0061416
MA_164923g0010	---NA---
MA_16525g0010	probable carboxylesterase 15
MA_165515g0010	myb-binding 1A	GO:0005829;GO:0009165;GO:0016740;GO:0034645;GO:0090304
MA_165604g0010	spermine	GO:0004766;GO:0008152;GO:0016021
MA_165978g0010	TPX2 family
MA_16619g0020	NAC domain-containing 35-like
MA_166367g0020	beta- insoluble isoenzyme CWINV1 isoform X1	GO:0004553
MA_166753g0010	3-oxo-Delta(4,5)-steroid 5-beta-reductase-like
MA_1672269g0010	cysteine-rich repeat secretory 55-like
MA_167343g0020	MLO 6
MA_16752g0030	---NA---
MA_167628g0010	unknown
MA_168276g0010	DMR6-LIKE OXYGENASE 2	GO:0008152;GO:0016491
MA_168626g0010	lipase-like PAD4
MA_168680g0010	LEAF RUST 10 DISEASE-RESISTANCE LOCUS RECEPTOR-LIKE PROTEIN KINASE-like
MA_168804g0010	REVERSION-TO-ETHYLENE SENSITIVITY1	GO:0005783;GO:0005794;GO:0010105
MA_169305g0010	homeobox-leucine zipper HAT5	GO:0000976;GO:0003700;GO:0005634;GO:0006355
MA_169317g0010	cysteine-rich receptor kinase 10	GO:0016772;GO:0044464
MA_169541g0010	LRR receptor-like serine threonine- kinase FLS2	GO:0000166;GO:0004672;GO:0016023;GO:0016310;GO:0016491
MA_16979g0020	TOPLESS-related 1 isoform 1	GO:0005634;GO:0005829;GO:0009733;GO:0009867;GO:0010051;GO:0010072;GO:0042803;GO:0045892
MA_16984g0010	probable serine threonine- kinase WNK9	GO:0004674;GO:0005506;GO:0005524;GO:0006468
MA_170055g0010	salicylate carboxymethyltransferase
MA_170383g0010	CBS domain-containing CBSX6
MA_170460g0010	dihydroflavonol 4-reductase
MA_170509g0020	alpha-dioxygenase 1	GO:0001561;GO:0004601;GO:0006826;GO:0006979;GO:0008219;GO:0009751;GO:0009830;GO:0010106;GO:0010167;GO:0015706;GO:0016165;GO:0020037;GO:0051707
MA_170598g0010	class VII chitinase	GO:0008152
MA_170671g0030	auxin-induced 15A-like	GO:0050896
MA_171070g0010	IWS1 homolog 1	GO:0005622;GO:0006487;GO:0006623;GO:0006944;GO:0009627;GO:0009697;GO:0009742;GO:0032784;GO:0048193
MA_17135g0010	STICHEL-like 3
MA_171460g0010	guanylate-binding 1-like	GO:0005730;GO:0009507;GO:0009987
MA_172193g0010	methyltransferase DDB_G0268948	GO:0005739;GO:0008152;GO:0046686
MA_172276g0010	DMR6-LIKE OXYGENASE 2-like
MA_17339g0040	glucan endo-1,3-beta-glucosidase 8-like	GO:0016798
MA_1735658g0010	pre-mRNA-processing 40A-like isoform X1
MA_173871g0010	receptor 12
MA_174903g0010	---NA---
MA_17523g0010	unknown
MA_17530g0010	mitogen-activated kinase kinase kinase A-like	GO:0004672;GO:0006468
MA_17536g0010	sphinganine C4-monooxygenase 1-like	GO:0000170;GO:0000254;GO:0005506;GO:0005783;GO:0005794;GO:0006633;GO:0009640;GO:0016021;GO:0016126;GO:0016787;GO:0046520;GO:0055114
MA_17539g0010	probable calcium-binding CML49	GO:0005509;GO:0030048;GO:0051645;GO:0051646;GO:0060151
MA_175530g0010	G-type lectin S-receptor-like serine threonine- kinase At1g34300	GO:0016301
MA_175750g0010	probable WRKY transcription factor 31
MA_175870g0010	scopoletin glucosyltransferase-like
MA_175884g0010	farnesyl pyrophosphate synthase 1-like
MA_175913g0010	probable aldo-keto reductase 2	GO:0003700;GO:0005829;GO:0006094;GO:0006096;GO:0006355;GO:0009410;GO:0009611;GO:0009651;GO:0009744;GO:0009805;GO:0009963;GO:0016491;GO:0030968;GO:0043565;GO:0046686;GO:0046982;GO:0055114;GO:0080149
MA_176964g0010	Pre-mRNA-splicing factor 38B	GO:0000956;GO:0006396;GO:0009651
MA_17708g0010	probable serine threonine- kinase WNK9	GO:0004674;GO:0005506;GO:0006468
MA_177143g0010	receptor 12	GO:0003824
MA_177562g0010	unknown	GO:0005886
MA_177562g0020	unknown
MA_177990g0010	---NA---
MA_1780171g0010	hypothetical protein, partial
MA_17826g0020	phosphoserine aminotransferase chloroplastic-like
MA_178479g0010	enhanced disease susceptibility
MA_17924g0010	DEAD-box ATP-dependent RNA helicase 7
MA_17958g0010	uncharacterized membrane At4g09580	GO:0006661
MA_179641g0010	probable WRKY transcription factor 51
MA_17966g0010	primary amine oxidase-like	GO:0005488
MA_17966g0020	primary amine oxidase-like
MA_179829g0010	hypothetical protein AXG93_2752s1380
MA_179987g0010	thaumatin 1b
MA_18002g0010	BEL1-like homeodomain 1
MA_180044g0010	ABC transporter B family member 4-like	GO:0000166;GO:0006810;GO:0009987;GO:0042626
MA_18005g0010	polyadenylate-binding 2	GO:0000166;GO:0003723
MA_18046g0020	zinc finger CCCH domain-containing 13-like isoform X1
MA_180744g0010	heavy metal-associated isoprenylated plant 41-like
MA_180857g0010	AFG1-like ATPase	GO:0005516;GO:0005524;GO:0005739;GO:0009507;GO:0016036;GO:0016887;GO:0019243;GO:0019375;GO:0042631
MA_18092g0010	UDP-glycosyltransferase 86A1-like
MA_181139g0010	PREDICTED: uncharacterized protein LOC104421806	GO:0005622;GO:0006612;GO:0009863;GO:0009867;GO:0010363
MA_18127g0010	response to dessication 2	GO:0002238;GO:0009269;GO:0016036;GO:0019375;GO:0042631
MA_18139g0010	heavy metal-associated isoprenylated plant 39-like	GO:0030001;GO:0046872
MA_18153g0010	NAC transcription factor 56
MA_181799g0010	low temprature induced	GO:0016021
MA_18237g0010	wall-associated	GO:0009987;GO:0050896
MA_18241g0010	paired amphipathic helix Sin3-like 4 isoform X1
MA_1824g0020	ABC transporter B family member 15-like	GO:0000166;GO:0005886;GO:0006200;GO:0009506;GO:0010048;GO:0010315;GO:0010329;GO:0010540;GO:0010541;GO:0016021;GO:0042626;GO:0043481;GO:0048440;GO:0055085
MA_18269g0010	sucrose synthase 2
MA_183086g0010	annexin D1
MA_18316g0010	IST1 homolog
MA_18317g0010	probable galactinol--sucrose galactosyltransferase 6	GO:0006979;GO:0009409;GO:0009506;GO:0009507;GO:0009744;GO:0009750;GO:0034484;GO:0047274;GO:0052692;GO:0080167
MA_18343g0010	unknown
MA_183474g0010	unknown
MA_184054g0010	probable linoleate 9S-lipoxygenase 5	GO:0008610;GO:0016491
MA_18417g0010	unknown
MA_18454g0020	ethylene-responsive element binding factor	GO:0003677;GO:0003700;GO:0005515;GO:0005634;GO:0009414;GO:0009737;GO:0010105;GO:0042538;GO:0045892
MA_18462g0010	unknown
MA_18470g0010	basic endochitinase
MA_185473g0020	mitochondrial arginine transporter BAC2	GO:0000064;GO:0005476;GO:0005743;GO:0006561;GO:0006839;GO:0006972;GO:0009536;GO:0015837;GO:0043091
MA_185520g0010	probable LRR receptor-like serine threonine- kinase At1g67720
MA_18571g0010	serine threonine phosphatase 2A 55 kDa regulatory subunit B beta isoform-like isoform X2	GO:0000159;GO:0000166;GO:0005829;GO:0006470;GO:0007030;GO:0007033;GO:0007165;GO:0008601
MA_185735g0010	heavy metal-associated isoprenylated plant 20-like	GO:0030001;GO:0046872
MA_186091g0010	probable LRR receptor-like serine threonine- kinase At1g53430
MA_18615g0020	cell division cycle ATPase	GO:0000166;GO:0016887;GO:0048235
MA_186212g0020	EF-hand calcium-binding domain-containing 4A
MA_186351g0010	60S ribosomal L21-1	GO:0003735;GO:0005739;GO:0006412;GO:0022625
MA_186639g0010	senescence dehydration-associated chloroplastic
MA_18667g0010	Blue copper	GO:0005739;GO:0016023;GO:0031225;GO:0048767
MA_18674g0010	respiratory burst oxidase homolog A	GO:0000165;GO:0002679;GO:0005622;GO:0005887;GO:0006612;GO:0007231;GO:0009409;GO:0009414;GO:0009605;GO:0009611;GO:0009697;GO:0009733;GO:0009738;GO:0009862;GO:0009867;GO:0009873;GO:0010119;GO:0010228;GO:0010363;GO:0016174;GO:0016926;GO:0030968;GO:0031348;GO
MA_18738g0010	hypothetical protein B456_004G171000
MA_18770g0010	pleiotropic drug resistance 1-like	GO:0000166;GO:0016887
MA_18818g0010	unknown
MA_188532g0010	SUPPRESSOR OF ABI3-5 isoform X1
MA_18870g0010	MACPF domain-containing At4g24290-like
MA_188810g0010	tau class glutathione S-transferase	GO:0004364;GO:0005737
MA_18942g0010	MADS-box transcription factor 23-like
MA_18947g0010	DEP domain	GO:0016853;GO:0042592;GO:0044267;GO:0044424
MA_189802g0010	Thaumatin
MA_189927g0010	probable phosphatase 2C 60
MA_19005g0010	cysteine-rich receptor kinase 10	GO:0004672;GO:0005515;GO:0005886;GO:0006995
MA_19008g0020	probable E3 ubiquitin- ligase rbrA	GO:0005488
MA_19090g0010	tetraspanin-3-like	GO:0005886;GO:0009506
MA_19102g0010	probable receptor-like serine threonine- kinase At5g57670 isoform X2	GO:0002238;GO:0004672
MA_19127g0010	zinc finger ZAT4-like
MA_191308g0010	class VII chitinase
MA_19131g0010	unknown
MA_1913629g0010	clavaminate synthase At3g21360
MA_191396g0020	mechanosensitive ion channel 6-like	GO:0005774;GO:0005886;GO:0009506
MA_191989g0010	probable transmembrane ascorbate ferrireductase 2	GO:0005794;GO:0008805;GO:0009744;GO:0009749;GO:0009750;GO:0016021
MA_1920179g0010	3-oxo-Delta(4,5)-steroid 5-beta-reductase-like
MA_192059g0010	dormancy auxin associated
MA_1922g0010	intracellular pathogenesis-related
MA_19242g0010	vacuole membrane KMS1	GO:0005783;GO:0016020
MA_19316g0010	serine threonine- kinase SRK2A	GO:0004674;GO:0005524;GO:0006468
MA_19342g0010	unknown
MA_193687g0010	---NA---
MA_19370g0010	ATPase plasma membrane-type	GO:0005524;GO:0005886;GO:0006200;GO:0006754;GO:0007062;GO:0007129;GO:0007131;GO:0008553;GO:0009651;GO:0010089;GO:0010382;GO:0015992;GO:0016021;GO:0033044;GO:0042138;GO:0045132;GO:0046872
MA_193904g0010	lactoylglutathione lyase glyoxalase I family	GO:0016829
MA_194302g0020	unknown
MA_194692g0010	gibberellin 3-beta-dioxygenase 4	GO:0016491
MA_194736g0010	UPF0098 CPn_0877 CP_0992 CPj0877 0906	GO:0008429;GO:0010162;GO:0010264;GO:0045893
MA_194857g0010	---NA---
MA_1948g0010	NAC domain-containing 82	GO:0000303;GO:0003677;GO:0003700;GO:0005634;GO:0005737;GO:0009414;GO:0009644;GO:0009733;GO:0009738;GO:0009743;GO:0009753;GO:0009873;GO:0009962;GO:0010150;GO:0042538;GO:0042803;GO:0045893;GO:0046982
MA_195017g0010	nuclear export mediator factor NEMF
MA_19604g0010	---NA---
MA_19607g0010	zinc finger CCCH domain-containing 40-like	GO:0000166;GO:0003723;GO:0008270
MA_1960g0010	PREDICTED: uncharacterized protein LOC104595798 isoform X1
MA_197343g0010	---NA---
MA_198319g0010	type 6
MA_198577g0010	ABA-responsive LEA
MA_1985g0010	two-on-two hemoglobin-3	GO:0001666;GO:0005344;GO:0009733;GO:0015671;GO:0019825;GO:0020037
MA_19866g0010	ALG-2 interacting X	GO:0005829;GO:0009506
MA_19912g0010	unknown	GO:0005622;GO:0009611;GO:0009620;GO:0009695;GO:0009738;GO:0009753;GO:0010200;GO:0030968;GO:0035556
MA_19927g0010	PREDICTED: uncharacterized protein LOC103935145
MA_19953g0020	pathogenesis-related 5-like	GO:0000165;GO:0002679;GO:0002831;GO:0005618;GO:0005773;GO:0006612;GO:0006944;GO:0009595;GO:0009615;GO:0009697;GO:0009862;GO:0009867;GO:0009965;GO:0010200;GO:0010224;GO:0010310;GO:0010363;GO:0030154;GO:0031348;GO:0031540;GO:0034976;GO:0035304;GO:0042742;GO
MA_19954g0010	small multi-drug export	GO:0009507;GO:0016020
MA_199561g0010	---NA---
MA_200071g0010	lipase-like PAD4
MA_20010g0010	UDP-galactose UDP-glucose transporter 3	GO:0005459;GO:0005460;GO:0006457;GO:0009408;GO:0009553;GO:0009555;GO:0009627;GO:0009644;GO:0015780;GO:0030173;GO:0030176;GO:0030968;GO:0042542;GO:0055085
MA_200725g0010	catalase-1 2
MA_201277g0010	BTB POZ domain-containing At3g09030
MA_20157g0020	cytochrome B5-like	GO:0022900
MA_20197g0010	probable BOI-related E3 ubiquitin- ligase 3 isoform X2
MA_20205g0020	probable serine threonine- kinase At4g35230	GO:0004650;GO:0004674;GO:0004713;GO:0004872;GO:0005524;GO:0005576;GO:0005886;GO:0005975;GO:0006468;GO:0007047;GO:0009742
MA_202096g0010	glucan endo-1,3-beta-glucosidase-like	GO:0004553;GO:0005618;GO:0005774;GO:0009651;GO:0009817
MA_20230g0010	1-phosphatidylinositol-3-phosphate 5-kinase FAB1B	GO:0000285;GO:0005488;GO:0005739;GO:0005768;GO:0007033;GO:0009555;GO:0010256;GO:0044237
MA_20248g0010	---NA---
MA_2027g0010	unknown
MA_202816g0010	phosphoenolpyruvate carboxylase kinase 1-like
MA_20287g0010	allene oxide synthase	GO:0000096;GO:0000165;GO:0002831;GO:0004497;GO:0005739;GO:0006546;GO:0006569;GO:0006612;GO:0006636;GO:0006733;GO:0006766;GO:0008652;GO:0009055;GO:0009106;GO:0009108;GO:0009117;GO:0009416;GO:0009535;GO:0009595;GO:0009611;GO:0009684;GO:0009695;GO:0009697;GO
MA_203191g0010	ethylene-responsive element binding factor
MA_20384g0010	methyltransferase DDB_G0268948
MA_20406g0010	auxin down-regulated
MA_204088g0010	cationic peroxidase 1-like	GO:0016023
MA_204276g0010	21 kDa -like
MA_20437g0010	NAC domain
MA_204527g0010	dnaJ homolog subfamily B member 6 isoform X3	GO:0006457;GO:0031072;GO:0051082
MA_20506g0010	amino acid permease	GO:0005622;GO:0006612;GO:0006820;GO:0006862;GO:0006888;GO:0006944;GO:0010363;GO:0015696;GO:0015802;GO:0016020;GO:0043069;GO:0043090;GO:0043269
MA_20516g0010	ETHYLENE INSENSITIVE 3-like 1	GO:0000303;GO:0003677;GO:0003700;GO:0005515;GO:0005634;GO:0006355;GO:0006487;GO:0008219;GO:0009639;GO:0009651;GO:0009733;GO:0009737;GO:0009863;GO:0009873;GO:0010182;GO:0042742;GO:0048585;GO:0048825;GO:0071281
MA_20551g0010	delta(12)-fatty-acid desaturase FAD2-like	GO:0016491
MA_20567g0010	RING finger 141	GO:0008270
MA_20572g0010	ankyrin-1-like isoform X1
MA_205823g0010	MDIS1-interacting receptor like kinase 2-like	GO:0008152;GO:0009987;GO:0016301
MA_20592g0010	wall-associated receptor kinase-like 14
MA_20596g0020	vacuolar -sorting-associated 11 homolog	GO:0005215;GO:0006816;GO:0006886;GO:0007030;GO:0007033;GO:0008270;GO:0009651;GO:0009705;GO:0016192
MA_206524g0010	unknown	GO:0005739;GO:0005773;GO:0009536
MA_207601g0010	cyclin-dependent kinase inhibitor SMR4	GO:0005515
MA_20764g0010	chalcone
MA_20804g0010	---NA---
MA_208841g0010	auxin down-regulated	GO:0016023
MA_20g0030	UDP-glycosyltransferase 86A1-like
MA_210951g0010	cysteine ase RD21A-like
MA_211183g0010	myb X
MA_214829g0010	BSP domain-containing protien precursor
MA_215039g0010	unknown	GO:0009743
MA_215266g0020	probable leucine-rich repeat receptor kinase At1g35710
MA_215362g0010	C2 calcium-dependent membrane targeting
MA_215434g0010	methylesterase 17
MA_216440g0010	---NA---
MA_21662g0010	uncharacterized transporter	GO:0006810;GO:0016020;GO:0016023
MA_216719g0010	receptor kinase HSL1	GO:0004672;GO:0005488;GO:0006355;GO:0006464;GO:0006996;GO:0007389;GO:0009605;GO:0009628;GO:0009793;GO:0010015;GO:0010030;GO:0010604;GO:0010817;GO:0016049;GO:0016310;GO:0022402;GO:0030154;GO:0031325;GO:0048507;GO:0048827;GO:0060560;GO:0071555;GO:0071669;GO
MA_216772g0010	G-type lectin S-receptor-like serine threonine- kinase SD2-5
MA_21726g0010	ubiquitin 5
MA_217446g0010	non-specific phospholipase C2	GO:0016757;GO:0016788
MA_217472g0010	embryo-specific ATS3B-like	GO:0009506
MA_217511g0010	---NA---
MA_21753g0010	Auxilin-related 1	GO:0005829;GO:0005886
MA_217755g0010	glycoside hydrolase family 71
MA_21775g0010	RING U-box superfamily isoform 1	GO:0008270;GO:0048573
MA_217935g0010	alpha-amylase-like
MA_218345g0010	RING finger	GO:0008270
MA_2185811g0010	mitogen-activated kinase kinase 9-like
MA_2193g0020	homeotic APETALA2
MA_219456g0010	glucan endo-1,3-beta-glucosidase 11-like isoform X2	GO:0016787
MA_21957g0010	nudix hydrolase mitochondrial	GO:0005739;GO:0006104;GO:0006914;GO:0010945;GO:0015937
MA_220041g0010	SIEVE ELEMENT OCCLUSION C
MA_22012g0010	heavy metal-associated isoprenylated plant 39-like	GO:0030001;GO:0046872
MA_22044g0010	NRT1 PTR FAMILY -like	GO:0000325;GO:0005774;GO:0005794;GO:0006869;GO:0006891;GO:0010351;GO:0015112;GO:0015334;GO:0016021;GO:0016558;GO:0042936;GO:0042937;GO:0042938;GO:0042939
MA_220550g0010	clavaminate synthase At3g21360	GO:0005634
MA_2208g0010	Vacuolar 8
MA_22140g0010	transcription repressor MYB4-like	GO:0003677;GO:0003700;GO:0006598;GO:0006857;GO:0009611;GO:0009751;GO:0009753;GO:0009805;GO:0010224;GO:0042398;GO:0045892;GO:2000762
MA_221777g0010	arginyl-tRNA-- transferase 2 isoform X1	GO:0004057;GO:0005488;GO:0009737;GO:0010029;GO:0010089;GO:0010150;GO:0019752;GO:0044248;GO:0050994
MA_223372g0010	RING-H2 finger ATL74-like
MA_224276g0010	PREDICTED: uncharacterized protein LOC103992472 isoform X1
MA_225923g0010	probable LRR receptor-like serine threonine- kinase At1g67720
MA_225933g0010	4-alpha-glucanotransferase DPE2
MA_226001g0010	ammonium transporter AMT2	GO:0008519;GO:0016021;GO:0072488
MA_226275g0010	probable alpha-mannosidase At5g13980
MA_22632g0010	NADP-dependent malic enzyme	GO:0006108;GO:0016619;GO:0046872;GO:0051287;GO:0055114
MA_2280g0010	auxin-responsive SAUR32	GO:0005516;GO:0009536;GO:0009734
MA_230170g0010	AAA-ATPase mitochondrial-like
MA_230612g0010	---NA---
MA_230904g0010	cinnamoyl-
MA_23113g0010	NAM
MA_2311g0010	---NA---
MA_2313535g0010	---NA---
MA_2328g0010	ubiquitin carboxyl-terminal hydrolase 26	GO:0005730;GO:0007062;GO:0008234;GO:0009640;GO:0009845;GO:0009880;GO:0009909;GO:0010072;GO:0010162;GO:0010182;GO:0010228;GO:0010564;GO:0016567;GO:0019915;GO:0045595;GO:0048366;GO:0048825;GO:0050826;GO:0051301
MA_2329g0010	probable phosphatase 2C 6	GO:0004721;GO:0005886
MA_23415g0010	probable WRKY transcription factor 51	GO:0003700;GO:0006355;GO:0043565
MA_2347546g0010	---NA---
MA_2351567g0010	nuclear transcription factor Y subunit B-3
MA_236830g0010	probable LRR receptor-like serine threonine- kinase At5g48740	GO:0004672;GO:0010413;GO:0016023;GO:0016310;GO:0045492
MA_236980g0010	probable mitochondrial saccharopine dehydrogenase-like oxidoreductase At5g39410	GO:0005739;GO:0005774;GO:0005886;GO:0006333;GO:0007623;GO:0009941
MA_237379g0010	scopoletin glucosyltransferase
MA_239561g0010	unknown
MA_240476g0010	heat shock cognate 70 kDa 2-like	GO:0005524;GO:0006950;GO:0032440;GO:0055114
MA_241663g0010	rust resistance kinase Lr10-like
MA_2420391g0010	Lipase 1
MA_24219g0010	RPM1-interacting 4-like
MA_2427g0010	RNA polymerase II C-terminal domain phosphatase-like 3	GO:0000394;GO:0004721;GO:0005634;GO:0006366;GO:0008022;GO:0009651;GO:0009751;GO:0009753;GO:0009788;GO:0010026;GO:0010228;GO:0048765
MA_24323g0010	tetraspanin-8	GO:0005794;GO:0005886;GO:0009506;GO:0009611;GO:0009612;GO:0009693;GO:0010200;GO:0016023;GO:0050832
MA_24390g0010	probable LRR receptor-like serine threonine- kinase At1g74360	GO:0005739;GO:0007165;GO:0016772;GO:0031347;GO:0033036;GO:0033554;GO:0043067;GO:0044237;GO:0045087;GO:0048519;GO:0051606;GO:0051707;GO:0071310
MA_243g0020	7-deoxyloganetin glucosyltransferase-like	GO:0007165;GO:0035251;GO:0071310
MA_24476g0010	3-oxoacyl-[acyl-carrier- ] synthase chloroplastic	GO:0004315;GO:0006633
MA_2450g0010	serpin-ZX	GO:0004869;GO:0048046
MA_24539g0010	cytochrome P450 monooxygenase CYP736B
MA_245441g0010	pathogenesis-related PR-1 type-like
MA_24574g0010	LURP-one-related 15-like
MA_247180g0010	butyrate-- ligase peroxisomal-like
MA_2477g0030	methyltransferase DDB_G0268948	GO:0005739;GO:0005829;GO:0009407;GO:0010583;GO:0046686
MA_248619g0010	2003-03-14
MA_248791g0010	plastid movement impaired	GO:0005886;GO:0009624
MA_24913g0010	proline dehydrogenase mitochondrial-like
MA_250841g0010	probable gluconokinase isoform X1
MA_2513g0010	PREDICTED: uncharacterized protein LOC105034925 isoform X1
MA_25142g0010	methyltransferase DDB_G0268948	GO:0002679;GO:0005634;GO:0005829;GO:0009723;GO:0009738;GO:0010200;GO:0030968;GO:0035556;GO:0046482
MA_25308g0010	---NA---
MA_25309g0010	transcription factor DPB isoform X1
MA_254635g0010	unknown
MA_255g0010	Adenosine kinase 2	GO:0004001;GO:0006166;GO:0006167;GO:0016310;GO:0016773
MA_25646g0010	indole-3-acetate O-methyltransferase 1	GO:0000287;GO:0008757;GO:0009944;GO:0010252;GO:0042802;GO:0045491;GO:0051749
MA_25710g0010	---NA---
MA_25733g0010	CBL-interacting serine threonine- kinase 24
MA_2575g0010	ninja-family AFP3-like	GO:0000166;GO:0003723;GO:0005515;GO:0005622;GO:0006913;GO:0009506;GO:0009738;GO:0045893
MA_25775g0010	---NA---
MA_25897g0010	Formin 18
MA_25900g0010	calcium binding with EF-hand
MA_25927g0010	DUF1677 family
MA_26001g0020	RING-H2 finger ATL2	GO:0008270
MA_261g0010	microfibrillar-associated 1-like
MA_262201g0020	Mem_trans domain-containing
MA_264506g0010	NUCLEAR FUSION DEFECTIVE 4-like
MA_2646g0010	F-box only 6
MA_264971g0010	NAC domain-containing 68-like
MA_26501g0010	---NA---
MA_26738g0010	gibberellin 2-beta-dioxygenase 1-like	GO:0008152;GO:0009987;GO:0016491
MA_26842g0010	dormancy auxin associated
MA_268463g0010	phosphatidylinositol N-acetylglucosaminyltransferase subunit C	GO:0000506;GO:0006506;GO:0009846;GO:0009860;GO:0016020;GO:0016126;GO:0016757;GO:0046520
MA_26896g0010	nodulin homeobox
MA_2694724g0010	cysteine-rich receptor kinase 2
MA_2713011g0010	chalcone synthase
MA_272181g0010	HAD-superfamily subfamily variant 3
MA_27253g0010	sucrose synthase 2
MA_27352g0010	dihydropyrimidine dehydrogenase (NADP(+)) chloroplastic	GO:0004158;GO:0006207;GO:0006212;GO:0006222;GO:0009570;GO:0017113;GO:0043562;GO:0055114
MA_27408g0010	unknown
MA_274211g0010	---NA---
MA_27441g0010	glycerophosphodiester phosphodiesterase chloroplastic-like
MA_27456g0030	H ACA ribonucleo complex subunit 4-like	GO:0001510;GO:0001522;GO:0003723;GO:0005730;GO:0005829;GO:0006164;GO:0006396;GO:0009506;GO:0009982
MA_276701g0010	mads-box soc1	GO:0003677;GO:0003700;GO:0005634;GO:0006355;GO:0046983
MA_27772g0010	YTH domain-containing 1
MA_277805g0010	unknown
MA_278486g0010	RING U-box superfamily	GO:0002679;GO:0004842;GO:0008270;GO:0009536;GO:0010200;GO:0015824;GO:0016567;GO:0043090
MA_28098g0010	glucan endo-1,3-beta-glucosidase-like	GO:0016798
MA_281368g0010	water deficit inducible LP3	GO:0006950
MA_281422g0010	NDR1 HIN1-Like 3-like
MA_282139g0010	hypothetical protein MTR_5g020090
MA_282911g0010	major facilitator superfamily sugar transporter
MA_284873g0010	bifunctional aspartate aminotransferase and glutamate aspartate-prephenate aminotransferase	GO:0009536;GO:0016740
MA_286258g0010	dehydrin
MA_286272g0010	cysteine-rich receptor kinase 42
MA_28638g0010	transcription factor bHLH35-like	GO:0008152
MA_28841g0010	probable NAD(P)H dehydrogenase (quinone) FQR1-like 2
MA_289156g0010	short-chain dehydrogenase reductase family	GO:0008152;GO:0016491
MA_28961g0010	Qa- Sso1 Syntaxin1- SYP12A-group	GO:0006810
MA_289g0020	eukaryotic translation initiation factor 5B	GO:0003743;GO:0003924;GO:0005525;GO:0006184;GO:0006413
MA_29029g0010	Maternal effect embryo arrest isoform 1
MA_291382g0010	AAA-ATPase mitochondrial-like
MA_292549g0010	hypothetical protein 2_10297_01, partial
MA_293357g0010	unknown
MA_29364g0010	microtubule-associated futsch isoform X2
MA_29400g0010	OS-9 homolog
MA_295712g0010	class VII chitinase
MA_2962573g0010	RESPONSE TO LOW SULFUR 3-like
MA_297325g0010	aspartic ase nepenthesin-1
MA_29812g0010	YTH domain-containing family 2
MA_301324g0010	nuclease HARBI1	GO:0005774;GO:0005886;GO:0009507;GO:0015824
MA_301324g0020	---NA---
MA_3016g0010	pyruvate dehydrogenase E1 component subunit mitochondrial-like
MA_302210g0010	rRNA intron-encoded homing
MA_30401g0010	zinc finger ZAT1-like
MA_304461g0010	probable carboxylesterase 15
MA_30471g0010	glycosyltransferase family 64 C5	GO:0005739;GO:0016020;GO:0016758
MA_30531g0010	Transaldolase 2	GO:0004801;GO:0006098;GO:0009536
MA_306494g0010	unknown
MA_30723g0010	alpha,alpha-trehalose-phosphate synthase [UDP-forming] 5-like	GO:0003825;GO:0004805;GO:0005992
MA_30833g0010	alpha-amylase isozyme 3D-like	GO:0004556;GO:0005509;GO:0005983;GO:0005987;GO:0009737;GO:0009739;GO:0016023;GO:0016779;GO:0032940;GO:0048046
MA_30833g0020	alpha-amylase isozyme 3D-like	GO:0004556;GO:0005983;GO:0005987;GO:0009725;GO:0016023;GO:0043169
MA_30848g0010	myb-related 305-like	GO:0003677;GO:0003700;GO:0006355
MA_308999g0020	unknown
MA_30903g0010	receptor kinase HSL1	GO:0016772
MA_30999g0010	lipase-like PAD4
MA_31023g0010	CROWDED NUCLEI 4	GO:0003824;GO:0008152;GO:0043231;GO:0044444
MA_3108g0010	late embryogenesis abundant
MA_31203g0010	CBL-interacting kinase 5	GO:0004674;GO:0005524;GO:0005739;GO:0006468;GO:0007165
MA_3139g0010	Zinc finger isoform 2
MA_31432g0010	remodeling and spacing factor 1-like
MA_315574g0010	LRR receptor-like serine threonine- kinase FLS2
MA_315755g0010	unknown
MA_316698g0010	cytochrome P450 family
MA_31993g0010	hypothetical protein L484_000277
MA_321571g0010	probable glucan 1,3-beta-glucosidase A
MA_323961g0010	glutathione peroxidase
MA_32466g0010	non-symbiotic hemoglobin 1-like	GO:0015671;GO:0019825;GO:0020037
MA_3262g0010	SNF1-related kinase regulatory subunit beta-2	GO:0016740
MA_32640g0010	universal stress
MA_3282567g0010	---NA---
MA_328353g0010	oxalate-- ligase-like	GO:0005829;GO:0008756;GO:0009506;GO:0009570;GO:0010030;GO:0010167;GO:0010214;GO:0015706;GO:0016208;GO:0033611;GO:0046482;GO:0046686;GO:0048046;GO:0050203;GO:0050832
MA_3284g0010	---NA---
MA_328535g0010	LOB domain-containing 1-like
MA_3294g0010	inactive LRR receptor-like serine threonine- kinase BIR2	GO:0004672;GO:0005886;GO:0009507;GO:0016023;GO:0016310;GO:0030968
MA_32961g0010	O-glucosyltransferase rumi homolog
MA_33107g0010	unknown
MA_331201g0010	---NA---
MA_331330g0010	unknown	GO:0005622;GO:0009611;GO:0009620;GO:0009695;GO:0009738;GO:0009753;GO:0010200;GO:0030968;GO:0035556
MA_33140g0010	heavy metal-associated isoprenylated plant 39-like
MA_331768g0010	trihelix transcription factor GTL1 isoform X2
MA_3328146g0010	UDP-glycosyltransferase UGT2
MA_33469g0010	TPR2-like isoform X1	GO:0007275;GO:0009725;GO:0044424
MA_33471g0020	bZIP transcription factor 17-like
MA_33479g0010	NYN domain
MA_336019g0010	cysteine-rich receptor kinase 42	GO:0004672;GO:0016310
MA_336248g0010	urea-proton symporter DUR3
MA_3366g0010	germin subfamily 2 member 1	GO:0005576;GO:0005618;GO:0005634;GO:0006499;GO:0006888;GO:0009409;GO:0009627;GO:0010167;GO:0015706;GO:0016023;GO:0016491;GO:0034976;GO:0043090;GO:0046872
MA_3370g0010	unknown
MA_3370g0020	unknown
MA_3372633g0010	NADPH--cytochrome P450 reductase
MA_33776g0010	Receptor 12
MA_338119g0010	LURP-one-related 5
MA_338404g0010	unknown
MA_338480g0010	jacalin-related lectin 3
MA_338551g0010	---NA---
MA_33908g0020	probable receptor kinase At1g11050	GO:0005622;GO:0009693;GO:0009723;GO:0009738;GO:0016301;GO:0035556
MA_3393g0010	chaperone dnaJ 10
MA_3405g0010	pathogenesis-related genes transcriptional activator PTI5-like	GO:0006355;GO:0006950;GO:0007165;GO:0009725
MA_341329g0010	peroxisomal (S)-2-hydroxy-acid oxidase GLO1	GO:0005634;GO:0005773;GO:0005777;GO:0008891;GO:0009506;GO:0009570;GO:0010181;GO:0016020;GO:0022626;GO:0048046;GO:0052852;GO:0052853;GO:0052854;GO:0055114
MA_34155g0010	NDR1 HIN1 6
MA_341767g0010	XS domain
MA_341972g0010	multidrug resistance
MA_34216g0010	glycerophosphodiester phosphodiesterase GDPDL3-like
MA_34266g0010	receptor 12
MA_34273g0020	A Chain Structure Of A Three-Domain Sesquiterpene Synthase: A Prospective Target For Advanced Biofuels Production
MA_3443g0010	auxin aluminum responsive
MA_344969g0010	AAA-ATPase At4g30250-like	GO:0009407;GO:0010583;GO:0017111
MA_3452533g0010	---NA---
MA_345316g0010	---NA---
MA_34653g0010	unknown
MA_34709g0010	peptidyl-prolyl cis-trans isomerase PASTICCINO1
MA_348099g0010	gamma-glutamylcyclotransferase At3g02910	GO:0080167
MA_3484g0010	methylesterase 3-like
MA_3495259g0010	bZIP transcription factor 11-like	GO:0003700;GO:0006355;GO:0043565;GO:0046983
MA_35003g0010	unknown
MA_35014g0010	bZIP transcription factor 11-like
MA_350380g0010	UDP-rhamnose:rhamnosyltransferase 1	GO:0016757
MA_350848g0010	cytochrome P450 71A1-like	GO:0004497;GO:0005506;GO:0016705
MA_35169g0010	probable proline transporter 2 isoform X1	GO:0005886;GO:0015193;GO:0015824;GO:0015837;GO:0043090
MA_35233g0010	cysteine-rich repeat secretory 55
MA_352346g0010	formin 8	GO:0000271;GO:0005618;GO:0005886;GO:0009825;GO:0009932;GO:0010817;GO:0016023;GO:0030036;GO:0043481;GO:0048767;GO:0051015;GO:0071555
MA_3550g0020	CO(2)-response secreted protease
MA_356114g0010	Receptor kinase
MA_356354g0010	hypothetical protein 0_5630_02, partial
MA_356418g0010	---NA---
MA_356436g0010	elongation of fatty acids 3-like
MA_357183g0010	SRG1	GO:0008152;GO:0016491
MA_357706g0010	probable transcriptional regulator RABBIT EARS	GO:0005622;GO:0006355;GO:0008270
MA_360253g0010	family intramembrane metalloprotease
MA_36031g0010	aminoacrylate hydrolase	GO:0016787
MA_360807g0010	2-alkenal reductase (NADP(+)-dependent)
MA_36086g0010	unknown
MA_36134g0010	G-type lectin S-receptor-like serine threonine- kinase SD2-5	GO:0004672;GO:0005886;GO:0031625;GO:0046777
MA_36342g0010	WPP domain-associated -like
MA_363512g0010	unknown
MA_365001g0010	anti-microbial
MA_3652531g0010	NDR1 HIN1-Like 3-like	GO:0009814;GO:0009863
MA_36568g0010	TMV resistance N-like
MA_366445g0010	unknown
MA_366520g0010	Ramosa 1 enhancer locus 2	GO:0005634;GO:0005829;GO:0009733;GO:0009867;GO:0010051;GO:0010072;GO:0042803;GO:0045892
MA_367459g0010	bZIP transcription factor 53-like	GO:0003700;GO:0006355;GO:0042803;GO:0043565;GO:0046982
MA_3677g0010	nucleosome-remodeling factor subunit BPTF
MA_3682g0010	SULFUR DEFICIENCY-INDUCED 1-like
MA_3688g0010	homeobox-leucine zipper ATHB-13-like	GO:0000976;GO:0003700;GO:0005634;GO:0006355
MA_369117g0010	Lipase_3 domain-containing	GO:0016787
MA_370166g0010	WAT1-related At4g19185-like
MA_37077g0020	lachrymatory-factor synthase-like
MA_371748g0010	binding partner of ACD11 1 isoform X1
MA_371891g0010	metal tolerance 1-like	GO:0005385;GO:0005774;GO:0006829;GO:0006882;GO:0009062;GO:0010038;GO:0015103;GO:0016021;GO:0032440;GO:0055085;GO:0055114
MA_3719g0010	uncharacterized protein LOC18439326	GO:0009536
MA_373403g0010	---NA---
MA_3739695g0010	component of oligomeric golgi complex 1
MA_375343g0010	anti-microbial
MA_37588g0020	uncharacterized protein LOC18793508	GO:0035194;GO:0070918
MA_378842g0010	---NA---
MA_37913g0010	DEAD-box ATP-dependent RNA helicase 42	GO:0000166;GO:0008026
MA_3796100g0010	subtilisin-like protease
MA_381265g0010	DUF1677 domain-containing
MA_3821g0010	Glutelin type-A 1	GO:0005507;GO:0005794;GO:0005829;GO:0008270;GO:0009506;GO:0045735
MA_382378g0010	L-type lectin-domain containing receptor kinase	GO:0000166;GO:0004674;GO:0005622;GO:0006612;GO:0006944;GO:0009555;GO:0010363;GO:0016310;GO:0043069
MA_38260g0010	polypyrimidine tract-binding homolog 3 isoform X1	GO:0000166;GO:0003723;GO:0005634;GO:0006397
MA_383796g0010	hypothetical protein BVC80_1807g17
MA_38416g0020	kiwellin
MA_3844g0010	la-related 6B	GO:0000166;GO:0003723;GO:0005634;GO:0006396;GO:0030529
MA_38463g0010	heavy metal-associated domain	GO:0030001;GO:0046872
MA_385382g0010	chloride channel CLC-g
MA_38565g0010	histone H2B	GO:0000786;GO:0003677;GO:0005730;GO:0006334;GO:0007020;GO:0009506;GO:0009534;GO:0009570
MA_38821g0010	splicing regulatory glutamine lysine-rich 1 isoform X1	GO:0009536
MA_390667g0010	NBS-LRR
MA_3920672g0010	---NA---
MA_394067g0010	---NA---
MA_394353g0010	Lysine-ketoglutarate reductase saccharopine dehydrogenase1	GO:0005829;GO:0009744;GO:0009750;GO:0010228;GO:0016491;GO:0016926;GO:0050665;GO:0080167
MA_394599g0010	pathogenesis-related PR-4-like
MA_395590g0010	HSP-interacting	GO:0005829
MA_39733g0010	probable leucine-rich repeat receptor kinase At1g35710
MA_40048g0010	unknown
MA_4010068g0010	unknown
MA_402760g0010	galactoside 2-alpha-L-fucosyltransferase-like isoform X1
MA_4030165g0010	LRR receptor-like serine threonine- kinase GSO1
MA_403263g0010	ABA-responsive LEA
MA_40406g0010	auxin-responsive SAUR71-like	GO:0009733
MA_405016g0010	L-type lectin-domain containing receptor kinase
MA_40639g0010	serine threonine- kinase D6PKL2	GO:0004672
MA_40679g0010	suppressor of G2 allele of SKP1
MA_407468g0010	transmembrane O-methyltransferase
MA_40796g0010	DETOXIFICATION 16-like	GO:0006855;GO:0015238;GO:0015297;GO:0016020
MA_40797g0010	hypothetical protein AXG93_4773s1440
MA_408078g0010	FAD-dependent urate hydroxylase-like	GO:0008152;GO:0050832
MA_40811g0010	receptor kinase HSL1	GO:0002376;GO:0005488;GO:0005886;GO:0006952;GO:0008152;GO:0009725;GO:0016301;GO:0033036;GO:0035556;GO:0043067
MA_4084805g0010	---NA---
MA_408628g0010	---NA---
MA_409075g0020	---NA---
MA_40909g0010	F-box only 13
MA_41021g0010	unknown
MA_411136g0010	---NA---
MA_4116g0010	probable leucine-rich repeat receptor kinase At5g63930	GO:0004672;GO:0007165;GO:0008152;GO:0016020
MA_41212g0010	expansin-like B1
MA_4125493g0010	universal stress PHOS34-like	GO:0002238;GO:0005773;GO:0005794;GO:0006950
MA_41289g0010	AT-hook motif nuclear-localized 28-like
MA_413510g0010	F-box PP2-B12
MA_41397g0010	TIME FOR COFFEE isoform X2
MA_415017g0010	L-type lectin-domain containing receptor kinase -like
MA_4160g0010	molybdopterin synthase catalytic subunit	GO:0006777
MA_41988g0010	P-loop containing nucleoside triphosphate hydrolase superfamily
MA_42020g0010	DNA repair RAD16	GO:0003677;GO:0004386;GO:0005524;GO:0008270;GO:0016740
MA_4206506g0010	unknown
MA_42108g0010	ubiquitin-conjugating enzyme E2 4	GO:0004842;GO:0005524;GO:0006511;GO:0016567
MA_423127g0010	delta(14)-sterol reductase
MA_42327g0010	auxin transporter 1
MA_42406g0010	ATP-dependent DNA helicase DDM1 isoform X1	GO:0000786;GO:0004003;GO:0005515;GO:0006344;GO:0006346;GO:0006349;GO:0008283;GO:0009294;GO:0016246;GO:0016572;GO:0031048;GO:0032197;GO:0044030;GO:0051574;GO:0090241
MA_42423g0010	uncharacterized protein LOC18425033	GO:0016020
MA_42545g0010	RNA polymerase I-specific transcription initiation factor rrn3
MA_426743g0010	receptor kinase At4g00960	GO:0000165;GO:0000186;GO:0004709;GO:0004872;GO:0005524
MA_426944g0010	uncharacterized protein LOC18431142
MA_427242g0010	TIR P-loop LRR
MA_42830g0010	ecotropic viral integration site 5 homolog isoform X1	GO:0005622
MA_4284756g0010	---NA---
MA_42847g0010	RRC1 isoform X1	GO:0000394;GO:0003723;GO:0006366
MA_4292002g0010	SUPPRESSOR OF GENE SILENCING 3 homolog
MA_42929g0010	sorting nexin 2A	GO:0005829;GO:0030904;GO:0032585;GO:0035091;GO:0035556;GO:0043621;GO:0045324;GO:0046982;GO:0051604;GO:0090351
MA_429654g0010	TIR NBS LRR disease resistance
MA_430722g0010	---NA---
MA_4308823g0010	acidic mammalian chitinase-like
MA_43229g0010	beta- insoluble isoenzyme CWINV1 isoform X1	GO:0004553
MA_43296g0010	DDRGK domain-containing 1
MA_43488g0010	unknown
MA_436123g0010	cell wall RBR3-like	GO:0008270;GO:0016829;GO:0016874
MA_4379g0010	uncharacterized protein LOC110024301
MA_438173g0010	probable LRR receptor-like serine threonine- kinase At1g67720
MA_43955g0020	probable serine threonine- kinase WNK11	GO:0000165;GO:0000186;GO:0004709;GO:0005524;GO:0010260
MA_439703g0010	beta-carotene hydroxylase
MA_440031g0010	probable calcium-binding CML27
MA_44013g0010	PR10
MA_441188g0010	---NA---
MA_44157g0010	dnaJ ERDJ3B	GO:0005788;GO:0005886;GO:0006457;GO:0006984;GO:0009408;GO:0009627;GO:0009644;GO:0031072;GO:0034976;GO:0042542;GO:0051082;GO:0052033;GO:0071216
MA_442130g0010	glutamate decarboxylase	GO:0000041;GO:0004351;GO:0005516;GO:0005829;GO:0006536;GO:0010167;GO:0010359;GO:0015706;GO:0016702;GO:0016706;GO:0030170;GO:0046686;GO:0048767;GO:0055114
MA_44218g0010	titin homolog isoform X1
MA_442695g0010	dirigent pDIR8
MA_44394g0020	NDR1 HIN1 13
MA_444134g0010	probable LRR receptor-like serine threonine- kinase At1g06840
MA_444738g0010	---NA---
MA_444738g0020	phosphatase 2C	GO:0003824
MA_445017g0010	isoflavone reductase homolog	GO:0000166;GO:0009807;GO:0047526;GO:0055114
MA_44504g0020	carbohydrate binding domain-containing precursor	GO:0005886;GO:0016023;GO:0031225
MA_445192g0010	binding partner of ACD11 1	GO:0003676;GO:0006301
MA_4460g0020	phospholipid-transporting ATPase 1	GO:0000166;GO:0005515;GO:0005622;GO:0005886;GO:0006612;GO:0009963;GO:0010363;GO:0015662;GO:0046872
MA_44734g0010	class VII chitinase
MA_4477g0010	cysteine ase inhibitor 12
MA_447987g0010	---NA---
MA_448027g0010	Nucleotide-diphospho-sugar transferase family
MA_4502g0010	---NA---
MA_4505582g0010	dehydrin
MA_453182g0010	receptor 12
MA_453630g0010	cationic amino acid transporter 1-like	GO:0005313;GO:0005622;GO:0005886;GO:0006612;GO:0006862;GO:0006888;GO:0006944;GO:0009407;GO:0010363;GO:0010583;GO:0015181;GO:0015189;GO:0015326;GO:0015696;GO:0015824;GO:0015837;GO:0043069;GO:0043091;GO:0043269;GO:0051938
MA_453825g0010	cytochrome
MA_454112g0010	3-hydroxy-3-methylglutaryl-coenzyme A reductase 1	GO:0004420;GO:0008299;GO:0015936;GO:0016021;GO:0050661;GO:0055114
MA_45528g0010	probable calcium-binding CML49	GO:0005509;GO:0010286;GO:0030048;GO:0051645;GO:0051646;GO:0060151
MA_45581g0020	transcription factor LHW-like isoform X2
MA_456498g0010	probable calcium-binding CML25	GO:0005509;GO:0005634;GO:0005739;GO:0009409;GO:0016491;GO:0048610;GO:0048767;GO:0048868
MA_458638g0010	calmodulin 3	GO:0005777
MA_45897g0010	Eukaryotic translation initiation factor 1A	GO:0003743;GO:0005829;GO:0006413
MA_4589829g0010	trimethylguanosine synthase (DUF707)	GO:0005794
MA_4590835g0010	---NA---
MA_460450g0010	cysteine-rich receptor kinase 42
MA_460877g0010	TMV resistance N-like
MA_46113g0010	3-ketoacyl- synthase 11	GO:0006084;GO:0006633;GO:0006816;GO:0007030;GO:0009409;GO:0009416;GO:0009651;GO:0009832;GO:0016020;GO:0016049;GO:0016126;GO:0016132;GO:0016747;GO:0030243
MA_46121g0010	uncharacterized protein LOC109816402
MA_46231g0010	---NA---
MA_465816g0010	TBC1 domain family member 5 homolog B-like
MA_4660774g0010	DUF3755 family
MA_4660g0010	---NA---
MA_466251g0010	peroxidase
MA_4671g0010	eukaryotic translation initiation factor 3 subunit C	GO:0003743;GO:0005852;GO:0006413
MA_467252g0010	NRT1 PTR FAMILY -like	GO:0005886
MA_467548g0010	PMR5
MA_46769g0010	probable ADP-ribosylation factor GTPase-activating AGD6	GO:0005488;GO:0005634;GO:0005829;GO:0009056;GO:0030244;GO:0048193
MA_467756g0010	unknown
MA_467865g0010	Aquaporin TIP2-1	GO:0000326;GO:0005794;GO:0005886;GO:0006816;GO:0006833;GO:0007030;GO:0009505;GO:0009506;GO:0009651;GO:0009705;GO:0009941;GO:0015200;GO:0015204;GO:0015250;GO:0015840;GO:0030003;GO:0042807;GO:0051739
MA_46900g0010	probable aspartyl protease At4g16563	GO:0005618;GO:0044238
MA_469021g0010	germin subfamily T member 1	GO:0004784;GO:0005618;GO:0005634;GO:0006499;GO:0006888;GO:0009409;GO:0009627;GO:0010167;GO:0015706;GO:0030145;GO:0034976;GO:0043090;GO:0045735;GO:0048046;GO:0055114
MA_469246g0010	peamaclein-like
MA_469g0010	glutamine--fructose-6-phosphate aminotransferase [isomerizing] 2-like	GO:0004360;GO:0005739;GO:0005829;GO:0006042;GO:0006094;GO:0007010;GO:0010498;GO:0030246
MA_470517g0010	water-stress inducible	GO:0006950
MA_470517g0020	water deficit inducible LP3
MA_47071g0010	---NA---
MA_470965g0010	zinc finger CONSTANS-LIKE 16
MA_47150g0020	---NA---
MA_472684g0010	wall-associated receptor kinase-like 14
MA_47367g0010	squamosa promoter-binding 8	GO:0003677;GO:0005634;GO:0009554;GO:0009556;GO:0048653
MA_474922g0010	unknown
MA_474985g0010	dehydrin 9
MA_47548g0010	60S ribosomal L7-2-like	GO:0003735;GO:0005618;GO:0005774;GO:0005794;GO:0005886;GO:0006412;GO:0009507;GO:0022625
MA_475809g0010	glucan endo-1,3-beta-glucosidase-like	GO:0016787
MA_477384g0010	UDP-rhamnose:rhamnosyltransferase 1	GO:0016740
MA_478919g0010	probable leucine-rich repeat receptor kinase At1g35710
MA_479818g0010	probable glucan 1,3-beta-glucosidase A	GO:0005488
MA_480016g0010	isoeugenol synthase 1-like	GO:0008152
MA_48007g0010	V-type proton ATPase subunit G1-like	GO:0015992;GO:0016471;GO:0016820
MA_48038g0010	jasmonate O-methyltransferase	GO:0008757
MA_4803g0010	D -box ATP-dependent RNA helicase chloroplastic isoform X3
MA_4804919g0010	thioredoxin reductase (NADPH) 2	GO:0004791;GO:0005759;GO:0005829;GO:0009846;GO:0009941;GO:0016049;GO:0019430;GO:0042964;GO:0045454;GO:0046686;GO:0048316;GO:0050660;GO:0055114
MA_4815g0010	mitochondrial phosphate carrier mitochondrial-like	GO:0005618;GO:0005743;GO:0005774;GO:0005794;GO:0006098;GO:0006810;GO:0009507;GO:0009651;GO:0009723;GO:0016021
MA_482771g0010	unusual floral organs
MA_483893g0010	GATA transcription factor 26 isoform X2
MA_484639g0010	DUF538 family
MA_48532g0010	probable aldo-keto reductase 2
MA_486312g0010	embryogenesis-associated EMB8
MA_487257g0010	mitochondrial import receptor subunit TOM20-like
MA_48747g0010	calcium binding with EF-hand
MA_4877063g0010	nudix hydrolase chloroplastic-like isoform X1
MA_488658g0010	unknown
MA_488925g0010	hypothetical protein SELMODRAFT_158336
MA_489467g0010	glycoside hydrolase family 71
MA_4897440g0010	cation H(+) antiporter 19-like
MA_490176g0010	SDE2 homolog
MA_490690g0010	LETM1 and EF-hand domain-containing mitochondrial-like isoform X1
MA_491606g0010	glucosidase 2 subunit beta-like isoform X1
MA_49332g0010	UDP-glycosyltransferase 74E2-like	GO:0016758
MA_493782g0010	dual specificity kinase shkC-like isoform X1
MA_49382g0010	serine carboxypeptidase-like 27	GO:0004185;GO:0005773;GO:0006508;GO:0007020;GO:0016023
MA_49445g0010	---NA---
MA_49467g0010	disease resistance gene
MA_495461g0010	(+)-neomenthol dehydrogenase-like
MA_496564g0010	LON peptidase N-terminal domain and RING finger 3-	GO:0005886;GO:0006950
MA_49773g0010	benzyl alcohol O-benzoyltransferase
MA_49848g0010	WRKY transcription factor 31
MA_49854g0010	unknown
MA_498590g0010	---NA---
MA_498957g0010	basic 7S globulin-like	GO:0005794;GO:0005886;GO:0009505;GO:0009506;GO:0009651
MA_4992g0010	serine carboxypeptidase-like 45	GO:0004185;GO:0006508;GO:0009505;GO:0009506;GO:0016023
MA_500227g0010	alcohol
MA_501223g0010	unknown
MA_501572g0010	pathogenesis-related PRB1-3-like	GO:0000166;GO:0005576;GO:0008270;GO:0016491;GO:0055114
MA_50175g0010	unknown
MA_502013g0010	---NA---
MA_502530g0010	cationic peroxidase 1-like	GO:0016023
MA_502836g0010	unknown
MA_5029466g0010	class IV chitinase
MA_5038g0010	F-box PP2-B12
MA_50550g0010	auxin efflux carrier	GO:0006810;GO:0016020
MA_5057931g0010	calmodulin 3
MA_50745g0010	dnaJ homolog subfamily C member 2-like	GO:0003677;GO:0005634;GO:0006457;GO:0031072;GO:0051082
MA_507769g0010	cullin-3B-like isoform X3
MA_509169g0010	hypothetical protein AXG93_1520s1270
MA_50g0010
MA_51087g0010	aspartyl protease family 2
MA_5112537g0010	thaumatin
MA_5115g0010	NAC domain-containing 68-like	GO:0003677;GO:0006355;GO:0009611;GO:0009788
MA_5118g0020	U-box domain-containing 7-like
MA_513089g0010	probable nucleolar 5-2	GO:0003677
MA_5131941g0010	unknown
MA_51451g0010	unknown
MA_51661g0010	unknown
MA_5170784g0010	glutathione S-transferase
MA_5177503g0010	phospholipase A1- chloroplastic
MA_51890g0010	C75A1_PINTA ame: Full=Cytochrome P450 750A1 ame: Full=Cytochrome P450 CYPC
MA_52027g0010	squamosa promoter-binding 14
MA_5205812g0010	salicylate carboxymethyltransferase isoform X1	GO:0008757
MA_521233g0010	1,4-dihydroxy-2-naphthoyl- thioesterase 1	GO:0005777;GO:0042372;GO:0047617
MA_522972g0010	dihydroflavonol 4-reductase
MA_52379g0010	Myb family transcription factor At1g14600	GO:0003677
MA_52439g0010	RNA-binding PNO1	GO:0003723
MA_52440g0010	transcription factor TCP4	GO:0000165;GO:0003677;GO:0003700;GO:0005622;GO:0006417;GO:0006612;GO:0009617;GO:0009733;GO:0009793;GO:0009862;GO:0009867;GO:0009965;GO:0010027;GO:0010228;GO:0010310;GO:0010363;GO:0016226;GO:0030154;GO:0031348;GO:0035304;GO:0045893;GO:0045962;GO:0048481
MA_52511g0010	adenine nucleotide alpha hydrolases-like superfamily
MA_526197g0010	ABC transporter D family member 1-like
MA_52634g0010	aspartyl protease family 2
MA_52661g0010	U-box domain-containing 21-like
MA_52889g0010	calmodulin
MA_52928g0010	probable WRKY transcription factor 31
MA_53004g0010	ETHYLENE INSENSITIVE 3-like 1
MA_530154g0010	peroxidase 21	GO:0004601;GO:0005829;GO:0046872;GO:0050832
MA_531422g0010	unknown
MA_53147g0010	ethylene-responsive transcription factor ERF113-like
MA_53249g0010	ABC transporter I family member 17
MA_53252g0020	transcription factor LHW-like isoform X3
MA_53302g0010	D-3-phosphoglycerate dehydrogenase chloroplastic-like	GO:0004617;GO:0005524;GO:0005739;GO:0005829;GO:0006564;GO:0009561;GO:0009570;GO:0016020;GO:0016597;GO:0051287;GO:0055114
MA_5336485g0010	---NA---
MA_534242g0010	profilin-3 isoform X1	GO:0003779;GO:0005737;GO:0015629;GO:0030036
MA_5342438g0010	---NA---
MA_53496g0010	cysteine-rich receptor kinase 2
MA_535844g0010	sugar carrier C-like	GO:0005351;GO:0006863;GO:0016020;GO:0016491
MA_53673g0010	pathogenesis-related PRB1-3-like
MA_5374g0010	heat stress transcription factor B-2b-like
MA_53796g0010
MA_5395g0010	Calcium-transporting ATPase 9 plasma membrane-type
MA_53961g0010	probable inositol transporter 2	GO:0005351;GO:0005366;GO:0005886;GO:0006863;GO:0015798;GO:0023052;GO:0090406
MA_53991g0010	nudix hydrolase 25-like	GO:0004081;GO:0006857;GO:0009507;GO:0015967;GO:0019243;GO:0034432
MA_5433154g0010	TIR NBS LRR disease resistance
MA_54348g0020	eukaryotic translation initiation factor 5-like
MA_5437056g0010	G-type lectin S-receptor-like serine threonine- kinase At4g03230 isoform X2
MA_54783g0010	heavy metal-associated isoprenylated plant 39-like
MA_54876g0010	cinnamoyl- reductase-like SNL6	GO:0008152;GO:0016491
MA_54954g0010	probable WRKY transcription factor 51
MA_55097g0010	binding partner of ACD11 1 isoform X1
MA_5513g0010	---NA---
MA_55307g0010	photoassimilate-responsive PAR
MA_55357g0010	LOB domain-containing 1-like
MA_55379g0010	ammonium transporter AMT2	GO:0008519;GO:0016021;GO:0072488
MA_5548g0020	probable disease resistance At1g12280
MA_55514g0010	---NA---
MA_5570827g0010	eukaryotic translation initiation factor 3 subunit J-like
MA_5588g0010	probable carboxylesterase 15
MA_56018g0010	U-box domain-containing 6-like	GO:0004842;GO:0016567;GO:0070696
MA_56103g0010	vegetative cell wall gp1-like isoform X1
MA_5611g0010	ras-related RABB1c	GO:0000902;GO:0003924;GO:0005525;GO:0005773;GO:0005886;GO:0006623;GO:0006888;GO:0006944;GO:0007264;GO:0009507;GO:0016049
MA_561496g0010	EXORDIUM-like 2
MA_5624293g0010	---NA---
MA_56308g0010	chaperone dnaJ chloroplastic-like
MA_56416g0010	probable steroid-binding 3	GO:0005829;GO:0020037;GO:0032440;GO:0055114
MA_564355g0010	alpha-amylase-like isoform X2	GO:0004556;GO:0005983;GO:0005987;GO:0016023
MA_5645970g0010	ACC synthase
MA_5647722g0010	chitinase 2-like	GO:0004568;GO:0005975;GO:0043169
MA_56566g0010	unknown
MA_5676077g0010	CBL-interacting kinase 2-like
MA_5693g0010	eukaryotic translation initiation factor 3 subunit A	GO:0003743;GO:0005829;GO:0005852;GO:0005886;GO:0006413
MA_5701g0010	trichome birefringence-like 36	GO:0010089;GO:0010382
MA_573521g0010	E3 ubiquitin- ligase HOS1-like
MA_5735g0010	chalcone synthase
MA_57437g0010	glutathione S-transferase U17-like
MA_5748192g0010	B3 domain-containing transcription factor NGA1-like	GO:0003677;GO:0005634;GO:0006355;GO:0009791;GO:0048731
MA_5751448g0010	11-S seed storage
MA_5781354g0010	linoleate 9S-lipoxygenase 5	GO:0008610;GO:0009607;GO:0016491
MA_57932g0010	peroxidase
MA_579484g0010	probable disease resistance At4g33300
MA_57988g0010	polyubiquitin	GO:0005634;GO:0005737;GO:0042787
MA_580238g0010	probable purine permease 11	GO:0016020
MA_5803g0010	purine permease 1-like isoform X2	GO:0016020
MA_58159g0010	zinc finger CCCH domain-containing 6
MA_5816145g0010	thaumatin
MA_5821182g0010	ATP-binding cassette transporter
MA_58275g0010	yippee-like isoform X2
MA_5838759g0010	histone acetyltransferase MCC1
MA_5838g0020	transcription factor MYC2-like	GO:0003677;GO:0003700;GO:0005515;GO:0005634;GO:0006612;GO:0009269;GO:0009611;GO:0009620;GO:0009695;GO:0009738;GO:0009863;GO:0009867;GO:0009963;GO:0010200;GO:0010363;GO:0043069;GO:0043619;GO:0045893;GO:0051090;GO:2000068
MA_5853g0010	DGCR14
MA_5864g0010	auxin-responsive family	GO:0006816;GO:0009733
MA_58704g0010	---NA---
MA_58789g0010	Caffeoylshikimate esterase	GO:0009536;GO:0016787
MA_5882773g0010	UDP-glucuronosyl UDP-glucosyltransferase
MA_5885250g0010	Cysteine-rich receptor kinase 25
MA_5887272g0010	probable aspartyl protease At4g16563
MA_58875g0010	---NA---
MA_5887889g0010	plant basic secretory (BSP) family
MA_588952g0010	---NA---
MA_5897519g0010	hexose carrier HEX6-like	GO:0008643;GO:0015144;GO:0016021;GO:0055085
MA_589906g0010	hexokinase-1 isoform X3
MA_592495g0010	12-oxophytodienoate reductase 11	GO:0010181;GO:0016491;GO:0055114
MA_5925983g0010	dehydrin
MA_59283g0010	unknown
MA_59309g0010	---NA---
MA_5939499g0010	---NA---
MA_59401g0010	SET domain-containing
MA_595151g0010	class VII chitinase
MA_59638g0010	cytochrome P450 82C4-like
MA_5963g0010	tubulin alpha-3 chain	GO:0003924;GO:0005198;GO:0005525;GO:0005737;GO:0005874;GO:0006184;GO:0007018;GO:0051258
MA_5965492g0010	---NA---
MA_600956g0010	---NA---
MA_601610g0010	UPF0481 At3g02645
MA_6023807g0010	disease resistance
MA_60383g0010	water-stress inducible
MA_604159g0010	inorganic phosphate transporter 1-4-like
MA_60457g0010	homeobox-leucine zipper HOX11	GO:0000976;GO:0003700;GO:0005634;GO:0006355
MA_605039g0010	galactinol synthase 1
MA_6064g0010	potassium transporter 5-like
MA_6084994g0010	ribosome biogenesis BOP1 homolog
MA_60892g0010	non-lysosomal glucosylceramidase
MA_6119g0010	syntaxin-124-like	GO:0005484;GO:0005622;GO:0006886;GO:0016020;GO:0016192
MA_61359g0010	probable leucine-rich repeat receptor kinase At1g35710
MA_6141836g0010	peroxidase 12-like
MA_61434g0010	exocyst complex component SEC15A-like	GO:0000145;GO:0005829;GO:0006904;GO:0009827;GO:0009846;GO:0009860
MA_6146025g0010	aspartyl protease AED3-like
MA_614767g0010	probable pectate lyase 8	GO:0006949;GO:0016020;GO:0030570
MA_6148761g0010	caffeoylshikimate esterase isoform X2
MA_61492g0010	---NA---
MA_6160g0010	coiled-coil domain-containing 124	GO:0016043;GO:0016192;GO:0046907;GO:0050896
MA_616192g0010	F-box SKIP1-like
MA_616355g0010	---NA---
MA_6174661g0010	unknown
MA_6188268g0010	cytochrome P450 CYP76AA23	GO:0005506
MA_619108g0010	---NA---
MA_6198g0010	glucose-1-phosphate adenylyltransferase large subunit 1	GO:0005618;GO:0005978;GO:0008878;GO:0009507;GO:0030599;GO:0042545;GO:0045330
MA_6199g0020	60S ribosomal L24
MA_6207088g0010	unknown
MA_6207758g0010	dormancy auxin associated
MA_62264g0010	probable nucleoredoxin 1
MA_624061g0010	probably inactive leucine-rich repeat receptor kinase At5g48380
MA_62806g0010	---NA---
MA_63095g0010	suppressor of gene silencing 3
MA_631760g0010	TMV resistance N-like
MA_6322496g0010	sugar carrier C-like
MA_63468g0010	IQ domain-containing IQM2
MA_635466g0010	ABC transporter C family member 10-like
MA_636041g0010	ABC transporter
MA_6364927g0010	unknown
MA_637854g0010	solute carrier family 35 member F1-like
MA_63850g0010	nucleosome-remodeling factor subunit BPTF
MA_63860g0010	methyltransferase DDB_G0268948	GO:0005739;GO:0005829;GO:0009407;GO:0010583;GO:0046686
MA_6389744g0010	---NA---
MA_6393g0010	transcription factor MYB36	GO:0000041;GO:0003677;GO:0003700;GO:0006355;GO:0009739;GO:0009751
MA_642298g0010	Cytochrome P450	GO:0004497;GO:0009055;GO:0016021;GO:0016705;GO:0020037;GO:0022900
MA_6432898g0010	receptor kinase	GO:0004672;GO:0005488;GO:0006952;GO:0009617;GO:0016020;GO:0044237;GO:0050794;GO:0051179;GO:0051716
MA_645236g0010	hypothetical protein CL3702Contig1_01, partial
MA_64566g0010	sodium hydrogen exchanger 2-like
MA_6456741g0010	---NA---
MA_646164g0010	kinase superfamily
MA_647307g0010	arogenate dehydratase prephenate dehydratase chloroplastic-like	GO:0003824;GO:0019752
MA_648065g0010	multicopper oxidase LPR1-like	GO:0005507;GO:0005618;GO:0005783;GO:0005794;GO:0005829;GO:0009506;GO:0009620;GO:0009640;GO:0009733;GO:0009826;GO:0009926;GO:0010073;GO:0010311;GO:0016020;GO:0016036;GO:0016682;GO:0048283;GO:0080167
MA_64969g0010	tetratricopeptide repeat 1-like
MA_6505g0010	thaumatin
MA_65113g0010	auxin aluminum responsive
MA_653463g0010	UDP-glucose:glyco glucosyltransferase isoform X2
MA_65404g0010	anti-microbial
MA_65496g0010	PREDICTED: uncharacterized protein LOC104612806 isoform X1
MA_6556803g0010	3-hydroxy-3-methylglutaryl-coenzyme A reductase 2	GO:0004420;GO:0008299;GO:0015936;GO:0016021;GO:0050661;GO:0055114
MA_65580g0010	dehydrin 9
MA_656652g0010	neurogenic mastermind
MA_6570186g0010	Epimerase domain-containing
MA_6585286g0010	unknown
MA_6589329g0010	thaumatin
MA_6618g0020	PREDICTED: uncharacterized protein LOC104607157
MA_66201g0010	peroxidase 12
MA_6626016g0010	S-adenosylmethionine-dependent
MA_6634g0010	DNA topoisomerase 2	GO:0003918;GO:0005524;GO:0005694;GO:0006265
MA_663612g0010	glutamine--fructose-6-phosphate aminotransferase [isomerizing] 2 isoform X1	GO:0004360;GO:0005829;GO:0006042;GO:0006094;GO:0007010;GO:0010498;GO:0030246
MA_663956g0010	lipid transfer VAS
MA_6644365g0010	alpha-expansin 1
MA_66524g0010	phospholipid-transporting ATPase 9	GO:0000287;GO:0004012;GO:0005524;GO:0006812;GO:0015662;GO:0015914;GO:0016021
MA_666523g0010	water deficit inducible LP3	GO:0006950
MA_66772g0020	unknown
MA_66988g0010	tau class glutathione S-transferase
MA_67006g0010	glucan endo-1,3-beta-glucosidase 7	GO:0016798
MA_670206g0010	unknown
MA_6723g0010	NUCLEAR FUSION DEFECTIVE 4-like	GO:0005622;GO:0005886;GO:0006888;GO:0009506;GO:0009627;GO:0034976;GO:0043090;GO:0050832
MA_6732g0010	patatin-like phospholipase domain
MA_67464g0010	F-box kelch-repeat At1g22040-like
MA_6749g0010	eukaryotic translation initiation factor 4G
MA_67531g0010	ethylene receptor	GO:0000155;GO:0000156;GO:0002237;GO:0005515;GO:0005524;GO:0005789;GO:0006355;GO:0009408;GO:0009625;GO:0009651;GO:0009690;GO:0009727;GO:0009733;GO:0009737;GO:0009739;GO:0009873;GO:0010119;GO:0016021;GO:0018106;GO:0023014;GO:0035556;GO:0042742;GO:0046872;GO
MA_6789958g0010	ABC transporter B family member 2-like isoform X1
MA_68152g0010	elicitor-responsive 3
MA_68171g0010	MT3_PICGL ame: Full=Metallothionein EMB30
MA_6824769g0010	G-type lectin S-receptor-like serine threonine- kinase At2g19130
MA_68433g0010	---NA---
MA_6870g0010	ABC transporter B family member 15-like	GO:0005886;GO:0006200;GO:0009506;GO:0010048;GO:0010315;GO:0010329;GO:0010540;GO:0010541;GO:0016021;GO:0042626;GO:0043481;GO:0048440;GO:0055085
MA_6875874g0010	serine acetyltransferase chloroplastic-like	GO:0003924;GO:0005198;GO:0005525;GO:0005737;GO:0005874;GO:0006184;GO:0006535;GO:0007018;GO:0009001;GO:0051258
MA_689724g0010	O-glucosyltransferase rumi homolog
MA_690718g0010	hypothetical protein CL1752Contig1_03, partial
MA_691439g0010	---NA---
MA_69177g0010	unknown
MA_69304g0010	zinc-finger homeodomain 1-like
MA_6931g0010	caffeoyl- O-methyltransferase
MA_69324g0010	somatic embryogenesis receptor kinase 1
MA_69345g0010	endo-1,4-beta-glucanase	GO:0004553;GO:0008152;GO:0009987;GO:0016043;GO:0043231;GO:0044444;GO:0048856;GO:0050896
MA_69407g0010	tannin-related R2R3 MYB transcription
MA_6945116g0010	---NA---
MA_6959535g0010	ABC transporter
MA_696786g0010	chaperone dnaJ chloroplastic-like
MA_69695g0010	unknown
MA_697231g0010	---NA---
MA_69872g0010	transcription factor VOZ1	GO:0009610;GO:0045893
MA_6997643g0010	cytochrome P450 CYP736A12-like
MA_6998273g0010	leucine-rich repeat receptor-like serine threonine- kinase At2g24130
MA_70127g0010	UDP-glucosyl transferase
MA_7024577g0010	diacylglycerol kinase theta-like
MA_7031g0010	DETOXIFICATION 48-like	GO:0022857;GO:0055085
MA_703456g0010	U-box domain-containing 44-like
MA_704702g0010	---NA---
MA_7051211g0010	---NA---
MA_705145g0010	scopoletin glucosyltransferase-like	GO:0016740
MA_7062120g0010	SUPPRESSOR OF npr1- CONSTITUTIVE 1-like isoform X2
MA_7072965g0010	---NA---
MA_708108g0010	anthocyanidin reductase-like isoform X3
MA_70859g0010	MT3_PICGL ame: Full=Metallothionein EMB30
MA_709182g0010	disease resistance RGA3
MA_709182g0020	TMV resistance N	GO:0005488
MA_7100218g0010	UDP-glycosyltransferase 86A1-like
MA_71027g0010	unknown
MA_71038g0010	serine threonine- kinase fray2 isoform X3	GO:0000226;GO:0000911;GO:0003676;GO:0007155;GO:0009887;GO:0010090;GO:0010228;GO:0016926;GO:0033044;GO:0045010;GO:0050665
MA_71275g0010	unknown	GO:0005777;GO:0010150
MA_712978g0010	unknown
MA_71398g0010	metal tolerance 11 isoform X1
MA_71399g0010	methyltransferase DDB_G0268948	GO:0002679;GO:0005634;GO:0005829;GO:0010200;GO:0030968;GO:0046482
MA_716242g0010	AAA-ATPase At3g50940-like	GO:0005524
MA_717888g0010	late embryogenesis abundant
MA_717g0010	ubiquitin carboxyl-terminal hydrolase 17
MA_71850g0010	transcription factor bHLH143-like isoform X2
MA_7191611g0010	Lipase 1
MA_71979g0010	NDR1 HIN1-Like 3-like	GO:0009506;GO:0009507;GO:0051607
MA_72094g0010	STAY- chloroplastic-like	GO:0009536;GO:0010304;GO:0015996
MA_72126g0010	phospho-2-dehydro-3-deoxyheptonate aldolase chloroplastic-like	GO:0003849;GO:0009073;GO:0009423;GO:0009507;GO:0016020;GO:0033587
MA_72198g0010	SKP1 21	GO:0004842;GO:0006511;GO:0019005
MA_722404g0010	NDR1 HIN1-Like 3-like	GO:0009814;GO:0051716
MA_722981g0010	dirigent pDIR2
MA_72460g0010	pyrophosphate--fructose 6-phosphate 1-phosphotransferase subunit beta
MA_7263500g0010	polyubiquitin (ubq10)	GO:0005634;GO:0005773;GO:0006464;GO:0006511;GO:0007568;GO:0009751
MA_72639g0010	methyl- -binding domain-containing 11-like	GO:0003677;GO:0005634;GO:0005829
MA_72728g0010	methionine gamma-lyase-like	GO:0003962;GO:0005829;GO:0006730;GO:0018826;GO:0019458;GO:0030170
MA_72754g0010	unknown
MA_72828g0010	40S ribosomal S6	GO:0003735;GO:0005840;GO:0006412
MA_7283265g0010	kiwellin
MA_7299373g0010	flavonol synthase	GO:0009628;GO:0009813;GO:0016706
MA_7302483g0010	glycosyl hydrolase
MA_73034g0010	peroxidase
MA_730356g0010	unknown
MA_73179g0010	bifunctional pinoresinol-lariciresinol reductase 2-like	GO:0008152;GO:0016491
MA_7351645g0010	---NA---
MA_73785g0010	stress-response A B barrel domain-containing UP3-like	GO:0009507;GO:0044238;GO:0044272
MA_73800g0010	probable LRR receptor-like serine threonine- kinase At1g56140 isoform X2	GO:0000166;GO:0004672;GO:0005886;GO:0009987
MA_7381817g0010	hypothetical protein 1_6574_01, partial
MA_73870g0010	nodulation-signaling pathway 1	GO:0009987
MA_7391264g0010	unknown
MA_7392805g0010	PREDICTED: uncharacterized protein LOC104598491 isoform X5
MA_7394g0010	probable alkaline neutral invertase B	GO:0004564;GO:0005829;GO:0008152;GO:0033926
MA_74014g0010	dof zinc finger	GO:0003677
MA_741090g0010	glutathione S-transferase
MA_7419640g0010	chaperone dnaJ chloroplastic-like	GO:0005634;GO:0006950;GO:0009536
MA_74199g0010	B2 -like
MA_742213g0010	unknown
MA_74264g0010	---NA---
MA_74264g0020	myosin heavy skeletal muscle
MA_74274g0010	nodulation H-like
MA_7451479g0010	AAA-ATPase mitochondrial-like
MA_745622g0010	phosphoglycerate kinase	GO:0005789;GO:0005886;GO:0006506;GO:0016021;GO:0016301
MA_74605g0010	ribonuclease TUDOR 1-like
MA_7464g0010	CHROMATIN REMODELING 8
MA_7469g0010	aconitate cytoplasmic	GO:0008152;GO:0051539;GO:0052632;GO:0052633
MA_747193g0010	nicotinate phosphoribosyltransferase 2-like
MA_74873g0010	TMV resistance N-like
MA_7489059g0010	calcium binding with EF-hand	GO:0005509;GO:0005515;GO:0010091;GO:0042744
MA_7514745g0010	arogenate dehydratase
MA_751511g0010	citrate glyoxysomal	GO:0004108;GO:0005777;GO:0005829;GO:0006099;GO:0006635;GO:0007031;GO:0009407;GO:0009536;GO:0019243;GO:0043161;GO:0044262;GO:0051788;GO:0080129
MA_75192g0010	NAC domain-containing 68-like	GO:0048731;GO:0050794;GO:0050896
MA_7527325g0010	---NA---
MA_7544918g0010	class IV chitinase
MA_7548333g0010	unknown
MA_75520g0010	ADP,ATP carrier mitochondrial	GO:0005471;GO:0005743;GO:0006839;GO:0009627;GO:0009941;GO:0015865;GO:0034976
MA_75626g0010	sprT-like domain-containing Spartan isoform X1
MA_75635g0010	lipase-like PAD4
MA_75734g0010	E3 ubiquitin- ligase UPL1-like
MA_758022g0010	---NA---
MA_7584530g0010	disease resistance TAO1-like
MA_7584676g0010	anthocyanidin reductase
MA_75861g0010	laccase-1	GO:0016491
MA_7586809g0010	NBS LRR disease resistance
MA_7597689g0010	aspartyl protease family At5g10770-like
MA_760150g0010	cytochrome P450 CYP736A12-like
MA_7616952g0010	---NA---
MA_76330g0010	D-aminoacylase
MA_766098g0010	BON1-associated 2-like
MA_76641g0010	actin-depolymerizing factor 5	GO:0003779;GO:0005622
MA_766954g0010	unknown
MA_76780g0010	flavonoid 3 -hydroxylase
MA_768g0010	30-kDa cleavage and polyadenylation specificity factor 30	GO:0003723;GO:0004519;GO:0005516;GO:0005634;GO:0006396
MA_7690233g0010	unknown
MA_7703g0010	uncharacterized membrane At4g09580-like	GO:0005783;GO:0005794;GO:0016020
MA_771156g0010	alcohol dehydrogenase class-3	GO:0005777;GO:0005829;GO:0006569;GO:0008219;GO:0009684;GO:0010286;GO:0019288;GO:0046292;GO:0046872;GO:0048316;GO:0051049;GO:0051903;GO:0055114;GO:0080007
MA_771456g0010	---NA---
MA_7721101g0010	unknown
MA_772389g0010	unknown
MA_7727763g0010	thaumatin	GO:0000226;GO:0000911;GO:0008283;GO:0009506;GO:0010075;GO:0016020;GO:0051322;GO:0051707
MA_775305g0010	hypothetical protein B456_002G136200
MA_77606g0010	VQ motif-containing	GO:0010089;GO:0010382
MA_77628g0010	RING-H2 finger ATL3	GO:0002376;GO:0006952;GO:0007165;GO:0010033;GO:0051707
MA_77810g0010	proteasome subunit alpha type-3	GO:0004298;GO:0005634;GO:0005774;GO:0005829;GO:0006094;GO:0006096;GO:0006833;GO:0006972;GO:0007030;GO:0009409;GO:0009651;GO:0009853;GO:0019773;GO:0043161;GO:0046686;GO:0048046;GO:0051788;GO:0080129
MA_7785813g0010	lysM domain receptor-like kinase 3	GO:0006944;GO:0016301
MA_778884g0010	cysteine-rich repeat secretory 55
MA_7793925g0010	(RS)-norcoclaurine 6-O-methyltransferase
MA_780267g0010	unknown	GO:0009706
MA_7806008g0010	26S proteasome non-ATPase regulatory subunit 4 homolog
MA_78157g0020	pentatricopeptide repeat-containing At3g15200
MA_78306g0010	very-long-chain enoyl- reductase-like	GO:0009941;GO:0016627
MA_7831710g0010	---NA---
MA_7837893g0010	Wall-associated receptor kinase galacturonan-binding domain
MA_78410g0010	dihydroflavonol 4-reductase
MA_7843014g0010	bidirectional sugar transporter SWEET16
MA_786911g0010	RING-H2 finger ATL3-like
MA_78696g0010	CSC1 ERD4	GO:0005774;GO:0005886;GO:0009506;GO:0009941;GO:0016023
MA_787567g0010	---NA---
MA_7887903g0010	---NA---
MA_7898849g0010	germin subfamily 1 member 1	GO:0005576;GO:0016023;GO:0046872
MA_79000g0010	Huntingtin-interacting K
MA_7906475g0010	ase inhibitor PSI- isoform X1
MA_79254g0010	aluminum-activated malate transporter 9
MA_7929538g0010	unknown
MA_792979g0010	peroxidase 4-like	GO:0006979;GO:0008152;GO:0016491;GO:0046872
MA_79411g0010	PREDICTED: uncharacterized protein LOC104596517
MA_79424g0010	cysteine-rich receptor kinase 10
MA_79460g0010	dihydroflavonol 4-reductase	GO:0000166;GO:0009718;GO:0045552;GO:0050662;GO:0055114
MA_7947611g0010	L-type lectin-domain containing receptor kinase
MA_79495g0010	serine threonine- kinase HT1-like isoform X1
MA_795943g0010	beta 1,3 glucanase
MA_796003g0010	glucosyltransferase family	GO:0016740
MA_79644g0020	probable peroxygenase 3
MA_79669g0010	dehydration-responsive RD22
MA_796805g0010	clavaminate synthase At3g21360
MA_79741g0010	L-ascorbate peroxidase cytosolic
MA_7993g0010	ornithine mitochondrial	GO:0005739;GO:0008483
MA_799401g0010	flavonoid 3 ,5 -hydroxylase 1-like
MA_80035g0010	hydroquinone glucosyltransferase-like	GO:0009636;GO:0009651;GO:0009699;GO:0035251;GO:0042178;GO:0050794
MA_8008099g0010	endoribonuclease Dicer homolog 1	GO:0000226;GO:0000911;GO:0003725;GO:0004386;GO:0005515;GO:0006306;GO:0006342;GO:0007267;GO:0009616;GO:0009630;GO:0009880;GO:0009908;GO:0010050;GO:0010098;GO:0010228;GO:0010267;GO:0010445;GO:0010599;GO:0016569;GO:0016891;GO:0031053;GO:0035279;GO:2000034
MA_80084g0010	serine threonine- kinase CCR4	GO:0000166;GO:0004672;GO:0009536;GO:0016310
MA_801328g0010	cytochrome P450 CYP76AA23	GO:0005506;GO:0016036;GO:0019375;GO:0019825;GO:0042631
MA_8022386g0010	peroxisomal acyl-coenzyme A oxidase 1
MA_8027600g0010	probable aspartyl protease At4g16563	GO:0000271;GO:0005829;GO:0006546;GO:0009505;GO:0016020
MA_803538g0010	receptor 12
MA_8035959g0010	pathogenesis-related PR-4-like	GO:0006952;GO:0051707
MA_803749g0010	unknown
MA_8044933g0010	---NA---
MA_804724g0010	unknown
MA_8055948g0010	methionine gamma-lyase-like	GO:0003962;GO:0005829;GO:0006730;GO:0018826;GO:0019458;GO:0030170
MA_8061716g0010	(+)-3-carene synthase
MA_8062g0010	OBERON 4
MA_8063418g0010	---NA---
MA_807172g0010	pentatricopeptide repeat-containing mitochondrial
MA_80729g0030	RING-H2 finger ATL2	GO:0002376;GO:0006952;GO:0007165;GO:0010033;GO:0051707
MA_808469g0010	probable nucleoredoxin 1
MA_8085699g0010	calcium binding with EF-hand
MA_8087333g0010	probable inorganic phosphate transporter 1-3	GO:0006810;GO:0022857
MA_80935g0010	mitochondrial phosphate carrier mitochondrial-like	GO:0005618;GO:0005743;GO:0005774;GO:0005794;GO:0005886;GO:0006098;GO:0006810;GO:0009507;GO:0009651;GO:0016021
MA_81029g0010	ethylene-responsive element binding factor
MA_8135787g0010	uncharacterized protein At4g15970-like isoform X2
MA_81470g0010	pyrrolidone-carboxylate peptidase 1
MA_8147g0020	tannin-related R2R3 MYB transcription
MA_815561g0010	leucine rich repeat
MA_8160264g0010	ribonuclease Y-like
MA_81771g0010	leucine-rich repeat-containing DDB_G0290503 isoform X2
MA_8180539g0010	probable carboxylesterase 15
MA_8182812g0010	probable phosphatase 2C 25
MA_81874g0010	---NA---
MA_8192g0010	zinc finger 598
MA_8195264g0010	ACC synthase
MA_81952g0010	LRR receptor-like serine threonine- kinase FLS2
MA_8198096g0010	cinnamoyl- reductase 1-like
MA_81991g0010	Calreticulin calnexin
MA_8203657g0010	---NA---
MA_8206949g0010	transcription factor MYB39-like	GO:0003677;GO:0003700;GO:0006355;GO:0009733;GO:0009737;GO:0009751
MA_8222690g0010	unknown
MA_82295g0010	OBERON 4
MA_82361g0020	receptor 12	GO:0006796;GO:0007165;GO:0009507;GO:0009628;GO:0031323;GO:0031347;GO:0033554;GO:0044267;GO:0045087;GO:0051707;GO:0060255;GO:0071310;GO:0080090
MA_82407g0020	Cysteine-rich receptor kinase 25
MA_824803g0010	craniofacial development 1
MA_8256450g0010	unknown
MA_82585g0010	TIFY 8 isoform X2
MA_82642g0010	glucan endo-1,3-beta-glucosidase 14	GO:0016798
MA_82669g0010	quinolinate chloroplastic	GO:0008047;GO:0008987;GO:0009060;GO:0009435;GO:0009507;GO:0016226;GO:0042803;GO:0051176;GO:0051347;GO:0051539
[truncated: 327 more rows]

## Sheet: #PRA-B under
Gene	Description	GO
MA_10003489g0010	ethylene-responsive transcription factor ERF024
MA_10006977g0010	unknown
MA_10018366g0010	50S ribosomal chloroplastic
MA_10020874g0010	unknown
MA_10028544g0010	ABC1 COQ8 Serine Threonine kinase
MA_10031049g0010	plastoglobulin- chloroplastic
MA_10045090g0010	NAD(P)-binding rossmann-fold
MA_10045883g0010	diacylglycerol kinase theta
MA_10046054g0010	counting factor 45-1
MA_10048552g0010	glyoxylate succinic semialdehyde reductase chloroplastic	GO:0000166;GO:0004616;GO:0006098;GO:0006573;GO:0008442;GO:0008679;GO:0009570;GO:0030267;GO:0050662
MA_100508g0010	uncharacterized protein At4g37920, chloroplastic-like
MA_10064935g0010	ribosomal RNA large subunit methyltransferase
MA_100722g0010	probable sodium metabolite cotransporter chloroplastic	GO:0006814;GO:0008508;GO:0009536;GO:0016020;GO:0050896
MA_10076142g0010	C2 calcium-dependent membrane targeting	GO:0000326;GO:0005515;GO:0005783;GO:0006605;GO:0006811;GO:0006865;GO:0006950;GO:0009628;GO:0043067
MA_10077253g0010	fe-S cluster assembly factor chloroplastic isoform X2	GO:0000023;GO:0005524;GO:0006098;GO:0006364;GO:0009570;GO:0009902;GO:0010027;GO:0015979;GO:0015995;GO:0016117;GO:0016226;GO:0019252;GO:0019288;GO:0043085
MA_10085364g0010	glutamate-1-semialdehyde 2,1-aminomutase chloroplastic	GO:0006098;GO:0006364;GO:0006782;GO:0008483;GO:0009073;GO:0009416;GO:0009570;GO:0009941;GO:0009965;GO:0012511;GO:0015995;GO:0016021;GO:0019344;GO:0030154;GO:0030170;GO:0042286;GO:0045036;GO:0045893;GO:0048046
MA_10089774g0010	---NA---
MA_10090427g0010	photosystem I reaction center subunit chloroplastic	GO:0009535;GO:0009538;GO:0009941;GO:0010287;GO:0015979
MA_100910g0020	photosystem I reaction center subunit chloroplastic	GO:0009773;GO:0009780;GO:0009941;GO:0019344;GO:0030003;GO:0030093;GO:0042550;GO:0050821;GO:0070838
MA_10091665g0010	TIC chloroplastic isoform X1
MA_10097865g0010	zeaxanthin chloroplastic isoform X2
MA_10102283g0010	---NA---
MA_101170g0010	unknown
MA_10117352g0010	high-light-induced chloroplastic	GO:0009535;GO:0009644
MA_10118613g0010	proline synthase co-transcribed bacterial homolog
MA_10123473g0010	30S ribosomal chloroplastic	GO:0000312;GO:0003735;GO:0009534;GO:0009570;GO:0009941;GO:0022627;GO:0032544
MA_10124165g0020	probable calcium-binding CML25
MA_10131865g0010	unknown
MA_10141g0010	unknown
MA_10153966g0010	PLANT CADMIUM RESISTANCE 2-like
MA_1015570g0010	jacalin-related lectin 3 isoform X1
MA_10155901g0010	UDP-glycosyltransferase 74E2-like	GO:0008152;GO:0047215
MA_10158783g0010	thylakoid lumenal kDa chloroplastic
MA_10167043g0010	isoflavone reductase
MA_10171712g0010	unknown
MA_10174424g0010	cytochrome P450 704C1-like
MA_10179679g0010	heme-binding 2-like
MA_101842g0010	O-acyltransferase WSD1-like
MA_10184926g0010	ABC transporter G family member 39	GO:0005524;GO:0005886;GO:0006200;GO:0042626
MA_10187060g0010	tau class glutathione S-transferase
MA_10192193g0010	---NA---
MA_10197498g0010	peroxiredoxin chloroplastic-like	GO:0004601;GO:0009533;GO:0009535;GO:0009941;GO:0010287;GO:0051920;GO:0055114
MA_10197498g0020	peroxiredoxin chloroplastic	GO:0004601;GO:0009533;GO:0009535;GO:0009941;GO:0010287;GO:0051920;GO:0055114
MA_10199247g0010	dynein light chain flagellar outer arm-like	GO:0000226;GO:0003777;GO:0005089;GO:0005634;GO:0005737;GO:0005875;GO:0009860;GO:0080147
MA_10203758g0010	Replicase poly 1ab
MA_10207337g0010	probable calcium-binding CML25	GO:0005634;GO:0005737;GO:0009409;GO:0048610;GO:0048767;GO:0048868
MA_10208403g0010	cytochrome P450 704C1-like isoform X1	GO:0004497;GO:0005506;GO:0005783;GO:0008152;GO:0016023;GO:0016705;GO:0019825
MA_10208488g0010	probable phytol kinase chloroplastic
MA_10209801g0010	DNA-directed RNA polymerase subunit beta	GO:0009536;GO:0048037
MA_10211598g0010	phosphoglycolate phosphatase chloroplastic-like
MA_10211749g0010	sigma factor	GO:0001053;GO:0003677;GO:0003700;GO:0003899;GO:0005739;GO:0006352;GO:0009507;GO:0009658;GO:0010114;GO:0010207;GO:0010218;GO:0010264;GO:0045893;GO:0071483
MA_102132g0010	serine threonine- kinase yrzF	GO:0005739
MA_102149g0010	chloroplastic	GO:0004802;GO:0005829;GO:0006094;GO:0006096;GO:0006816;GO:0006833;GO:0006972;GO:0007030;GO:0009266;GO:0009570;GO:0009651;GO:0009750;GO:0009832;GO:0009941;GO:0010075;GO:0016049;GO:0019288;GO:0019344;GO:0030243;GO:0032880;GO:0042744;GO:0046686
MA_10215954g0010	unknown
MA_10226519g0010	isoform 1	GO:0003913;GO:0005739;GO:0006281
MA_10231644g0010	N-acetyltransferase CML3	GO:0008080;GO:0008152;GO:0009536
MA_10237752g0010	cysteine-rich receptor kinase 10	GO:0004672;GO:0005886;GO:0009987
MA_102427g0010	thioredoxin-like 3- chloroplastic	GO:0006662;GO:0009055;GO:0009534;GO:0009570;GO:0015035;GO:0045454
MA_10249258g0010	Ethanolamine utilization eutQ
MA_10253522g0010	large ribosomal RNA subunit accumulation YCED homolog chloroplastic isoform X1
MA_10257038g0010	unknown	GO:0003998
MA_10267514g0010	glucose-6-phosphate 1-dehydrogenase chloroplastic isoform X2	GO:0004345;GO:0006006;GO:0009507;GO:0050661;GO:0055114
MA_10268926g0010	Transmembrane 9 superfamily member 1	GO:0005794;GO:0016021;GO:0016023
MA_10271g0010	random slug 5-like
MA_10272508g0010	BAHD acyltransferase DCR	GO:0016740
MA_10273429g0010	---NA---
MA_102793g0010	probable lactoylglutathione chloroplastic	GO:0004462;GO:0005975;GO:0009409;GO:0009570;GO:0010319;GO:0019243;GO:0031977;GO:0046872
MA_10280536g0010	tRNA rRNA methyltransferase
MA_102821g0020	TPR domain containing	GO:0006306;GO:0006346;GO:0009855;GO:0009909;GO:0010014;GO:0010073;GO:0016246;GO:0031048;GO:0048449;GO:0051567
MA_10287740g0010	---NA---
MA_10288547g0010	BURP domain RD22
MA_10289567g0010	non-lysosomal glucosylceramidase isoform X1
MA_102913g0010	molybdopterin cofactor	GO:0003824;GO:0005488;GO:0006952;GO:0006970;GO:0009755;GO:0044237;GO:0044238;GO:0051707
MA_10293408g0010	Heat shock factor HSF8	GO:0043231
MA_10293493g0010	hypothetical protein AXG93_2035s1710
MA_10294942g0010	Cytochrome b6-f complex subunit 7
MA_10295g0010	unknown
MA_10297492g0010	lipid-A-disaccharide synthase
MA_10309954g0010	chloroplastic isoform X2
MA_103246g0010	plant cysteine oxidase 3 isoform X2	GO:0009536
MA_10331820g0010
MA_10335576g0010	unknown
MA_103404g0010	expansin-A8-like precursor	GO:0005576;GO:0005829;GO:0006949;GO:0009505;GO:0009506;GO:0009739;GO:0009826;GO:0009828;GO:0009831;GO:0010114
MA_103406g0010	40S ribosomal S20-2-like
MA_10342g0010	water chloroplastic	GO:0000272;GO:0005982;GO:0009570;GO:0019200;GO:0046777;GO:0051752
MA_10350481g0010	F-box only 6
MA_10350490g0010	probable LRR receptor-like serine threonine- kinase At3g47570	GO:0016301
MA_10351435g0010	probable plastid-lipid-associated chloroplastic
MA_10356500g0030
MA_103594g0010	xyloglucan endotransglucosylase hydrolase 9-like	GO:0005975;GO:0016757;GO:0016787
MA_103629g0010	ankyrin repeat-containing At2g01680
MA_10366436g0060
MA_10369032g0010	---NA---
MA_10370994g0010	probable ubiquitin-conjugating enzyme E2 23
MA_10376723g0010	probable plastid-lipid-associated chloroplastic
MA_10379814g0010	peptidyl-prolyl cis-trans isomerase NIMA-interacting 4
MA_10381813g0010	probable inactive ATP-dependent zinc metalloprotease FTSHI chloroplastic
MA_10388485g0010	probable LRR receptor-like serine threonine- kinase At1g67720	GO:0016301
MA_103975g0010	L-ascorbate peroxidase peroxisomal
MA_104172g0010	aspartic ase	GO:0004190;GO:0005783;GO:0006508;GO:0006629
MA_10425784g0010	unknown
MA_10425812g0010	carboxyl-terminal-processing peptidase chloroplastic isoform X2
MA_10425844g0010	DEAD-box ATP-dependent RNA helicase chloroplastic
MA_10425860g0010	stress enhanced chloroplastic	GO:0003700;GO:0005515;GO:0009535;GO:0009639;GO:0009644;GO:0009886;GO:0010467;GO:0016070;GO:0019684;GO:0044085;GO:0044249;GO:0044281;GO:0046483;GO:0048481;GO:0050789;GO:0051186;GO:0055114;GO:0071842
MA_10425881g0040	Alpha beta hydrolase fold-1
MA_10425884g0010	ent-copalyl diphosphate synthase
MA_10425890g0010	uncharacterized protein At4g04980
MA_10425963g0010	isoamylase chloroplastic isoform X1
MA_10426038g0010	plastidal glycolate glycerate translocator chloroplastic
MA_10426049g0010	NADP-dependent malic enzyme	GO:0006108;GO:0016619;GO:0046872;GO:0051287;GO:0055114
MA_10426082g0010	unknown
MA_10426104g0010	tau class glutathione S-transferase
MA_10426120g0010	diacylglycerol kinase theta
MA_10426185g0010	Mpv17	GO:0009657;GO:0016020;GO:0016044;GO:0034613;GO:0044434
MA_10426205g0010	beta-glucosidase 12-like	GO:0016798
MA_10426212g0020	hypothetical protein ABT39_MTgene2862 (mitochondrion)
MA_10426236g0010	nifU chloroplastic	GO:0005198;GO:0005506;GO:0009570;GO:0009658;GO:0016226;GO:0051536
MA_10426244g0010	soluble inorganic pyrophosphatase chloroplastic-like
MA_10426246g0010	ATPase family AAA domain-containing 1-like	GO:0005524;GO:0008568;GO:0016023
MA_10426269g0010	solute carrier family 40 member chloroplastic	GO:0005215;GO:0006879;GO:0009941;GO:0016020
MA_10426290g0020	unknown
MA_10426334g0020	hypothetical protein 2_9521_02, partial
MA_10426335g0010	GDSL esterase lipase CPRD49	GO:0006629;GO:0016788
MA_10426337g0010	glutamate receptor -like	GO:0004888;GO:0005216
MA_10426376g0010	bifunctional monothiol glutaredoxin- chloroplastic	GO:0006812;GO:0009570;GO:0048653
MA_10426384g0010	UPF0481 At3g47200-like
MA_10426390g0020	Oxoglutarate iron-dependent dioxygenase
MA_10426418g0010	S1 RNA-binding domain-containing family
MA_10426435g0010	TMV resistance N-like
MA_10426444g0010	pentatricopeptide repeat-containing At5g04780-like
MA_10426464g0010	rhodanese-like domain-containing chloroplastic
MA_10426467g0010	glucomannan 4-beta-mannosyltransferase 9-like	GO:0006816;GO:0007030;GO:0009294;GO:0009617;GO:0009651;GO:0009736;GO:0016760;GO:0042546;GO:0051753
MA_10426487g0010	RHOMBOID chloroplastic isoform X3
MA_10426505g0010	probable inactive purple acid phosphatase 16	GO:0003993;GO:0004722;GO:0006470;GO:0008287;GO:0016020;GO:0048481
MA_10426544g0020	glyceraldehyde-3-phosphate dehydrogenase	GO:0004365;GO:0006006;GO:0050661;GO:0051287;GO:0055114
MA_10426553g0010	purine permease 3-like
MA_10426564g0020	probable pyridoxal 5 -phosphate synthase subunit PDX1	GO:0000023;GO:0003824;GO:0005829;GO:0005886;GO:0006098;GO:0006520;GO:0006982;GO:0008615;GO:0010224;GO:0010335;GO:0012505;GO:0015994;GO:0019252;GO:0042538;GO:0042803;GO:0042823;GO:0043085;GO:0046982
MA_10426581g0010	50S ribosomal chloroplastic	GO:0003735;GO:0005840;GO:0006412;GO:0009570;GO:0009941;GO:0016020;GO:0019243;GO:0019288
MA_10426590g0010	Phox Bem1p
MA_10426635g0010	aquaporin NIP2-1-like	GO:0015115;GO:0015708;GO:0016021;GO:0048226
MA_10426641g0010	magnesium protoporphyrin IX chloroplastic	GO:0006364;GO:0009535;GO:0009941;GO:0010155;GO:0015995;GO:0019288;GO:0032259;GO:0046406;GO:0046777
MA_10426673g0010	unknown
MA_10426721g0010	PREDICTED: uncharacterized protein LOC105057565 isoform X2
MA_10426766g0010	THYLAKOID chloroplastic
MA_10426769g0020	uncharacterized protein LOC109711265	GO:0009965;GO:0016023;GO:0030154;GO:0045893
MA_10426781g0010	pleiotropic drug resistance 1-like	GO:0000165;GO:0000166;GO:0002831;GO:0005622;GO:0005886;GO:0006612;GO:0009414;GO:0009595;GO:0009697;GO:0009723;GO:0009733;GO:0009738;GO:0009862;GO:0009867;GO:0010193;GO:0010200;GO:0010310;GO:0010363;GO:0015692;GO:0016887;GO:0031348;GO:0042538;GO:0042742;GO
MA_10426793g0010	Mpv17 PMP22	GO:0009536;GO:0016020;GO:0016023
MA_10426900g0010	glucose-fructose oxidoreductase domain-containing 1
MA_10426913g0010	chloroplastic isoform X1	GO:0000023;GO:0009507;GO:0016020;GO:0019252;GO:0043085
MA_10426914g0010	scopoletin glucosyltransferase
MA_10426940g0010
MA_10426951g0010	F-box WD-40 repeat-containing At5g21040
MA_10427026g0010	lipid A disaccharide synthetase related enzyme
MA_10427043g0020	dehydrodolichyl diphosphate synthase 6-like
MA_10427047g0010	DEAD-box ATP-dependent RNA helicase 39	GO:0004386;GO:0005739;GO:0006399;GO:0008270;GO:0009507;GO:0009658;GO:0016887;GO:0070180;GO:0080158;GO:1901259
MA_10427059g0010	pyridoxine pyridoxamine 5 -phosphate oxidase 2	GO:0008152
MA_10427064g0010	AUGMIN subunit 6-like	GO:0005819;GO:0009524;GO:0051011
MA_10427079g0030	NRT1 PTR FAMILY -like	GO:0005215;GO:0006857;GO:0016021
MA_10427098g0010	60S ribosomal L44	GO:0003735;GO:0005739;GO:0006412;GO:0022625
MA_10427145g0010	LEAF RUST 10 DISEASE-RESISTANCE LOCUS RECEPTOR-LIKE PROTEIN KINASE-like	GO:0000165;GO:0002831;GO:0004674;GO:0005886;GO:0006612;GO:0009595;GO:0009625;GO:0009697;GO:0009862;GO:0009867;GO:0009963;GO:0010200;GO:0010310;GO:0010363;GO:0016023;GO:0031348;GO:0042742;GO:0043900;GO:0050832
MA_10427168g0010	zeaxanthin chloroplastic isoform X3
MA_10427181g0010	histone H4-like	GO:0000786;GO:0003677;GO:0005634;GO:0006334
MA_10427209g0020	respiratory burst oxidase homolog A	GO:0000165;GO:0002679;GO:0005622;GO:0005887;GO:0006612;GO:0007231;GO:0009409;GO:0009414;GO:0009605;GO:0009611;GO:0009697;GO:0009733;GO:0009738;GO:0009862;GO:0009867;GO:0009873;GO:0010119;GO:0010228;GO:0010363;GO:0016174;GO:0016926;GO:0030968;GO:0031348;GO
MA_10427210g0020	---NA---
MA_10427223g0010	GIGANTEA
MA_10427251g0010	endo-1,3 1,4-beta-D-glucanase-like	GO:0016787
MA_10427254g0010	unknown
MA_10427257g0010	probable LRR receptor-like serine threonine- kinase At1g56130 isoform X2
MA_10427281g0010	sedoheptulose-1,7- chloroplastic	GO:0000023;GO:0000165;GO:0002831;GO:0005986;GO:0006098;GO:0006364;GO:0006612;GO:0009409;GO:0009570;GO:0009579;GO:0009595;GO:0009657;GO:0009697;GO:0009773;GO:0009862;GO:0009867;GO:0009941;GO:0010103;GO:0010200;GO:0010207;GO:0010310;GO:0010363;GO:0019252;GO
MA_10427295g0010	TIC 100	GO:0008356;GO:0009535;GO:0009658;GO:0009793;GO:0009941;GO:0010027;GO:0010228;GO:0016226;GO:0048481
MA_10427334g0010	importin subunit alpha
MA_10427335g0010	CHROMOSOME TRANSMISSION FIDELITY 7
MA_10427346g0010	light-harvesting complex 3 isotype chloroplastic	GO:0009535
MA_10427376g0010	C72B1_PINTA ame: Full=Abietadienol abietadienal oxidase Short= ame: Full=Cytochrome P450 720B1 ame: Full=Cytochrome P450 CYPA
MA_10427488g0010	potassium channel KAT3
MA_10427513g0010	bifunctional nuclease 2
MA_10427515g0010	cytochrome P450 CYP76AA26	GO:0016491
MA_10427532g0010	uncharacterized protein LOC110701578	GO:0016023
MA_10427579g0010	puromycin-sensitive aminopeptidase isoform X1
MA_10427616g0010	histidine-containing phosphotransfer 1	GO:0000160;GO:0005634;GO:0005737;GO:0009553;GO:0009927;GO:0016049;GO:0032440;GO:0051301;GO:0055114;GO:0080036
MA_10427662g0010	DUF4228 domain-containing	GO:0007165;GO:0010033
MA_10427666g0020	transcription termination factor chloroplastic-like
MA_10427712g0010	short-chain type dehydrogenase reductase-like	GO:0005515;GO:0016491;GO:0046685
MA_10427730g0010	PLASTID MOVEMENT IMPAIRED 1
MA_10427759g0010	trichome birefringence-like 25
MA_10427889g0020	plastocyanin	GO:0000271;GO:0006098;GO:0009543;GO:0009570;GO:0009637;GO:0009644;GO:0009657;GO:0009744;GO:0009825;GO:0009932;GO:0009965;GO:0010114;GO:0010155;GO:0010218;GO:0010817;GO:0017148;GO:0019344;GO:0042744;GO:0043481;GO:0045893;GO:0046686;GO:0046688;GO:0048767;GO
MA_10427903g0010	phosphatase 2C 57
MA_10427905g0010	cinnamoyl- reductase 1	GO:0000166;GO:0005829;GO:0009809;GO:0016621;GO:0019761;GO:0045552;GO:0050662;GO:0055114
MA_10427935g0010	unknown
MA_10427936g0010	peroxidase 42	GO:0004601;GO:0006979;GO:0020037;GO:0055114
MA_10427978g0010	NAD kinase chloroplastic-like isoform X2
MA_10427980g0010	haloacid dehalogenase-like hydrolase domain-containing At3g48420
MA_10427992g0020	O-acyltransferase WSD1-like
MA_10428013g0010	pyruvate kinase isozyme chloroplastic
MA_10428021g0010	dicarboxylate transporter chloroplastic	GO:0005739;GO:0006814;GO:0006833;GO:0009534;GO:0009624;GO:0009651;GO:0009750;GO:0009832;GO:0009941;GO:0015131;GO:0015139;GO:0015367;GO:0015743;GO:0016020;GO:0016049;GO:0016126;GO:0030243;GO:0055085
MA_10428033g0010	guard cell S-type anion channel SLAC1	GO:0005886;GO:0006820;GO:0006863;GO:0006873;GO:0008308;GO:0009270;GO:0009737;GO:0010037;GO:0010118;GO:0010193;GO:0016021;GO:0019901;GO:0050891
MA_10428049g0010	xylulose kinase
MA_10428061g0010	unknown
MA_10428062g0010	probable serine threonine- kinase At1g54610
MA_10428063g0010	serine carboxypeptidase 24 isoform X1
MA_10428063g0020	unknown
MA_10428080g0010	probable LRR receptor-like serine threonine- kinase At3g47570	GO:0016772
MA_10428090g0010	cytochrome P450 704C1
MA_10428132g0010	BURP domain RD22
MA_10428152g0020	serine threonine- kinase OXI1-like
MA_10428214g0010	plastid division PDV2	GO:0005515;GO:0031359;GO:0043572
MA_10428286g0010	Tryptophan tyrosine permease
MA_10428317g0010	caffeoyl- O-methyltransferase	GO:0009809;GO:0032259;GO:0042409;GO:0046872
MA_10428345g0020	prolycopene chloroplastic
MA_10428348g0010	pentatricopeptide repeat-containing At1g62350-like	GO:0008270;GO:0009507
MA_10428353g0020	triose phosphate phosphate chloroplastic-like	GO:0009534;GO:0009643;GO:0009941;GO:0015120;GO:0015297;GO:0015713;GO:0016021;GO:0019344;GO:0019684;GO:0035304;GO:0035436;GO:0071917
MA_10428363g0020	S-adenosyl-L-methionine-dependent methyltransferase
MA_10428368g0020	UDP-glycosyltransferase 74F2-like	GO:0035251
MA_10428383g0010	serine carboxypeptidase-like 20	GO:0016787
MA_10428386g0020	zinc finger CONSTANS-LIKE 16-like
MA_10428389g0010	serine threonine- kinase chloroplastic	GO:0000166;GO:0004672;GO:0009507;GO:0009579;GO:0016310;GO:0042549
MA_10428449g0010	DNA-directed RNA polymerase subunit beta
MA_10428462g0010	TIC chloroplastic	GO:0005381;GO:0006875;GO:0009706;GO:0015088;GO:0042803;GO:0045037
MA_10428563g0010	---NA---
MA_10428582g0010	ATG8-interacting 1 isoform X1	GO:0009987
MA_10428599g0010	amine oxidase	GO:0016719;GO:0052886;GO:0052887;GO:0052889;GO:0055114
MA_10428625g0010	pectinesterase 31	GO:0004091;GO:0005739;GO:0009505;GO:0030599;GO:0042545;GO:0045330;GO:0045488
MA_10428645g0010	probable inactive shikimate kinase like chloroplastic
MA_10428671g0010	unknown
MA_10428725g0010	growth hormone-regulated TBC 1	GO:0005097;GO:0005622;GO:0030048;GO:0032851;GO:0051645;GO:0051646;GO:0060151
MA_10428735g0010	DCD (Development and Cell Death) domain
MA_10428839g0010	3-oxoacyl-[acyl-carrier- ] synthase chloroplastic	GO:0000038;GO:0000096;GO:0004315;GO:0006546;GO:0006636;GO:0006733;GO:0006766;GO:0008652;GO:0009072;GO:0009106;GO:0009108;GO:0009117;GO:0009416;GO:0009570;GO:0009631;GO:0009695;GO:0009793;GO:0009832;GO:0015995;GO:0016049;GO:0016117;GO:0019216;GO:0019288;GO
MA_10428860g0010	LOW PSII ACCUMULATION chloroplastic	GO:0009507;GO:0009579;GO:0009657;GO:0010467;GO:0016070;GO:0019684;GO:0044085
MA_10428889g0010	TOC75- chloroplastic	GO:0005774;GO:0009658;GO:0010006;GO:0015450;GO:0031359;GO:0045037;GO:0048481;GO:0048598
MA_10428940g0010	LOW PSII ACCUMULATION chloroplastic isoform X1
MA_10428945g0010	psbP domain-containing chloroplastic	GO:0000023;GO:0005509;GO:0006098;GO:0009543;GO:0009570;GO:0009654;GO:0015979;GO:0019252;GO:0019288;GO:0019760;GO:0019898;GO:0043085
MA_10428974g0010	tRNA modification GTPase isoform X2	GO:0003924;GO:0005525;GO:0005622;GO:0006184;GO:0006400;GO:0006897;GO:0007264
MA_10429007g0010	---NA---
MA_10429019g0010	unknown
MA_10429044g0020	lambda class glutathione S-transferase	GO:0005829;GO:0019344;GO:0019761;GO:0042744;GO:0046686
MA_10429170g0010	ACT domain-containing ACR11
MA_10429177g0010	cellulose synthase A catalytic subunit 4 [UDP-forming]	GO:0007047;GO:0016021;GO:0016760;GO:0030244
MA_10429177g0020	cellulose synthase A catalytic subunit 3 [UDP-forming]-like
MA_10429255g0010	inorganic pyrophosphatase 2	GO:0016787
MA_10429280g0010	hydroquinone glucosyltransferase-like
MA_10429284g0010	mitochondrial
MA_10429294g0010	DEAD-box ATP-dependent RNA helicase 33
MA_10429301g0010	methylesterase 17
MA_10429309g0020	microtubule-associated 70-2-like
MA_10429326g0010	30S ribosomal S6 chloroplastic-like	GO:0003735;GO:0005840;GO:0006412;GO:0009535;GO:0010027;GO:0019843;GO:0042254
MA_10429332g0010	filament-like plant 4
MA_10429356g0010	uncharacterized protein LOC18428760
MA_10429446g0010	vegetative cell wall gp1-like isoform X2
MA_10429453g0010	---NA---
MA_10429474g0010	phagocyte signaling-impaired
MA_10429483g0020	---NA---
MA_10429530g0010	ATP-dependent protease La domain-containing isoform 1	GO:0004176;GO:0009507
MA_10429585g0010	RNA polymerase sigma factor sigB isoform X2	GO:0001053;GO:0003677;GO:0003700;GO:0003899;GO:0005515;GO:0006098;GO:0006352;GO:0006355;GO:0006364;GO:0006399;GO:0006833;GO:0009507;GO:0009637;GO:0009651;GO:0009750;GO:0009902;GO:0010027;GO:0010114;GO:0010218;GO:0016117;GO:0019288;GO:0071461;GO:0071482;GO
MA_10429604g0010	probable plastid-lipid-associated chloroplastic
MA_10429630g0030	unknown	GO:0000023;GO:0015996;GO:0019252
MA_10429661g0010	oxidoreductase TDA3	GO:0016491
MA_10429664g0020	2-alkenal reductase (NADP(+)-dependent)-like
MA_10429697g0010	thylakoid lumenal chloroplastic
MA_10429712g0010
MA_10429725g0010	lon protease 2-like	GO:0000165;GO:0004176;GO:0006355;GO:0006612;GO:0009570;GO:0009617;GO:0009862;GO:0009867;GO:0010207;GO:0010310;GO:0010363;GO:0031348;GO:0035304
MA_10429734g0010	pre translocase subunit chloroplastic
MA_10429750g0010	plant U-box
MA_10429761g0010	unknown	GO:0005886;GO:0009506
MA_10429786g0010	50S ribosomal chloroplastic-like
MA_10429808g0010	ribosomal RNA small subunit methyltransferase
MA_10429815g0020	BAHD acyltransferase DCR
MA_10429821g0010	thylakoid lumenal kDa chloroplastic	GO:0005515;GO:0006364;GO:0006636;GO:0009535;GO:0009543;GO:0009570;GO:0010027;GO:0015979;GO:0015995;GO:0016117;GO:0019288;GO:0030003;GO:0070838
MA_10429833g0010	COFACTOR ASSEMBLY OF COMPLEX C SUBUNIT B chloroplastic	GO:0006364;GO:0009507;GO:0010027;GO:0010190;GO:0010207;GO:0019288
MA_10429835g0010	C-factor-like isoform X2
MA_10429871g0010	---NA---
MA_10429872g0010	trafficking particle complex subunit 8
MA_10429894g0010	Fiber Fb34	GO:0005886;GO:0009506
MA_10429903g0010	SANT Myb domain	GO:0008152;GO:0016740
MA_10429914g0010
MA_10429941g0010	unknown
MA_10429943g0030	water-stress inducible
MA_10429943g0040	abscisic stress ripening
MA_10429973g0020	cytochrome P450 CYP76AA26	GO:0016491;GO:0046872
MA_10429993g0010	tyrosine decarboxylase 1
MA_10430027g0010	glutathione peroxidase
MA_10430051g0010	cytochrome P450 704C1-like	GO:0004497;GO:0005506;GO:0016023;GO:0016705
MA_10430096g0010	probable flavin-containing monooxygenase 1	GO:0004497;GO:0009626;GO:0009627;GO:0009870;GO:0010204;GO:0042742;GO:0050832;GO:0071456
MA_10430102g0010	Hemopexin D-tyrosyl-tRNA(Tyr) deacylase
MA_10430129g0020	aspartic ase nepenthesin-1	GO:0000041;GO:0010228;GO:0010413;GO:0016926;GO:0045492;GO:0050665
MA_10430139g0010	peptide methionine sulfoxide reductase A1-like	GO:0008113;GO:0009570;GO:0019538;GO:0034599;GO:0055114;GO:0080167
MA_10430146g0010	probable receptor kinase At1g49730
MA_10430156g0010	fatty acyl- reductase 2	GO:0005829;GO:0005886;GO:0008652;GO:0008705;GO:0009506;GO:0009651;GO:0009941;GO:0010584;GO:0046686;GO:0048046;GO:0080019
MA_10430161g0010	20 kDa chloroplastic-like	GO:0005507;GO:0005516;GO:0005524;GO:0005739;GO:0005829;GO:0006094;GO:0006096;GO:0006457;GO:0009409;GO:0009535;GO:0009570;GO:0009651;GO:0009658;GO:0009941;GO:0019288;GO:0019344;GO:0046686;GO:0048046;GO:0048481
MA_10430174g0010	iron-sulfur assembly chloroplastic	GO:0005198;GO:0009570;GO:0016226;GO:0042744;GO:0051536
MA_10430213g0010	RETICULATA-RELATED chloroplastic	GO:0005739;GO:0009706
MA_10430239g0010	glucuronoxylan 4-O-methyltransferase 1	GO:0010413;GO:0045492
MA_10430254g0020	flavonoid 3 -hydroxylase	GO:0005506;GO:0016491
MA_10430267g0010	probable aspartyl aminopeptidase
MA_10430373g0010	multiple organellar RNA editing factor chloroplastic mitochondrial-like	GO:0005515;GO:0005739;GO:0009507;GO:0016554;GO:0050897;GO:0080156
MA_10430387g0010	glutamyl-trna reductase chloroplastic	GO:0000166;GO:0016491;GO:0033014
MA_10430392g0010	uncharacterized LOC107793530	GO:0005634;GO:0006897;GO:0008168;GO:0016020;GO:0032259
MA_10430400g0010	Homoserine O-acetyltransferase	GO:0009507
MA_10430415g0010	K(+) efflux antiporter chloroplastic
MA_10430460g0010	probable pectinesterase pectinesterase inhibitor 51	GO:0005886;GO:0010075;GO:0016787
MA_10430476g0010	probable anion transporter chloroplastic
MA_10430480g0010	probable pectinesterase pectinesterase inhibitor 61
MA_10430496g0010	transporter arsB	GO:0016020;GO:0016023
MA_10430504g0030	kinesin NACK1	GO:0000166;GO:0000910;GO:0006996;GO:0007017;GO:0009555;GO:0009558;GO:0015630;GO:0022402;GO:0043234;GO:0044430
MA_10430507g0020	hypothetical protein, partial
MA_10430589g0010	unknown
MA_10430599g0010	ras-related RABC1
MA_10430693g0010	unknown
MA_10430756g0010	amino-acid permease BAT1 homolog
MA_10430790g0010	---NA---
MA_10430866g0010	red chlorophyll catabolite chloroplastic
MA_10430884g0010	ABC transporter G family member 3
MA_10430889g0010	unknown
MA_10430949g0010	UDP-sulfoquinovose chloroplastic
MA_10431002g0010	serine carboxypeptidase-like 20	GO:0004180;GO:0005773
MA_10431081g0010	iron-sulfur cluster biosynthesis family
MA_10431162g0010	chloroplastic
MA_10431216g0010	2-oxoglutarate-iron(II)-dependent oxygenase
MA_10431227g0020	pentatricopeptide repeat-containing mitochondrial-like
MA_10431239g0010	unknown	GO:0006661
MA_10431241g0010	30S ribosomal chloroplastic	GO:0003723;GO:0003735;GO:0006354;GO:0006412;GO:0009570;GO:0009773;GO:0009941;GO:0015935;GO:0019288;GO:0035304;GO:0042254
MA_10431268g0010	unknown	GO:0016023
MA_10431300g0010	chlorophyll a-b binding chloroplastic
MA_10431300g0020	chlorophyll a-b binding chloroplastic	GO:0005886;GO:0009535;GO:0009637;GO:0009765;GO:0009941;GO:0010114;GO:0010218;GO:0010287
MA_10431334g0010	probable linoleate 9S-lipoxygenase 5	GO:0008610;GO:0016491
MA_10431343g0010	EXECUTER chloroplastic	GO:0006950
MA_10431457g0010	50S ribosomal chloroplastic	GO:0003735;GO:0005840;GO:0006354;GO:0006412;GO:0009295;GO:0009570;GO:0009941;GO:0042254;GO:0042793;GO:0045893
MA_10431459g0010	sorbitol dehydrogenase	GO:0005829;GO:0008152;GO:0009506;GO:0016616;GO:0046872
MA_10431493g0010	chlorophyll a-b binding chloroplastic	GO:0009535;GO:0009637;GO:0009768;GO:0009941;GO:0010114;GO:0010218;GO:0010287
MA_10431532g0010	photosystem II reaction center W chloroplastic-like
MA_10431533g0010	peptidyl-prolyl cis-trans isomerase chloroplastic
MA_10431557g0010	elongation factor P
MA_10431582g0010	LETM1 and EF-hand domain-containing anon- mitochondrial	GO:0009941;GO:0010075
MA_10431583g0020	probable pectin methyltransferase QUA2 isoform X2	GO:0005774;GO:0005794;GO:0008168;GO:0009735;GO:0010289;GO:0048364;GO:0048367
MA_10431597g0020	epoxide hydrolase 4 isoform X2
MA_10431611g0010	BTB POZ domain-containing At1g63850
MA_10431615g0010	Calcium-binding EF-hand
MA_10431628g0010	unknown
MA_10431687g0010	basic leucine zipper 19-like
MA_10431693g0010	isoflavone reductase homolog
MA_10431698g0010	CSC1 ERD4	GO:0005774;GO:0005886;GO:0009506;GO:0009941;GO:0016023
MA_10431705g0020	glutamate decarboxylase
MA_10431708g0010	alpha-N-acetylglucosaminidase
MA_10431764g0010	fringe-related family	GO:0016757
MA_10431770g0010	heat shock 90- chloroplastic	GO:0005524;GO:0005739;GO:0005774;GO:0005829;GO:0006457;GO:0009408;GO:0009414;GO:0009570;GO:0009651;GO:0009658;GO:0009704;GO:0009793;GO:0009941;GO:0010157;GO:0048481;GO:0051082
MA_10431810g0010	nudix hydrolase chloroplastic-like isoform X1
MA_10431844g0010	Embryo defective isoform 1
MA_10431908g0020	probable LRR receptor-like serine threonine- kinase At4g29180 isoform X2
MA_10431940g0010	protease Do-like chloroplastic isoform X1
MA_10431963g0010	Acid phosphatase vanadium-dependent haloperoxidase-related
MA_10431982g0010	probable serine threonine- kinase dyrk2 isoform X1
MA_10432069g0020	4-coumarate-- ligase-like 5	GO:0004321;GO:0005777;GO:0009611;GO:0009695;GO:0009851;GO:0010033
MA_10432085g0010	uncharacterized aarF domain-containing kinase chloroplastic	GO:0000023;GO:0010287;GO:0015996;GO:0016301;GO:0016310;GO:0019252;GO:0043085
MA_10432111g0020	Lysine histidine transporter 1	GO:0016021
MA_10432146g0010	#NAME?	GO:0005507;GO:0005515;GO:0005739;GO:0006457;GO:0009570;GO:0009579;GO:0009793
MA_10432148g0010	30S ribosomal chloroplastic-like	GO:0003723;GO:0003735;GO:0006364;GO:0006412;GO:0009570;GO:0009902;GO:0010027;GO:0015935;GO:0015979;GO:0015995;GO:0019288
MA_10432158g0010	adenylate kinase chloroplastic	GO:0004017;GO:0005524;GO:0006354;GO:0009535;GO:0009941;GO:0015979;GO:0046939
MA_10432159g0020	pentatricopeptide repeat-containing At2g27610
MA_10432174g0010	translocase of chloroplast chloroplastic-like	GO:0004888;GO:0006606;GO:0009707;GO:0009855;GO:0009887;GO:0010051;GO:0045036;GO:0048439;GO:0048519
MA_10432225g0010	unknown
MA_10432225g0020	unknown
MA_10432238g0020	hypothetical protein CDL15_Pgr023142
MA_10432284g0020	lamin	GO:0005886;GO:0009987;GO:0031225;GO:0043231;GO:0044238;GO:0044444
MA_10432288g0010	TIP41 isoform X2
MA_10432313g0010	AAA+-type ATPase (ISS)
MA_10432402g0010	sucrose-phosphatase 2-like	GO:0003824;GO:0008152
MA_10432425g0010	metal tolerance 4	GO:0006812;GO:0008324;GO:0016021;GO:0055085
MA_10432456g0010	ECERIFERUM 1-like	GO:0005783;GO:0009414;GO:0010025;GO:0010143;GO:0042335;GO:0042742;GO:0043447;GO:0043668;GO:0046185;GO:0048653;GO:0050832;GO:0071771
MA_10432496g0010	NDR1 HIN1 12	GO:0051607
MA_10432498g0010	alpha beta-Hydrolases superfamily	GO:0000165;GO:0006355;GO:0006612;GO:0009535;GO:0009617;GO:0009862;GO:0009867;GO:0009941;GO:0010310;GO:0010363;GO:0031348;GO:0035304
MA_10432555g0010	sterol 14-demethylase	GO:0004497;GO:0005783;GO:0005886;GO:0008168;GO:0009055;GO:0016705;GO:0020037;GO:0032259;GO:0055114
MA_10432561g0010	translin
MA_10432566g0010	mTERF domain-containing mitochondrial	GO:0009536;GO:0009790;GO:0042793
MA_10432570g0010	---NA---
MA_10432580g0010	auxin response factor 2	GO:0005515;GO:0008285;GO:0009737;GO:0009911;GO:0010047;GO:0010150;GO:0010227;GO:0042744;GO:0043565;GO:0045892;GO:0048481
MA_10432583g0010	Glyoxalase-like domain	GO:0008152;GO:0009507;GO:0016702
MA_10432592g0010	DCC family chloroplastic
MA_10432627g0010	GNAT domain	GO:0016740
MA_10432633g0010	RAP domain-containing chloroplastic
MA_10432674g0010	V-type proton ATPase subunit D	GO:0000325;GO:0005774;GO:0005794;GO:0005886;GO:0006007;GO:0006623;GO:0006816;GO:0007030;GO:0007033;GO:0009651;GO:0015991;GO:0046961
MA_10432674g0020	V-type proton ATPase subunit D	GO:0000325;GO:0005774;GO:0005794;GO:0005886;GO:0006007;GO:0006623;GO:0006816;GO:0007030;GO:0007033;GO:0009651;GO:0015991;GO:0046961
MA_10432683g0020	unknown
MA_10432722g0010	GDSL esterase lipase At4g16230
MA_10432733g0020	receptor kinase At4g00960
MA_10432748g0010	probable L-type lectin-domain containing receptor kinase	GO:0005488;GO:0016301
MA_10432791g0010	flagellar radial spoke 5 isoform X1	GO:0000096;GO:0004033;GO:0006098;GO:0006546;GO:0006636;GO:0006766;GO:0008652;GO:0009072;GO:0009106;GO:0009108;GO:0009505;GO:0009570;GO:0009695;GO:0009902;GO:0009941;GO:0010027;GO:0015995;GO:0016117;GO:0019288;GO:0019761;GO:0034660;GO:0042793
MA_10432805g0020	histone	GO:0000786;GO:0003677;GO:0005515;GO:0005634;GO:0006334;GO:0008283;GO:0009536
MA_10432831g0010	50S ribosomal chloroplastic	GO:0003735;GO:0005840;GO:0006364;GO:0006412;GO:0009570;GO:0009941;GO:0010207;GO:0015995;GO:0016020;GO:0019288;GO:0045036
MA_10432862g0010	vestitone reductase
MA_10432869g0010	SAMBA isoform X1
MA_10432870g0020	cytochrome P450 monooxygenase CYP736B
MA_10432898g0010	probable LRR receptor-like serine threonine- kinase At3g47570	GO:0016740
MA_10432986g0010	probable pyridoxal 5 -phosphate synthase subunit PDX2	GO:0004359;GO:0005829;GO:0008615;GO:0009793;GO:0046982
MA_10432995g0010	probable inactive purple acid phosphatase 29	GO:0016023
MA_10433000g0020	delta-aminolevulinic acid dehydratase chloroplastic-like	GO:0004655;GO:0006098;GO:0006364;GO:0006782;GO:0009570;GO:0015995;GO:0046872
MA_10433005g0010	ferredoxin-dependent glutamate chloroplastic
MA_10433010g0010	UPF0603 chloroplastic	GO:0003993;GO:0006364;GO:0006636;GO:0009535;GO:0009543;GO:0009637;GO:0009657;GO:0009773;GO:0010114;GO:0010206;GO:0010207;GO:0010218;GO:0015995;GO:0016117;GO:0019288;GO:0019344;GO:0019761;GO:0035304
MA_10433021g0010	CBL-interacting kinase 5	GO:0016772
MA_10433023g0010	unknown
MA_10433052g0010	12-oxophytodienoate reductase 11	GO:0005829;GO:0009611;GO:0009695;GO:0009751;GO:0010150;GO:0010181;GO:0016629;GO:0046686;GO:0055114
MA_10433174g0020	G-type lectin S-receptor-like serine threonine- kinase At2g19130	GO:0000166;GO:0004672;GO:0016020;GO:0016023;GO:0016310
MA_10433177g0020	heme-binding chloroplastic	GO:0009535;GO:0010287
MA_10433243g0010	DNA (cytosine-5)-methyltransferase DRM2-like isoform X1
MA_10433314g0010	thioredoxin chloroplastic	GO:0006662;GO:0006833;GO:0008047;GO:0009055;GO:0009534;GO:0009570;GO:0009651;GO:0009750;GO:0015035;GO:0043085;GO:0045454
MA_10433350g0010	galactan beta-1,4-galactosyltransferase GALS1-like
MA_10433355g0010	cinnamoyl- reductase 1	GO:0000166;GO:0005829;GO:0009809;GO:0016621;GO:0019761;GO:0045552;GO:0050662;GO:0055114
MA_10433395g0010	cell division topological specificity factor chloroplastic	GO:0009706;GO:0010020;GO:0042802;GO:0051117;GO:0051301
MA_10433400g0010	50S ribosomal chloroplastic	GO:0003735;GO:0005840;GO:0006412;GO:0009570;GO:0009579;GO:0009793;GO:0009941;GO:0045036
MA_10433439g0010	isoleucine--tRNA cytoplasmic
MA_10433452g0010	short-chain dehydrogenase reductase 2a-like
MA_10433456g0010	7-deoxyloganetin glucosyltransferase-like
MA_10433465g0010	unknown
MA_10433499g0020	trihelix transcription factor GT-2-like
MA_10433550g0010	homogentisate chloroplastic
MA_10433568g0010	amidase	GO:0016787
MA_10433575g0010	unknown
MA_10433619g0010	Rubredoxin 1
MA_10433652g0010	peptide methionine sulfoxide reductase chloroplastic	GO:0008113;GO:0009536;GO:0055114
MA_10433659g0010	ATP synthase gamma chloroplastic
MA_10433674g0010	dihydrolipoyllysine-residue acetyltransferase component 5 of pyruvate dehydrogenase chloroplastic
MA_10433687g0040	cytochrome P450 89A2-like	GO:0005506;GO:0005739;GO:0005783;GO:0016023;GO:0019825
MA_10433694g0010	2-methylene-furan-3-one reductase	GO:0000096;GO:0000166;GO:0003960;GO:0006546;GO:0006636;GO:0006733;GO:0006766;GO:0008270;GO:0008652;GO:0009072;GO:0009106;GO:0009108;GO:0009117;GO:0009409;GO:0009416;GO:0009570;GO:0009579;GO:0009695;GO:0009941;GO:0010264;GO:0010319;GO:0015995;GO:0016117;GO
MA_10433730g0010	chloroplastic	GO:0006364;GO:0009534;GO:0009657;GO:0009941;GO:0010207;GO:0010264;GO:0016787;GO:0019761;GO:0043085
MA_10433782g0010	cytochrome P450 CYP76AA26
MA_10433782g0020	cytochrome P450 CYP76AA24	GO:0016491;GO:0046872
MA_10433789g0010	glycine--tRNA mitochondrial 1-like	GO:0004820;GO:0005524;GO:0005739;GO:0005829;GO:0006094;GO:0006426;GO:0007010;GO:0010498;GO:0046686
MA_10433821g0010	cell division chloroplastic	GO:0004872;GO:0005515;GO:0005525;GO:0005786;GO:0006364;GO:0006614;GO:0009534;GO:0009772;GO:0009902;GO:0010027;GO:0010207;GO:0010267;GO:0017111;GO:0019288;GO:0035196;GO:0035304;GO:0042793;GO:0045038;GO:0045893;GO:0051301;GO:0051607
MA_10433825g0010	NHL repeat-containing 2 isoform X2	GO:0000023;GO:0008801;GO:0009534;GO:0009570;GO:0009773;GO:0009902;GO:0010027;GO:0016117;GO:0016491;GO:0016787;GO:0019252;GO:0019288;GO:0034660
MA_10433842g0010	15-cis-zeta-carotene chloroplastic	GO:0009507;GO:0016120
MA_10433849g0020	trafficking particle complex subunit 4	GO:0005801;GO:0006888;GO:0010264
MA_10433855g0010	ribulose bisphosphate carboxylase oxygenase chloroplastic isoform X1	GO:0005524;GO:0009753;GO:0010150
MA_10433955g0020	magnesium-protoporphyrin IX monomethyl ester [oxidative] chloroplastic
MA_10434044g0010	peptidyl-prolyl cis-trans isomerase FKBP20- chloroplastic isoform X2
MA_10434075g0010	33 kDa chloroplastic	GO:0009536
MA_10434087g0010	probable disease resistance At4g33300
MA_10434104g0010	E3 ubiquitin- ligase RHA1B-like	GO:0004842;GO:0016567
MA_10434168g0010	rhomboid mitochondrial	GO:0005886
MA_10434213g0010	LOB domain-containing 12-like
MA_10434226g0010	magnesium transporter MRS2-3
MA_10434238g0010	Late embryogenesis abundant	GO:0005739
MA_10434239g0010	scopoletin glucosyltransferase-like
MA_10434280g0010	probable inactive purple acid phosphatase 16
MA_10434291g0010	NAD(P)-binding Rossmann-fold superfamily isoform 3	GO:0000166;GO:0006979;GO:0009579;GO:0010287
MA_10434301g0010	purple acid phosphatase 22-like	GO:0003993;GO:0004722;GO:0016036;GO:0019375;GO:0045892;GO:0046872
MA_10434402g0010	alcohol dehydrogenase-like 4	GO:0009873;GO:0016491;GO:0046872
MA_10434413g0010	unknown
MA_10434422g0010	nifU chloroplastic	GO:0005198;GO:0005506;GO:0009507;GO:0009658;GO:0016226;GO:0051536
MA_10434424g0010	cytochrome P450 mono-oxygenase	GO:0005506;GO:0016705;GO:0019825
MA_10434455g0010	unknown
MA_10434495g0020	HOTHEAD-like isoform X1
MA_10434506g0010	zinc finger CCCH domain-containing 15 homolog
MA_10434536g0010	FLUORESCENT IN BLUE chloroplastic isoform X2	GO:0000304;GO:0005515;GO:0006364;GO:0006546;GO:0006636;GO:0006655;GO:0006733;GO:0006766;GO:0009073;GO:0009106;GO:0009108;GO:0009117;GO:0009416;GO:0009535;GO:0009695;GO:0009941;GO:0009965;GO:0015995;GO:0016117;GO:0019216;GO:0019288;GO:0019344;GO:0019748;GO
MA_10434670g0010	omega-6 fatty acid chloroplastic	GO:0000096;GO:0006546;GO:0006636;GO:0006655;GO:0006733;GO:0006766;GO:0008652;GO:0009072;GO:0009106;GO:0009108;GO:0009117;GO:0009695;GO:0009941;GO:0010205;GO:0015995;GO:0016117;GO:0019216;GO:0019288;GO:0019748;GO:0035304;GO:0044272;GO:0045485
MA_10434753g0010	cytochrome c biogenesis chloroplastic	GO:0000023;GO:0006655;GO:0009536;GO:0009965;GO:0010027;GO:0016117;GO:0016556;GO:0017004;GO:0019252;GO:0019288;GO:0030154;GO:0043085
MA_10434762g0010	unknown	GO:0009535;GO:0010287
MA_10434807g0010	IAA-amino acid hydrolase ILR1-like 5	GO:0008152;GO:0010178
MA_10434819g0010	stilbene synthase
MA_10434823g0010	3-hexulose-6-phosphate isomerase
MA_10434836g0010	---NA---
MA_10434837g0010	OVEREXPRESSOR OF CATIONIC PEROXIDASE 3	GO:0005739;GO:0009536
MA_10434897g0010	phosphomethylpyrimidine chloroplastic isoform X3	GO:0000023;GO:0006098;GO:0009228;GO:0009570;GO:0010266;GO:0016045;GO:0019252;GO:0019288;GO:0019760;GO:0043085;GO:0051536;GO:0080041
MA_10434905g0010	copper transporter 6-like	GO:0005375;GO:0005773;GO:0006825;GO:0007275;GO:0009987
MA_10434977g0010	probable inactive purple acid phosphatase 2	GO:0003993;GO:0004722;GO:0005739;GO:0006109;GO:0009507;GO:0016023;GO:0016311;GO:0046872
MA_10435053g0010	lecithin-cholesterol acyltransferase-like 1	GO:0016023;GO:0016746
MA_10435071g0010	xanthoxin dehydrogenase-like
MA_10435102g0010	ferredoxin-dependent glutamate chloroplastic
MA_10435112g0010	---NA---
MA_10435178g0020	DMR6-LIKE OXYGENASE 1-like
MA_10435191g0020	Zinc finger CCCH domain-containing 24	GO:0000741;GO:0005488;GO:0005622;GO:0006606;GO:0008152;GO:0009560;GO:0016740
MA_10435193g0010	rossmann-fold NAD(P)-binding domain
MA_10435233g0020	probable carboxylesterase 15
MA_10435278g0010	chloroplastic
MA_10435302g0010	UPSTREAM OF FLC-like
MA_10435334g0020	A Chain Structure Of A Three-Domain Sesquiterpene Synthase: A Prospective Target For Advanced Biofuels Production
MA_10435335g0010	LRK1
MA_10435364g0010	manganese-dependent ADP-ribose CDP-alcohol diphosphatase	GO:0004722
MA_10435385g0010	zinc finger CCCH domain-containing ZFN-like	GO:0003677;GO:0004518
MA_10435433g0010	unknown
MA_10435476g0020
MA_10435476g0030
MA_10435492g0010	thylakoid lumenal 29 kDa chloroplastic isoform X2
MA_10435501g0020	ricin B-like lectin R40G3
MA_10435541g0010	mitochondrial inner membrane protease subunit 2-like	GO:0005774
MA_10435566g0010	tubulin-folding cofactor B	GO:0005634;GO:0007021;GO:0009524;GO:0009536;GO:0009790;GO:0051301
MA_10435618g0010	zeaxanthin epoxidase	GO:0006725;GO:0009507;GO:0009540;GO:0009688;GO:0009737;GO:0016020;GO:0016123;GO:0022900;GO:0052662;GO:0052663
MA_10435626g0040	probable ribose-5-phosphate isomerase chloroplastic	GO:0004751;GO:0009052;GO:0009535;GO:0009570;GO:0009941;GO:0042742
MA_10435639g0010	probable cellulose synthase A catalytic subunit 5 [UDP-forming]	GO:0016020;GO:0016740;GO:0046872;GO:0071841
MA_10435639g0020	probable cellulose synthase A catalytic subunit 5 [UDP-forming]
MA_10435644g0010	unknown
MA_10435674g0010	glutathione chloroplastic	GO:0004363;GO:0005524;GO:0006750
MA_10435710g0010	PREDICTED: uncharacterized protein LOC104589156 isoform X1
MA_10435712g0010	thioredoxin domain-containing 9 homolog	GO:0005622;GO:0019932
MA_10435737g0010	flavonol synthase
MA_10435764g0010	chitinase 1
MA_10435802g0010	unknown
MA_10435817g0010	Late embryogenesis abundant LEA-14	GO:0009506;GO:0046658
MA_10435831g0010	isoflavone reductase homolog
MA_10435866g0010	cytochrome C oxidase subunit	GO:0005488
MA_10435867g0010	alcohol
MA_10435876g0010	probable leucine-rich repeat receptor kinase At5g49770	GO:0000166;GO:0004674;GO:0005739;GO:0006468;GO:0007165;GO:0010413;GO:0016023;GO:0045492
MA_10435896g0010	calcium-dependent phosphotriesterase superfamily
MA_10435897g0010	probable LRR receptor-like serine threonine- kinase At3g47570
MA_10435933g0010	probable LRR receptor-like serine threonine- kinase At1g56130
MA_10435955g0010	2-methyl-3-buten-2-ol synthase
MA_10435955g0020	2-methyl-3-buten-2-ol synthase
MA_10435955g0030	2-methyl-3-buten-2-ol synthase
MA_10435966g0030	tRNA-dihydrouridine(47) synthase [NAD(P)(+)]-like
MA_10435975g0010	ankyrin repeat domain-containing chloroplastic
MA_10435992g0010	unknown	GO:0009535;GO:0009902;GO:0009965;GO:0010027;GO:0016117;GO:0030154;GO:0034660;GO:0042793
MA_10436030g0010	LEAF RUST 10 DISEASE-RESISTANCE LOCUS RECEPTOR-LIKE PROTEIN KINASE-like isoform X1	GO:0016023
MA_10436045g0010	long-chain-alcohol oxidase FAO2
MA_10436056g0010	probable ubiquitin-conjugating enzyme E2 23
MA_10436068g0010	malate dehydrogenase	GO:0000166;GO:0005634;GO:0005774;GO:0005794;GO:0005829;GO:0005886;GO:0006094;GO:0006096;GO:0006099;GO:0006108;GO:0006833;GO:0006972;GO:0007030;GO:0009266;GO:0009506;GO:0009570;GO:0009651;GO:0010043;GO:0030060;GO:0044262;GO:0046686;GO:0048046
MA_10436088g0010	probable serine threonine- kinase abkC	GO:0005739;GO:0016772
MA_10436145g0010	F-box only 6
MA_10436186g0010	ferrochelatase- chloroplastic-like	GO:0004325;GO:0006783
MA_10436188g0010	NAD kinase chloroplastic-like isoform X1	GO:0003951;GO:0005516;GO:0008152;GO:0009507
MA_10436193g0010	nifU chloroplastic
MA_10436223g0010	probable plastid-lipid-associated chloroplastic
MA_10436232g0010	orange 1
MA_10436240g0010	PREDICTED: uncharacterized protein LOC104598037
MA_10436249g0010	probable 2-carboxy-D-arabinitol-1-phosphatase	GO:0016853
MA_10436257g0010	TIC chloroplastic	GO:0000272;GO:0005982;GO:0009664;GO:0009941;GO:0010075
MA_10436260g0010	Alpha-L-arabinofuranosidase 1	GO:0005773;GO:0009044;GO:0009505;GO:0010413;GO:0045492;GO:0045493;GO:0046556;GO:0048046
MA_10436268g0010	peptidyl-prolyl cis-trans isomerase FKBP17- chloroplastic
MA_10436282g0010	probable mitochondrial-processing peptidase subunit mitochondrial	GO:0004222;GO:0005618;GO:0005730;GO:0005741;GO:0005750;GO:0005758;GO:0005759;GO:0005774;GO:0006098;GO:0006511;GO:0008270;GO:0009507;GO:0009651;GO:0009853;GO:0046686;GO:0051788;GO:0080129
MA_10436362g0020	RNA-binding 1	GO:0000166;GO:0000398;GO:0017069
MA_10436368g0010	Src homology-3 domain
MA_10436377g0010	---NA---
MA_10436385g0010	ketohexokinase-like isoform X1	GO:0009507;GO:0016301
MA_10436405g0010	alanine--tRNA chloroplastic mitochondrial isoform X3
MA_10436408g0010	large proline-rich BAG6-like isoform X1
MA_10436440g0030	high mobility group B 1	GO:0005488;GO:0043229
MA_10436441g0020	LRR receptor
MA_10436457g0010	DNA polymerase I chloroplastic mitochondrial	GO:0003676;GO:0003887;GO:0005739;GO:0006264;GO:0006302;GO:0009295;GO:0009507;GO:0033259
MA_10436461g0010	prolycopene chloroplastic	GO:0009055;GO:0009507;GO:0009662;GO:0016117;GO:0046608;GO:0051786;GO:0055114
MA_10436464g0010	TRIGALACTOSYLDIACYLGLYCEROL chloroplastic
MA_10436469g0010	uncharacterized protein LOC110872875 isoform X3
MA_10436486g0010	unknown
MA_10436489g0010	ribonuclease III domain-containing chloroplastic	GO:0003723;GO:0004525;GO:0010027;GO:0010267;GO:0019288;GO:0035196;GO:0051607
MA_10436505g0020	probable inactive purple acid phosphatase 2	GO:0003993;GO:0005739;GO:0006109;GO:0009507;GO:0016023;GO:0016311
MA_10436520g0010	hypothetical protein 0_1679_01, partial
MA_10436520g0020	uncharacterized protein LOC18426596 isoform X1
MA_10436581g0010	lipid transfer VAS
MA_10436606g0010	copper-transporting ATPase chloroplastic
MA_10436615g0020	probable transaldolase
MA_10436663g0010	cinnamoyl- reductase 1	GO:0000166;GO:0005829;GO:0009809;GO:0016621;GO:0019761;GO:0045552;GO:0050662;GO:0055114
MA_10436683g0010	histidine--tRNA chloroplastic mitochondrial
MA_10436687g0010	cellulose synthase E6	GO:0016740
MA_10436708g0010	trichome birefringence-like 6	GO:0007127;GO:0030244
MA_10436713g0020	L-ascorbate oxidase-like
MA_10436739g0010	nephrocystin-3 isoform X2
MA_10436768g0010	UDP-N-acetylmuramoyl-L-alanyl-D-glutamate--2,6-diaminopimelate ligase
MA_10436789g0010	ABC transporter G family member 7	GO:0005524;GO:0006200;GO:0006810;GO:0009941;GO:0015416;GO:0043190
MA_10436816g0010	arsenical pump-driving ATPase	GO:0005524;GO:0005739;GO:0006200;GO:0006820;GO:0009570;GO:0015446;GO:0016020;GO:0071722
MA_10436826g0010	isoaspartyl peptidase L-asparaginase 1	GO:0004067;GO:0005829;GO:0006516;GO:0033345;GO:0051604
MA_10436831g0010	chloroplastic	GO:0006364;GO:0009707;GO:0009902;GO:0010027;GO:0010207;GO:0035304;GO:0042793;GO:0045893
MA_10436840g0010	G-type lectin S-receptor-like serine threonine- kinase At2g19130
MA_10436847g0010	unknown	GO:0009507;GO:0010027;GO:0019288
MA_10436891g0010	cytokinin hydroxylase-like
MA_10436923g0010	unknown	GO:0006098;GO:0009570;GO:0009941;GO:0009965;GO:0010027;GO:0016117;GO:0030154;GO:0048046
MA_10436979g0010	UPF0481 At3g02645
MA_10437027g0010	ABC transporter F family member 5	GO:0000085;GO:0000123;GO:0003677;GO:0005215;GO:0005515;GO:0005524;GO:0006200;GO:0009410;GO:0009624;GO:0009640;GO:0009908;GO:0010015;GO:0010388;GO:0010484;GO:0016567;GO:0016571;GO:0016573;GO:0016579;GO:0016887;GO:0043687;GO:0045893
MA_10437032g0010	copper chaperone for superoxide chloroplastic cytosolic	GO:0006878;GO:0008270;GO:0009570;GO:0015680;GO:0016532;GO:0019430;GO:0055114
MA_10437044g0040
MA_10437070g0020	argininosuccinate chloroplastic
MA_10437095g0010	CHAPERONE-LIKE PROTEIN OF chloroplastic
MA_10437105g0010	probable Xaa-Pro aminopeptidase P
MA_10437115g0010	WAT1-related chloroplastic	GO:0009507;GO:0016020
MA_10437122g0020	phospho-2-dehydro-3-deoxyheptonate aldolase chloroplastic-like
MA_10437148g0010	catalase isozyme 1	GO:0004096;GO:0005618;GO:0005739;GO:0005773;GO:0005886;GO:0006995;GO:0009409;GO:0009416;GO:0009514;GO:0009570;GO:0009737;GO:0009941;GO:0009970;GO:0016036;GO:0020037;GO:0022626;GO:0042744;GO:0046686;GO:0048046;GO:0050897;GO:0055114
MA_10437179g0010	DUF4864 domain-containing
MA_10437191g0010	peptide chain release factor chloroplastic
MA_10437197g0020	ATP-binding cassette transporter
MA_10437203g0020	cysteine-rich receptor kinase 42	GO:0005488;GO:0016301
MA_10437223g0020	fatty-acid-binding 3	GO:0005504;GO:0006631;GO:0009570;GO:0016872
MA_10437236g0010	pentatricopeptide repeat-containing At3g59040	GO:0009536
MA_10437246g0020	unknown
MA_10437260g0010	GTP-binding chloroplastic	GO:0000166;GO:0003924;GO:0006364;GO:0009416;GO:0009570;GO:0009658;GO:0009706;GO:0009793;GO:0010027;GO:0016556
MA_10437269g0010	lycopene epsilon chloroplastic
MA_10437278g0030	sialyltransferase 1	GO:0008373;GO:0016020
MA_104409g0010	fructose-1,6- cytosolic	GO:0005634;GO:0005829;GO:0005983;GO:0005986;GO:0006000;GO:0009737;GO:0009750;GO:0015979;GO:0030388;GO:0032440;GO:0042132;GO:0055114
MA_10447g0010	---NA---
MA_10520g0010	heterogeneous nuclear ribonucleo H3 isoform X2	GO:0005488
MA_105321g0010	cysteine-rich receptor kinase 2	GO:0000166;GO:0004672;GO:0016310
MA_106749g0010	serine carboxypeptidase 24	GO:0004185;GO:0005615;GO:0006508;GO:0009742;GO:0044464
MA_10735g0010	proteasome assembly chaperone 2	GO:0009536
MA_10743g0010	probable sucrose-phosphate synthase 2	GO:0001666;GO:0019375;GO:0046524
MA_10744g0010	ATP synthase delta chloroplastic	GO:0000165;GO:0002831;GO:0006098;GO:0006364;GO:0006612;GO:0009409;GO:0009535;GO:0009595;GO:0009697;GO:0009772;GO:0009773;GO:0009862;GO:0009867;GO:0009941;GO:0010027;GO:0010200;GO:0010207;GO:0010287;GO:0010310;GO:0010319;GO:0010363;GO:0015995;GO:0019252;GO
MA_108007g0020	reactive Intermediate Deaminase chloroplastic
MA_108278g0010	magnesium-chelatase subunit chloroplastic	GO:0000166;GO:0005739;GO:0009507;GO:0015995;GO:0016851
MA_108439g0010
MA_108616g0010	phosphoglycerate kinase	GO:0005789;GO:0005886;GO:0006506;GO:0016021;GO:0016301
MA_10922g0010	4-coumarate-- ligase-like 5	GO:0005777;GO:0009611;GO:0009620;GO:0009695;GO:0009698;GO:0009753;GO:0010200;GO:0016207
MA_109238g0010	peptidoglycan-binding domain-containing family	GO:0016998
MA_109451g0010	DDT domain	GO:0005634;GO:0006606;GO:0008565;GO:0009535;GO:0015996
MA_109497g0010	DUF239 domain-containing DUF4409 domain-containing
MA_10994g0010	unknown	GO:0032502
MA_110029g0010	E3 ubiquitin- ligase RING1-like	GO:0008270
MA_110053g0010	pentatricopeptide repeat-containing chloroplastic	GO:0005515;GO:0009507;GO:0009658;GO:0009793;GO:0042793
MA_110270g0010	L-ascorbate peroxidase cytosolic
MA_110306g0010	vesicle-associated membrane 721
MA_110317g0010	dirigent
MA_110653g0010	polynucleotide adenylyltransferase family
MA_11074g0010	pentatricopeptide repeat-containing chloroplastic	GO:0004519;GO:0009507;GO:0016556;GO:0031425
MA_111003g0010	polyadenylate-binding 2	GO:0000166;GO:0003723
MA_111254g0010	probable bifunctional methylthioribulose-1-phosphate dehydratase enolase-phosphatase E1 1
MA_111912g0010	unknown
MA_112645g0010	transcription termination factor chloroplastic	GO:0009507
MA_112694g0010	GDP-fucose O-fucosyltransferase
MA_112757g0010	acetate butyrate-- ligase peroxisomal	GO:0003987;GO:0005777;GO:0006083;GO:0006097;GO:0008756;GO:0016208;GO:0019605;GO:0047760
MA_113047g0010	trihelix transcription factor ASIL1-like	GO:0003700;GO:0006355
MA_11322g0010	myb-related	GO:0003677;GO:0003700;GO:0006355;GO:0008270;GO:0009651;GO:0009723;GO:0009737;GO:0009739;GO:0009751;GO:0009753;GO:0046686
MA_1137731g0020	unknown
MA_11380g0030	Nucleolin 2
MA_114154g0010	unknown	GO:0006098;GO:0009535;GO:0009658;GO:0009773;GO:0015995;GO:0045893;GO:0080167
MA_114452g0010	transferring glycosyl group transferase	GO:0005773;GO:0016757
MA_114511g0010	---NA---
MA_114608g0010	unknown
MA_114783g0010	L-type lectin-domain containing receptor kinase -like	GO:0000165;GO:0000166;GO:0004672;GO:0005622;GO:0005886;GO:0006355;GO:0006612;GO:0006944;GO:0006995;GO:0009555;GO:0009697;GO:0009862;GO:0009867;GO:0010310;GO:0010363;GO:0016310;GO:0031348;GO:0035304;GO:0042742;GO:0043069;GO:0050832
MA_115208g0010	LST8 homolog isoform X2
MA_115261g0010	unknown	GO:0002679;GO:0005622;GO:0009611;GO:0009612;GO:0009693;GO:0010200;GO:0030968;GO:0035556;GO:0052542
MA_115734g0010	ribonuclease E G chloroplastic
MA_11594g0010	protease Do-like chloroplastic isoform X2
MA_1163813g0010	pinene synthase
MA_11645g0010	alcohol
MA_116809g0010	chloroplastic isoform X1
MA_117901g0010	membrane metalloprotease chloroplastic	GO:0004222;GO:0006508;GO:0009658;GO:0009706;GO:0010207
MA_118216g0010	probable galacturonosyltransferase 7	GO:0005794;GO:0010075;GO:0010228;GO:0010289;GO:0016926;GO:0047262;GO:0050665
MA_118674g0010	probable galacturonosyltransferase 13 isoform X1	GO:0010413;GO:0016051;GO:0047262;GO:0070882
MA_118702g0010	trans-cinnamate 4-monooxygenase	GO:0009055;GO:0016710;GO:0020037;GO:0055114
MA_118719g0010	stress enhanced chloroplastic
MA_118743g0010	beta-1,3-galactosyltransferase pvg3-like	GO:0016020;GO:0016023;GO:0016757
MA_118815g0010	pyruvate dehydrogenase E1 component subunit beta- chloroplastic-like	GO:0004739;GO:0004802;GO:0006084;GO:0006598;GO:0006633;GO:0008270;GO:0009570;GO:0009611;GO:0009805;GO:0009941;GO:0010240;GO:0016126;GO:0016132;GO:0042398;GO:0048868
MA_11912g0010	photosystem I assembly factor chloroplastic	GO:0000023;GO:0005634;GO:0005739;GO:0009570;GO:0009941;GO:0010027;GO:0019252;GO:0043085
MA_119766g0010
MA_119926g0020	ATP synthase gamma chloroplastic
MA_12000g0010	60S ribosomal L10a
MA_120336g0020	polyunsaturated fatty acid elongase
MA_120628g0010	unknown
MA_120779g0010	E3 ubiquitin- ligase At1g63170
MA_120841g0010	---NA---
MA_121026g0010	histone deacetylase 8	GO:0004407;GO:0016575
MA_12107g0010	phenylalanine--tRNA chloroplastic mitochondrial
MA_121263g0010	heavy metal-associated isoprenylated plant 7
MA_12201g0010	photosystem II core complex s chloroplastic-like	GO:0009536;GO:0016020
MA_122077g0010	chloroplastic	GO:0003756;GO:0006098;GO:0006364;GO:0009535;GO:0009570;GO:0009657;GO:0010206;GO:0010207;GO:0031072;GO:0035304;GO:0051082
MA_122179g0010	ribosomal RNA small subunit methyltransferase B isoform X1
MA_122492g0010	pyrophosphate-energized vacuolar membrane proton pump	GO:0004427;GO:0005774;GO:0009678;GO:0015992;GO:0016021
MA_122505g0010	pre-mRNA-splicing factor cwf23
MA_122661g0010	stigma-specific STIG1 4
MA_122722g0010	NRT1 PTR FAMILY
MA_122962g0010	auxin transporter 2	GO:0009653;GO:0016020;GO:0044464;GO:0048364;GO:0050896
MA_123046g0010	auxin-responsive IAA26-like isoform X1	GO:0009987
MA_123309g0010	CCG-binding 1
MA_123360g0010	cysteine-rich receptor kinase 2	GO:0016772
MA_123466g0010	pentatricopeptide repeat-containing chloroplastic
MA_123833g0010	multiple organellar RNA editing factor mitochondrial
MA_124056g0010	phenylcoumaran benzylic ether reductase
MA_12408g0010	unknown
MA_124140g0010	stromal 70 kDa heat shock-related chloroplastic	GO:0005524;GO:0005634;GO:0005739;GO:0006457;GO:0009408;GO:0009409;GO:0009570;GO:0009579;GO:0009658;GO:0009941;GO:0032440;GO:0045036;GO:0046686;GO:0048481;GO:0051082;GO:0055114
MA_124714g0010	uncharacterized oxidoreductase At4g09670	GO:0000166;GO:0005829;GO:0016491;GO:0055114
MA_124887g0010	transcription factor MYB4	GO:0003677;GO:0003700;GO:0006598;GO:0006857;GO:0009611;GO:0009751;GO:0009753;GO:0009805;GO:0010224;GO:0042398;GO:0045892;GO:2000762
MA_124947g0010	SAC3 family C isoform X1	GO:0048573
MA_125282g0010	unknown
MA_125473g0010	fatty acyl- reductase 2
MA_125677g0010	unknown
MA_125830g0010	immune-associated nucleotide-binding 9-like
MA_126188g0010	zinc finger 8-like
MA_127632g0020	uncharacterized aarF domain-containing kinase chloroplastic isoform X1
MA_127799g0010	UPF0047 -like
MA_1279046g0010	oligopeptide transporter 4-like
MA_127981g0010	auxin response factor 3	GO:0005488;GO:0006351;GO:0009725;GO:0050794
MA_128164g0010	MADS-box family transcription factor
MA_128169g0010	ATP synthase subunit b chloroplastic	GO:0006811;GO:0007165;GO:0009117;GO:0009535;GO:0009814;GO:0009941;GO:0019684;GO:0031323;GO:0031347;GO:0042742;GO:0044085;GO:0044249;GO:0044260;GO:0046483;GO:0071310;GO:0071842
MA_129206g0010	chlorophyll a-b binding chloroplastic-like	GO:0009507;GO:0009765;GO:0016020
MA_129451g0010	divinyl chlorophyllide a 8-vinyl- chloroplastic	GO:0000166;GO:0006098;GO:0006364;GO:0006636;GO:0008171;GO:0009073;GO:0009534;GO:0009941;GO:0009965;GO:0015995;GO:0016020;GO:0016117;GO:0019288;GO:0019344;GO:0030154;GO:0032259;GO:0045893;GO:0046983;GO:0051744
MA_129653g0010	probable beta-D-xylosidase 2	GO:0005975;GO:0009505;GO:0010214;GO:0046556;GO:0048046
MA_129930g0010	Fructose-bisphosphate aldolase	GO:0004332;GO:0006096
MA_129980g0010	chaperonin-like chloroplastic
MA_130303g0010	ribonuclease P subunit p25	GO:0003676
MA_130334g0010	---NA---
MA_130348g0010	probable phosphatase 2C 55 isoform X1
MA_130415g0010	omega-6 fatty acid chloroplastic	GO:0000096;GO:0006546;GO:0006636;GO:0006655;GO:0006733;GO:0006766;GO:0008652;GO:0009072;GO:0009106;GO:0009108;GO:0009117;GO:0009695;GO:0009941;GO:0010205;GO:0015995;GO:0016117;GO:0019216;GO:0019288;GO:0019748;GO:0035304;GO:0044272;GO:0045485
MA_13061g0010	far upstream element-binding 2-like
MA_131067g0010	heavy metal-associated isoprenylated plant 3-like
MA_131460g0010	NADH dehydrogenase [ubiquinone] iron-sulfur mitochondrial
MA_131587g0010	chlorophyll a b-binding
MA_131607g0010	aspartic ase oryzasin-1-like
MA_132027g0010	GLUTAMINE DUMPER 5
MA_132558g0010	thylakoid lumenal 19 kDa chloroplastic	GO:0009523;GO:0009536
MA_132921g0010	4-coumarate-- ligase-like 7
MA_133071g0010	E3 ubiquitin- ligase RNF185 isoform X1
MA_13307g0020	unknown
MA_133089g0010	tetratricopeptide repeat domain-containing chloroplastic-like isoform X2
MA_133474g0010	chloroplastic mitochondrial
MA_13356g0010	Glyoxalase_2 domain-containing
MA_134078g0010	ATP-dependent zinc metalloprotease FTSH chloroplastic isoform X1	GO:0004222;GO:0005524;GO:0006508;GO:0008270;GO:0008568;GO:0009536;GO:0016021;GO:0030163;GO:0051301
MA_134492g0010	probable choline kinase 2	GO:0004103;GO:0004672;GO:0009506;GO:0009611;GO:0009620;GO:0009695;GO:0009753;GO:0010200;GO:0016310
MA_135369g0010	unknown
MA_13557g0010	suppressor of RPS4-RLD 1
MA_135670g0010	unknown
MA_136188g0010	pentatricopeptide repeat-containing chloroplastic	GO:0004519;GO:0009507;GO:0016556
MA_1364759g0010	unknown
MA_136773g0010	transcription factor bHLH147-like
MA_137111g0010	yippee-like At5g53940
MA_137202g0010	haloacid dehalogenase-like hydrolase domain-containing At4g39970	GO:0009570;GO:0009941;GO:0016787;GO:0019761
MA_137389g0010	unknown	GO:0009941
MA_138099g0010	elongator complex 5
MA_13851g0010	L-ascorbate peroxidase 6
MA_138556g0010	auxin-responsive family	GO:0006816;GO:0009733
MA_139200g0010	---NA---
MA_139514g0010	shaggy-related kinase kappa isoform X1	GO:0004674;GO:0005524;GO:0006468
MA_139754g0010	probable galactinol--sucrose galactosyltransferase 6 isoform X2	GO:0006979;GO:0009409;GO:0009506;GO:0009507;GO:0009744;GO:0009750;GO:0034484;GO:0047274;GO:0052692;GO:0080167
MA_139797g0010	CBL-interacting kinase 5	GO:0004674;GO:0005524;GO:0006468;GO:0007165;GO:0009737
MA_139857g0010	4-hydroxy-tetrahydrodipicolinate chloroplastic isoform X2	GO:0006744;GO:0008840;GO:0009507;GO:0019877
MA_140292g0010	omega-3 fatty acid chloroplastic	GO:0006633;GO:0009409;GO:0009941;GO:0016717;GO:0016720;GO:0042170;GO:0042389;GO:0055114
MA_140731g0010	DUF1677 domain-containing
MA_140838g0010	PREDICTED: uncharacterized protein LOC104115351
MA_140852g0010	ATP-dependent Clp protease proteolytic subunit chloroplastic
MA_1411253g0010	---NA---
MA_141466g0010	F-box LRR-repeat 4
MA_141642g0010	probable LRR receptor-like serine threonine- kinase At1g06840	GO:0000165;GO:0000186;GO:0004709;GO:0004713;GO:0005524;GO:0005886;GO:0007169;GO:0016021;GO:0016023;GO:0032440;GO:0055114
MA_141g0010	lysine histidine transporter-like 8	GO:0005886;GO:0006865;GO:0010075;GO:0015171;GO:0015837
MA_142317g0010	UDP-glycosyltransferase 86A1-like	GO:0016757
MA_14445g0010	probable glucan 1,3-beta-glucosidase A	GO:0005488
MA_1460g0010	glycine-rich RNA-binding mitochondrial	GO:0003676;GO:0009507
MA_14663g0020	cytochrome P450 CYP736A12-like
MA_14692g0010	ribosome biogenesis BRX1 homolog 1 isoform X1	GO:0000741;GO:0001510;GO:0005829;GO:0006364;GO:0009220;GO:0009560;GO:0009909
MA_14711g0030	ribosomal S7 (chloroplast)
MA_148g0020	probable xyloglucan endotransglucosylase hydrolase 23
MA_15073g0010	Heavy metal transport detoxification superfamily	GO:0009407;GO:0010583;GO:0046872
MA_151075g0010	dehydrin 2
MA_15370g0010	---NA---
MA_15408g0010	type IV inositol polyphosphate 5-phosphatase 11 isoform X1
MA_155591g0010	ribosomal S2 (chloroplast)
MA_15646g0010	glutamyl-tRNA(Gln) amidotransferase subunit chloroplastic mitochondrial
MA_158054g0010	inactive beta-amylase chloroplastic isoform X2
MA_158153g0010	pre translocase subunit SECE1	GO:0005515;GO:0009535;GO:0009987
MA_1581613g0010	photosystem II V (chloroplast)	GO:0009055;GO:0009535;GO:0009539;GO:0009767;GO:0016021;GO:0020037;GO:0030096
MA_15820g0010	peroxisomal (S)-2-hydroxy-acid oxidase	GO:0005634;GO:0005777;GO:0008891;GO:0009506;GO:0009570;GO:0010181;GO:0016020;GO:0022626;GO:0048046;GO:0052852;GO:0052853;GO:0052854;GO:0055114
MA_15821g0010	casparian strip membrane 2
MA_158434g0010	ROOT PRIMORDIUM DEFECTIVE 1
MA_158595g0010	probable phospholipid hydroperoxide glutathione peroxidase
MA_158671g0010	rubredoxin-like superfamily	GO:0005506;GO:0009535;GO:0009773;GO:0009965;GO:0030154;GO:0045893
MA_15876g0010	transcription termination factor chloroplastic	GO:0008380;GO:0009536;GO:0009790;GO:0042794
MA_159069g0010	Magnesium-chelatase subunit chloroplastic
MA_159115g0010	Carbohydrate kinase	GO:0004747;GO:0005739;GO:0006014;GO:0009507;GO:0009902;GO:0010027;GO:0015979;GO:0019288;GO:0034660;GO:0042793
MA_159453g0010	RING-H2 finger ATL74
MA_159611g0010	unknown
MA_159904g0010	carotene epsilon- chloroplastic	GO:0006636;GO:0009941;GO:0009965;GO:0009974;GO:0010103;GO:0015995;GO:0016117;GO:0016556;GO:0019288;GO:0030154;GO:0046872
MA_159974g0010	unknown
MA_160355g0010	nudC domain-containing 2
MA_160544g0010	unknown
MA_16054g0010	photosystem I reaction center subunit chloroplastic	GO:0009536;GO:0016020
MA_160677g0010	thioredoxin chloroplastic
MA_16089g0010	ubiquitin-conjugating enzyme E2 2	GO:0004842;GO:0005524;GO:0016567
MA_16118g0010	probable WRKY transcription factor 2
MA_161458g0010	glyceraldehyde-3-phosphate dehydrogenase chloroplastic	GO:0000166;GO:0004365;GO:0005829;GO:0006096;GO:0006098;GO:0006364;GO:0006636;GO:0009409;GO:0009535;GO:0009570;GO:0009637;GO:0009644;GO:0009744;GO:0009749;GO:0009773;GO:0009902;GO:0009941;GO:0010114;GO:0010155;GO:0010207;GO:0010218;GO:0010304;GO:0010319;GO
MA_16172g0010	AT1G17665	GO:0007623
MA_161778g0010	diaminopimelate chloroplastic-like
MA_16292g0010	F-box domain
MA_163198g0030	heterodimeric geranylgeranyl pyrophosphate synthase small chloroplastic	GO:0008152;GO:0016491
MA_163467g0010	L-type lectin-domain containing receptor kinase -like	GO:0004672;GO:0009555;GO:0043067
MA_163659g0010	unknown
MA_1640g0010	unknown	GO:0009535;GO:0009965;GO:0030003;GO:0030154;GO:0043085;GO:0045893;GO:0070838
MA_164160g0010	thioredoxin
MA_16425g0010	3-isopropylmalate dehydratase large chloroplastic
MA_164722g0010	hypothetical protein AXG93_1712s1440
MA_1651086g0010	photosystem II 44 kDa (chloroplast)
MA_165666g0020	glutamate--glyoxylate aminotransferase 2
MA_165943g0020	BURP domain RD22
MA_166295g0010	Ethanolamine utilization eutQ	GO:0000023;GO:0009507;GO:0019252;GO:0019288
MA_167141g0010	NRT1 PTR FAMILY	GO:0005215;GO:0006857;GO:0016020
MA_167185g0010	2-methyl-3-buten-2-ol synthase
MA_16736g0010	alpha-L-fucosidase 1-like	GO:0016023;GO:0016787
MA_167620g0010	cyclic nucleotide-gated ion channel 2	GO:0005222;GO:0005242;GO:0005262;GO:0005516;GO:0005739;GO:0006810;GO:0007263;GO:0009626;GO:0016020;GO:0030551
MA_168754g0010	L-type lectin-domain containing receptor kinase -like	GO:0004672
MA_16939g0010	acetyltransferase NSI	GO:0005634;GO:0006098;GO:0008080;GO:0009507
MA_169947g0010	E3 ubiquitin- ligase RHA1B-like	GO:0009741;GO:0010200;GO:0030003;GO:0046872;GO:0070838
MA_170496g0010	unknown
MA_170713g0010	two-pore potassium channel 1
MA_170724g0010	tRNA (cytidine uridine-2 -O-)-methyltransferase
MA_1711651g0010	unknown
MA_171376g0010	zinc finger (C3HC4-type RING finger) -like
MA_171506g0010	ATP synthase gamma chloroplastic
MA_17181g0010	protease Do-like 9	GO:0003677;GO:0004252;GO:0005730;GO:0006406;GO:0006508;GO:0006606;GO:0009507;GO:0032440;GO:0055114
MA_171942g0020	---NA---
MA_172084g0010	nitrilase cyanide hydratase and apolipo N-acyltransferase family
MA_172106g0010	3-dehydrosphinganine reductase TSC10A-like	GO:0008152
MA_17217g0020	photosystem II 5 kDa chloroplastic-like
MA_172388g0010	condensin complex subunit 1	GO:0000796;GO:0000910;GO:0007017;GO:0009957;GO:0030261
MA_172950g0010	membrane of ER body isoform X1
MA_172971g0010	---NA---
MA_173021g0010	Endonuclease exonuclease phosphatase
MA_173127g0010	LOW PSII ACCUMULATION chloroplastic	GO:0006098;GO:0009507;GO:0009658
MA_173264g0010	immune-associated nucleotide-binding 9
MA_174635g0010	abhydrolase domain-containing cgi-58
MA_17500g0010	60S ribosomal L8-3
MA_175184g0010	---NA---
MA_175194g0010	guard cell S-type anion channel SLAC1	GO:0005886;GO:0006820;GO:0006863;GO:0006873;GO:0008308;GO:0009270;GO:0009737;GO:0010037;GO:0010118;GO:0010193;GO:0016021;GO:0019901;GO:0050891
MA_175330g0010	nucleotide-diphospho-sugar transferase family
MA_176279g0010	chlorophyll a-b binding chloroplastic	GO:0006364;GO:0009517;GO:0009533;GO:0009637;GO:0009644;GO:0009744;GO:0009765;GO:0009783;GO:0010114;GO:0010155;GO:0010196;GO:0010218;GO:0010287;GO:0016168;GO:0019344
MA_17639g0020	probable phosphate dikinase regulatory chloroplastic	GO:0004674;GO:0005524;GO:0005829;GO:0006468;GO:0009570;GO:0016776
MA_17658g0010	light-harvesting complex chloroplastic	GO:0009535;GO:0009639;GO:0009642
MA_17674g0010	aspartate chloroplastic
MA_17754g0010	Magnesium transporter MRS2-3
MA_17853g0010	probable solanesyl-diphosphate synthase chloroplastic	GO:0000010;GO:0006744;GO:0008299;GO:0009570;GO:0015979;GO:0050347
MA_17913g0010	light-harvesting complex I chlorophyll A B-binding	GO:0009507
MA_17919g0010	MADS-box transcription factor	GO:0003677;GO:0003700;GO:0005634;GO:0006355;GO:0046983
MA_179977g0010	serine protease chloroplastic-like	GO:0004252;GO:0005739;GO:0006508;GO:0009535;GO:0009642;GO:0009941
MA_18053g0010	2-methyl-3-buten-2-ol synthase
MA_18061g0010	PREDICTED: uncharacterized protein At4g26450-like isoform X1
MA_18125g0010	Dynein assembly factor axonemal
MA_181338g0010	50S ribosomal chloroplastic	GO:0003735;GO:0005840;GO:0006098;GO:0006412;GO:0009507
MA_18142g0010	serine--glyoxylate aminotransferase	GO:0004760;GO:0005777;GO:0005886;GO:0006833;GO:0008453;GO:0009570;GO:0009651;GO:0009750;GO:0009853;GO:0030003;GO:0030170;GO:0048046;GO:0050281;GO:0070838
MA_181559g0010	dynamin ARC5
MA_181810g0010	short-chain dehydrogenase reductase 2a-like
MA_181884g0010	nucleolar 8
MA_181986g0010	myb-related 2	GO:0005739
MA_181g0010	uncharacterized hydrolase -like	GO:0016787
MA_182125g0010	myosin-9-like isoform X2	GO:0006499;GO:0006914
MA_18234g0010	SCARECROW	GO:0003700;GO:0005634;GO:0006355;GO:0008356;GO:0009536;GO:0009630;GO:0009956;GO:0010103;GO:0019861;GO:0042803;GO:0043565;GO:0051457
MA_18236g0010	ribonuclease P subunit p25 isoform X1
MA_18273g0010	chlorophyll a-b binding chloroplastic-like
MA_1829g0020	nuclear ribonuclease Z
MA_183130g0010	family 2 glycosyltransferase	GO:0016020;GO:0016043;GO:0016757;GO:0046872;GO:0070882
MA_183150g0010	autophagy-related 13b
MA_18349g0010	photosystem II reaction center PSB28 chloroplastic	GO:0000038;GO:0006655;GO:0009535;GO:0009539;GO:0009570;GO:0009654;GO:0010207;GO:0019288;GO:0042335
MA_18349g0020	30S ribosomal chloroplastic
MA_18401g0010	3-hydroxyisobutyryl- hydrolase 5	GO:0003860;GO:0006635;GO:0016829;GO:0080167
MA_18402g0010	translation initiation factor IF-3
MA_184421g0010	root R-B2	GO:0006098;GO:0006364;GO:0009055;GO:0009507;GO:0015995;GO:0019288;GO:0022900;GO:0045893;GO:0046872;GO:0051537
MA_184421g0020	rubisco accumulation factor chloroplastic	GO:0009570;GO:0044260;GO:0044262
MA_184655g0010	unknown
MA_184872g0010	probable chlorophyll(ide) b reductase chloroplastic	GO:0000166;GO:0005515;GO:0009507;GO:0010304;GO:0015996;GO:0034256;GO:0042170;GO:0047936;GO:0055114
MA_185166g0020	probable long-chain-alcohol O-fatty-acyltransferase 1
MA_185349g0010	28 kDa chloroplastic	GO:0005488;GO:0044424
MA_185611g0010	ferredoxin-dependent glutamate chloroplastic	GO:0005515;GO:0005739;GO:0006541;GO:0006807;GO:0006833;GO:0009409;GO:0009570;GO:0009637;GO:0009644;GO:0009651;GO:0009697;GO:0009744;GO:0009750;GO:0009814;GO:0009853;GO:0009902;GO:0009941;GO:0010103;GO:0010114;GO:0010155;GO:0010218;GO:0016020;GO:0016041;GO
MA_185772g0010	BURP domain RD22
MA_185815g0010	unknown
MA_18619g0010	protein of unknown function DUF4378
MA_186385g0020	leucine-rich repeat receptor kinase EMS1-like
MA_18665g0010	mitochondrial import receptor subunit TOM5 homolog	GO:0005739;GO:0009536
MA_187850g0010	pentatricopeptide repeat-containing chloroplastic	GO:0009987
[truncated: 900 more rows]

## Sheet: #PRA-D over
Gene	Description	GO
MA_10009233g0010	Inositol-1,4,5-trisphosphate 5-phosphatase 4 isoform 2
MA_10013136g0010	probable metal-nicotianamine transporter YSL7
[truncated: 2,320 more rows]

## Sheet: #PRA-D under
Gene	Description	GO
[truncated: 1,959 more rows]

## Sheet: #PRA-R over
Gene	Description	GO
[truncated: 444 more rows]

[truncated: 9 more sheets: #PRA-R under, #Rn vs An over, #Rn vs An under, #Rn vs Bn over, #Rn vs Bn under, #Rn vs Dn over, #Rn vs Dn under, #Rn vs ABDn over, #Rn vs ABDn under]
