# Supplementary material for: Advances in understanding Norway spruce natural resistance to needle bladder rust infection: transcriptional and secondary metabolites profiling
Source: BMC Genomics. 2022 Jun 13;23:435. doi: 10.1186/s12864-022-08661-y (PMC9190139; doi:10.1186/s12864-022-08661-y)
Supplement: Supplementary file 28 — Additional file 28: Table S15. Sequence datasets of plant species applied for KEGG Orthology (KO) assignment using the KEGG Automatic Annotation Server (KAAS) [file 12864_2022_8661_MOESM28_ESM.xls]

## Sheet: Reference organisms for KAAS
Additional file 28: Table S15. Sequence datasets of plant species applied for KEGG Orthology (KO) assignment using the KEGG Automatic Annotation Server (KAAS)
KEGG Orthology (KO) assignment was applied using the Bi-directional Best Hit (BBH) method and reference organisms were the same as selected by (Trujillo-Moya et al. 2020).
Organism	Abbreviation	Number of sequences
Arabidopsis thaliana (thale cress)	ath	27636
Arabidopsis lyrata (lyrate rockcress)	aly	29817
Capsella rubella	crb	26526
Eutrema salsugineum	eus	26615
Brassica rapa (field mustard)	brp	41492
Brassica napus (rape)	bna	96972
Brassica oleracea (wild cabbage)	boe	44305
Tarenaya hassleriana (spider flower)	thj	27481
Citrus sinensis (Valencia orange)	cit	24576
Citrus clementina (mandarin orange)	cic	25000
Theobroma cacao (cacao)	tcc	21518
Gossypium raimondii	gra	35648
Gossypium hirsutum (upland cotton)	ghi	62268
Durio zibethinus (durian)	dzi	35915
Eucalyptus grandis (rose gum)	egr	36043
Glycine max (soybean)	gmx	46993
Medicago truncatula (barrel medic)	mtr	50475
Lotus japonicus	lja	48105
Arachis duranensis	adu	34553
Arachis ipaensis	aip	37716
Fragaria vesca (woodland strawberry)	fve	24114
Malus domestica (apple)	mdm	35926
Ziziphus jujuba (Chinese jujube)	zju	30127
Cucumis sativus (cucumber)	csv	20040
Hevea brasiliensis (rubber tree)	hbr	35267
Populus trichocarpa (black cottonwood)	pop	31641
Juglans regia (English walnut)*	jre	36946
Vitis vinifera (wine grape)	vvi	25843
Solanum lycopersicum (tomato)	sly	25613
Nicotiana tabacum (common tobacco)	nta	61780
Ipomoea nil (Japanese morning glory)	ini	35267
Olea europaea var. sylvestris (wild olive)	oeu	40041
Helianthus annuus (common sunflower)	han	58340
Spinacia oleracea (spinach)	soe	25734
Oryza sativa japonica (Japanese rice) (RefSeq)	osa	28073
Oryza sativa japonica (Japanese rice) (RAPDB)	dosa	35679
Zea mays (maize)	zma	37374
Musa acuminata (wild Malaysian banana)	mus	30737
Dendrobium catenatum	dct	22643
Amborella trichopoda	atr	17106
	Total	1437945
*For the constitutive defense analysis (performed few months later) -6,237 sequences from Juglans regia were removed by KAAS
